# Supplementary material for: Specific subsets of urothelial bladder carcinoma infiltrating T cells associated with poor prognosis
Source: Sci Rep. 2023 Aug 7;13:12801. doi: 10.1038/s41598-023-39208-0 (PMC10406853; doi:10.1038/s41598-023-39208-0)
Supplement: Supplementary file 2 — Supplementary Table 1. [file 41598_2023_39208_MOESM2_ESM.xlsx]

## Sheet: Sheet1
Supplementary Table 1. Clinical characteristics of the urothelial bladder carcinoma patients.
Patient ID	Patient age (years)	Sex	Stage	Grade	NLR#	immune checkpoint
			(TNM classification*)			inhibitors
UBC1	69	M	T2aN0M0	high	low	No
UBC2	61	M	T2bN0M0	high	low	No
UBC3	67	M	T2aN0M0	low	low	No
UBC4	65	M	T2N0M0	high	high	No
UBC5	45	M	T2aN0M0	low	low	No
UBC6	55	F	T1N0M0	high	low	No
UBC7	66	F	T2N0M0	low	low	No
UBC8	60	M	T1N0M0	high	high	No
UBC9	72	F	T1N0M0	high	low	No
UBC10	56	M	T2N0M0	low	high	No
UBC11	61	F	T1aN0M0	low	low	No
UBC12	58	M	T2N0M0	high	low	No
UBC13	66	F	T1N0M0	high	low	No
UBC14	68	M	T1N0M0	high	high	No
UBC15	55	F	T2aN0M0	low	high	No
UBC16	50	M	T3N0M0	high	high	No
UBC17	64	M	T3N0M0	high	low	No
UBC18	79	F	T2aN0M0	low	low	No
UBC19	71	M	T1N0M0	low	low	No
UBC20	63	M	T4N0M0	high	high	No
UBC21	69	F	T2aN0M0	high	high	No
UBC22	54	M	T1N0M0	low	high	No
UBC23	75	M	T2N0M0	high	low	No
UBC24	73	F	T1N0M0	low	low	No
UBC25	53	F	T2aN0M0	high	low	No
UBC26	53	F	T1aN0M0	low	high	No
UBC27	58	M	T2N0M0	high	low	No
UBC28	67	F	T1bN0M0	high	low	No
UBC29	75	M	T1bN0M0	high	high	No
UBC30	74	F	T2aN0M0	low	low	No
UBC31	75	F	T1aN0M0	high	low	No
UBC32	65	M	T1aN0M0	high	high	No
UBC33	60	F	T4N0M0	high	high	No
UBC34	72	F	T2N0M0	high	high	No
UBC35	64	M	T2N0M0	low	low	No
UBC36	67	F	T1bN0M0	low	low	No
UBC37	79	F	T2N0M0	low	low	No
UBC38	69	F	T1N0M0	low	high	No
UBC39	61	M	T2bN0M0	low	high	No
UBC40	75	F	T1bN0M0	high	low	No
UBC41	74	F	T1aN0M0	high	low	No
UBC42	50	M	T1bN0M0	high	low	No
UBC43	53	F	T1N0M0	low	low	No
UBC44	64	F	T2N0M0	low	low	No
UBC45	59	F	T1aN0M0	low	low	No
*The TNM cancer staging system was designed to gauge the extent of cancer in a patient's body. T describes the size of the tumor and whether it has invaded nearby tissue, N describes regional lymph nodes that are involved, and M describes distant metastasis (spread of cancer from one body part to another). #The case with NLR ≥ 2.5 is defined as high and The case with NLR < 2.5 is defined as low.
