# Supplementary material for: Specific subsets of urothelial bladder carcinoma infiltrating T cells associated with poor prognosis
Source: Sci Rep. 2023 Aug 7;13:12801. doi: 10.1038/s41598-023-39208-0 (PMC10406853; doi:10.1038/s41598-023-39208-0)
Supplement: Supplementary file 3 — Supplementary Table 2. [file 41598_2023_39208_MOESM3_ESM.xls]

## Sheet: Sheet1
Supplementary Table 2. Information of single-cell sequencing data.
Parameter		BC1			BC2
		PMBC	Normal	Tumor	PMBC	Normal	Tumor
Cell features	Estimated Number of Cells	5607	9126	6175	5417	6056	8298
	Mean Reads per Cell(>50K)	100464	57182	95355	97551	101656	68210
	Median Genes per Cell	1024	882	1265	1269	312	2610
	Total Genes Detected	17574	20005	21167	18233	18425	22909
	Median UMI Counts per Cell	3576	2619	3203	4726	448	11931
	Fraction Reads in Cells	0.933	0.763	0.771	0.947	0.734	0.821
Sequencing features	Number of Reads	563303085	521846985	588821532	528436732	615630690	566014416
	Valid Barcodes(>90%)	0.981	0.976	0.977	0.98	0.91	0.982
	Sequencing Saturation(>80%)	0.916	0.838	0.861	0.882	0.909	0.553
	Q30 Bases in Barcode	0.93	0.941	0.94	0.955	0.952	0.941
	Q30 Bases in RNA Read	0.883	0.89	0.887	0.897	0.893	0.89
	Q30 Bases in UMI	0.924	0.939	0.938	0.952	0.944	0.938
Mapping features	Reads Mapped Confidently to Intergenic Regions	0.035	0.033	0.044	0.033	0.058	0.034
	Reads Mapped Confidently to Intronic Regions	0.12	0.297	0.263	0.195	0.704	0.129
	Reads Mapped Confidently to Exonic Regions	0.74	0.589	0.607	0.682	0.158	0.761
	Reads Mapped Confidently to Transcriptome(30%)	0.702	0.554	0.567	0.646	0.094	0.718
