# Supplementary material for: Specific subsets of urothelial bladder carcinoma infiltrating T cells associated with poor prognosis
Source: Sci Rep. 2023 Aug 7;13:12801. doi: 10.1038/s41598-023-39208-0 (PMC10406853; doi:10.1038/s41598-023-39208-0)
Supplement: Supplementary file 4 — Supplementary Table 3. [file 41598_2023_39208_MOESM4_ESM.xls]

## Sheet: Sheet1
Supplementary Table 3. Filteration parameters of single-cell data.
Parameter		BC1			BC2
		PBMC	Normal	Tumor	PBMC	Normal	Tumor
Min cells		3	3	3	3	3	3
nGene	low.thresholds	200	200	200	200	200	200
	high.thresholds	3000	4000	3500	3000	3500	5000
percent.mito	high.thresholds	0.25	0.3	0.3	0.15	0.2	0.3
percent.HB	high.thresholds	0.05	0.05	0.05	0.05	0.05	0.05
cell number	before filtered	4535	4210	2554	5607	9126	6175
	after filtered	4404	4045	2446	5524	8993	5493
