# Supplementary material for: Specific subsets of urothelial bladder carcinoma infiltrating T cells associated with poor prognosis
Source: Sci Rep. 2023 Aug 7;13:12801. doi: 10.1038/s41598-023-39208-0 (PMC10406853; doi:10.1038/s41598-023-39208-0)
Supplement: Supplementary file 5 — Supplementary Table 4. [file 41598_2023_39208_MOESM5_ESM.xls]

## Sheet: #1 PBMC
Supplementary Table 3. Gene expression of each cluster in six samples from two BC patients.
Gene	cluster_0	cluster_1	cluster_2	cluster_3	cluster_4	cluster_5	cluster_6
RP11-34P13.3	0	0	0	0	0	0	0
FAM138A	0	0	0	0	0	0	0
OR4F5	0	0	0	0	0	0	0
RP11-34P13.7	0.00107991	0.00111111	0.00136612	0.00275862	0	0	0.00303951
RP11-34P13.8	0	0	0	0	0	0	0
RP11-34P13.14	0	0	0	0	0	0	0
RP11-34P13.9	0	0	0	0	0	0	0
FO538757.3	0	0	0	0	0	0	0
FO538757.2	0.049676	0.0644444	0.057377	0.0689655	0.088729	0.0506667	0.0486322
AP006222.2	0.0205184	0.0244444	0.0245902	0.0331034	0.0431655	0.0293333	0.0121581
RP5-857K21.15	0	0	0	0	0	0	0
RP4-669L17.2	0	0	0	0	0	0	0
RP4-669L17.10	0	0	0	0	0	0.00266667	0
OR4F29	0	0	0	0	0	0	0
RP5-857K21.4	0	0	0	0	0	0	0
RP5-857K21.2	0	0	0	0	0	0	0
OR4F16	0	0	0	0	0	0	0
RP11-206L10.4	0	0	0	0	0	0	0
RP11-206L10.9	0.0140389	0.0122222	0.0150273	0.0151724	0.0215827	0.0186667	0.0121581
FAM87B	0	0	0	0	0	0.0133333	0
LINC00115	0.011879	0.0122222	0.0177596	0.00275862	0.00479616	0.0106667	0.00607903
FAM41C	0.0183585	0.0155556	0.0136612	0.0151724	0.0167866	0.032	0.0121581
RP11-54O7.16	0	0	0	0	0	0	0
RP11-54O7.1	0	0	0	0	0	0	0
RP11-54O7.2	0	0	0	0	0	0	0
RP11-54O7.3	0	0	0	0	0	0	0
SAMD11	0	0	0	0	0	0	0
NOC2L	0.0885529	0.101111	0.105191	0.114483	0.153477	0.0933333	0.0759878
KLHL17	0.00215983	0	0.0068306	0.00137931	0.00239808	0.00266667	0
PLEKHN1	0.00107991	0	0.00273224	0.0124138	0.00479616	0.00266667	0.00911854
PERM1	0	0	0	0	0	0	0
RP11-54O7.17	0	0	0	0	0	0	0
HES4	0.0075594	0.00111111	0.00136612	0.0110345	0.0119904	0.0106667	0.0942249
ISG15	0.562635	0.32	0.546448	0.433103	1.60192	0.584	0.653495
RP11-54O7.11	0	0.00111111	0	0	0	0	0
AGRN	0.00215983	0	0	0	0	0	0.00303951
RP11-54O7.18	0.00215983	0	0	0	0	0	0
RNF223	0	0	0	0	0	0	0
C1orf159	0.0140389	0.00777778	0.0191257	0.0165517	0.0191847	0.0106667	0.00911854
LINC01342	0	0	0	0	0	0	0
RP11-465B22.8	0	0	0	0	0	0	0
TTLL10-AS1	0	0	0	0	0	0	0
TTLL10	0	0	0	0.00137931	0.00239808	0	0
TNFRSF18	0.0356371	0.00444444	0.0068306	0.0717241	0.158273	0.072	0.00303951
TNFRSF4	0.0431965	0.0333333	0.0327869	0.197241	0.203837	0.072	0.00911854
SDF4	0.240821	0.18	0.26776	0.291034	0.422062	0.234667	0.139818
B3GALT6	0.0151188	0.0111111	0.0150273	0.0193103	0.0167866	0.0186667	0.0243161
FAM132A	0.00647948	0.00111111	0.00273224	0.00137931	0.00719424	0.00266667	0.00303951
RP5-902P8.12	0.00107991	0	0	0	0	0	0.00303951
UBE2J2	0.182505	0.164444	0.15847	0.197241	0.266187	0.170667	0.167173
RP5-902P8.10	0	0	0	0	0	0	0
SCNN1D	0	0	0.00273224	0.00275862	0.00239808	0	0
ACAP3	0.0205184	0.00555556	0.034153	0.022069	0.0407674	0.0106667	0.0364742
PUSL1	0.0388769	0.0266667	0.0423497	0.0441379	0.0479616	0.056	0.0151976
CPSF3L	0.11879	0.116667	0.148907	0.142069	0.268585	0.157333	0.109422
CPTP	0.0280778	0.0455556	0.0259563	0.0344828	0.0455635	0.0133333	0.0121581
TAS1R3	0.00107991	0	0	0	0	0	0
DVL1	0.00431965	0	0.00819672	0.00551724	0	0.008	0.00911854
MXRA8	0.00107991	0.00333333	0.00136612	0.00413793	0	0	0
AURKAIP1	0.389849	0.271111	0.367486	0.376552	0.681055	0.413333	0.559271
CCNL2	0.12959	0.115556	0.127049	0.132414	0.148681	0.138667	0.0547112
MRPL20	0.468683	0.454444	0.445355	0.449655	0.565947	0.490667	0.595745
RP4-758J18.13	0.00107991	0.00333333	0.00136612	0.00413793	0.00239808	0	0.00303951
ANKRD65	0	0	0	0	0	0	0
RP4-758J18.7	0	0	0	0	0	0	0
TMEM88B	0	0	0	0	0	0	0
RP4-758J18.10	0	0	0	0	0	0	0
VWA1	0	0	0	0	0	0	0
ATAD3C	0.00215983	0.00333333	0.00273224	0.00965517	0.0191847	0.00533333	0.00303951
ATAD3B	0.011879	0.00888889	0.010929	0.0137931	0.0215827	0.0106667	0.00303951
ATAD3A	0.0356371	0.0322222	0.0245902	0.0386207	0.0863309	0.056	0.0121581
TMEM240	0	0	0	0	0	0	0
SSU72	0.654428	0.623333	0.670765	0.688276	0.942446	0.549333	0.650456
RP5-832C2.5	0.00539957	0.0166667	0.00546448	0.0110345	0.00479616	0.00266667	0.00911854
AL645728.1	0	0	0	0	0	0	0
C1orf233	0.00431965	0.00111111	0	0.00137931	0.00479616	0	0.00303951
RP11-345P4.9	0.0205184	0.0277778	0.0136612	0.0262069	0.0407674	0.0106667	0.00911854
MIB2	0.137149	0.0888889	0.128415	0.111724	0.165468	0.170667	0.0243161
MMP23B	0.0345572	0.00666667	0.023224	0.00275862	0.00719424	0.008	0.00303951
CDK11B	0.157667	0.13	0.168033	0.153103	0.201439	0.101333	0.0851064
RP11-345P4.10	0	0.00666667	0.00546448	0.00275862	0.00719424	0.00266667	0.00303951
SLC35E2B	0.0550756	0.04	0.0532787	0.0496552	0.0743405	0.0586667	0.0516717
RP11-345P4.7	0.00107991	0.00111111	0	0	0	0	0.00303951
CDK11A	0.193305	0.14	0.222678	0.144828	0.242206	0.170667	0.0790274
SLC35E2	0.00107991	0.01	0.00136612	0.00551724	0.0143885	0.00533333	0.00607903
NADK	0.0172786	0.01	0.0259563	0.0234483	0.0479616	0.024	0.231003
GNB1	0.11879	0.0777778	0.131148	0.136552	0.211031	0.114667	0.3769
RP1-140A9.1	0	0.00333333	0.00273224	0	0	0	0
CALML6	0	0.00111111	0	0	0	0	0
TMEM52	0.00107991	0.00111111	0	0.00275862	0	0	0
CFAP74	0	0.00111111	0	0	0	0	0
RP11-547D24.1	0	0	0	0	0	0	0
GABRD	0	0	0	0	0	0	0
RP11-547D24.3	0	0	0	0	0	0	0
PRKCZ	0.0205184	0.0244444	0.00956284	0.0303448	0.0479616	0.04	0.00607903
RP5-892K4.1	0.00107991	0.00111111	0	0	0	0.00266667	0.00303951
RP11-181G12.2	0.00107991	0	0.00273224	0	0.00479616	0.00266667	0
FAAP20	0.303456	0.248889	0.259563	0.262069	0.431655	0.312	0.37386
RP11-181G12.4	0	0	0	0	0	0	0
SKI	0.0539957	0.0488889	0.0560109	0.0868966	0.0983213	0.064	0.100304
MORN1	0.00107991	0.00444444	0.00546448	0	0	0.00266667	0.00303951
RER1	0.327214	0.234444	0.308743	0.25931	0.527578	0.28	0.358663
PEX10	0.0172786	0.0322222	0.0122951	0.0110345	0.0311751	0.008	0.0121581
PLCH2	0.0161987	0.0111111	0.00546448	0.00275862	0.0167866	0.00533333	0
RP3-395M20.2	0	0	0	0	0	0	0
RP3-395M20.3	0	0	0	0	0	0	0
PANK4	0.0345572	0.0311111	0.0396175	0.0193103	0.0455635	0.0346667	0.0212766
HES5	0	0	0	0	0	0	0
RP3-395M20.12	0.187905	0.07	0.226776	0.0593103	0.0911271	0.181333	0.170213
RP3-395M20.8	0.0302376	0.0122222	0.0150273	0.017931	0.0215827	0.04	0.0212766
TNFRSF14	0.419006	0.398889	0.467213	0.524138	0.872902	0.445333	0.364742
RP3-395M20.9	0.00863931	0.0133333	0.00409836	0.0165517	0.0167866	0	0.0151976
FAM213B	0.00971922	0.02	0.010929	0.0124138	0.0311751	0.024	0.00607903
MMEL1	0.00107991	0.00111111	0	0	0.00479616	0.00266667	0.00607903
RP13-436F16.1	0	0	0	0	0	0	0
TTC34	0	0.00222222	0.00273224	0	0.00239808	0	0
RP11-740P5.2	0	0	0	0	0	0	0
RP11-740P5.3	0	0	0	0	0	0	0
ACTRT2	0	0	0	0	0	0	0
LINC00982	0	0	0	0	0	0	0
PRDM16	0	0	0	0	0	0	0
RP1-163G9.2	0	0	0	0	0	0	0
RP11-22L13.1	0	0	0	0	0	0	0
ARHGEF16	0	0.00111111	0	0	0	0	0
RP11-168F9.2	0	0	0	0	0	0	0
MEGF6	0.00323974	0.00666667	0.00273224	0.0110345	0	0.0213333	0.00607903
RP11-46F15.2	0	0	0	0	0.00239808	0	0
TPRG1L	0.0302376	0.0244444	0.0368852	0.0289655	0.0191847	0.0373333	0.0212766
WRAP73	0.0788337	0.0522222	0.0860656	0.0675862	0.0815348	0.0826667	0.0334347
TP73	0	0	0.00136612	0	0	0	0
RP5-1092A11.5	0	0	0	0	0	0	0
RP5-1092A11.2	0	0	0	0	0	0	0
TP73-AS1	0.0075594	0.0233333	0.00409836	0.00689655	0.00719424	0.0106667	0.00607903
CCDC27	0	0	0	0	0	0	0
SMIM1	0.00323974	0.00444444	0.0068306	0.00965517	0.00719424	0.00533333	0.0121581
LRRC47	0.0464363	0.0644444	0.0642077	0.0813793	0.0671463	0.0613333	0.0273556
RP1-286D6.5	0	0	0	0	0	0	0
CEP104	0.0453564	0.0288889	0.0382514	0.0427586	0.0647482	0.0373333	0.0212766
DFFB	0.0172786	0.0188889	0.0327869	0.0206897	0.0263789	0.0293333	0.00607903
C1orf174	0.102592	0.0555556	0.173497	0.0537931	0.0431655	0.0906667	0.0273556
LINC01134	0	0	0	0	0	0	0
LINC01346	0	0	0	0	0	0	0
RP13-614K11.2	0	0	0	0	0	0	0
RP5-1166F10.1	0	0	0	0	0	0	0
RP1-37J18.1	0	0	0	0	0	0	0
RP1-37J18.2	0	0	0	0	0	0	0
AJAP1	0	0	0	0	0	0	0
RP11-542C10.1	0	0	0	0	0	0	0
RP1-58B11.1	0	0	0	0	0	0	0
RP11-154H17.1	0	0	0.00136612	0	0	0	0
NPHP4	0.00107991	0.00333333	0.00136612	0.00413793	0	0.00266667	0
KCNAB2	0.180346	0.108889	0.174863	0.137931	0.196643	0.141333	0.161094
CHD5	0	0	0	0	0	0	0
RPL22	8.15983	14.5289	7.16803	12.0869	9.8753	10.384	7.0152
RP1-120G22.11	0	0	0	0	0	0	0
RNF207	0	0.00222222	0	0.00137931	0.00479616	0.00266667	0
ICMT	0.0291577	0.0111111	0.0191257	0.017931	0.028777	0.024	0.00911854
LINC00337	0	0	0	0	0	0	0
HES3	0	0	0	0	0	0	0
GPR153	0.00863931	0	0.0122951	0.00275862	0	0	0.0121581
ACOT7	0.0205184	0.00111111	0.0314208	0.0124138	0.0455635	0.008	0.0121581
RP1-202O8.3	0.00539957	0.0177778	0.00819672	0.00689655	0.00239808	0.0106667	0
HES2	0	0	0	0	0	0	0.00303951
ESPN	0	0.00444444	0.00136612	0.00275862	0.0143885	0.0293333	0.00607903
RP1-202O8.2	0	0	0	0	0	0	0
TNFRSF25	0.0615551	0.127778	0.0942623	0.208276	0.268585	0.312	0.0243161
PLEKHG5	0	0.00666667	0	0.00275862	0	0	0
NOL9	0.0269978	0.0522222	0.0286885	0.0427586	0.059952	0.0213333	0.0243161
TAS1R1	0	0	0	0	0.00239808	0	0
ZBTB48	0.0172786	0.0311111	0.0327869	0.0524138	0.0527578	0.0346667	0.0212766
KLHL21	0.0151188	0.00888889	0.0177596	0.0165517	0.0191847	0.0293333	0.0577508
PHF13	0.0075594	0.00444444	0.00136612	0.0110345	0.0143885	0.00533333	0
THAP3	0.0367171	0.0433333	0.0423497	0.0441379	0.0527578	0.0373333	0.0151976
DNAJC11	0.011879	0.0277778	0.0068306	0.022069	0.0239808	0.0186667	0.0121581
RP11-242F24.1	0	0	0	0	0	0	0
RP11-312B8.1	0.00107991	0.00111111	0	0.00137931	0	0.00266667	0
CAMTA1	0.311015	0.236667	0.237705	0.292414	0.414868	0.336	0.419453
RP11-334N17.1	0	0	0	0	0	0	0
RP3-453P22.2	0	0	0	0	0	0	0
RP4-549F15.1	0	0	0	0	0	0	0
RP11-338N10.1	0	0	0	0	0	0	0
RP11-338N10.2	0	0	0	0	0	0	0
RP11-338N10.3	0	0	0	0	0	0	0
VAMP3	0.0993521	0.0744444	0.0901639	0.0910345	0.103118	0.144	0.267477
PER3	0.00647948	0.00222222	0.0122951	0.00551724	0.0143885	0.00533333	0.00607903
RP3-467L1.4	0.00215983	0.00111111	0.00273224	0.00137931	0.00239808	0	0
UTS2	0.173866	0.0522222	0.185792	0.128276	0.376499	0.152	0.0334347
TNFRSF9	0.0140389	0	0.00546448	0.00827586	0.0479616	0.0186667	0.00607903
PARK7	0.953564	0.828889	0.879781	0.987586	1.92086	0.906667	0.93617
ERRFI1	0.0539957	0.00666667	0.0560109	0.0262069	0.0335731	0.032	0.00911854
RP11-431K24.1	0	0	0	0.00137931	0	0.00266667	0
RP11-431K24.3	0	0	0	0	0	0	0
RP11-431K24.4	0	0	0	0	0	0	0
SLC45A1	0.00215983	0	0.00546448	0.00413793	0	0.00533333	0.00303951
RERE	0.0583153	0.0677778	0.0696721	0.0565517	0.0983213	0.08	0.0455927
RP5-1115A15.1	0.00215983	0.00111111	0.00136612	0.00413793	0.00239808	0.00266667	0
RP4-633I8.4	0	0	0	0	0	0	0
ENO1	1.12095	0.948889	1.04781	1.12138	1.80576	0.965333	2.03951
ENO1-AS1	0.0075594	0.0233333	0.00409836	0.00827586	0.00959233	0.008	0.00303951
CA6	0	0.00333333	0	0.00137931	0	0	0
SLC2A7	0	0	0	0	0	0	0
SLC2A5	0	0	0	0	0	0	0
GPR157	0.00539957	0.00222222	0.00136612	0.00137931	0	0.00266667	0.00303951
MIR34AHG	0	0	0	0	0.00479616	0	0
RP3-510D11.2	0	0	0	0	0	0	0
RP3-510D11.4	0	0	0	0	0	0	0
H6PD	0.0269978	0.0133333	0.0259563	0.022069	0.0119904	0.016	0.0273556
SPSB1	0.00647948	0.00666667	0.00136612	0.00965517	0.0359712	0.00266667	0.00911854
RP13-392I16.1	0	0	0	0	0	0	0
SLC25A33	0.0658747	0.0577778	0.0505464	0.0662069	0.0623501	0.104	0.0942249
TMEM201	0.00323974	0.00333333	0.00819672	0.00551724	0.00239808	0.00533333	0.00303951
PIK3CD	0.0475162	0.0688889	0.0396175	0.0606897	0.0623501	0.0453333	0.0729483
PIK3CD-AS1	0	0	0.00273224	0.00137931	0.00239808	0.00266667	0.00303951
PIK3CD-AS2	0.00215983	0.00444444	0	0.00413793	0.00719424	0.00533333	0
CLSTN1	0.075594	0.0377778	0.0833333	0.0386207	0.0743405	0.0773333	0.0364742
AL357140.1	0	0	0	0	0	0	0
CTNNBIP1	0.0637149	0.0344444	0.0587432	0.0496552	0.0623501	0.0613333	0.139818
RP11-84A14.5	0	0	0	0	0	0	0
LZIC	0.0853132	0.0777778	0.0846995	0.0882759	0.129496	0.056	0.115502
NMNAT1	0.00863931	0.0111111	0.00546448	0.022069	0.0143885	0.0133333	0.00303951
RBP7	0.0075594	0.00444444	0.0068306	0.00827586	0.00479616	0.00533333	1.70517
UBE4B	0.062635	0.0433333	0.0437158	0.0496552	0.0671463	0.072	0.0303951
KIF1B	0.0151188	0.01	0.0191257	0.0165517	0.0215827	0.016	0.0516717
PGD	0.0431965	0.0388889	0.0765027	0.0455172	0.0767386	0.0613333	0.851064
RP4-736L20.3	0	0	0	0	0	0	0
APITD1-CORT	0.00107991	0.00222222	0	0	0.00239808	0	0
APITD1	0.0107991	0.00666667	0.0068306	0.0110345	0.0167866	0.0293333	0.00303951
CORT	0	0	0.00136612	0	0	0	0
DFFA	0.0475162	0.06	0.045082	0.04	0.0839329	0.064	0.0395137
RP5-1113E3.3	0	0	0	0	0	0	0
PEX14	0.0367171	0.0311111	0.0505464	0.0289655	0.057554	0.04	0.0182371
CASZ1	0.0215983	0.00444444	0.0122951	0.00551724	0.0119904	0.016	0
RP4-734G22.3	0	0	0	0	0	0	0
C1orf127	0	0	0	0	0	0	0
TARDBP	0.197624	0.202222	0.193989	0.191724	0.201439	0.208	0.0972644
RP4-635E18.9	0	0	0	0	0	0	0
MASP2	0	0	0	0	0	0	0
RP4-635E18.8	0.00215983	0.00666667	0.00136612	0.00689655	0.00239808	0.00266667	0.00911854
SRM	0.0831533	0.0811111	0.0669399	0.0993103	0.139089	0.096	0.0911854
EXOSC10	0.0507559	0.0444444	0.057377	0.0455172	0.0863309	0.0906667	0.0334347
RP4-635E18.7	0	0	0	0	0	0	0
RP4-635E18.6	0.00107991	0.00111111	0	0	0	0.00533333	0
MTOR	0.00971922	0.00777778	0.010929	0.022069	0.0311751	0.008	0.00607903
MTOR-AS1	0	0	0	0	0	0	0
ANGPTL7	0	0	0	0	0	0	0
UBIAD1	0.0442765	0.0733333	0.0655738	0.0510345	0.0551559	0.0506667	0.0273556
PTCHD2	0	0	0	0	0	0	0
RP1-69M21.2	0	0	0	0	0	0	0
FBXO2	0.00215983	0.00333333	0.00409836	0.00137931	0.00479616	0.0133333	0
FBXO44	0.0604752	0.0733333	0.0464481	0.0593103	0.088729	0.072	0.0212766
FBXO6	0.0637149	0.0244444	0.0642077	0.0372414	0.0719424	0.048	0.12462
MAD2L2	0.177106	0.09	0.181694	0.195862	0.239808	0.154667	0.203647
DRAXIN	0.011879	0.00111111	0.0068306	0	0	0.00533333	0.00607903
AGTRAP	0.179266	0.09	0.187158	0.0717241	0.11271	0.104	0.765957
C1orf167	0	0	0	0	0	0	0
RP11-56N19.5	0	0	0	0	0	0	0
MTHFR	0.0107991	0.0177778	0.0150273	0.0165517	0.0311751	0.0186667	0.0972644
CLCN6	0.00431965	0.01	0.00546448	0.00827586	0.00959233	0.00533333	0.0243161
NPPA-AS1	0.00215983	0.00111111	0.00136612	0	0.00239808	0.00266667	0.00911854
NPPA	0	0	0	0	0	0	0
NPPB	0	0	0	0	0	0	0
KIAA2013	0.0323974	0.0133333	0.0355191	0.0165517	0.0647482	0.0186667	0.0607903
PLOD1	0.0183585	0.00333333	0.0368852	0.00137931	0.00719424	0	0.0212766
MFN2	0.0205184	0.0288889	0.0286885	0.0206897	0.0455635	0.032	0.0881459
MIIP	0.0691145	0.0688889	0.0601093	0.0689655	0.143885	0.064	0.142857
TNFRSF8	0	0.00111111	0	0	0.00479616	0	0.0395137
TNFRSF1B	0.319654	0.0777778	0.40847	0.151724	0.472422	0.322667	0.571429
VPS13D	0.0183585	0.0177778	0.0163934	0.0275862	0.0479616	0.0293333	0.0182371
RP5-888M10.2	0	0	0	0	0	0	0
DHRS3	0.0345572	0.0377778	0.0327869	0.017931	0.00959233	0.0533333	0.0121581
RP11-474O21.5	0	0	0.00136612	0	0	0	0.00607903
AADACL4	0	0	0	0	0	0	0
AADACL3	0	0	0	0	0	0	0
C1orf158	0	0	0	0	0	0	0
PRAMEF12	0	0	0	0	0	0	0
PRAMEF1	0	0	0	0	0	0	0
RP5-845O24.8	0	0	0	0	0	0	0
PRAMEF11	0	0	0	0	0	0	0
HNRNPCL1	0	0	0	0	0	0	0
PRAMEF2	0	0	0	0	0	0	0
PRAMEF4	0	0	0	0	0	0	0
PRAMEF10	0	0	0	0	0	0	0
PRAMEF7	0	0	0	0	0	0	0
PRAMEF6	0	0	0	0	0	0	0
PRAMEF27	0	0	0	0	0	0	0
PRAMEF26	0	0	0	0	0	0	0
PRAMEF25	0	0	0	0	0	0	0
HNRNPCL3	0	0	0	0	0	0	0
HNRNPCL2	0	0	0	0	0	0	0
RP13-221M14.2	0	0	0	0	0	0	0
HNRNPCL4	0	0	0	0	0	0	0
PRAMEF9	0	0	0	0	0	0	0
PRAMEF18	0	0	0	0	0	0	0
PRAMEF5	0	0	0	0	0	0	0
PRAMEF8	0	0	0	0	0	0	0
PRAMEF15	0	0	0	0	0	0	0
RP11-219C24.10	0	0	0	0	0	0	0
PRAMEF14	0	0	0	0	0	0	0
PRAMEF19	0	0	0	0	0	0	0
PRAMEF17	0	0	0	0	0	0	0
PRAMEF20	0	0	0	0	0	0	0
LRRC38	0	0	0	0	0	0	0
RP4-597A16.2	0	0	0	0	0	0	0
PDPN	0	0	0	0.00137931	0	0	0
CTA-520D8.2	0	0	0	0	0	0	0
PRDM2	0.13067	0.146667	0.107923	0.131034	0.199041	0.0853333	0.118541
RP11-344F13.1	0	0	0	0	0	0	0
RP4-704D23.1	0	0	0	0	0	0	0
KAZN	0.00215983	0	0	0	0	0	0
TMEM51-AS1	0	0	0	0	0	0	0
TMEM51	0	0	0	0	0	0	0.00303951
C1orf195	0	0	0	0	0	0	0
FHAD1	0	0	0.00136612	0	0	0	0
RP3-467K16.2	0	0	0	0	0	0	0
RP3-467K16.7	0	0	0	0	0	0	0
RP3-467K16.4	0.00215983	0	0.00546448	0	0	0.00266667	0
EFHD2	0.321814	0.03	0.349727	0.0606897	0.146283	0.202667	0.580547
CTRC	0	0	0.00136612	0	0	0	0.00607903
CELA2A	0	0	0	0	0	0	0
CELA2B	0	0	0	0	0	0	0
CASP9	0.0140389	0.00333333	0.010929	0.00827586	0.00719424	0.0213333	0.0273556
DNAJC16	0.0172786	0.0155556	0.0122951	0.0137931	0.0359712	0.0213333	0.00607903
RP4-680D5.8	0	0.00111111	0	0	0	0	0
AGMAT	0.00647948	0.0222222	0.00273224	0.022069	0.0431655	0.0186667	0
RP4-680D5.2	0	0	0	0	0	0	0
DDI2	0.037797	0.0188889	0.0218579	0.0234483	0.0311751	0.0266667	0.0273556
RSC1A1	0	0	0	0	0	0	0
RP4-680D5.9	0	0	0	0	0	0.00266667	0.00303951
PLEKHM2	0.0161987	0.00555556	0.00819672	0.0124138	0.0335731	0.0266667	0.0942249
RP11-288I21.1	0	0	0	0	0	0	0
SLC25A34	0	0	0	0.00137931	0	0	0
RP11-169K16.4	0	0	0	0	0	0	0
TMEM82	0	0	0	0	0	0	0
FBLIM1	0	0	0	0.00137931	0	0	0
UQCRHL	0.00539957	0.00222222	0.00273224	0.00137931	0	0.0106667	0.00911854
FLJ37453	0.0291577	0.0311111	0.0191257	0.0151724	0.0359712	0.016	0.0243161
SPEN	0.0593952	0.0355556	0.0464481	0.0565517	0.088729	0.0826667	0.0577508
ZBTB17	0.0421166	0.0377778	0.0437158	0.0496552	0.0695444	0.0373333	0.0273556
C1orf64	0	0	0	0	0	0	0
RP11-5P18.5	0	0	0	0	0	0	0
HSPB7	0	0	0	0	0	0	0
CLCNKA	0	0	0	0	0	0	0
CLCNKB	0	0	0	0	0	0	0
FAM131C	0	0	0	0	0	0	0
EPHA2	0	0	0	0	0	0	0
RP11-276H7.2	0	0	0	0	0	0	0
RP11-276H7.3	0	0	0	0	0	0	0
ARHGEF19-AS1	0	0	0	0	0	0	0
ARHGEF19	0.0172786	0.0111111	0.0136612	0.0193103	0.0239808	0.0213333	0.00607903
RSG1	0.00431965	0.00333333	0.00409836	0.00551724	0.00479616	0.00266667	0
FBXO42	0.0410367	0.0288889	0.0519126	0.0372414	0.0503597	0.0453333	0.0151976
SZRD1	0.173866	0.115556	0.15847	0.148966	0.203837	0.146667	0.170213
SPATA21	0	0	0	0	0	0	0
NECAP2	0.273218	0.483333	0.266393	0.437241	0.630695	0.330667	0.18845
RP4-798A10.2	0.00107991	0.0111111	0	0.00551724	0.00479616	0.00533333	0
RP4-798A10.7	0	0.00111111	0.00273224	0.00275862	0.00239808	0.0133333	0
RP4-798A10.4	0	0.00111111	0	0	0	0	0
RP5-875O13.1	0	0	0	0	0	0	0
FAM231C	0	0	0	0	0	0	0
NBPF1	0.0075594	0.00777778	0.00409836	0.00413793	0.00719424	0.00533333	0.00303951
RP5-1182A14.5	0	0	0	0	0	0	0
RP1-163M9.8	0	0	0	0	0	0	0
FAM231A	0	0	0	0	0	0	0
RP1-163M9.7	0	0	0	0	0	0	0
RP5-1182A14.7	0	0	0	0	0	0	0
CROCC	0.011879	0.00777778	0.0068306	0.00827586	0.00959233	0.00533333	0.00303951
RP11-108M9.1	0	0	0	0	0	0	0
RP11-108M9.2	0	0	0	0	0	0	0
RP11-108M9.3	0	0	0	0	0	0	0
RP11-108M9.4	0.116631	0.09	0.0560109	0.0662069	0.0479616	0.152	0.346505
RP11-108M9.6	0.00971922	0.0166667	0.00409836	0.017931	0.00479616	0.016	0
MFAP2	0	0	0	0	0	0	0
RP1-37C10.3	0	0	0	0	0	0	0
ATP13A2	0.0107991	0.0122222	0.010929	0.00827586	0.0191847	0.0133333	0.00607903
SDHB	0.25054	0.214444	0.282787	0.302069	0.422062	0.274667	0.443769
PADI2	0	0	0.00136612	0	0	0	0.00911854
RP11-380J14.1	0	0	0	0	0	0	0
RP11-380J14.4	0	0	0	0	0	0	0
PADI1	0	0	0	0	0	0	0
PADI3	0	0	0	0	0	0	0
PADI4	0.00431965	0.0322222	0.00136612	0.00275862	0	0.008	0.0547112
AC004824.2	0	0	0	0	0	0	0
PADI6	0	0	0.00819672	0	0	0	0
RP1-20B21.4	0	0	0	0	0	0	0
RCC2	0.037797	0.0322222	0.0519126	0.0413793	0.0407674	0.04	0.0364742
ARHGEF10L	0	0	0	0	0	0	0.00303951
RP11-473A10.2	0	0	0	0	0	0	0
ACTL8	0	0	0	0	0	0	0
RP11-174G17.2	0	0	0	0	0	0	0
IGSF21	0	0	0	0	0	0	0
RP11-174G17	0	0	0	0	0	0	0
RP11-422P22.1	0	0	0	0	0	0	0
KLHDC7A	0	0	0	0	0	0	0
PAX7	0	0	0	0	0	0	0
TAS1R2	0	0	0	0	0	0	0
RP13-279N23.2	0	0	0	0	0	0	0
ALDH4A1	0.00107991	0	0.00136612	0	0.00239808	0	0.00911854
IFFO2	0.012959	0.00444444	0.0122951	0.00137931	0.0119904	0.0186667	0.0151976
UBR4	0.0431965	0.0344444	0.0601093	0.0441379	0.0671463	0.0533333	0.316109
RP1-43E13.2	0.00431965	0.00333333	0.00409836	0.00827586	0.00479616	0.008	0.0121581
EMC1	0.037797	0.0233333	0.0286885	0.0151724	0.0311751	0.024	0.00607903
MRTO4	0.0637149	0.138889	0.0546448	0.0910345	0.0671463	0.0693333	0.0395137
AKR7A3	0.00107991	0.00111111	0	0	0	0	0
AKR7A2	0.161987	0.118889	0.144809	0.155862	0.242206	0.178667	0.112462
PQLC2	0.0107991	0.0111111	0.00546448	0.0110345	0.0119904	0.0106667	0.00303951
CAPZB	1.13823	1.00667	1.02322	1.49103	2.86811	1.032	1.02736
RP5-1056L3.1	0	0	0.00136612	0	0	0	0
MINOS1	0.571274	0.582222	0.594262	0.588966	0.865707	0.477333	1.18541
MINOS1-NBL1	0	0	0	0	0	0	0
NBL1	0.00431965	0.0144444	0.00273224	0.0165517	0.00479616	0.00266667	0.00303951
HTR6	0	0	0	0	0	0	0
TMCO4	0.0205184	0.0355556	0.0204918	0.0344828	0.0239808	0.032	0.0121581
RNF186	0	0	0	0	0	0	0
RP11-91K11.2	0	0	0	0	0	0	0
OTUD3	0.00971922	0.00666667	0.0136612	0.00551724	0.00239808	0.00533333	0.00607903
PLA2G2E	0	0	0	0	0	0	0
PLA2G2A	0	0	0	0	0	0	0
PLA2G5	0	0	0	0	0	0	0
PLA2G2D	0	0	0	0	0	0	0
PLA2G2F	0	0.00111111	0	0	0	0	0
RP3-340N1.2	0	0	0	0	0	0	0
PLA2G2C	0	0.00111111	0	0	0	0.00266667	0
UBXN10-AS1	0.0107991	0.0122222	0.0068306	0.00965517	0.0167866	0.0373333	0.00303951
UBXN10	0	0.00222222	0.00409836	0.00137931	0	0.00266667	0.00303951
RP3-340N1.6	0	0	0	0	0	0	0
VWA5B1	0	0	0	0	0	0	0
RP4-745E8.2	0.00215983	0.00111111	0.00956284	0.00689655	0	0.00266667	0
LINC01141	0	0	0	0	0	0	0
RP4-749H3.2	0	0	0	0	0	0	0
CAMK2N1	0.0237581	0.00222222	0.0136612	0.00413793	0	0.048	0.00303951
MUL1	0.075594	0.0677778	0.0560109	0.0537931	0.0839329	0.048	0.0273556
FAM43B	0	0	0	0	0	0	0
CDA	0.0075594	0.00555556	0.00956284	0.00275862	0.0143885	0.00533333	0.589666
PINK1	0.00971922	0.00777778	0.010929	0.00551724	0.0143885	0.0106667	0.0151976
PINK1-AS	0.00323974	0.00222222	0.00136612	0.00275862	0	0.00533333	0.00303951
DDOST	0.348812	0.261111	0.275956	0.302069	0.482014	0.349333	0.18845
KIF17	0	0	0	0	0	0	0.00303951
SH2D5	0.00107991	0	0	0.00137931	0	0	0
RP5-930J4.2	0	0	0	0	0	0	0
HP1BP3	0.282937	0.313333	0.32377	0.33931	0.374101	0.293333	0.179331
EIF4G3	0.0269978	0	0.0191257	0.00965517	0.0263789	0.016	0.0516717
ECE1	0.0215983	0.0333333	0.00956284	0.0372414	0.0623501	0.024	0.0881459
RP3-329E20.2	0	0	0	0	0	0	0.00303951
RP5-1071N3.1	0	0.00111111	0	0.00137931	0	0.00266667	0
RP11-293F5.1	0	0	0	0	0	0	0
NBPF3	0.00539957	0.00555556	0.00956284	0.0124138	0.00719424	0	0.00303951
ALPL	0	0	0	0	0	0	0
RP11-63N8.3	0	0	0	0	0	0	0
RAP1GAP	0	0	0	0	0	0	0
USP48	0.0680346	0.0677778	0.0874317	0.0924138	0.177458	0.0746667	0.103343
LDLRAD2	0	0	0	0	0	0	0
HSPG2	0.00107991	0.00111111	0	0	0	0	0
CELA3B	0	0	0	0	0	0	0
CELA3A	0	0	0	0	0	0	0
RP1-224A6.3	0	0.00333333	0	0.00137931	0.00239808	0.00266667	0
LINC00339	0.0172786	0.0177778	0.00819672	0.022069	0.0143885	0.0213333	0.0121581
CDC42	1.18035	1.31	1.05191	1.28828	1.69544	1.19467	1.60486
RP1-224A6.9	0	0	0	0	0	0	0
WNT4	0	0	0	0	0	0	0
ZBTB40	0.00863931	0.00888889	0.0136612	0.00275862	0.0359712	0.0213333	0.00607903
EPHA8	0	0	0	0	0	0	0
C1QA	0.00215983	0.00111111	0.00273224	0.00413793	0	0	0.243161
C1QC	0	0	0	0	0	0	0.0334347
C1QB	0	0	0.00136612	0.00137931	0	0	0.170213
EPHB2	0	0	0	0	0	0	0.00911854
RP11-69E9.1	0	0	0	0	0	0	0
LACTBL1	0	0	0	0	0	0	0
C1orf234	0	0.00111111	0	0	0	0	0
KDM1A	0.0140389	0.0155556	0.0068306	0.017931	0.0335731	0.016	0.0212766
RP1-184J9.2	0	0	0	0	0	0	0
LUZP1	0.159827	0.0755556	0.146175	0.114483	0.1247	0.317333	0.0516717
HTR1D	0	0	0	0	0	0	0
LINC01355	0.00107991	0.00111111	0.00273224	0.00275862	0	0.00533333	0.00303951
HNRNPR	0.436285	0.385556	0.379781	0.518621	0.673861	0.434667	0.209726
ZNF436	0.00107991	0.00222222	0.00409836	0.00275862	0	0.00266667	0
ZNF436-AS1	0.00323974	0.00222222	0.00136612	0.00413793	0.00479616	0	0
RP5-1057J7.7	0	0	0	0	0	0	0
TCEA3	0.00431965	0.0688889	0.0068306	0.0206897	0.00719424	0.016	0.00303951
ASAP3	0	0	0	0	0	0	0
E2F2	0.00107991	0	0	0	0	0	0.00303951
RP1-150O5.3	0	0.00111111	0	0.00413793	0	0	0
ID3	0.0107991	0.0288889	0.00136612	0.0331034	0.0647482	0.0213333	0.00911854
MDS2	0.0140389	0.1	0.00819672	0.0455172	0.0431655	0.0133333	0
RPL11	25.1048	40.6889	22.7746	36.4593	28.2566	30.7627	19.9483
TCEB3	0.0604752	0.0377778	0.0751366	0.057931	0.0983213	0.088	0.0395137
TCEB3-AS1	0.0172786	0.02	0.0218579	0.0193103	0.028777	0.0186667	0.0121581
PITHD1	0.241901	0.261111	0.193989	0.271724	0.208633	0.28	0.106383
LYPLA2	0.12203	0.105556	0.128415	0.107586	0.227818	0.136	0.0790274
GALE	0.0205184	0.0144444	0.0163934	0.00689655	0.0191847	0.0266667	0.0212766
HMGCL	0.0431965	0.0522222	0.0409836	0.0468966	0.0767386	0.0853333	0.0425532
FUCA1	0.0259179	0.0111111	0.0191257	0.0193103	0.0335731	0.0186667	0.0334347
CNR2	0.00431965	0	0	0	0.00239808	0	0
RP11-4M23.3	0	0	0	0	0	0	0
PNRC2	0.385529	0.447778	0.412568	0.394483	0.395683	0.322667	0.267477
SRSF10	0.318575	0.435556	0.338798	0.394483	0.364508	0.376	0.164134
RP11-293P20.2	0	0	0	0	0	0	0
MYOM3	0	0	0	0	0	0	0
RP11-293P20.4	0	0	0	0	0	0	0
IL22RA1	0	0	0	0	0	0	0
IFNLR1	0.00539957	0.00222222	0.00956284	0.00137931	0.00479616	0	0
RP11-10N16.2	0	0	0	0	0	0	0
RP11-10N16.3	0	0	0	0	0	0	0
GRHL3	0	0	0	0	0	0	0
STPG1	0.00431965	0.00888889	0.00409836	0.00137931	0.0119904	0.00533333	0
NIPAL3	0.0529158	0.0522222	0.0464481	0.0717241	0.0983213	0.0746667	0.00911854
RCAN3	0.101512	0.414444	0.0587432	0.308966	0.460432	0.218667	0.0364742
RP4-594I10.3	0.0323974	0.202222	0.0273224	0.137931	0.127098	0.08	0.00607903
NCMAP	0	0	0	0	0	0	0
SRRM1	0.798056	0.747778	0.762295	0.877241	0.904077	0.856	0.656535
CLIC4	0.00107991	0.00111111	0	0.00137931	0.00239808	0	0.109422
RUNX3	0.575594	0.168889	0.512295	0.304828	0.393285	0.725333	0.12462
RP11-84D1.1	0	0	0	0	0	0	0
RP11-84D1.2	0	0.00111111	0	0	0	0	0
RP4-799D16.1	0	0	0	0	0	0	0
RP4-706G24.1	0.00107991	0	0	0	0	0	0
SYF2	0.854212	0.841111	0.994536	0.830345	1.41247	0.781333	1.0152
RSRP1	0.772138	0.576667	0.807377	0.634483	0.83693	1.18133	0.392097
RP3-465N24.6	0.00431965	0.00444444	0.00409836	0.00275862	0.00479616	0	0.00607903
RHD	0	0	0.00136612	0	0.00239808	0.00266667	0
TMEM50A	0.695464	0.39	0.773224	0.602759	1.1199	0.701333	0.662614
RHCE	0.00215983	0	0.00136612	0	0	0.00266667	0
TMEM57	0.062635	0.07	0.0737705	0.0537931	0.0479616	0.032	0.0425532
LDLRAP1	0.150108	0.417778	0.110656	0.252414	0.258993	0.144	0.0212766
RP11-70P17.1	0.0140389	0.00777778	0.0150273	0.0151724	0.00719424	0.0106667	0.00607903
MAN1C1	0.00215983	0.0177778	0	0.00827586	0.00479616	0.00266667	0.0121581
RP1-187B23.1	0.00107991	0.00666667	0	0.0110345	0.00479616	0.00266667	0
SEPN1	0.00431965	0.02	0.00273224	0.0151724	0.00719424	0.0133333	0.0577508
RP1-317E23.6	0	0	0	0	0	0	0
RP1-317E23.3	0.00647948	0.00555556	0.00136612	0	0	0.00533333	0.00607903
MTFR1L	0.0475162	0.0622222	0.0737705	0.0648276	0.0719424	0.04	0.0334347
RP1-317E23.7	0	0	0	0	0	0	0
AUNIP	0	0	0	0	0	0	0
RP1-125I3.2	0	0	0	0	0	0	0
PAQR7	0.00215983	0.00333333	0.00136612	0.00137931	0.00239808	0.00266667	0
STMN1	0.183585	0.174444	0.185792	0.144828	0.251799	0.16	0.0425532
PAFAH2	0.0291577	0.0244444	0.0409836	0.00413793	0.0359712	0.032	0.00607903
EXTL1	0	0	0	0	0	0	0
SLC30A2	0	0	0	0	0	0	0
TRIM63	0	0	0	0	0	0	0
PDIK1L	0.00863931	0.0144444	0.0136612	0.0206897	0.00959233	0.0106667	0
FAM110D	0	0	0	0	0	0	0
RP11-96L14.8	0	0	0	0	0	0	0
RP11-96L14.7	0	0	0	0	0.00239808	0	0.00303951
ZNF593	0.12311	0.128889	0.125683	0.142069	0.146283	0.0613333	0.148936
CNKSR1	0.00107991	0.00111111	0	0.00137931	0	0	0
CATSPER4	0	0	0	0	0	0	0
CEP85	0	0.00555556	0.00956284	0.00965517	0.00719424	0.0106667	0
SH3BGRL3	5.40281	2.06556	5.82104	4.48552	8.32134	4.00533	8.34347
UBXN11	0.0507559	0.0711111	0.0587432	0.107586	0.115108	0.0666667	0.191489
CD52	6.973	4.47778	8.06557	7.09517	14.1487	4.84	3.68085
AIM1L	0.00215983	0.00444444	0.00136612	0.00413793	0	0	0
ZNF683	0.0809935	0.00444444	0.215847	0.0151724	0.0215827	0.0106667	0.0243161
LIN28A	0	0	0	0	0	0	0
DHDDS	0.0205184	0.0133333	0.0177596	0.0262069	0.0383693	0.0133333	0.0303951
RP3-476K8.3	0	0	0	0	0	0	0
HMGN2	1.19978	1.32222	1.29372	1.2469	1.88489	1.21867	1.02736
RPS6KA1	0.12095	0.0644444	0.124317	0.097931	0.218225	0.08	0.158055
RP5-968P14.2	0	0.00111111	0	0	0	0	0
ARID1A	0.109071	0.0588889	0.0983607	0.0593103	0.122302	0.0906667	0.130699
PIGV	0.0237581	0.0144444	0.0163934	0.022069	0.0263789	0.0266667	0.00303951
ZDHHC18	0.0453564	0.0222222	0.0300546	0.0344828	0.0407674	0.0426667	0.0212766
SFN	0	0	0	0.00137931	0	0	0
GPN2	0.0593952	0.0566667	0.0655738	0.0648276	0.0719424	0.0986667	0.0334347
RP1-50O24.6	0	0	0	0	0	0	0
GPATCH3	0.0518359	0.0588889	0.045082	0.0344828	0.0719424	0.0453333	0.0121581
NUDC	0.278618	0.347778	0.266393	0.308966	0.390887	0.256	0.197568
NR0B2	0	0	0	0	0	0	0
KDF1	0.00431965	0.0166667	0	0.00137931	0	0.00533333	0
TRNP1	0	0	0	0	0	0	0
FAM46B	0	0	0	0	0	0	0
AL137860.1	0	0	0	0	0	0	0
SLC9A1	0.011879	0.01	0.0136612	0.0165517	0.0263789	0.0426667	0
RP11-40H20.4	0	0	0	0	0	0	0
WDTC1	0.0367171	0.0155556	0.0286885	0.0151724	0.0263789	0.0293333	0.0182371
TMEM222	0.0950324	0.108889	0.124317	0.0965517	0.127098	0.0746667	0.0303951
SYTL1	0.334773	0.157778	0.270492	0.289655	0.460432	0.237333	0.0911854
MAP3K6	0.024838	0.0222222	0.0163934	0.0206897	0.0263789	0.064	0.00607903
FCN3	0	0	0	0	0	0	0
CD164L2	0	0	0	0	0	0	0
GPR3	0	0	0	0.00137931	0	0	0
WASF2	0.410367	0.522222	0.387978	0.442759	0.70024	0.464	0.382979
RP4-752I6.1	0	0	0	0	0	0	0
RP1-159A19.4	0.00323974	0.0122222	0.00136612	0.00551724	0.0143885	0.00266667	0
AHDC1	0.00971922	0.0111111	0.00956284	0.00827586	0.0119904	0.00266667	0.00607903
FGR	0.132829	0.0155556	0.13388	0.0151724	0.00479616	0.0213333	1.2614
RP11-288L9.1	0.00323974	0.00111111	0.00136612	0.00137931	0.00239808	0	0
IFI6	0.387689	0.235556	0.318306	0.28	0.88729	0.290667	1.39818
RP11-288L9.4	0	0	0	0	0	0	0
FAM76A	0.0410367	0.0388889	0.0409836	0.0496552	0.0455635	0.024	0.00911854
STX12	0.0842333	0.104444	0.0778689	0.0924138	0.136691	0.0986667	0.133739
PPP1R8	0.0809935	0.0833333	0.0915301	0.0882759	0.136691	0.0826667	0.0364742
AL109927.1	0	0	0	0	0	0	0
THEMIS2	0.115551	0.0622222	0.325137	0.0882759	0.119904	0.146667	0.495441
RPA2	0.274298	0.214444	0.278689	0.188966	0.28777	0.253333	0.106383
SMPDL3B	0	0	0	0	0	0	0
RP11-460I13.2	0	0.00111111	0	0	0	0	0
XKR8	0.0356371	0.0111111	0.0150273	0.022069	0.0167866	0.032	0.0121581
EYA3	0.0302376	0.0166667	0.0314208	0.0303448	0.028777	0.0346667	0.0121581
PTAFR	0.00323974	0.00111111	0.00136612	0.00275862	0.00239808	0.00533333	0.200608
DNAJC8	0.536717	0.375556	0.532787	0.424828	0.745803	0.386667	0.361702
ATPIF1	1.027	0.763333	0.934426	0.892414	1.55396	1.12267	0.762918
RP5-1092A3.4	0.00539957	0.01	0.010929	0.00551724	0.0143885	0.00533333	0.00911854
RP5-1092A3.5	0	0	0	0	0	0.00266667	0
SESN2	0.0464363	0.00666667	0.0601093	0.0331034	0.0239808	0.0773333	0.0273556
MED18	0.012959	0.0177778	0.00956284	0.0206897	0.0383693	0.0186667	0.00911854
PHACTR4	0.0507559	0.0666667	0.0655738	0.0744828	0.0863309	0.0506667	0.0729483
RCC1	0.0388769	0.03	0.0409836	0.0455172	0.0527578	0.04	0.0182371
TRNAU1AP	0.0658747	0.0855556	0.0751366	0.0731034	0.100719	0.08	0.0607903
SNHG12	0.104752	0.22	0.143443	0.201379	0.170264	0.205333	0.0547112
TAF12	0.194384	0.124444	0.177596	0.169655	0.244604	0.181333	0.200608
RAB42	0	0	0	0	0	0	0
RP11-442N24__B.1	0	0.00111111	0	0	0	0	0
RNU11	0.0269978	0.00777778	0.023224	0.0124138	0.0263789	0.672	0.0334347
GMEB1	0.0421166	0.0366667	0.0491803	0.0427586	0.0695444	0.0373333	0.0668693
YTHDF2	0.268898	0.36	0.245902	0.308966	0.335731	0.282667	0.133739
OPRD1	0	0	0	0	0	0	0
RP1-212P9.3	0.00107991	0	0	0	0	0	0
EPB41	0.106911	0.105556	0.118852	0.16	0.278177	0.136	0.0577508
TMEM200B	0.00107991	0	0	0	0	0	0
RP11-242O24.3	0	0	0	0	0	0	0
SRSF4	0.193305	0.213333	0.230874	0.217931	0.354916	0.189333	0.164134
MECR	0.0215983	0.0311111	0.0177596	0.017931	0.0143885	0.024	0.0151976
RP11-467D18.2	0	0	0	0	0	0	0
PTPRU	0.00215983	0	0	0	0	0	0
RP3-437I16.1	0	0	0	0	0	0	0
RP4-656G21.1	0	0	0	0	0	0	0
RP11-111I12.1	0	0	0	0	0	0	0
RP5-893G23.1	0	0	0	0	0	0	0
RP4-591L5.1	0	0	0	0	0	0	0
RP4-591L5.2	0	0	0	0	0	0	0
MATN1	0.00107991	0	0.00136612	0.00275862	0.00239808	0	0
MATN1-AS1	0.0302376	0.05	0.0286885	0.0331034	0.0215827	0.0373333	0.00607903
LAPTM5	1.91361	2.68333	2.18989	2.36	3.46763	2.71467	3.9696
RP5-1125N11.1	0	0	0	0	0	0	0
RP5-1125N11.2	0	0	0	0	0	0	0
RP1-65J11.5	0	0	0	0	0	0	0
SDC3	0	0	0	0	0	0	0
PUM1	0.0907127	0.157778	0.121585	0.147586	0.170264	0.128	0.151976
NKAIN1	0	0	0	0	0	0	0
SNRNP40	0.12959	0.153333	0.144809	0.137931	0.191847	0.157333	0.0851064
ZCCHC17	0.179266	0.12	0.218579	0.143448	0.208633	0.181333	0.0455927
RP11-266K22.2	0	0	0	0	0	0	0
FABP3	0	0	0	0	0	0	0
SERINC2	0.00107991	0	0	0	0	0	0.0182371
LINC01226	0	0	0	0	0	0	0
RP11-73M7.1	0	0	0	0	0	0	0
TINAGL1	0	0	0	0	0	0	0
HCRTR1	0	0	0	0	0	0	0
PEF1	0.165227	0.116667	0.137978	0.157241	0.273381	0.170667	0.103343
RP11-73M7.6	0	0	0	0	0	0	0
RP11-73M7.9	0.00215983	0	0	0.00137931	0	0	0
COL16A1	0	0	0	0	0	0	0
ADGRB2	0	0	0	0.00137931	0	0	0
RP11-84A19.3	0	0	0	0	0	0	0
SPOCD1	0	0	0	0.00137931	0	0	0
RP11-84A19.2	0.00107991	0.00222222	0.00136612	0	0	0	0.00607903
RP11-84A19.4	0	0	0	0	0	0	0
PTP4A2	0.332613	0.223333	0.352459	0.268966	0.470024	0.253333	0.43769
RP4-534N18.2	0	0	0.00136612	0	0	0.00266667	0
KHDRBS1	0.232181	0.233333	0.218579	0.223448	0.364508	0.192	0.282675
RP11-277A4.4	0	0.00111111	0.00136612	0	0	0	0
TMEM39B	0.0172786	0.0255556	0.023224	0.0331034	0.0431655	0.0266667	0.0395137
KPNA6	0.109071	0.0944444	0.0887978	0.102069	0.139089	0.114667	0.0881459
TXLNA	0.0172786	0.01	0.0163934	0.0193103	0.0311751	0.024	0.0334347
CCDC28B	0.0345572	0.0222222	0.0437158	0.0137931	0.0527578	0.016	0.0151976
RP4-622L5.7	0.00107991	0	0	0.00275862	0	0	0.00303951
IQCC	0.00215983	0.00444444	0	0.00137931	0	0.00266667	0
DCDC2B	0	0	0	0	0	0	0
TMEM234	0.0140389	0.0122222	0.010929	0.0151724	0.0359712	0.0213333	0.0212766
EIF3I	0.424406	0.447778	0.43306	0.591724	0.834532	0.504	0.468085
FAM167B	0.00431965	0.00111111	0.0068306	0.00275862	0.0215827	0.008	0
LCK	1.08207	0.831111	0.900273	0.94069	2.14388	0.842667	0.133739
HDAC1	0.24838	0.188889	0.239071	0.223448	0.429257	0.242667	0.121581
MARCKSL1	0.12851	0.185556	0.114754	0.155862	0.184652	0.314667	0.303951
RP4-811H24.9	0	0	0	0	0	0	0
TSSK3	0.00107991	0.00222222	0	0	0	0	0
FAM229A	0.00539957	0.00777778	0.0068306	0.00413793	0.0119904	0.00533333	0.00303951
BSDC1	0.183585	0.183333	0.155738	0.184828	0.244604	0.184	0.0516717
RP1-27O5.3	0	0	0	0	0	0	0
ZBTB8B	0.00107991	0	0	0	0	0	0
ZBTB8A	0.00107991	0	0	0.00137931	0	0	0
ZBTB8OS	0.233261	0.188889	0.251366	0.223448	0.273381	0.221333	0.303951
RBBP4	0.226782	0.216667	0.203552	0.230345	0.388489	0.192	0.209726
SYNC	0.0367171	0.03	0.0177596	0.0262069	0.0455635	0.032	0.00607903
RP11-114B7.6	0	0	0	0	0	0	0
KIAA1522	0.00107991	0	0	0	0	0	0
YARS	0.0766739	0.0533333	0.0778689	0.0524138	0.141487	0.064	0.0759878
S100PBP	0.0356371	0.0377778	0.0382514	0.0289655	0.0791367	0.0266667	0.0334347
FNDC5	0	0	0	0	0	0	0
HPCA	0	0	0.00136612	0	0	0	0
TMEM54	0	0	0	0	0	0	0
RNF19B	0.012959	0.01	0.0163934	0.0110345	0.0191847	0.0213333	0.653495
RP1-117O3.2	0	0	0	0	0	0	0
AK2	0.0961123	0.114444	0.117486	0.124138	0.179856	0.122667	0.130699
AZIN2	0.00323974	0.00444444	0.0068306	0.00413793	0	0.00266667	0
TRIM62	0.024838	0.01	0.0191257	0.0234483	0.028777	0.024	0.00911854
ZNF362	0.0237581	0.0266667	0.0259563	0.022069	0.0359712	0.0346667	0.0243161
RP11-415J8.7	0	0	0	0	0	0	0
A3GALT2	0	0	0	0	0	0	0
RP11-415J8.3	0	0.00111111	0	0	0	0	0
PHC2	0.0259179	0.0133333	0.0150273	0.0193103	0.0263789	0.0106667	0.337386
RP11-415J8.5	0	0	0	0	0	0	0
ZSCAN20	0.00215983	0.00111111	0.00273224	0	0	0.00266667	0
CSMD2	0	0	0	0	0	0	0
HMGB4	0	0	0	0	0	0	0
CSMD2-AS1	0	0	0	0	0	0	0
C1orf94	0	0	0	0	0	0	0
SMIM12	0.155508	0.157778	0.204918	0.153103	0.196643	0.144	0.106383
GJB5	0	0	0	0	0	0	0
GJB4	0	0	0	0	0	0	0
RP1-34M23.5	0	0	0	0	0	0	0
GJB3	0	0	0	0	0	0	0
GJA4	0	0	0	0	0	0	0
RP5-997D16.2	0	0	0	0	0	0	0
DLGAP3	0.00431965	0.0144444	0.00409836	0.00827586	0.00239808	0.008	0.00911854
RP11-244H3.4	0.0529158	0.04	0.0437158	0.0372414	0.057554	0.0693333	0.0303951
ZMYM6NB	0.00431965	0	0.00273224	0.00137931	0.00239808	0.00266667	0
ZMYM6	0.0151188	0.0366667	0.0218579	0.0289655	0.0263789	0.0213333	0.0151976
ZMYM1	0.0107991	0.0155556	0.010929	0.0165517	0.00719424	0.016	0.00911854
SFPQ	0.287257	0.204444	0.234973	0.253793	0.414868	0.336	0.531915
ZMYM4	0.00647948	0.00888889	0.0068306	0.00827586	0.0191847	0.0133333	0.0273556
ZMYM4-AS1	0	0	0	0	0	0	0
KIAA0319L	0.0431965	0.0477778	0.0355191	0.0468966	0.0527578	0.0666667	0.0273556
NCDN	0.0226782	0.02	0.0122951	0.0262069	0.0455635	0.0453333	0.00607903
RP4-728D4.2	0.0658747	0.0355556	0.0833333	0.0427586	0.0647482	0.024	0.0243161
TFAP2E	0.00323974	0	0	0	0	0	0.00303951
PSMB2	0.336933	0.204444	0.304645	0.306207	0.570743	0.261333	0.413374
C1orf216	0.0194384	0.01	0.0259563	0.022069	0.0239808	0.0133333	0.0182371
CLSPN	0.00539957	0.00111111	0.0122951	0	0.0167866	0.00266667	0
RP11-435D7.3	0	0	0.00136612	0	0	0	0
AGO4	0.0172786	0.01	0.0163934	0.00689655	0.0119904	0.0213333	0.0942249
AGO1	0.0291577	0.0133333	0.0191257	0.0206897	0.0239808	0.024	0.0425532
RP4-789D17.5	0.00323974	0.00222222	0	0.00137931	0	0	0.00303951
AGO3	0.0453564	0.04	0.0614754	0.0551724	0.0719424	0.0613333	0.0942249
RP4-665N4.8	0	0	0	0	0	0	0
TEKT2	0	0	0	0	0	0	0
ADPRHL2	0.0777538	0.0877778	0.0669399	0.111724	0.107914	0.0373333	0.0303951
COL8A2	0	0	0	0	0	0	0.00303951
TRAPPC3	0.176026	0.187778	0.188525	0.211034	0.309353	0.272	0.164134
MAP7D1	0.0723542	0.0577778	0.0710383	0.0813793	0.119904	0.0666667	0.112462
THRAP3	0.408207	0.274444	0.35929	0.369655	0.477218	0.418667	0.161094
SH3D21	0.00107991	0.00444444	0.00136612	0.00137931	0.00719424	0.008	0
EVA1B	0.0183585	0	0.00546448	0.00965517	0.0335731	0.0213333	0.00911854
RP11-268J15.5	0	0	0	0	0	0	0
STK40	0.0237581	0.00333333	0.0150273	0.0151724	0.028777	0.0133333	0.0577508
LSM10	0.145788	0.143333	0.162568	0.158621	0.2494	0.170667	0.179331
OSCP1	0.00107991	0.00111111	0	0.00275862	0	0	0
MRPS15	0.258099	0.206667	0.262295	0.264828	0.448441	0.285333	0.206687
CSF3R	0.00647948	0.00555556	0.0150273	0.00965517	0.00959233	0.0186667	0.890578
RP4-614N24.1	0	0	0	0	0	0	0
GRIK3	0	0	0	0	0	0	0
RP5-1180C18.1	0	0	0	0	0	0	0
LINC01137	0.00647948	0.0155556	0.0286885	0.0124138	0.0143885	0.016	0.00607903
ZC3H12A	0.487041	0.106667	0.437158	0.154483	0.158273	0.813333	0.331307
MEAF6	0.431965	0.387778	0.441257	0.395862	0.517986	0.488	0.182371
SNIP1	0.0637149	0.0344444	0.0532787	0.04	0.0527578	0.064	0.0425532
DNALI1	0	0	0	0	0	0	0
GNL2	0.0647948	0.0677778	0.0710383	0.0662069	0.110312	0.0613333	0.0425532
RSPO1	0	0	0	0	0	0	0
C1orf109	0.0302376	0.0422222	0.0300546	0.022069	0.0215827	0.0293333	0.00303951
CDCA8	0.00215983	0.00222222	0	0	0	0.008	0
EPHA10	0	0	0	0	0	0	0
MANEAL	0.00107991	0	0.00136612	0	0	0	0
RP11-109P14.9	0	0	0	0	0	0	0
YRDC	0.0399568	0.0344444	0.0368852	0.022069	0.0335731	0.0346667	0.0759878
C1orf122	0.147948	0.0822222	0.139344	0.0910345	0.220624	0.072	0.139818
MTF1	0.0356371	0.03	0.0409836	0.0331034	0.0191847	0.0506667	0.142857
INPP5B	0.0107991	0.00888889	0.0136612	0.00965517	0.0143885	0.0133333	0.00911854
RP11-109P14.10	0.00107991	0.00111111	0	0	0	0	0
SF3A3	0.133909	0.166667	0.143443	0.194483	0.203837	0.144	0.0820669
FHL3	0.0442765	0.0377778	0.00956284	0.0110345	0.0767386	0.0346667	0.0790274
UTP11L	0.0939525	0.0455556	0.0833333	0.062069	0.0863309	0.0506667	0.0638298
POU3F1	0.00107991	0.00111111	0	0.00827586	0.00959233	0	0
RP5-884C9.2	0	0	0	0	0	0	0
LINC01343	0	0	0	0	0	0	0
RP11-329N22.1	0	0	0	0	0	0	0
RRAGC	0.0507559	0.04	0.0519126	0.0482759	0.0959233	0.04	0.0759878
RP5-864K19.4	0.00971922	0.00333333	0.0068306	0.00413793	0.0191847	0.00533333	0.00303951
MYCBP	0.0777538	0.0533333	0.0887978	0.0606897	0.136691	0.109333	0.0638298
RP5-864K19.6	0	0	0	0	0	0	0
GJA9	0	0	0	0	0	0	0
RHBDL2	0	0	0	0	0	0	0
AKIRIN1	0.214903	0.226667	0.229508	0.306207	0.345324	0.290667	0.167173
NDUFS5	1.11555	1.19333	1.00273	1.32138	1.52518	1.11733	1.05775
MACF1	0.12743	0.0644444	0.124317	0.10069	0.158273	0.130667	0.0668693
RP11-420K8.1	0	0	0	0	0	0	0
BMP8A	0	0	0	0	0	0	0
RP11-69E11.4	0.011879	0.0188889	0.00956284	0.00827586	0.0143885	0.008	0.0303951
PABPC4	0.323974	0.455556	0.310109	0.453793	0.35012	0.381333	0.574468
RP11-69E11.8	0	0	0	0	0	0	0
HEYL	0	0	0	0	0	0	0
RP1-144F13.3	0	0	0	0	0	0	0
NT5C1A	0	0	0	0	0	0	0
HPCAL4	0.00431965	0.0344444	0.00409836	0.0137931	0.0167866	0	0.00303951
PPIE	0.166307	0.146667	0.170765	0.16	0.242206	0.141333	0.0759878
BMP8B	0.00107991	0	0.00136612	0.00137931	0.00239808	0.00266667	0
OXCT2	0.00107991	0.00111111	0.00136612	0	0	0	0.00303951
RP1-118J21.25	0	0	0.00136612	0	0	0	0
TRIT1	0.0226782	0.0266667	0.0409836	0.0303448	0.0215827	0.0266667	0.00607903
MYCL	0	0	0	0	0	0	0
RP1-118J21.5	0	0	0	0	0	0	0
MFSD2A	0.00107991	0.00111111	0.00136612	0.00275862	0.00239808	0.008	0.00607903
CAP1	0.649028	0.55	0.717213	0.674483	1.35012	0.642667	1.13374
PPT1	0.146868	0.22	0.139344	0.237241	0.292566	0.162667	0.395137
RLF	0.0410367	0.0288889	0.045082	0.0331034	0.0431655	0.0453333	0.0395137
TMCO2	0	0	0	0	0	0	0
RP1-39G22.7	0.0367171	0.0511111	0.0273224	0.0358621	0.059952	0.024	0.00911854
ZMPSTE24	0.0615551	0.04	0.057377	0.0372414	0.0719424	0.0533333	0.0425532
COL9A2	0.00539957	0.0133333	0.00273224	0.00551724	0.0215827	0.00533333	0.00911854
SMAP2	0.524838	0.462222	0.404372	0.554483	1.09832	0.52	0.917933
ZFP69B	0	0.00333333	0.00136612	0.00551724	0.00239808	0.00533333	0
ZFP69	0.00107991	0.00333333	0.00546448	0.00689655	0.00719424	0	0
RP11-656D10.3	0.00539957	0.00333333	0.00956284	0.00413793	0.00239808	0.00266667	0
EXO5	0.0140389	0.0177778	0.0068306	0.017931	0.0191847	0.016	0
RP11-656D10.5	0	0	0	0	0	0	0
RP11-656D10.6	0	0	0	0	0	0	0
ZNF684	0.0269978	0.0155556	0.0163934	0.017931	0.0119904	0.024	0.0273556
RIMS3	0.00215983	0	0.00136612	0	0	0.00266667	0
RP4-739H11.3	0	0	0	0	0	0	0
NFYC-AS1	0.00647948	0.00444444	0.00273224	0.00275862	0.00719424	0.016	0.00911854
NFYC	0.0917927	0.108889	0.102459	0.147586	0.211031	0.130667	0.112462
KCNQ4	0	0	0	0	0	0	0
CITED4	0.0161987	0.0277778	0.0068306	0.0110345	0.00719424	0.00533333	0.0212766
RP5-1066H13.4	0	0	0	0	0	0	0
CTPS1	0.0313175	0.04	0.0218579	0.0413793	0.0335731	0.048	0.0303951
SLFNL1-AS1	0	0	0	0	0	0	0
SLFNL1	0	0	0	0	0	0	0
SCMH1	0.00431965	0.0122222	0.00956284	0.00827586	0.0167866	0.0106667	0.00303951
RP11-399E6.1	0	0	0	0	0	0	0.00303951
FOXO6	0	0	0	0	0	0	0
RP11-399E6.4	0	0	0	0	0	0	0
EDN2	0	0	0	0	0	0	0
HIVEP3	0.0777538	0.0233333	0.0751366	0.062069	0.0767386	0.048	0.0151976
RP11-486B10.3	0	0	0	0	0	0	0
GUCA2B	0	0	0	0	0	0	0
GUCA2A	0	0	0	0	0	0	0
FOXJ3	0.0507559	0.0544444	0.0478142	0.0372414	0.0383693	0.048	0.0395137
RIMKLA	0.00107991	0.00111111	0	0	0	0.00533333	0.00303951
ZMYND12	0	0.00111111	0	0	0	0	0.00303951
PPCS	0.201944	0.194444	0.168033	0.169655	0.211031	0.173333	0.237082
CCDC30	0.00647948	0.00666667	0.00546448	0.0124138	0.00479616	0.00266667	0.00607903
PPIH	0.181425	0.117778	0.153005	0.129655	0.167866	0.12	0.0638298
RP5-994D16.3	0.00107991	0	0	0	0	0	0
YBX1	2.65335	2.3	2.28279	3.17793	3.52278	2.80267	2.59878
CLDN19	0	0	0	0	0	0	0
P3H1	0.0215983	0.0211111	0.0259563	0.0331034	0.0359712	0.0453333	0.0151976
C1orf50	0.0615551	0.0644444	0.0505464	0.0689655	0.119904	0.0506667	0.0364742
RP5-994D16.9	0	0	0	0	0	0	0
RP5-994D16.11	0	0	0	0	0	0	0
SVBP	0.112311	0.106667	0.0901639	0.097931	0.282974	0.0986667	0.194529
ERMAP	0.00323974	0.00555556	0	0.00275862	0.00959233	0	0.00911854
RP11-342M1.3	0.00215983	0.00222222	0	0.00137931	0	0.00533333	0
ZNF691	0.00215983	0.0122222	0.00409836	0.00137931	0.0167866	0.00533333	0.00607903
SLC2A1	0.0691145	0.0511111	0.0819672	0.0413793	0.0383693	0.0533333	0.0182371
SLC2A1-AS1	0	0.00222222	0.00409836	0.00137931	0.00719424	0	0
FAM183A	0	0	0	0	0	0	0
EBNA1BP2	0.074514	0.0744444	0.0778689	0.0868966	0.0839329	0.0906667	0.0699088
CFAP57	0	0.00111111	0	0	0	0	0
TMEM125	0	0	0	0	0	0	0
C1orf210	0	0	0	0	0	0	0
TIE1	0.00107991	0	0	0	0	0	0
MPL	0	0.00111111	0	0	0	0	0
RP1-92O14.3	0.00431965	0.00111111	0	0.00275862	0.00239808	0.00266667	0.00303951
CDC20	0.00215983	0.00111111	0.00136612	0.00137931	0	0	0
ELOVL1	0.0907127	0.0566667	0.0983607	0.0855172	0.105516	0.096	0.0790274
MED8	0.0950324	0.0877778	0.105191	0.0924138	0.122302	0.0746667	0.0911854
RP1-92O14.6	0	0	0	0	0	0	0
SZT2	0.0161987	0.0111111	0.0150273	0.0206897	0.00959233	0.016	0.0182371
SZT2-AS1	0	0	0	0	0	0	0
HYI	0.0183585	0.0455556	0.010929	0.0331034	0.0263789	0.032	0.00911854
HYI-AS1	0	0	0	0	0	0	0
PTPRF	0	0	0	0	0	0	0
KDM4A	0.0161987	0.01	0.0177596	0.0151724	0.0239808	0.0186667	0.0121581
KDM4A-AS1	0.00107991	0	0	0	0	0	0
ST3GAL3	0.0194384	0.03	0.0122951	0.0165517	0.00239808	0.0106667	0.00303951
RP11-184I16.4	0	0	0	0	0	0	0
ARTN	0	0.00222222	0	0.00137931	0	0	0
RP11-7O11.3	0.00107991	0	0.00136612	0.00275862	0.00479616	0	0.00303951
IPO13	0.00539957	0.01	0.010929	0.00827586	0.0143885	0.008	0.00911854
DPH2	0.0269978	0.0388889	0.0382514	0.0358621	0.0455635	0.0373333	0.00607903
ATP6V0B	0.487041	0.256667	0.456284	0.364138	0.630695	0.432	2.40426
B4GALT2	0.00107991	0	0	0.00137931	0.00479616	0	0.00303951
CCDC24	0.00215983	0.00222222	0.00546448	0.00137931	0	0	0
SLC6A9	0	0	0	0	0	0	0
RP5-1198O20.4	0.00107991	0	0.00136612	0.00275862	0	0	0
KLF17	0	0	0	0	0	0	0
KLF18	0	0	0	0	0	0	0
DMAP1	0.0863931	0.0877778	0.0778689	0.10069	0.143885	0.109333	0.0638298
ERI3	0.0723542	0.0811111	0.068306	0.0965517	0.129496	0.0613333	0.0516717
RNF220	0.049676	0.0555556	0.0669399	0.0634483	0.088729	0.0533333	0.0486322
TMEM53	0.011879	0.0111111	0.0150273	0.00827586	0.0191847	0.008	0.00911854
C1orf228	0.0291577	0.137778	0.0478142	0.0910345	0.0503597	0.0293333	0.0759878
KIF2C	0.00215983	0	0.00136612	0	0.00239808	0	0
RP11-269F19.2	0	0	0	0.00137931	0	0	0.00303951
RPS8	19.6501	32.4433	17.362	29.3462	21.6283	23.9573	14.535
BEST4	0.00431965	0.00444444	0.00273224	0.00275862	0.00239808	0	0
PLK3	0.335853	0.321111	0.270492	0.525517	0.565947	0.517333	0.522796
TCTEX1D4	0.00107991	0	0.00136612	0.00413793	0.00239808	0.00266667	0.0121581
BTBD19	0.00215983	0.00111111	0.00273224	0.00827586	0.00479616	0.008	0.0516717
PTCH2	0.0464363	0.00777778	0.0505464	0.0275862	0.0503597	0.557333	0.0729483
EIF2B3	0.037797	0.0422222	0.0409836	0.0248276	0.0383693	0.016	0.0243161
HECTD3	0.011879	0.0111111	0.0122951	0.0151724	0.0215827	0.008	0.00303951
UROD	0.075594	0.103333	0.105191	0.0910345	0.167866	0.0613333	0.0911854
ZSWIM5	0.00539957	0.00111111	0.00136612	0.00275862	0	0	0.00303951
LINC01144	0.00215983	0	0	0	0	0	0
HPDL	0.00107991	0.00555556	0.00136612	0	0	0.00266667	0
MUTYH	0.0410367	0.0511111	0.0355191	0.0565517	0.0527578	0.064	0.00607903
TOE1	0.0701944	0.08	0.0806011	0.0841379	0.0959233	0.0853333	0.0547112
TESK2	0.00863931	0.00777778	0.010929	0.00827586	0.00959233	0.016	0.0121581
CCDC163P	0.00539957	0.01	0.00546448	0.00413793	0.00239808	0.0106667	0
MMACHC	0	0	0	0.00137931	0	0	0
PRDX1	0.398488	0.335556	0.370219	0.493793	0.966427	0.450667	0.781155
AKR1A1	0.102592	0.142222	0.125683	0.157241	0.17506	0.109333	0.267477
NASP	0.280778	0.218889	0.258197	0.266207	0.335731	0.352	0.139818
CCDC17	0.00107991	0.00333333	0	0.00137931	0.00479616	0	0
GPBP1L1	0.147948	0.175556	0.169399	0.188966	0.23741	0.178667	0.109422
TMEM69	0.0475162	0.0888889	0.0491803	0.0813793	0.0815348	0.106667	0.0729483
IPP	0.0226782	0.0255556	0.0150273	0.0193103	0.0239808	0.0133333	0.00303951
MAST2	0.00323974	0.00111111	0.0122951	0.00413793	0.00239808	0	0.0121581
PIK3R3	0.00539957	0	0.0136612	0.00275862	0.00719424	0.00266667	0
RP4-533D7.4	0	0	0	0	0	0	0
RP4-533D7.5	0	0.00111111	0.00136612	0.00137931	0.00479616	0	0
TSPAN1	0	0	0	0	0	0	0
RP11-322N21.2	0	0	0	0	0	0	0
POMGNT1	0.0291577	0.0133333	0.0204918	0.0234483	0.0191847	0.0213333	0.00911854
LURAP1	0.00215983	0.00111111	0	0.00137931	0	0	0
RAD54L	0	0	0.00136612	0.00137931	0	0	0
LRRC41	0.0507559	0.0633333	0.0642077	0.062069	0.0983213	0.0613333	0.0364742
UQCRH	1.39525	1.40556	1.25956	1.40414	1.96882	1.496	2.15502
NSUN4	0.0237581	0.0166667	0.0245902	0.0206897	0.0407674	0.024	0.0455927
FAAH	0.00215983	0.00222222	0	0.00551724	0.00719424	0.00533333	0.0151976
DMBX1	0	0	0	0	0	0	0
RP11-49P4.7	0	0	0	0	0	0	0
MKNK1-AS1	0	0	0	0	0	0	0
KNCN	0	0	0	0	0	0	0
MKNK1	0.0550756	0.0344444	0.0614754	0.057931	0.0863309	0.176	0.173252
MOB3C	0.0356371	0.0177778	0.0327869	0.0124138	0.0215827	0.048	0.0182371
ATPAF1	0.0431965	0.0411111	0.0409836	0.0413793	0.0551559	0.0586667	0.0273556
TEX38	0	0	0	0	0	0	0
EFCAB14-AS1	0	0	0	0	0	0	0
EFCAB14	0.0971922	0.0444444	0.0846995	0.0910345	0.105516	0.125333	0.136778
CYP4B1	0	0	0	0	0	0	0
CYP4A11	0	0	0	0	0	0	0
CYP4X1	0	0	0	0	0	0	0
CYP4Z1	0	0	0	0	0	0	0
CYP4A22-AS1	0	0	0	0	0	0	0
CYP4A22	0	0	0	0	0	0	0
LINC00853	0.00107991	0	0	0	0	0	0
PDZK1IP1	0	0	0	0	0	0	0
TAL1	0	0	0	0	0	0	0
RP1-18D14.7	0	0	0	0	0	0	0
STIL	0.00215983	0.00111111	0	0.00137931	0	0	0
CMPK1	0.548596	0.604444	0.516393	0.569655	0.59952	0.549333	0.209726
LINC01389	0.00539957	0	0.00273224	0	0	0	0
FOXE3	0	0	0	0	0	0	0
FOXD2-AS1	0.00647948	0.00111111	0.00136612	0.00137931	0.00239808	0.00266667	0
FOXD2	0	0.00111111	0.00136612	0.00275862	0	0	0
RP11-543D5.1	0	0	0	0	0	0	0
TRABD2B	0	0	0	0	0	0	0
RP11-543D5.2	0	0	0	0	0	0	0
RP11-330M19.1	0	0	0	0	0	0	0
RP4-683M8.2	0	0	0	0	0	0	0
RP11-193P11.3	0	0	0	0	0	0	0
AL356289.1	0	0	0	0	0	0	0
RP5-1024N4.2	0	0	0	0	0	0	0
SLC5A9	0	0	0	0	0	0	0
RP5-1024N4.4	0	0	0	0	0	0	0
SPATA6	0.00431965	0.00444444	0	0.00275862	0	0.00533333	0.0121581
AGBL4	0	0	0	0	0	0	0
BEND5	0.00539957	0.0333333	0.00546448	0.00689655	0	0.00266667	0
RP11-141A19.1	0	0	0	0	0	0	0
RP11-141A19.2	0	0	0	0	0	0	0
ELAVL4	0	0	0	0	0	0	0
RP11-567C20.2	0	0	0	0	0	0	0
RP11-567C20.3	0	0	0	0	0	0	0
DMRTA2	0	0	0	0	0	0	0
FAF1	0.0388769	0.0211111	0.0382514	0.0441379	0.0503597	0.0426667	0.0243161
RP5-850O15.3	0	0	0	0	0	0	0
CDKN2C	0.0172786	0.00333333	0.0122951	0.0206897	0.0455635	0.0186667	0.00911854
C1orf185	0	0	0	0	0	0	0
LINC01562	0	0	0	0	0	0	0
RNF11	0.201944	0.148889	0.135246	0.168276	0.235012	0.24	0.212766
RP11-296A18.6	0	0	0	0	0	0	0
TTC39A	0	0	0	0	0	0	0
TTC39A-AS1	0	0	0	0	0	0	0
EPS15	0.155508	0.0677778	0.102459	0.106207	0.167866	0.154667	0.145897
RP11-253A20.1	0	0	0	0	0	0	0
RP11-191G24.1	0.00107991	0	0	0.00413793	0.00239808	0.00533333	0
OSBPL9	0.0971922	0.114444	0.0874317	0.104828	0.0911271	0.0986667	0.0364742
NRDC	0.12635	0.112222	0.132514	0.12	0.270983	0.133333	0.142857
RP4-657D16.3	0.00107991	0.00111111	0.00136612	0.00137931	0	0.00533333	0
RP4-657D16.6	0.00107991	0	0	0	0	0	0
RAB3B	0	0	0.00409836	0.00275862	0	0	0
TXNDC12	0.226782	0.211111	0.203552	0.242759	0.294964	0.213333	0.151976
KTI12	0.049676	0.0711111	0.045082	0.0813793	0.0551559	0.0266667	0.0273556
RP11-91A18.4	0	0	0	0	0	0	0
TXNDC12-AS1	0	0	0	0	0	0	0
BTF3L4	0.138229	0.244444	0.166667	0.289655	0.318945	0.226667	0.331307
ZFYVE9	0	0.00444444	0.00136612	0.00413793	0.00479616	0.008	0.00303951
CC2D1B	0.0140389	0.0155556	0.010929	0.022069	0.0215827	0.00533333	0.0182371
RP11-155O18.6	0	0	0	0	0	0	0
ORC1	0.00107991	0.00111111	0	0	0.00239808	0	0.00303951
PRPF38A	0.193305	0.171111	0.224044	0.168276	0.23741	0.221333	0.103343
ZCCHC11	0.12635	0.117778	0.0956284	0.165517	0.172662	0.136	0.0729483
RP11-25O10.2	0	0	0	0	0.00239808	0	0
GPX7	0.0356371	0.0677778	0.0519126	0.0524138	0.141487	0.056	0.0121581
FAM159A	0.0950324	0.213333	0.0928962	0.154483	0.110312	0.114667	0.0151976
COA7	0.00647948	0.0111111	0.00409836	0.0124138	0.00719424	0	0.00607903
ZYG11B	0.011879	0.0266667	0.0068306	0.0248276	0.0335731	0.0213333	0.0425532
ZYG11A	0	0.00111111	0	0	0	0	0
RP4-631H13.2	0	0	0	0	0	0	0
ECHDC2	0.0680346	0.09	0.068306	0.0841379	0.122302	0.0933333	0.0151976
SCP2	0.507559	0.281111	0.562842	0.384828	0.793765	0.346667	0.358663
AL445183.1	0	0	0	0	0	0	0
PODN	0	0	0.00136612	0	0	0.00266667	0
RP11-334A14.5	0	0	0	0	0	0	0
SLC1A7	0.0075594	0	0.023224	0	0.00239808	0	0
RP11-334A14.8	0	0	0	0	0	0	0
CPT2	0.0334773	0.0255556	0.0314208	0.0262069	0.0695444	0.0186667	0.0121581
RP5-1024G6.2	0	0.00222222	0	0.00275862	0	0	0
C1orf123	0.159827	0.154444	0.150273	0.142069	0.153477	0.128	0.118541
RP5-1024G6.7	0.00323974	0.00444444	0.00273224	0.00275862	0	0.00266667	0
MAGOH	0.718143	0.418889	0.672131	0.57931	0.681055	0.688	0.516717
RP5-1024G6.5	0.00107991	0.00111111	0	0.00137931	0.00239808	0	0.00303951
LRP8	0.00323974	0.00444444	0.0068306	0.00413793	0.00719424	0.00266667	0.00607903
RP4-784A16.1	0	0	0	0	0	0	0
RP4-784A16.2	0	0	0	0	0	0	0
RP4-784A16.4	0	0	0	0	0	0	0
RP4-784A16.5	0	0	0.00136612	0.00137931	0.00239808	0	0
RP11-117D22.1	0	0	0	0	0	0	0
RP11-117D22.2	0.00107991	0.00222222	0	0	0.00239808	0	0.00303951
DMRTB1	0	0	0	0	0	0	0
GLIS1	0	0	0.00409836	0	0	0.00266667	0
NDC1	0.0075594	0.0188889	0.0204918	0.00827586	0.0143885	0.016	0.00911854
YIPF1	0.0518359	0.0688889	0.0614754	0.0703448	0.11271	0.048	0.0273556
DIO1	0	0	0	0	0	0	0
HSPB11	0.279698	0.202222	0.318306	0.257931	0.366906	0.24	0.142857
LRRC42	0.0388769	0.0211111	0.034153	0.0248276	0.0455635	0.0266667	0.0273556
LDLRAD1	0	0	0	0	0	0	0
TMEM59	1.13823	0.773333	1.10109	1.05379	1.51559	1.11467	0.832827
TCEANC2	0.012959	0.02	0.0122951	0.0165517	0.0119904	0.016	0.0212766
CDCP2	0	0	0	0	0	0	0
RP11-446E24.4	0	0	0	0	0	0	0
CYB5RL	0.00539957	0.00444444	0	0.00137931	0.00719424	0.00533333	0.00303951
MRPL37	0.106911	0.122222	0.0901639	0.146207	0.273381	0.117333	0.12766
SSBP3	0.049676	0.0311111	0.0696721	0.0262069	0.0359712	0.0266667	0.0273556
SSBP3-AS1	0	0	0	0	0	0.00266667	0
RP5-997D24.3	0	0	0	0	0	0	0
RP4-705F19.1	0	0	0	0	0	0	0
RP5-866L20.1	0	0	0	0	0	0	0
ACOT11	0.00215983	0	0	0	0	0	0.00303951
FAM151A	0	0	0	0	0	0	0
MROH7	0	0	0	0	0	0	0
MROH7-TTC4	0	0	0	0	0	0	0
TTC4	0.00323974	0.00666667	0.00546448	0.00551724	0.00239808	0.008	0.00303951
PARS2	0	0.00333333	0	0	0.00239808	0	0.00303951
TTC22	0.0259179	0.00666667	0.0191257	0.0124138	0.0143885	0.0133333	0
RP11-67L3.2	0	0	0	0	0	0	0
LEXM	0.00647948	0	0.00819672	0	0	0	0
DHCR24	0.00107991	0.00111111	0.00136612	0.00137931	0.00479616	0	0.00607903
RP11-67L3.5	0	0	0	0	0	0	0
RP11-67L3.4	0	0	0	0	0	0	0
TMEM61	0	0	0	0	0	0	0
RP11-12C17.2	0	0	0	0	0	0	0
BSND	0	0	0	0	0	0	0
PCSK9	0	0	0	0	0	0	0
USP24	0.0313175	0.0211111	0.023224	0.0358621	0.028777	0.0213333	0.0364742
RP11-101C11.1	0	0	0	0	0	0	0
RP11-90C4.1	0	0	0	0	0	0	0
RP11-90C4.2	0	0	0	0	0	0	0
RP11-90C4.3	0	0	0	0	0	0	0
RP1-158P9.1	0	0	0	0	0	0	0
RP11-504A18.1	0	0	0	0	0	0	0
RP4-710M16.2	0	0	0	0	0	0	0
PLPP3	0	0	0	0	0	0	0.00303951
PRKAA2	0	0	0	0	0	0	0
C1orf168	0	0	0	0	0	0	0
RP11-378I13.1	0	0	0	0	0	0	0
C8A	0	0	0	0.00137931	0	0	0
C8B	0	0	0	0	0	0	0
RP5-1103B4.3	0	0	0	0	0	0	0
DAB1	0	0	0	0.00137931	0.00959233	0.00266667	0
RP6-102O10.1	0	0	0	0	0	0	0
DAB1-AS1	0	0	0	0	0	0	0
RP11-393I23.4	0	0	0	0	0	0	0
OMA1	0.049676	0.08	0.0409836	0.0524138	0.0743405	0.0453333	0.0364742
TACSTD2	0	0.00111111	0	0	0.00239808	0	0.0182371
MYSM1	0.0388769	0.0288889	0.0286885	0.0303448	0.0503597	0.056	0.0334347
JUN	10.6296	4.20333	14.7855	6.09103	3.8801	42.8267	1.98784
LINC01135	0	0.00111111	0.00546448	0	0	0	0
RP11-63G10.3	0.00215983	0	0.00819672	0.00137931	0	0	0
RP11-63G10.2	0	0	0	0	0	0	0
RP4-794H19.1	0.00323974	0	0	0	0	0	0.00303951
LINC01358	0.00107991	0	0	0	0	0	0
RP11-145M4.1	0	0	0	0	0	0	0
RP11-145M4.2	0	0	0	0	0	0	0
RP11-467C18.1	0	0	0	0	0	0	0
FGGY	0.00431965	0.00777778	0.00409836	0.00689655	0.00239808	0.00533333	0.0121581
RP4-782L23.2	0	0	0	0	0	0	0
HOOK1	0.0075594	0.0288889	0.00136612	0.0206897	0.0143885	0.032	0
CYP2J2	0	0.00111111	0.00136612	0	0	0	0
C1orf87	0	0	0	0	0	0	0
RP11-575B7.3	0	0	0	0	0	0	0
RP11-776H12.1	0	0	0	0	0	0	0
RP11-436K8.1	0	0	0	0	0	0	0
NFIA	0.0431965	0.0288889	0.0437158	0.0372414	0.00239808	0.0293333	0.103343
NFIA-AS2	0	0	0	0	0	0	0
TM2D1	0.155508	0.166667	0.157104	0.169655	0.323741	0.168	0.206687
RP11-430G17.3	0	0.00111111	0	0.00137931	0	0	0
INADL	0.0269978	0.0477778	0.010929	0.0565517	0.0551559	0.0693333	0.0151976
L1TD1	0	0.00111111	0	0	0	0.00266667	0
KANK4	0	0	0	0	0	0	0
USP1	0.142549	0.136667	0.131148	0.137931	0.160671	0.170667	0.0638298
DOCK7	0.00971922	0.00555556	0.00273224	0.00413793	0.00719424	0.0186667	0.00911854
ANGPTL3	0	0	0	0	0	0	0
RP11-230B22.1	0	0	0	0	0	0	0
ATG4C	0.024838	0.0411111	0.0491803	0.0427586	0.0431655	0.0426667	0.0151976
RP4-771M4.3	0	0	0	0	0	0	0
RP11-5P4.1	0	0	0	0	0	0	0
RP11-5P4.2	0	0	0	0	0	0	0
RP11-5P4.3	0	0	0	0	0	0	0
RP11-335E6.2	0	0	0	0	0	0	0
RP11-335E6.3	0	0	0	0	0	0	0
FOXD3-AS1	0	0	0	0	0	0	0
FOXD3	0	0	0	0	0	0	0
ALG6	0.037797	0.0355556	0.0409836	0.0303448	0.0695444	0.0426667	0.0273556
ITGB3BP	0.0561555	0.07	0.0642077	0.0703448	0.0767386	0.0666667	0.0486322
EFCAB7	0.00107991	0.00888889	0.00819672	0.017931	0.0167866	0.0133333	0
PGM1	0.0734341	0.0555556	0.0983607	0.0565517	0.110312	0.0586667	0.0547112
ROR1	0	0	0	0	0	0	0
ROR1-AS1	0	0	0	0	0	0	0
UBE2U	0	0	0	0	0	0	0
CACHD1	0	0	0	0	0	0	0
RAVER2	0	0.00222222	0	0	0	0	0.00303951
JAK1	0.542117	0.548889	0.474044	0.468966	0.796163	0.728	0.291793
RP4-535B20.4	0	0	0	0	0	0	0
RP4-535B20.1	0	0	0	0	0	0	0
AK4	0	0	0	0	0	0	0
DNAJC6	0.00107991	0	0.00409836	0.00137931	0.00239808	0.00266667	0
RP5-1044H5.1	0	0	0	0	0	0	0
LEPROT	0.164147	0.17	0.117486	0.129655	0.211031	0.226667	0.37386
LEPR	0.00647948	0.00333333	0.0068306	0.00413793	0.00479616	0	0.00607903
PDE4B	0.571274	0.482222	0.330601	0.675862	0.664269	0.538667	0.6231
RP11-397C12.1	0	0	0	0	0	0	0
SGIP1	0	0	0	0	0	0	0
RP4-598P13.1	0	0	0	0	0	0	0
TCTEX1D1	0	0	0	0	0	0	0
INSL5	0	0	0	0	0	0	0
WDR78	0	0.00222222	0.00409836	0.00689655	0.00959233	0.00533333	0.00303951
RP11-342H21.2	0	0	0	0	0	0	0
MIER1	0.226782	0.14	0.211749	0.176552	0.268585	0.242667	0.215805
SLC35D1	0.0183585	0.0155556	0.0245902	0.00689655	0.0359712	0.0186667	0.0121581
C1orf141	0	0	0	0	0	0	0
IL23R	0	0	0.00273224	0	0.00239808	0.0346667	0
IL12RB2	0.00431965	0.00111111	0.00136612	0.00275862	0.0167866	0.00266667	0
SERBP1	0.773218	0.916667	0.703552	0.878621	1.44125	0.869333	0.617021
RP11-393N21.2	0	0	0	0	0	0	0
GADD45A	0.174946	0.284444	0.118852	0.266207	0.242206	0.181333	0.0911854
GNG12	0	0	0	0	0	0	0
GNG12-AS1	0	0	0	0	0	0	0
DIRAS3	0	0	0	0	0	0	0
WLS	0	0	0	0	0	0	0.0121581
RPE65	0	0	0	0	0	0	0
DEPDC1	0.00107991	0	0	0	0.00239808	0	0
RP4-694A7.2	0	0	0	0	0	0	0
DEPDC1-AS1	0	0	0	0	0	0	0
RP11-424D14.1	0	0	0	0	0	0	0
RP11-74K19.1	0	0	0	0	0	0	0
RP3-380B4.1	0	0	0	0	0	0	0
LRRC7	0	0	0.00136612	0	0	0	0
RP11-181B18.1	0	0	0	0	0	0	0
LRRC40	0.0345572	0.0444444	0.0382514	0.0427586	0.0743405	0.0533333	0.0334347
SRSF11	0.50216	0.692222	0.557377	0.58069	0.822542	0.616	0.404255
RP4-677H15.4	0	0	0	0	0	0	0
ANKRD13C	0.0583153	0.0522222	0.0355191	0.0537931	0.0815348	0.0426667	0.0182371
HHLA3	0.0323974	0.03	0.0177596	0.017931	0.0143885	0.0266667	0.00607903
RP11-180O5.2	0	0	0	0	0	0	0
AL158839.1	0	0	0	0	0	0	0
CTH	0.00539957	0.00555556	0.0177596	0.00965517	0.00959233	0.0106667	0.00911854
RP11-42O15.3	0	0	0	0	0.00239808	0	0
RP5-952N6.1	0	0	0	0	0	0	0
RP11-99H8.1	0	0	0	0	0	0	0
PTGER3	0	0	0	0	0	0	0
RP3-333A15.1	0	0	0	0	0	0	0
ZRANB2-AS1	0	0	0	0	0	0	0
ZRANB2	0.313175	0.327778	0.282787	0.282759	0.364508	0.357333	0.142857
NEGR1	0	0	0	0	0	0	0
RP11-82L20.1	0	0	0	0	0	0	0
RP4-660H19.1	0	0	0	0	0	0	0
RP11-262K1.1	0	0	0	0	0	0	0
LINC01360	0	0	0	0	0	0	0
RP4-788P17.1	0	0	0	0	0	0	0
LRRIQ3	0.0075594	0.0122222	0.00273224	0.00689655	0.00959233	0.00266667	0.00303951
FPGT	0.00863931	0.0111111	0.0068306	0.00965517	0.0191847	0.0133333	0.0303951
FPGT-TNNI3K	0	0.00111111	0.00136612	0.00137931	0.00239808	0	0
TNNI3K	0	0	0	0	0	0	0
RP11-439H8.4	0	0	0	0	0	0	0
RP4-650F12.2	0	0	0	0	0	0	0
LRRC53	0	0	0	0	0	0	0
ERICH3	0	0	0.00136612	0	0	0	0
ERICH3-AS1	0	0	0	0	0	0	0
RP11-17E13.2	0	0	0	0	0	0	0
CRYZ	0.0345572	0.0155556	0.034153	0.0427586	0.0383693	0.024	0.00911854
TYW3	0.0885529	0.0866667	0.0655738	0.0951724	0.0959233	0.0373333	0.0607903
RP11-93N20.1	0	0	0	0	0	0	0
RP11-510C10.4	0	0	0	0	0	0	0
RP11-510C10.2	0	0	0	0	0	0	0
LHX8	0	0	0	0	0	0	0
RP11-510C10.3	0	0	0	0	0	0	0
SLC44A5	0	0	0	0	0	0	0
RP4-682C21.5	0	0	0	0	0	0	0
ACADM	0.0788337	0.102222	0.107923	0.103448	0.160671	0.122667	0.0607903
RABGGTB	0.184665	0.274444	0.266393	0.278621	0.220624	0.306667	0.197568
MSH4	0	0.00111111	0	0	0	0	0
ASB17	0	0	0	0	0	0	0
RP11-550H2.1	0	0	0	0	0	0	0
RP11-550H2.2	0	0	0	0	0	0	0
ST6GALNAC3	0.00215983	0.0588889	0.00409836	0.0124138	0.00479616	0.00266667	0.100304
RP5-1102E8.3	0	0.00111111	0	0	0	0	0.00303951
RP11-415A20.1	0	0	0	0	0	0	0
ST6GALNAC5	0	0.00111111	0	0	0	0	0
RP4-564M11.2	0	0	0	0	0	0	0
PIGK	0.0853132	0.0811111	0.0765027	0.0744828	0.110312	0.0533333	0.0212766
AK5	0.0107991	0.0744444	0.00819672	0.0289655	0.00239808	0.008	0.00303951
RP11-375A5.1	0	0	0	0	0	0	0
ZZZ3	0.0464363	0.0666667	0.0478142	0.0468966	0.0911271	0.064	0.0182371
USP33	0.0766739	0.0877778	0.0846995	0.0372414	0.0863309	0.088	0.0547112
FAM73A	0.0421166	0.05	0.0560109	0.0413793	0.0647482	0.0533333	0.0395137
NEXN-AS1	0	0	0	0	0	0	0
NEXN	0.00107991	0	0.00136612	0.00137931	0.00239808	0	0.00911854
FUBP1	0.201944	0.184444	0.17623	0.168276	0.285372	0.234667	0.194529
DNAJB4	0.0259179	0.0322222	0.023224	0.0303448	0.0359712	0.0586667	0.00303951
GIPC2	0.00215983	0.00111111	0	0	0	0	0
RP11-386I14.4	0.149028	0.0766667	0.177596	0.0993103	0.235012	0.896	0.550152
PTGFR	0	0	0	0	0	0	0
IFI44L	0.0431965	0.12	0.0491803	0.148966	0.129496	0.109333	0.215805
IFI44	0.0928726	0.0844444	0.0669399	0.168276	0.165468	0.237333	0.322188
ADGRL4	0	0	0	0	0	0	0
RP4-726F1.1	0	0	0	0	0	0	0
RP4-726F1.2	0	0	0	0	0	0	0
RP11-339A11.2	0	0	0	0	0	0	0
RP11-339D23.1	0	0	0	0	0	0	0
RP5-933B4.1	0	0	0	0	0	0	0
RP5-887A10.1	0	0	0	0	0	0	0
ADGRL2	0	0	0	0	0	0	0
RP5-837I24.2	0	0	0	0	0	0	0
RP5-837I24.4	0	0	0	0	0	0	0
RP11-147G16.1	0	0	0	0	0	0	0
LINC01362	0.00107991	0	0	0.00137931	0	0	0
LINC01361	0	0	0	0	0	0	0
RP11-413G15.1	0	0	0	0	0	0	0
RP11-475O6.1	0	0.00777778	0	0.00137931	0	0	0
RP5-836J3.1	0	0	0	0	0	0	0
TTLL7	0.00971922	0	0.00136612	0.00689655	0	0.00266667	0
RP11-486G15.2	0.00647948	0.00111111	0.00409836	0	0	0.00266667	0.00303951
PRKACB	0.199784	0.133333	0.136612	0.115862	0.167866	0.130667	0.0425532
SAMD13	0	0.00111111	0	0.00137931	0	0	0
DNASE2B	0	0	0	0	0	0	0
RPF1	0.336933	0.303333	0.326503	0.336552	0.426859	0.344	0.145897
GNG5	0.591793	0.424444	0.586066	0.50069	0.952038	0.514667	2.16413
CTBS	0.0809935	0.126667	0.0628415	0.122759	0.16307	0.0986667	0.164134
LINC01555	0	0	0	0	0	0	0
SSX2IP	0.0183585	0.00444444	0.0218579	0.00551724	0.0191847	0.00533333	0.0121581
LPAR3	0.00107991	0	0	0	0	0	0
MCOLN2	0.0410367	0.00555556	0.0245902	0.0303448	0.0263789	0.0213333	0.00911854
WDR63	0.00107991	0.00222222	0	0	0	0	0
MCOLN3	0	0	0.00136612	0.00137931	0	0	0
SYDE2	0.00215983	0.00777778	0.00273224	0.0124138	0.00239808	0.00266667	0
C1orf52	0.0831533	0.111111	0.0956284	0.102069	0.110312	0.109333	0.0759878
BCL10	0.0777538	0.0844444	0.0696721	0.0868966	0.131894	0.088	0.139818
RP11-131L23.1	0	0	0	0	0	0	0.00911854
DDAH1	0	0	0	0	0	0	0
RP11-131L23.2	0	0	0	0	0	0	0
RP4-621F18.2	0	0	0	0	0	0	0
RP11-290M5.4	0	0	0	0	0	0	0
CYR61	0.00107991	0	0	0	0	0	0
RP11-290M5.2	0	0	0	0	0	0	0
ZNHIT6	0.0367171	0.0266667	0.0259563	0.0206897	0.0527578	0.048	0.00911854
COL24A1	0	0	0	0	0	0	0
ODF2L	0.322894	0.244444	0.181694	0.477241	0.378897	0.765333	0.0273556
CLCA2	0	0	0	0	0	0	0
CLCA1	0	0	0	0	0	0	0
CLCA4	0	0	0	0	0	0	0
RP4-651E10.4	0	0.00111111	0.00136612	0	0	0.00533333	0
RP4-612B15.3	0.0075594	0.00666667	0.0068306	0.00827586	0.00719424	0.0133333	0.00303951
SH3GLB1	0.307775	0.152222	0.273224	0.238621	0.494005	0.298667	0.601824
2020-09-15	0.592873	0.512222	0.61612	0.62069	0.822542	0.72	0.364742
HS2ST1	0.0205184	0.02	0.0259563	0.0303448	0.0263789	0.0266667	0.0121581
RP4-604K5.3	0	0	0	0	0	0	0
RP5-1052I5.2	0	0	0	0	0	0	0
LINC01140	0	0	0	0.00137931	0	0	0
LMO4	0.0853132	0.0333333	0.110656	0.213793	0.215827	0.189333	0.182371
LINC01364	0	0	0	0	0	0	0
RP5-1027O11.1	0	0	0	0	0	0	0
PKN2-AS1	0	0	0	0	0	0	0
PKN2	0.0485961	0.0444444	0.0696721	0.0606897	0.100719	0.0586667	0.0911854
GTF2B	0.415767	0.322222	0.386612	0.477241	0.558753	0.576	0.224924
CCBL2	0.0917927	0.118889	0.0806011	0.129655	0.158273	0.130667	0.0911854
RBMXL1	0.037797	0.0955556	0.0355191	0.0703448	0.0863309	0.0533333	0.0820669
GBP3	0.0485961	0.03	0.057377	0.062069	0.107914	0.0586667	0.0273556
GBP1	0.0863931	0.0966667	0.0751366	0.122759	0.446043	0.0693333	0.130699
GBP2	0.290497	0.263333	0.255464	0.382069	1.39329	0.408	0.416413
GBP7	0	0	0	0.00137931	0	0	0
GBP4	0.075594	0.0755556	0.0423497	0.0841379	0.316547	0.072	0.0455927
GBP5	0.180346	0.123333	0.202186	0.168276	0.681055	0.333333	0.0547112
RP4-620F22.2	0	0	0	0	0	0	0
GBP6	0.00107991	0	0	0.00413793	0	0	0
LRRC8B	0.0151188	0.03	0.00956284	0.0455172	0.0383693	0.0133333	0.00607903
FLJ27354	0.0399568	0.0222222	0.010929	0.0151724	0.0359712	0.016	0.0151976
LRRC8C	0.137149	0.143333	0.174863	0.205517	0.309353	0.216	0.0334347
RP11-302M6.4	0	0	0	0	0	0	0
RP5-943J3.2	0	0.00111111	0	0	0	0	0
LRRC8D	0.0183585	0.0211111	0.0136612	0.0275862	0.0647482	0.0266667	0.00607903
RP11-302M6.5	0	0	0	0	0	0	0
ZNF326	0.0853132	0.0922222	0.0710383	0.0965517	0.139089	0.101333	0.0577508
RP5-827O9.1	0	0	0	0	0	0	0
BARHL2	0	0	0	0	0	0	0
RP4-665J23.1	0	0	0.00136612	0	0	0.00266667	0
RP4-665J23.2	0	0	0	0	0	0	0
RP4-665J23.4	0	0	0	0	0	0	0
ZNF644	0.214903	0.164444	0.184426	0.164138	0.201439	0.210667	0.142857
HFM1	0	0	0	0	0	0	0
CDC7	0.0205184	0.0188889	0.0314208	0.0262069	0.0191847	0.0346667	0.00607903
TGFBR3	0.0950324	0.0122222	0.118852	0.0427586	0.0455635	0.072	0.0212766
BRDT	0.00215983	0	0.00136612	0	0.00239808	0.024	0
EPHX4	0.0107991	0	0.0396175	0.00275862	0	0.00266667	0
SETSIP	0	0	0	0	0	0	0
BTBD8	0.00215983	0.00444444	0	0.00137931	0.00239808	0.00533333	0
KIAA1107	0	0	0	0	0.00719424	0.00533333	0.0121581
RP4-621B10.8	0	0	0	0	0	0	0
C1orf146	0	0	0	0	0	0	0
GLMN	0.0561555	0.0277778	0.0505464	0.0468966	0.0719424	0.0693333	0.0182371
RPAP2	0.0485961	0.0533333	0.0696721	0.0565517	0.0839329	0.0746667	0.0212766
GFI1	0.0334773	0.00666667	0.0396175	0.00827586	0.00719424	0.04	0.00303951
EVI5	0	0	0.00136612	0	0.00239808	0	0.0334347
RPL5	11.581	17.4567	10.3975	15.6759	12.1966	14.44	6.02432
FAM69A	0.0172786	0.0188889	0.0218579	0.0275862	0.0191847	0.0213333	0
MTF2	0.168467	0.13	0.184426	0.177931	0.227818	0.192	0.0881459
TMED5	0.141469	0.107778	0.125683	0.151724	0.206235	0.146667	0.231003
CCDC18	0.0291577	0.0177778	0.0204918	0.0275862	0.0431655	0.024	0.0151976
DR1	0.206263	0.158889	0.211749	0.204138	0.318945	0.162667	0.0881459
FNBP1L	0.00107991	0.00333333	0	0.00275862	0.00239808	0	0.00303951
BCAR3	0.00107991	0.00222222	0.00136612	0.00275862	0.00239808	0	0
RP5-1033H22.2	0	0	0	0	0	0	0
RP4-561L24.3	0.00323974	0.00111111	0.00409836	0.00275862	0.00239808	0.00266667	0
DNTTIP2	0.282937	0.305556	0.243169	0.281379	0.292566	0.184	0.176292
GCLM	0.115551	0.0655556	0.106557	0.0951724	0.0743405	0.0826667	0.0334347
ABCA4	0	0	0	0	0	0	0
RP11-78O9.1	0	0	0	0	0	0	0
ARHGAP29	0	0	0	0	0	0	0.0151976
RP11-148B18.1	0	0	0	0	0	0	0
RP11-148B18.4	0	0	0	0	0	0	0
ABCD3	0.0475162	0.0377778	0.0628415	0.0510345	0.0719424	0.056	0.0425532
F3	0	0.00111111	0	0	0	0.00266667	0.276596
RP11-86H7.6	0	0	0	0	0	0	0
SLC44A3	0	0	0	0	0	0	0
CNN3	0.00323974	0.0111111	0.00136612	0.00413793	0.00239808	0.00266667	0
RP4-639F20.1	0	0.00111111	0	0	0.00239808	0	0
ALG14	0.0183585	0.01	0.0177596	0.0165517	0.0383693	0.016	0.0151976
RP11-313A24.1	0	0	0	0	0	0	0
TMEM56	0	0	0	0.00137931	0	0	0
TMEM56-RWDD3	0.00323974	0	0.00136612	0	0.00479616	0	0
RP11-57H12.3	0	0	0	0	0	0	0
RWDD3	0.0205184	0.0144444	0.010929	0.0151724	0.0263789	0.024	0.00607903
RP11-57H12.5	0	0	0	0	0	0	0
RP4-586O15.1	0	0	0	0	0	0	0
RP11-14O19.1	0	0	0	0	0	0	0
RP11-14O19.2	0	0	0	0	0	0	0
FLJ31662	0	0	0	0	0	0	0
RP11-286B14.1	0	0	0	0	0	0	0
RP11-286B14.2	0	0	0	0	0	0	0
RP11-147C23.1	0	0	0	0	0	0	0
RP5-898J17.1	0	0	0	0	0	0	0
PTBP2	0.0259179	0.0211111	0.0136612	0.022069	0.0431655	0.032	0.0182371
DPYD	0.037797	0.0288889	0.034153	0.0455172	0.0527578	0.032	0.31003
DPYD-AS1	0	0	0	0	0	0	0
DPYD-AS2	0	0	0	0	0	0	0
RP11-272L13.3	0	0	0	0	0	0	0
RP11-490G2.2	0	0	0	0	0	0	0
MIR137HG	0	0	0	0	0	0	0
RP5-1070A16.1	0	0	0	0	0	0	0
SNX7	0.00323974	0.00111111	0.00136612	0.00551724	0	0	0.00303951
PLPPR5	0	0	0	0	0	0	0
RP5-896L10.1	0	0	0	0	0	0	0
PLPPR4	0	0	0	0	0	0	0
RP11-413P11.1	0	0	0	0	0	0	0
PALMD	0	0	0	0	0	0	0
FRRS1	0	0	0	0	0	0	0.00607903
AGL	0.0572354	0.0288889	0.0396175	0.04	0.0359712	0.032	0.0425532
RP5-884G6.2	0.00107991	0.00111111	0.00136612	0	0.00239808	0.00266667	0
SLC35A3	0.049676	0.0466667	0.0396175	0.0510345	0.0551559	0.0346667	0.0243161
MFSD14A	0.260259	0.29	0.217213	0.354483	0.345324	0.234667	0.118541
RP4-714D9.2	0	0	0	0	0	0	0
SASS6	0.0259179	0.0111111	0.0314208	0.0151724	0.0191847	0.032	0.0151976
TRMT13	0.0550756	0.09	0.0614754	0.0565517	0.100719	0.08	0.00911854
LRRC39	0.00107991	0	0.00273224	0	0.00239808	0	0
DBT	0.012959	0.0255556	0.0136612	0.022069	0.0263789	0.0266667	0.0121581
RTCA-AS1	0.00107991	0.00222222	0.00136612	0	0	0	0.00911854
RTCA	0.117711	0.123333	0.13388	0.128276	0.230216	0.104	0.0942249
RP5-837M10.2	0	0	0	0	0	0	0
CDC14A	0.0550756	0.0688889	0.0409836	0.115862	0.0695444	0.096	0.0364742
RP5-837M10.4	0	0	0	0	0	0	0
GPR88	0	0	0	0	0	0	0
LINC01349	0	0	0	0	0	0	0
VCAM1	0.0615551	0.00111111	0.00546448	0.00275862	0.0167866	0	0.00303951
EXTL2	0.0151188	0.0133333	0.0218579	0.0137931	0.0119904	0.0106667	0.0121581
RP4-549L20.3	0.00647948	0.00555556	0.0245902	0.00275862	0.00479616	0.0106667	0.0151976
SLC30A7	0.0853132	0.0777778	0.0642077	0.110345	0.103118	0.0853333	0.0455927
DPH5	0.117711	0.202222	0.102459	0.151724	0.16307	0.136	0.0486322
RP11-421L21.2	0.00215983	0.0133333	0.00546448	0.00827586	0.00959233	0.00533333	0.00607903
RP11-421L21.3	0.0215983	0.0455556	0.00956284	0.0344828	0.0239808	0.016	0.0303951
RP4-575N6.4	0.0140389	0.0577778	0.010929	0.0441379	0.0407674	0.0106667	0
S1PR1	0.12743	0.135556	0.114754	0.161379	0.258993	0.0506667	0.0364742
LINC01307	0	0	0	0	0	0	0
RP11-411H5.1	0	0	0	0	0	0	0
OLFM3	0	0	0	0	0	0	0
RP11-202K23.1	0	0	0	0	0	0	0
RP5-936J12.1	0	0	0	0	0	0	0
COL11A1	0	0	0	0	0	0	0
RP11-153F1.2	0	0	0	0	0	0	0
RP11-153F1.1	0	0	0	0	0	0	0
RNPC3	0.0475162	0.0566667	0.0737705	0.0662069	0.0791367	0.056	0.0699088
AMY2B	0.00863931	0.0133333	0.00546448	0.00965517	0.0239808	0.008	0.0151976
AMY2A	0	0	0	0	0	0	0
AMY1A	0	0	0	0	0	0	0
AMY1B	0	0	0	0	0	0	0
AMY1C	0	0	0	0	0	0	0
RP11-251P6.1	0	0	0	0	0	0	0
RP11-24P14.1	0	0	0	0	0	0	0
RP5-947P14.1	0	0	0	0	0	0	0
RP11-233E12.1	0	0	0	0	0	0	0
PRMT6	0.011879	0.0244444	0.010929	0.017931	0.0191847	0.0293333	0.00911854
NTNG1	0	0	0	0	0	0	0
VAV3	0.0982721	0.0144444	0.0368852	0.0275862	0.0455635	0.072	0.0243161
VAV3-AS1	0	0	0	0	0.00239808	0	0
RP11-356N1.2	0	0	0.00136612	0	0.00239808	0	0.0699088
SLC25A24	0.049676	0.0255556	0.0491803	0.0510345	0.0623501	0.0746667	0.106383
RP11-483I13.5	0.00107991	0.00333333	0	0.00275862	0	0	0
NBPF4	0	0	0	0	0	0	0
RP11-483I13.2	0	0	0	0	0	0	0
NBPF6	0	0	0	0	0	0	0
RP11-131J3.1	0	0	0	0	0	0	0
FAM102B	0.00215983	0	0.00546448	0.00275862	0.00959233	0	0.0425532
HENMT1	0.112311	0.0444444	0.0928962	0.0510345	0.0815348	0.088	0.0121581
PRPF38B	0.509719	0.495556	0.508197	0.529655	0.652278	0.485333	0.261398
FNDC7	0	0	0	0	0	0	0
RP11-293A10.3	0	0	0	0	0	0	0
STXBP3	0.0712743	0.0855556	0.0806011	0.107586	0.167866	0.144	0.115502
AKNAD1	0	0	0	0	0	0	0
RP11-475E11.9	0	0	0.00136612	0	0	0	0
SPATA42	0	0	0	0	0	0	0
GPSM2	0.00539957	0.00111111	0.00273224	0.00689655	0.0119904	0.00266667	0.00303951
CLCC1	0.00971922	0.0211111	0.0122951	0.0206897	0.0215827	0.016	0.00303951
WDR47	0.00863931	0.0111111	0.0177596	0.0124138	0.0167866	0.0266667	0.0121581
TAF13	0.0529158	0.0144444	0.0628415	0.022069	0.059952	0.0453333	0.0911854
RP5-1065J22.8	0.0075594	0.00666667	0.00409836	0.00275862	0.00239808	0.00266667	0.00607903
TMEM167B	0.131749	0.175556	0.132514	0.175172	0.196643	0.157333	0.270517
SCARNA2	0.00647948	0.00666667	0.00136612	0.00551724	0.00479616	0.0106667	0
C1orf194	0	0	0	0	0	0.00266667	0
KIAA1324	0.0140389	0.0111111	0.00273224	0.0165517	0.0239808	0.0106667	0.00303951
SARS	0.233261	0.237778	0.219945	0.293793	0.330935	0.234667	0.18845
CELSR2	0.00431965	0.00111111	0.00546448	0	0	0	0
PSRC1	0.00107991	0.00111111	0.00136612	0.00137931	0	0	0
MYBPHL	0	0	0	0	0	0	0
SORT1	0	0.00111111	0	0.00275862	0	0.00266667	0.0881459
PSMA5	0.302376	0.237778	0.288251	0.26069	0.635492	0.306667	0.361702
SYPL2	0	0	0	0	0	0	0
ATXN7L2	0.00431965	0.00444444	0.00819672	0.00689655	0.00479616	0.008	0
CYB561D1	0.0107991	0.00888889	0.0122951	0.00827586	0.00719424	0.0106667	0
AMIGO1	0.00107991	0.00333333	0.00136612	0.00413793	0	0.00266667	0.00303951
GPR61	0	0	0	0	0	0	0
RP5-1160K1.8	0	0	0	0	0	0	0
GNAI3	0.273218	0.205556	0.226776	0.253793	0.309353	0.4	0.431611
GNAT2	0	0	0	0.00137931	0	0.00266667	0
AMPD2	0.0161987	0.0166667	0.0286885	0.0344828	0.0431655	0.0613333	0.0881459
RP5-1160K1.6	0	0	0	0	0	0	0
GSTM4	0.0205184	0.0111111	0.0273224	0.00275862	0.00479616	0.008	0
GSTM2	0.00107991	0.0133333	0.00409836	0.00413793	0.00479616	0	0
GSTM1	0	0	0	0	0	0	0
AC000032.2	0	0	0	0	0	0	0
GSTM5	0	0	0	0	0	0	0
RP4-735C1.4	0	0	0	0	0	0	0
GSTM3	0.0194384	0.0455556	0.00409836	0.0206897	0.0191847	0.0426667	0.00303951
EPS8L3	0	0	0	0	0	0	0
RP4-735C1.6	0	0	0	0	0	0	0
RP11-195M16.1	0	0	0	0	0	0	0
RP11-195M16.3	0	0	0.00136612	0	0	0	0.00303951
CSF1	0.00539957	0.00333333	0	0.00413793	0.0191847	0.00533333	0
AHCYL1	0.0464363	0.0211111	0.0204918	0.0372414	0.057554	0.016	0.0820669
STRIP1	0.0410367	0.05	0.0423497	0.0427586	0.0527578	0.0506667	0.0121581
RP4-773N10.4	0	0.00222222	0.0068306	0.00413793	0	0.00533333	0
ALX3	0	0	0	0	0	0	0
LINC01397	0	0	0	0	0	0	0
UBL4B	0	0	0	0	0	0	0
SLC6A17	0	0	0	0	0	0	0
RP5-1028L10.1	0	0	0	0	0	0	0
RP5-1028L10.2	0	0	0	0	0	0	0
KCNC4-AS1	0.00107991	0.00111111	0	0	0	0	0
KCNC4	0.00323974	0.00666667	0.00273224	0.00275862	0.00959233	0.00266667	0
RP5-1074L1.1	0.00107991	0.00111111	0	0	0	0.00266667	0
RBM15	0.0356371	0.02	0.0286885	0.017931	0.0167866	0.024	0.0182371
SLC16A4	0.00107991	0.00111111	0.00136612	0.00137931	0	0.00533333	0
RP5-1074L1.4	0	0.00222222	0	0.00137931	0	0	0
LAMTOR5	0.565875	0.53	0.494536	0.565517	0.894484	0.533333	1.54711
PROK1	0	0	0	0	0	0	0
RP11-470L19.5	0	0	0	0	0	0	0
RP11-470L19.6	0	0	0	0	0	0	0
RP11-470L19.2	0	0	0	0	0	0	0
KCNA10	0	0	0	0	0	0	0
KCNA2	0.00107991	0.00222222	0.00136612	0	0.0119904	0	0
RP11-284N8.3	0.0237581	0.06	0.0286885	0.0496552	0.0359712	0.064	0.00607903
KCNA3	0.0691145	0.203333	0.0737705	0.10069	0.0719424	0.096	0.0212766
CD53	1.93737	1.47889	1.88934	1.73241	2.82014	2.048	1.33739
RP11-96K19.2	0.00647948	0.01	0.00956284	0.00551724	0.0383693	0.0106667	0
LRIF1	0.0529158	0.0488889	0.0724044	0.04	0.0455635	0.0826667	0.0121581
RP11-96K19.5	0.00539957	0.00222222	0.00546448	0.00275862	0	0.00266667	0
DRAM2	0.149028	0.206667	0.157104	0.151724	0.266187	0.16	0.224924
CEPT1	0.0259179	0.0455556	0.0478142	0.0468966	0.0431655	0.0373333	0.0243161
RP5-1180E21.4	0	0.00111111	0	0	0	0	0
RP5-1180E21.5	0.0269978	0.0322222	0.0245902	0.0165517	0.0239808	0.024	0
DENND2D	0.268898	0.238889	0.191257	0.177931	0.340528	0.24	0.0699088
CHI3L2	0.0529158	0.04	0.00956284	0.00965517	0.088729	0.00533333	0.0121581
CHIA	0	0	0	0	0	0	0
RP5-1125M8.2	0	0	0	0	0	0	0
PIFO	0	0	0.00273224	0	0	0.00266667	0
OVGP1	0.00215983	0.00444444	0.00136612	0.00137931	0.00239808	0	0
WDR77	0.0334773	0.0544444	0.0355191	0.0565517	0.0791367	0.0346667	0.0607903
ATP5F1	0.467603	0.425556	0.521858	0.622069	1.11751	0.498667	0.81155
C1orf162	0.0961123	0.38	0.0956284	0.335172	0.189448	0.08	2.48024
TMIGD3	0	0.00111111	0.00136612	0	0.00239808	0	0.0851064
ADORA3	0	0	0	0	0	0	0
RAP1A	0.711663	0.518889	0.677596	0.697931	0.93765	0.624	0.74772
LINC01160	0	0	0	0	0	0	0
FAM212B	0.00215983	0	0.00273224	0.00137931	0	0.00533333	0.0151976
FAM212B-AS1	0	0	0	0	0	0	0
DDX20	0.0302376	0.07	0.034153	0.0565517	0.0479616	0.0293333	0.0182371
KCND3	0	0.00222222	0	0	0	0	0
KCND3-AS1	0	0	0	0	0	0	0
RP11-88H9.2	0	0	0	0	0	0	0
RP5-965F6.2	0	0	0	0	0	0	0
CTTNBP2NL	0.00107991	0	0	0	0.00479616	0	0.00607903
WNT2B	0.00107991	0	0.00136612	0.00137931	0	0.00266667	0
RP4-671G15.2	0	0	0	0.00137931	0	0	0
ST7L	0.0334773	0.0411111	0.0314208	0.0344828	0.0383693	0.0346667	0.00607903
CAPZA1	0.383369	0.264444	0.392077	0.41931	0.810552	0.354667	0.431611
MOV10	0.0313175	0.0222222	0.0218579	0.0234483	0.0263789	0.0213333	0.0182371
RP11-426L16.3	0	0	0	0	0	0	0
RHOC	0.388769	0.0411111	0.271858	0.0965517	0.143885	0.368	0.246201
RP11-426L16.10	0	0	0	0	0	0	0
PPM1J	0.00107991	0.00111111	0	0	0	0	0
RP11-426L16.9	0	0	0.00136612	0	0	0	0
FAM19A3	0	0	0	0	0	0	0
LINC01356	0	0	0	0	0	0	0
RP3-522D1.1	0	0	0	0	0	0	0
SLC16A1	0.0313175	0.0366667	0.0423497	0.0606897	0.0959233	0.0426667	0.00303951
SLC16A1-AS1	0.0194384	0.0177778	0.0136612	0.0193103	0.0455635	0.0186667	0.00607903
RP11-31F15.2	0	0	0	0	0.00719424	0	0
LRIG2	0.00863931	0.0188889	0.0150273	0.0137931	0.0263789	0.0106667	0.0212766
MAGI3	0.00215983	0.00555556	0.00273224	0.00827586	0.00959233	0.008	0.00303951
PHTF1	0.0215983	0.0177778	0.0300546	0.0455172	0.0719424	0.0186667	0.0121581
RSBN1	0.264579	0.42	0.243169	0.662069	0.724221	0.253333	0.0911854
RP5-1073O3.2	0	0	0	0	0	0	0
PTPN22	0.219222	0.05	0.20765	0.0910345	0.230216	0.314667	0.0425532
AP4B1-AS1	0	0	0	0	0	0	0
BCL2L15	0	0	0	0	0	0	0.00303951
AP4B1	0.0356371	0.0433333	0.0314208	0.0248276	0.0431655	0.0346667	0.0243161
DCLRE1B	0.00323974	0.00888889	0.00273224	0.00965517	0.00959233	0	0.0151976
HIPK1-AS1	0.00863931	0.01	0.010929	0.0124138	0.0119904	0.0506667	0.00303951
HIPK1	0.115551	0.125556	0.10929	0.201379	0.170264	0.229333	0.182371
OLFML3	0	0	0	0	0	0	0
SYT6	0	0	0	0	0	0	0
RP4-543J13.1	0	0	0	0	0	0	0
TRIM33	0.075594	0.0722222	0.0887978	0.102069	0.134293	0.0933333	0.0881459
BCAS2	0.774298	0.604444	0.663934	0.794483	0.882494	0.786667	0.221884
DENND2C	0	0.00444444	0.00546448	0	0	0.00266667	0
AMPD1	0	0	0	0	0	0	0
NRAS	0.0464363	0.0455556	0.0628415	0.0634483	0.0815348	0.0613333	0.112462
CSDE1	0.695464	0.881111	0.703552	0.886897	1.10312	0.768	0.68997
SIKE1	0.0896328	0.0788889	0.11612	0.0689655	0.139089	0.109333	0.0668693
SYCP1	0	0	0	0	0	0	0
TSHB	0	0	0	0	0	0	0
TSPAN2	0.0259179	0.00666667	0.0765027	0.0248276	0.0191847	0.0106667	0.0729483
RP4-666F24.3	0.00431965	0	0.00273224	0.0193103	0	0.0133333	0
RP4-663N10.1	0	0	0	0	0	0	0
NGF	0	0	0	0	0	0	0
VANGL1	0.011879	0.00111111	0.0122951	0.00413793	0.00959233	0.008	0.00911854
CASQ2	0	0	0	0	0	0	0
NHLH2	0	0	0	0	0	0	0
RP11-12L8.1	0	0	0	0	0	0	0
SLC22A15	0	0.00111111	0	0.00137931	0	0.00533333	0.0273556
RP11-159M11.2	0	0	0	0	0	0	0
MAB21L3	0	0	0	0	0	0	0
RP5-1185H19.2	0	0	0	0	0	0	0
ATP1A1	0.452484	0.607778	0.464481	0.623448	0.479616	0.429333	0.446809
RP4-655J12.4	0.00107991	0	0	0.00137931	0	0.00266667	0
RP4-655J12.5	0	0	0	0	0	0	0
RP5-1086K13.1	0	0	0	0	0	0.00266667	0
CD58	0.145788	0.0188889	0.129781	0.14069	0.230216	0.128	0.212766
IGSF3	0	0	0.00273224	0	0	0	0
C1orf137	0	0	0	0	0	0	0
CD2	1.34665	1.34111	1.93169	1.82483	2.93046	1.25333	0.237082
RP4-753F5.1	0	0	0	0	0	0	0
PTGFRN	0	0	0	0	0	0	0
CD101	0.0367171	0.00555556	0.057377	0.0165517	0.0407674	0.0133333	0.0151976
RP11-27K13.3	0	0.00222222	0	0	0	0	0
TTF2	0.0388769	0.0422222	0.0396175	0.0524138	0.0671463	0.04	0.00303951
TRIM45	0.00107991	0.00111111	0	0	0	0.00266667	0.00607903
VTCN1	0	0	0	0	0	0	0
LINC01525	0	0	0	0	0	0	0
RP11-188D8.1	0	0.00333333	0	0.00137931	0	0	0.00303951
MAN1A2	0.087473	0.0777778	0.068306	0.107586	0.215827	0.112	0.151976
AL157902.3	0	0	0	0	0	0	0
FAM46C	0.362851	0.114444	0.342896	0.34069	0.570743	0.408	0.0638298
GDAP2	0.0280778	0.02	0.0273224	0.0289655	0.0383693	0.0346667	0.0516717
WDR3	0.0259179	0.0388889	0.0191257	0.0372414	0.0527578	0.0373333	0.00911854
SPAG17	0	0	0	0	0	0	0
TBX15	0	0	0	0	0	0	0
RP4-712E4.1	0	0	0	0	0	0	0
RP4-712E4.2	0	0	0	0	0	0	0
WARS2	0.0172786	0.0433333	0.0259563	0.0262069	0.0503597	0.0426667	0.0182371
WARS2-IT1	0	0	0	0	0	0	0
RP11-418J17.1	0.00647948	0.00555556	0.00546448	0.00413793	0.00959233	0.0106667	0.00303951
RP11-418J17.3	0	0	0	0	0	0	0
RP5-834N19.1	0	0	0	0	0	0	0
HAO2	0	0	0	0	0	0	0
HSD3B2	0	0	0	0	0	0	0
HSD3B1	0	0	0	0	0	0	0
ZNF697	0	0	0	0	0	0	0.0121581
PHGDH	0.00863931	0.0111111	0.010929	0.00551724	0.0239808	0.00533333	0
HMGCS2	0	0	0	0	0	0	0
REG4	0.00215983	0.0633333	0.00546448	0.00413793	0.00719424	0	0.00303951
ADAM30	0	0	0	0	0	0	0
NOTCH2	0.0259179	0.00777778	0.0204918	0.017931	0.0215827	0.0213333	0.106383
RP11-114O18.1	0	0	0	0	0	0	0
SEC22B	0.12851	0.102222	0.0874317	0.0993103	0.146283	0.101333	0.206687
AC253572.1	0	0.00222222	0.00273224	0.00137931	0.0167866	0.00266667	0.00911854
NBPF26	0.0107991	0.00777778	0.010929	0.00689655	0.00719424	0	0.0364742
PPIAL4A	0	0	0	0	0	0	0
AC241377.2	0.00107991	0	0.0068306	0.00689655	0.00479616	0.016	0
LINC00623	0.140389	0.0711111	0.185792	0.104828	0.0671463	0.154667	0.0577508
CH17-118O6.3	0	0.00111111	0	0	0	0	0
FCGR1B	0	0.00222222	0.00273224	0.00137931	0.00239808	0.00533333	0.282675
RP11-439A17.10	0	0	0	0	0	0	0
RP11-439A17.9	0	0	0	0	0	0	0.00303951
RP11-439A17.4	0	0	0	0	0	0	0
FAM72B	0	0	0	0.00275862	0	0	0
SRGAP2C	0.0302376	0.02	0.0314208	0.062069	0.0527578	0.0346667	0.0364742
SRGAP2-AS1	0	0	0	0	0	0	0
CH17-437K3.1	0	0	0	0	0	0	0
RP11-343N15.2	0	0	0	0	0	0	0
RP11-344P13.4	0	0	0	0.00137931	0	0	0
RP11-344P13.6	0.0161987	0.0233333	0.00546448	0.0193103	0.0143885	0.016	0
RP11-344P13.1	0	0	0	0	0	0	0
RP11-763B22.6	0	0	0	0	0	0	0
RP11-403I13.5	0.00323974	0.00222222	0.00546448	0.00275862	0	0.00266667	0
RP11-403I13.7	0	0	0	0.00137931	0.00239808	0	0
RP5-998N21.4	0	0	0	0	0	0	0
RP5-998N21.7	0	0	0	0	0	0	0
HIST2H3PS2	0	0	0	0	0	0	0
FAM72C	0	0	0	0	0.00239808	0	0
IGKV1OR1-1	0	0	0	0	0	0	0
RP11-14N7.2	0.00107991	0.00333333	0	0.00551724	0.00719424	0.00266667	0.00911854
PPIAL4E	0	0	0	0	0	0	0
RP11-763B22.4	0.074514	0.0844444	0.0778689	0.0662069	0.0839329	0.072	0.0121581
NBPF15	0.0269978	0.0488889	0.0191257	0.0441379	0.0839329	0.016	0.0334347
PPIAL4F	0	0	0	0	0	0	0
CH17-125A10.2	0	0	0	0	0	0	0
RP11-289H16.1	0	0	0.00136612	0	0	0	0.00303951
SRGAP2B	0.0194384	0.0133333	0.0122951	0.0331034	0.028777	0.016	0.0516717
FAM72D	0	0	0.00136612	0	0.00239808	0	0
AC241585.2	0.0367171	0.0666667	0.0163934	0.0372414	0.0191847	0.0666667	0.0121581
PPIAL4D	0	0	0	0	0	0	0
CH17-373J23.1	0.0572354	0.0455556	0.114754	0.0744828	0.141487	1.21867	0.173252
RP11-89F3.2	0.00323974	0.00666667	0.00136612	0.00137931	0.00239808	0	0.00303951
NBPF20	0.012959	0.0133333	0.00136612	0.0193103	0.0119904	0.0213333	0.00303951
GPR89A	0.037797	0.0355556	0.0519126	0.0496552	0.088729	0.048	0.0121581
PDZK1	0.00215983	0	0.00136612	0	0.00239808	0	0
CD160	0.0788337	0	0.00136612	0	0	0.0293333	0
RNF115	0.206263	0.113333	0.29235	0.151724	0.172662	0.429333	0.0699088
POLR3C	0.037797	0.0644444	0.0437158	0.0468966	0.0527578	0.0426667	0.0273556
NUDT17	0.00971922	0.01	0.00409836	0.00827586	0.0143885	0.00266667	0.00303951
PIAS3	0.0172786	0.0177778	0.0191257	0.0234483	0.028777	0.0106667	0.00607903
ANKRD35	0.0140389	0.00222222	0.0259563	0.00689655	0.0311751	0	0.00607903
ITGA10	0	0.00111111	0	0	0	0	0
RP11-315I20.3	0	0	0	0	0	0	0
PEX11B	0.0367171	0.0288889	0.0273224	0.0248276	0.0695444	0.0133333	0.0182371
RBM8A	1.29698	0.9	1.17486	1.12552	1.11751	1.29067	1.05167
RP11-315I20.1	0	0	0	0.00137931	0.00239808	0	0
CH17-270A2.2	0	0	0	0	0	0	0
LIX1L	0.110151	0.0777778	0.0983607	0.0827586	0.117506	0.0853333	0.0425532
ANKRD34A	0.00431965	0.00333333	0.0068306	0	0	0.00266667	0
CH17-270A2.1	0	0	0	0	0	0	0
POLR3GL	0.506479	0.418889	0.479508	0.435862	0.752998	0.429333	0.194529
TXNIP	5.6933	9.38222	5.3265	9.4869	5.89448	7.58667	1.18845
HFE2	0	0	0	0	0	0	0
RP11-458D21.1	0	0	0	0	0	0.00266667	0
NBPF10	0.00215983	0.00444444	0.00136612	0.00275862	0.00239808	0	0.0151976
RP11-458D21.5	0	0	0	0	0	0	0
NOTCH2NL	0.00971922	0.00888889	0.00136612	0.00413793	0.00239808	0	0.0303951
CH17-353B19.1	0	0	0	0.00137931	0	0	0
AC243756.1	0	0	0	0	0	0	0
CH17-408M7.1	0	0	0	0	0	0	0
NBPF12	0.0399568	0.0433333	0.0300546	0.0441379	0.0719424	0.0426667	0.0425532
RP4-704D21.2	0	0	0	0	0	0	0
PRKAB2	0.00863931	0.0122222	0.0068306	0.00689655	0.0119904	0.0106667	0.0182371
RP11-337C18.8	0.00647948	0	0.00546448	0.00413793	0.00479616	0	0.0121581
FMO5	0.00431965	0.00222222	0.00409836	0.00137931	0.00239808	0	0.0212766
CHD1L	0.0259179	0.0355556	0.0122951	0.0386207	0.0335731	0.0266667	0.0151976
LINC00624	0	0	0	0	0	0	0
BCL9	0	0.00444444	0.00409836	0.00137931	0.00239808	0	0
ACP6	0.0259179	0.0588889	0.0300546	0.0427586	0.0455635	0.194667	0.0182371
RP11-533N14.3	0	0	0	0	0	0	0
GJA5	0	0	0	0	0	0	0
RP11-433J22.2	0	0	0	0	0	0	0
RP11-433J22.3	0	0	0	0	0	0	0
GJA8	0	0	0	0	0	0	0
GPR89B	0.0518359	0.0477778	0.0464481	0.0344828	0.0911271	0.0453333	0.00607903
RP6-74O6.2	0	0	0	0	0	0	0
XXyac-YX155B6.7	0	0	0	0	0	0	0
RP11-94I2.4	0	0	0	0	0.00239808	0	0
NBPF11	0.0172786	0.0133333	0.0163934	0.0165517	0.0143885	0.008	0.00303951
RP4-565E6.1	0	0	0	0	0	0	0
XXyac-YX155B6.5	0	0	0	0	0	0	0
RP11-495P10.6	0	0	0	0	0	0	0
RP11-495P10.5	0	0	0	0	0	0	0
RP11-495P10.3	0	0	0	0	0	0	0
RP6-74O6.6	0	0	0	0	0	0	0
LINC01138	0.0399568	0.0177778	0.0614754	0.0124138	0.00719424	0.0373333	0
RP11-495P10.1	0.00107991	0.0222222	0.0068306	0.00965517	0.00719424	0.008	0
AC245100.1	0.191145	0.203333	0.146175	0.165517	0.0935252	0.194667	0.0547112
PPIAL4G	0.00215983	0.00111111	0	0	0.00239808	0.00266667	0
NBPF14	0.0302376	0.0422222	0.0464481	0.0303448	0.057554	0.0426667	0.151976
PDE4DIP	0.0205184	0.0455556	0.023224	0.0496552	0.0767386	0.0293333	0.0486322
RP4-791M13.5	0	0	0	0	0	0	0
RP4-791M13.4	0	0	0	0	0	0	0
RP4-791M13.3	0	0	0	0	0	0	0
NBPF9	0.00107991	0.00555556	0.00136612	0.00965517	0.00239808	0.00533333	0.0212766
CH17-189H20.1	0.411447	0.185556	0.387978	0.235862	0.218225	0.312	0.0942249
RP11-326G21.1	0.0107991	0.00333333	0.00956284	0.00551724	0	0.008	0.00607903
NBPF19	0.0885529	0.0855556	0.105191	0.0772414	0.105516	0.096	0.197568
PPIAL4C	0	0	0	0	0	0	0
LINC00869	0.398488	0.22	0.474044	0.22069	0.278177	0.349333	0.0972644
RP11-353N4.6	0	0.00111111	0	0	0	0	0
RP11-353N4.5	0	0	0	0	0	0	0
FAM231D	0.111231	0.0522222	0.110656	0.0317241	0.0311751	0.08	0.0182371
FCGR1A	0.00215983	0	0.00136612	0	0.00239808	0.00533333	0.580547
HIST2H2BF	0.00971922	0.00222222	0.00409836	0.0137931	0.00719424	0.0826667	0.00303951
RP11-196G18.3	0	0	0	0	0	0	0
HIST2H3D	0	0	0.00273224	0	0.00239808	0.00266667	0
HIST2H4A	0.00215983	0.00111111	0	0	0	0	0
HIST2H3C	0	0	0	0	0	0	0
HIST2H2AA3	0.00107991	0	0	0.00137931	0	0.00266667	0
HIST2H2BE	0.0507559	0.0355556	0.0464481	0.0524138	0.028777	0.186667	0.0243161
RP11-196G18.24	0.00215983	0.00444444	0.00136612	0	0	0.00266667	0
HIST2H2AA4	0.00215983	0	0.00136612	0.00275862	0.00719424	0.008	0.00303951
HIST2H3A	0	0	0	0	0	0	0
HIST2H4B	0.00107991	0.00111111	0.00136612	0	0.00239808	0.024	0
RP11-196G18.23	0.00107991	0	0.0068306	0.00275862	0.0119904	0	0.00607903
HIST2H2AC	0.0475162	0.03	0.0464481	0.0317241	0.0671463	0.122667	0.0273556
HIST2H2AB	0.00107991	0.00111111	0.00273224	0.00413793	0.00719424	0.0133333	0
BOLA1	0.0237581	0.0233333	0.0273224	0.0303448	0.0743405	0.0186667	0.00303951
SV2A	0.00863931	0.00222222	0.0068306	0.00965517	0.00239808	0.008	0
SF3B4	0.178186	0.137778	0.136612	0.135172	0.227818	0.130667	0.12462
MTMR11	0	0	0.00136612	0	0.00239808	0.00533333	0.142857
OTUD7B	0.0107991	0.00555556	0.0136612	0.00551724	0.0143885	0.0106667	0
VPS45	0.0356371	0.0277778	0.0245902	0.0386207	0.057554	0.032	0.00607903
PLEKHO1	0.0971922	0.0266667	0.0737705	0.0427586	0.059952	0.048	0.0425532
ANP32E	0.24838	0.175556	0.278689	0.275862	0.338129	0.304	0.118541
RP4-790G17.7	0	0	0	0	0	0	0
CA14	0	0	0	0	0	0	0
APH1A	0.361771	0.298889	0.351093	0.350345	0.46283	0.376	0.261398
C1orf54	0.0151188	0.0233333	0.00546448	0.0137931	0.0191847	0.0106667	0.0273556
CIART	0	0.00444444	0.00273224	0.00551724	0	0	0
MRPS21	0.692225	0.85	0.621585	0.81931	1.02158	0.736	0.696049
AC242988.1	0	0	0	0	0	0	0
PRPF3	0.0615551	0.0766667	0.0601093	0.0482759	0.0551559	0.072	0.0455927
RPRD2	0.0561555	0.0588889	0.0478142	0.0551724	0.0647482	0.0506667	0.0121581
TARS2	0.0194384	0.0277778	0.0204918	0.0262069	0.0455635	0.016	0.00911854
ECM1	0.00107991	0.00111111	0	0	0	0	0
FALEC	0.00215983	0.00222222	0	0	0.00239808	0.00266667	0
RP11-54A4.2	0	0	0	0	0	0	0
ADAMTSL4	0	0	0	0	0	0.00266667	0.0212766
MCL1	1.92981	0.965556	1.73634	1.46207	1.5012	3.544	4.48936
ENSA	0.74406	0.53	0.669399	0.649655	0.942446	0.696	0.465046
GOLPH3L	0.0107991	0.0222222	0.00819672	0.0165517	0.0263789	0.0186667	0.00303951
HORMAD1	0	0	0	0	0	0	0
CTSS	0.523758	0.386667	0.508197	0.422069	0.815348	0.498667	7.66565
CTSK	0.00863931	0.00333333	0.010929	0.00827586	0.0191847	0.00266667	0.0151976
ARNT	0.0226782	0.0133333	0.0218579	0.0248276	0.0407674	0.04	0.0425532
SETDB1	0.0345572	0.0377778	0.0300546	0.0193103	0.0407674	0.0293333	0.0303951
CERS2	0.180346	0.134444	0.159836	0.162759	0.206235	0.181333	0.12766
RP11-316M1.12	0	0	0.00136612	0	0	0	0
RP11-316M1.3	0.00215983	0	0	0	0.00239808	0	0
ANXA9	0	0	0	0	0	0	0
FAM63A	0.00431965	0.0133333	0.00136612	0.00413793	0.00719424	0	0.0151976
PRUNE	0.012959	0.02	0.0122951	0.0193103	0.0143885	0.0133333	0.00303951
BNIPL	0	0	0	0.00275862	0	0.00266667	0
C1orf56	0.368251	0.262222	0.411202	0.233103	0.251799	0.272	0.112462
CDC42SE1	0.535637	0.457778	0.512295	0.424828	0.616307	0.509333	0.386018
MLLT11	0.0367171	0.0411111	0.0396175	0.0358621	0.0383693	0.0293333	0.0273556
GABPB2	0.0464363	0.0455556	0.0560109	0.0289655	0.059952	0.0506667	0.0151976
SEMA6C	0.00107991	0.00222222	0.00136612	0.00275862	0	0.008	0
TNFAIP8L2	0.00539957	0.0366667	0.0122951	0.017931	0.0671463	0.016	0.0607903
SCNM1	0.147948	0.157778	0.187158	0.132414	0.278177	0.128	0.200608
LYSMD1	0	0	0	0	0	0	0
TMOD4	0	0.00111111	0	0	0	0	0
VPS72	0.0723542	0.0744444	0.0696721	0.0634483	0.131894	0.056	0.0395137
PIP5K1A	0.024838	0.0266667	0.0245902	0.0413793	0.0455635	0.04	0.0273556
PSMD4	0.343413	0.275556	0.331967	0.32	0.736211	0.256	0.386018
RP11-126K1.2	0.00863931	0	0.00956284	0.00551724	0.00239808	0.016	0.0486322
ZNF687	0.011879	0.0133333	0.0177596	0.00965517	0.0215827	0.016	0.00607903
PI4KB	0.0701944	0.0655556	0.0765027	0.0744828	0.11271	0.101333	0.0455927
RP11-126K1.9	0	0	0	0	0	0	0
RFX5	0.0647948	0.0422222	0.0491803	0.0455172	0.0815348	0.072	0.0243161
RP11-126K1.8	0	0	0	0	0	0	0
RP11-126K1.6	0.0075594	0.00444444	0.00956284	0.0124138	0.0191847	0.008	0.0182371
SELENBP1	0	0	0	0	0	0	0
PSMB4	0.272138	0.255556	0.226776	0.32	0.597122	0.28	0.410334
POGZ	0.0399568	0.05	0.0505464	0.0496552	0.0863309	0.0426667	0.0486322
CGN	0.00107991	0	0	0	0	0	0
TUFT1	0.00431965	0.00666667	0.00409836	0.00413793	0.00479616	0.008	0.00607903
RP11-404E16.1	0	0	0	0	0	0	0
SNX27	0.0410367	0.0377778	0.0464481	0.0482759	0.0479616	0.04	0.130699
RP11-98D18.1	0	0	0	0	0	0	0
CELF3	0	0	0	0	0	0	0
RIIAD1	0	0	0	0	0	0	0
RP11-98D18.15	0	0	0	0	0	0.00266667	0
MRPL9	0.232181	0.233333	0.251366	0.227586	0.354916	0.197333	0.0911854
OAZ3	0.00215983	0	0.00136612	0	0	0	0.00607903
RP11-98D18.3	0	0.00111111	0	0	0	0	0
RP11-98D18.16	0	0	0	0	0	0	0
TDRKH	0.00539957	0.0111111	0.00273224	0.00827586	0.00239808	0.008	0
RP11-98D18.9	0.00323974	0.01	0.0068306	0.00689655	0.0191847	0.00533333	0.00303951
RP11-98D18.17	0	0	0	0	0	0	0
LINGO4	0	0	0	0	0	0	0
RORC	0.00431965	0.00222222	0.00136612	0.0110345	0	0.0186667	0
C2CD4D	0.00431965	0.00222222	0.0068306	0.00551724	0	0.0106667	0.00607903
AL450992.2	0	0	0	0	0.00239808	0	0
THEM5	0	0	0	0	0	0	0
THEM4	0.114471	0.278889	0.124317	0.311724	0.294964	0.232	0.0151976
S100A10	3.05832	1.44778	2.67077	3.12	4.66667	2.536	5.9848
AL591893.1	0	0	0	0	0	0	0
S100A11	0.951404	0.552222	0.907104	1.76138	1.89688	1.04533	9.61702
TCHHL1	0	0	0	0	0	0	0
TCHH	0	0	0	0	0	0	0
AL589986.2	0	0	0	0	0	0	0
RPTN	0	0	0	0	0	0	0
FLG-AS1	0	0	0	0	0	0	0
RP11-107M16.2	0	0	0	0	0	0	0
HRNR	0	0	0	0	0	0	0
FLG	0	0	0	0	0	0	0
FLG2	0	0	0	0	0	0	0
CRNN	0	0	0	0	0	0	0
LCE5A	0	0	0	0	0	0	0
LCE3C	0	0	0	0	0	0	0
AL135842.1	0	0	0	0	0	0	0
CRCT1	0	0	0	0	0	0	0
LCE3E	0	0	0	0	0	0	0
LCE3D	0	0	0	0	0	0	0
LCE3B	0	0	0	0	0	0	0
LCE3A	0	0	0	0	0	0	0
LINC00302	0	0	0	0	0	0	0
LCE2D	0	0	0	0	0	0	0
LCE2C	0	0	0	0	0	0	0
LCE2B	0	0	0	0	0	0	0
LCE2A	0	0	0	0	0	0	0
LCE4A	0	0	0	0	0	0	0
C1orf68	0	0	0	0	0	0	0
KPRP	0	0	0	0	0	0	0
LCE1F	0	0	0	0	0	0	0
LCE1E	0	0	0	0	0	0	0
LCE1D	0	0	0	0	0	0	0
LCE1C	0	0	0	0	0	0	0
LCE1B	0	0	0	0	0	0	0
LCE1A	0	0	0	0	0	0	0
LCE6A	0	0	0	0	0	0	0
SMCP	0	0	0	0	0	0	0
IVL	0	0	0	0	0	0	0
LINC01527	0	0	0	0	0	0	0
SPRR4	0	0	0	0	0	0	0
SPRR1A	0	0	0	0	0	0	0
SPRR3	0	0	0	0.00551724	0	0	0
SPRR1B	0	0	0	0	0	0	0
SPRR2D	0	0	0	0	0	0	0
SPRR2A	0	0	0	0	0	0	0
SPRR2B	0	0	0	0	0	0	0
SPRR2E	0	0	0	0	0	0	0
SPRR2F	0	0	0	0	0	0	0
SPRR2G	0	0	0	0	0	0	0
RP1-140J1.1	0	0	0	0	0	0	0
LELP1	0	0	0	0	0	0	0
PRR9	0	0	0	0	0	0	0
LOR	0	0	0.00136612	0	0	0	0
PGLYRP3	0	0	0	0	0	0	0
PGLYRP4	0	0	0	0	0	0	0
S100A9	1.47624	1.33667	1.54645	1.50759	1.53717	1.74667	155.985
S100A12	0.12851	0.121111	0.131148	0.150345	0.119904	0.157333	16.6505
S100A8	1.29698	1.09111	1.22814	1.32828	1.32614	1.49867	162.568
S100A7A	0	0	0	0	0	0	0
S100A7L2	0	0	0	0	0	0	0
S100A7	0	0	0	0.0193103	0	0	0
BX470102.3	0	0	0	0	0	0	0
S100A6	3.88013	1.67	4.46585	3.49655	5.47482	4.32	25.1398
S100A5	0.00215983	0.00333333	0.0068306	0.00551724	0.00239808	0.0106667	0.00303951
S100A4	7.45896	1.85111	8.74863	6.53517	12.988	7.96	18.5532
S100A3	0	0	0	0	0	0	0
S100A2	0.00215983	0.00444444	0.00136612	0	0.00479616	0.00266667	0.0182371
S100A16	0	0.00111111	0	0.00137931	0	0	0
S100A14	0	0	0	0	0	0	0
S100A13	0.0172786	0.00444444	0.010929	0.00689655	0.0167866	0.0106667	0.00607903
S100A1	0	0	0	0	0	0	0
RP1-178F15.4	0.00107991	0	0	0.00137931	0.00239808	0.00266667	0
CHTOP	0.158747	0.173333	0.13388	0.161379	0.230216	0.16	0.121581
SNAPIN	0.0820734	0.0866667	0.0901639	0.097931	0.151079	0.0586667	0.161094
ILF2	0.455724	0.454444	0.460383	0.526897	0.577938	0.501333	0.349544
NPR1	0	0	0	0	0	0	0
INTS3	0.0205184	0.01	0.023224	0.0137931	0.0119904	0.024	0.0395137
RP11-216N14.8	0	0	0	0	0	0	0
RP11-216N14.9	0	0	0	0	0	0.00266667	0
AL513523.2	0	0	0	0	0	0	0
SLC27A3	0.0205184	0.00666667	0.0327869	0.0124138	0.0263789	0.0266667	0.0577508
GATAD2B	0.0680346	0.07	0.0737705	0.0496552	0.0743405	0.096	0.0638298
DENND4B	0.0313175	0.0166667	0.023224	0.022069	0.0359712	0.0346667	0.0851064
CRTC2	0.0669546	0.06	0.0478142	0.0551724	0.0935252	0.0773333	0.0425532
SLC39A1	0.102592	0.113333	0.0969945	0.104828	0.1247	0.0853333	0.103343
RP11-422P24.12	0	0.0122222	0	0.00275862	0.00479616	0	0.00303951
RP11-422P24.10	0	0	0	0.00137931	0	0	0.00303951
CREB3L4	0.00539957	0.0144444	0.00956284	0.00551724	0.0143885	0.008	0
JTB	0.913607	0.851111	0.919399	0.878621	1.27098	0.928	0.887538
RP11-422P24.11	0.00431965	0.00111111	0.00546448	0.00551724	0.00479616	0.00533333	0
RAB13	0.00107991	0.00111111	0.00136612	0	0.00719424	0	0.0547112
RPS27	89.8207	121.793	83.9959	108.473	75.4436	96.064	41.3587
NUP210L	0	0	0	0	0	0	0
TPM3	1.05832	0.838889	1.01776	0.93931	1.30695	0.952	1.29179
C1orf189	0	0	0	0	0	0	0
C1orf43	0.268898	0.308889	0.259563	0.376552	0.496403	0.312	0.398176
UBAP2L	0.0593952	0.0622222	0.0491803	0.0510345	0.0935252	0.0426667	0.0486322
HAX1	0.300216	0.462222	0.295082	0.452414	0.453237	0.346667	0.212766
AQP10	0.00107991	0	0.00136612	0	0.00239808	0	0
ATP8B2	0.0280778	0.0366667	0.0163934	0.0413793	0.0503597	0.0186667	0.00911854
RP11-350G8.5	0	0.00444444	0.00136612	0.00275862	0.00479616	0	0.00607903
IL6R	0.0172786	0.0744444	0.0204918	0.097931	0.199041	0.024	0.100304
SHE	0	0	0	0	0	0	0
RP11-350G8.9	0	0	0	0.00137931	0.00479616	0	0.00303951
TDRD10	0	0	0	0	0	0	0
UBE2Q1	0.0604752	0.0177778	0.0505464	0.0372414	0.0767386	0.04	0.0638298
UBE2Q1-AS1	0	0	0	0	0	0	0
CHRNB2	0	0	0	0	0	0	0
RP11-61L14.6	0	0	0	0	0	0	0
ADAR	0.211663	0.168889	0.184426	0.187586	0.330935	0.173333	0.215805
KCNN3	0	0	0	0	0	0	0
PMVK	0.0831533	0.0922222	0.0724044	0.142069	0.208633	0.12	0.118541
RP11-307C12.13	0.00107991	0	0.00136612	0	0	0.00266667	0
PBXIP1	0.384449	0.538889	0.314208	0.707586	1.06235	0.904	0.0790274
PYGO2	0.0345572	0.0322222	0.0382514	0.04	0.0455635	0.0373333	0
RP11-307C12.12	0.00539957	0.00777778	0.00409836	0.00275862	0.00719424	0.008	0.00303951
SHC1	0.0388769	0.0255556	0.0163934	0.0386207	0.0503597	0.0346667	0.0607903
CKS1B	0.0475162	0.0455556	0.0532787	0.0468966	0.057554	0.0586667	0.0395137
FLAD1	0.0529158	0.0611111	0.0710383	0.0510345	0.088729	0.0746667	0.0243161
LENEP	0	0	0	0	0	0	0
ZBTB7B	0.0280778	0.0133333	0.0150273	0.0317241	0.0647482	0.032	0.0790274
DCST2	0.00215983	0	0	0	0	0.00533333	0
DCST1	0	0	0	0	0	0	0
RP11-307C12.11	0.00215983	0.00444444	0	0.00275862	0	0.00266667	0
ADAM15	0.024838	0.00333333	0.0259563	0.0151724	0.028777	0.0213333	0.0607903
EFNA4	0.0161987	0.0166667	0.0204918	0.00965517	0.0239808	0.016	0.0151976
RP11-540D14.8	0	0	0	0	0	0	0
EFNA3	0.00323974	0.00222222	0	0.00137931	0	0.00266667	0
EFNA1	0.00107991	0.00333333	0	0	0	0.00266667	0
SLC50A1	0.0788337	0.0488889	0.0642077	0.0758621	0.0911271	0.088	0.0334347
DPM3	0.343413	0.235556	0.304645	0.251034	0.335731	0.261333	0.282675
KRTCAP2	0.882289	0.643333	0.837432	0.838621	1.13669	0.816	0.696049
RP11-201K10.3	0	0	0	0	0	0	0
TRIM46	0.00431965	0.00666667	0.00136612	0.0110345	0.00479616	0.00266667	0.00303951
MUC1	0.00107991	0.00111111	0	0.00689655	0.00239808	0	0
AC234582.2	0	0	0	0	0	0	0
AC234582.1	0	0	0	0	0	0	0
RP11-263K19.4	0	0	0.00136612	0	0	0.008	0
THBS3	0.00647948	0.00555556	0.00136612	0.00965517	0.00479616	0.00533333	0.00607903
MTX1	0.0777538	0.0833333	0.0874317	0.0855172	0.196643	0.096	0.200608
RP11-263K19.6	0	0	0	0	0	0.00266667	0
GBA	0.0205184	0.0188889	0.0204918	0.0344828	0.059952	0.0133333	0.0668693
FAM189B	0.024838	0.0166667	0.0122951	0.0137931	0.0191847	0.0213333	0.0151976
SCAMP3	0.144708	0.163333	0.155738	0.14069	0.244604	0.154667	0.0699088
CLK2	0.0161987	0.01	0.0150273	0.0124138	0.0215827	0.016	0.0121581
HCN3	0.00323974	0	0.00136612	0.00275862	0.00239808	0.00266667	0
PKLR	0	0	0	0	0	0	0
FDPS	0.268898	0.185556	0.26776	0.244138	0.390887	0.221333	0.191489
RUSC1-AS1	0.00107991	0	0.00136612	0.00137931	0	0.00266667	0.00303951
RUSC1	0.0345572	0.03	0.0355191	0.0427586	0.0407674	0.032	0.0364742
ASH1L	0.178186	0.168889	0.135246	0.182069	0.256595	0.154667	0.106383
ASH1L-AS1	0.0302376	0.0322222	0.0327869	0.0455172	0.0359712	0.0346667	0.0243161
RP11-29H23.4	0	0	0	0	0	0	0
MSTO1	0.011879	0.03	0.0150273	0.0206897	0.0191847	0.0266667	0.0182371
YY1AP1	0.0604752	0.0822222	0.0724044	0.0868966	0.1247	0.109333	0.0607903
DAP3	0.273218	0.26	0.262295	0.343448	0.371703	0.304	0.194529
RP11-243J18.2	0	0	0	0	0	0	0
GON4L	0.159827	0.117778	0.157104	0.111724	0.223022	0.181333	0.0759878
[truncated: 31,662 more rows]

## Sheet: #1 Normal
Gene	cluster_0	cluster_1	cluster_2	cluster_3	cluster_4	cluster_5	cluster_6	cluster_7
RP11-34P13.3	0	0	0	0	0	0	0	0
FAM138A	0	0	0	0	0	0	0	0
OR4F5	0	0	0	0	0	0	0	0
RP11-34P13.7	0.00111607	0	0	0.00549451	0	0.00196464	0	0
RP11-34P13.8	0	0	0	0	0	0	0	0
RP11-34P13.14	0	0	0	0	0	0	0	0
RP11-34P13.9	0	0	0	0	0	0	0	0
FO538757.3	0	0	0	0	0	0	0	0
FO538757.2	0.015625	0.0264798	0.0226876	0.032967	0.0252427	0.0235756	0.00952381	0
AP006222.2	0.0167411	0.0202492	0.0104712	0.0512821	0.0135922	0.0137525	0.0380952	0
RP5-857K21.15	0	0	0	0	0	0	0	0
RP4-669L17.2	0	0	0	0	0	0	0	0
RP4-669L17.10	0	0.00311526	0.0034904	0	0	0	0	0
OR4F29	0	0	0	0	0	0	0	0
RP5-857K21.4	0.00111607	0	0	0.0018315	0	0	0	0
RP5-857K21.2	0	0	0	0	0	0	0	0
OR4F16	0	0	0	0	0	0	0	0
RP11-206L10.4	0	0	0	0	0	0	0	0
RP11-206L10.9	0.0145089	0.0233645	0.0209424	0.0384615	0.0135922	0.00589391	0.0190476	0
FAM87B	0	0	0	0	0	0	0	0
LINC00115	0.0178571	0.00934579	0.0209424	0.032967	0.0271845	0.021611	0.0285714	0.012987
FAM41C	0.00892857	0.0046729	0.0104712	0.014652	0.00970874	0.00392927	0.0047619	0
RP11-54O7.16	0	0	0	0	0	0	0	0
RP11-54O7.1	0	0	0	0	0	0	0	0
RP11-54O7.2	0	0	0	0	0	0	0	0
RP11-54O7.3	0	0	0	0	0	0	0	0
SAMD11	0	0.00155763	0.0017452	0.003663	0.0038835	0.00196464	0	0
NOC2L	0.123884	0.109034	0.106457	0.342491	0.124272	0.133595	0.0952381	0.0844156
KLHL17	0.0078125	0.00311526	0.0034904	0.00915751	0.0038835	0.00392927	0.0142857	0.00649351
PLEKHN1	0.00669643	0.0186916	0.0052356	0.0164835	0.00582524	0.00196464	0.0047619	0.00649351
PERM1	0	0	0	0	0	0	0	0
RP11-54O7.17	0	0	0.0017452	0.003663	0.00194175	0	0.0047619	0
HES4	0.194196	0.176012	0.272251	0.725275	0.316505	0.220039	1.81429	0.0454545
ISG15	1.40179	1.07321	0.884817	3.12088	1.64078	1.21022	2.20476	0.207792
RP11-54O7.11	0	0	0	0	0	0	0	0
AGRN	0.00111607	0.00155763	0.0017452	0.0018315	0.00194175	0.00196464	0.0047619	0.00649351
RP11-54O7.18	0	0	0	0	0	0	0	0
RNF223	0	0	0	0	0	0	0	0
C1orf159	0.0178571	0.0186916	0.0069808	0.032967	0.00970874	0.00196464	0.0047619	0.00649351
LINC01342	0	0	0	0	0	0	0	0
RP11-465B22.8	0	0.00155763	0	0	0	0	0	0
TTLL10-AS1	0	0	0	0	0	0	0	0
TTLL10	0	0	0	0.0018315	0	0	0	0
TNFRSF18	0.0703125	1.36449	0.275742	0.697802	0.157282	0.0726916	0.252381	0.0584416
TNFRSF4	0.112723	2.10125	0.780105	1.38645	0.205825	0.168959	0.514286	0.0584416
SDF4	0.135045	0.364486	0.256545	0.483516	0.184466	0.117878	0.252381	0.0649351
B3GALT6	0.0290179	0.0404984	0.0366492	0.0952381	0.0368932	0.0255403	0.0666667	0.00649351
FAM132A	0	0	0	0.003663	0	0	0	0
RP5-902P8.12	0.00111607	0.00155763	0.0052356	0	0	0	0.0047619	0
UBE2J2	0.0881696	0.11838	0.0663176	0.177656	0.0640777	0.0550098	0.0428571	0.0454545
RP5-902P8.10	0	0	0	0	0	0	0	0
SCNN1D	0.00223214	0	0.0034904	0.00549451	0	0	0.0047619	0
ACAP3	0.0178571	0.0389408	0.0279232	0.0567766	0.015534	0.021611	0.0238095	0.025974
PUSL1	0.0200893	0.0202492	0.0401396	0.0677656	0.0291262	0.0333988	0.0333333	0.00649351
CPSF3L	0.102679	0.116822	0.0837696	0.236264	0.0990291	0.0746562	0.0714286	0.0454545
CPTP	0.0145089	0.0249221	0.0157068	0.0347985	0.015534	0.00785855	0.0142857	0.00649351
TAS1R3	0.00111607	0	0.0017452	0	0	0.00196464	0	0
DVL1	0.00446429	0.0109034	0.0052356	0.0238095	0.00582524	0.00392927	0.0190476	0.00649351
MXRA8	0.00223214	0.00311526	0	0.0018315	0	0	0	0
AURKAIP1	0.247768	0.297508	0.240838	0.67033	0.302913	0.257367	0.380952	0.0649351
CCNL2	0.122768	0.135514	0.0837696	0.250916	0.132039	0.0844794	0.052381	0.0974026
MRPL20	0.172991	0.274143	0.198953	0.417582	0.234951	0.194499	0.285714	0.123377
RP4-758J18.13	0.00223214	0.00311526	0	0	0.00194175	0	0	0
ANKRD65	0	0.00155763	0	0.0018315	0	0	0.0047619	0.00649351
RP4-758J18.7	0	0	0	0	0	0	0	0
TMEM88B	0	0	0	0	0	0	0	0
RP4-758J18.10	0	0	0	0	0	0	0	0
VWA1	0.00111607	0	0.0017452	0.0018315	0	0	0	0
ATAD3C	0.0078125	0.00155763	0.0017452	0.0128205	0.0038835	0.00392927	0.00952381	0
ATAD3B	0.0189732	0.0311526	0.0157068	0.0604396	0.0174757	0.021611	0.0047619	0.00649351
ATAD3A	0.0133929	0.0124611	0.0139616	0.040293	0.00582524	0.0157171	0.0238095	0.012987
TMEM240	0	0	0	0	0	0	0	0
SSU72	0.202009	0.285047	0.256545	0.626374	0.304854	0.24558	0.352381	0.0974026
RP5-832C2.5	0.0323661	0.0155763	0.008726	0.0549451	0.0213592	0.00982318	0.0142857	0.00649351
AL645728.1	0	0	0	0	0	0	0	0
C1orf233	0.00223214	0	0.0034904	0.0018315	0.00582524	0	0	0
RP11-345P4.9	0.015625	0.0109034	0.0139616	0.0567766	0.0194175	0.0333988	0.00952381	0.00649351
MIB2	0.0736607	0.0436137	0.0401396	0.144689	0.0796117	0.0589391	0.047619	0.00649351
MMP23B	0.0100446	0.0046729	0.0034904	0.0201465	0.00776699	0.00982318	0	0
CDK11B	0.127232	0.149533	0.116928	0.344322	0.130097	0.123772	0.138095	0.0714286
RP11-345P4.10	0.00223214	0.00155763	0.0017452	0.010989	0.00194175	0.00196464	0	0
SLC35E2B	0.0334821	0.0451713	0.0453752	0.106227	0.0524272	0.0392927	0.0238095	0.0194805
RP11-345P4.7	0	0	0	0	0	0	0	0
CDK11A	0.127232	0.102804	0.078534	0.300366	0.137864	0.086444	0.0761905	0.0584416
SLC35E2	0.00223214	0.00311526	0.0017452	0.0018315	0.00194175	0	0	0
NADK	0.0256696	0.0436137	0.0226876	0.0732601	0.0466019	0.0392927	0.0809524	0.0194805
GNB1	0.152902	0.160436	0.141361	0.375458	0.182524	0.178782	0.514286	0.11039
RP1-140A9.1	0	0.00155763	0.0034904	0.003663	0	0.00392927	0	0
CALML6	0	0	0	0	0	0	0	0
TMEM52	0.0178571	0.00778816	0.0052356	0.025641	0.0174757	0.00982318	0.0047619	0
CFAP74	0	0	0	0.0018315	0	0	0	0
RP11-547D24.1	0	0	0	0	0	0	0	0
GABRD	0	0	0	0	0	0	0	0
RP11-547D24.3	0	0	0	0	0	0	0	0
PRKCZ	0.0401786	0.0389408	0.0191972	0.0750916	0.0194175	0.0196464	0.00952381	0
RP5-892K4.1	0.00223214	0.0046729	0.0017452	0.0128205	0.0038835	0.00785855	0.0047619	0
RP11-181G12.2	0.00111607	0	0	0	0	0	0	0
FAAP20	0.169643	0.205607	0.137871	0.445055	0.227184	0.168959	0.304762	0.0779221
RP11-181G12.4	0	0	0	0	0	0	0	0
SKI	0.0390625	0.0404984	0.034904	0.14652	0.0679612	0.0707269	0.0904762	0.012987
MORN1	0.00334821	0.00311526	0.0017452	0.00549451	0.00194175	0.00392927	0.0047619	0
RER1	0.168527	0.238318	0.153578	0.443223	0.234951	0.137525	0.228571	0.103896
PEX10	0.0122768	0.0140187	0.0034904	0.0164835	0.00970874	0.00589391	0.0190476	0
PLCH2	0.0212054	0.017134	0.0069808	0.0238095	0.0135922	0.00589391	0.0047619	0.00649351
RP3-395M20.2	0	0	0	0	0	0	0	0
RP3-395M20.3	0	0	0	0	0	0	0	0
PANK4	0.0122768	0.0264798	0.0157068	0.0384615	0.0135922	0.00392927	0.00952381	0
HES5	0	0.00155763	0	0	0.00194175	0	0	0
RP3-395M20.12	0.140625	0.0903427	0.0942408	0.278388	0.114563	0.117878	0.266667	0.0194805
RP3-395M20.8	0.0357143	0.029595	0.0157068	0.0604396	0.0349515	0.0137525	0.0238095	0
TNFRSF14	0.231027	0.454829	0.282723	0.761905	0.258252	0.192534	0.27619	0.0909091
RP3-395M20.9	0.00558036	0.0233645	0.0069808	0.021978	0.00776699	0.00392927	0.0142857	0
FAM213B	0.00558036	0.0280374	0.008726	0.040293	0.0135922	0.00392927	0.0142857	0
MMEL1	0	0.00623053	0	0	0.00194175	0.00196464	0	0
RP13-436F16.1	0	0	0	0	0	0	0	0
TTC34	0	0	0.0017452	0.0018315	0.00194175	0.00196464	0	0
RP11-740P5.2	0	0	0	0	0	0	0	0
RP11-740P5.3	0	0	0	0	0	0	0	0
ACTRT2	0	0	0	0	0	0	0	0
LINC00982	0	0	0	0	0	0	0	0
PRDM16	0	0	0	0	0	0	0	0
RP1-163G9.2	0	0	0	0	0	0	0	0
RP11-22L13.1	0	0	0	0	0	0	0	0
ARHGEF16	0	0	0.0017452	0.0018315	0	0	0	0
RP11-168F9.2	0	0	0	0	0	0	0	0
MEGF6	0.00223214	0.00934579	0.0017452	0.021978	0.00194175	0	0.0047619	0
RP11-46F15.2	0.00223214	0.00155763	0	0	0	0	0	0
TPRG1L	0.0223214	0.0202492	0.0052356	0.0934066	0.0174757	0.0373281	0.0238095	0.00649351
WRAP73	0.0412946	0.0747664	0.0331588	0.104396	0.0349515	0.0373281	0.0142857	0.025974
TP73	0	0.0046729	0	0.003663	0	0	0.0047619	0
RP5-1092A11.5	0	0	0	0	0	0	0	0
RP5-1092A11.2	0	0	0	0	0	0	0	0
TP73-AS1	0.00223214	0.0124611	0.0017452	0.010989	0.0038835	0	0	0
CCDC27	0	0	0	0	0	0	0	0
SMIM1	0.00223214	0.00623053	0.0034904	0.0128205	0	0.00196464	0.0380952	0
LRRC47	0.0613839	0.0451713	0.0331588	0.1337	0.0485437	0.0451866	0.0285714	0.025974
RP1-286D6.5	0	0	0	0	0	0	0	0
CEP104	0.0223214	0.0233645	0.0314136	0.0714286	0.0368932	0.0275049	0.0142857	0.025974
DFFB	0.0078125	0.0202492	0.0069808	0.025641	0.0038835	0.00785855	0.0142857	0
C1orf174	0.108259	0.0576324	0.0453752	0.152015	0.0621359	0.0844794	0.0428571	0.012987
LINC01134	0	0	0	0	0.00194175	0	0.0047619	0
LINC01346	0	0	0	0	0	0	0	0
RP13-614K11.2	0	0	0	0	0	0	0	0
RP5-1166F10.1	0	0	0	0	0	0	0	0
RP1-37J18.1	0	0	0	0	0	0	0	0
RP1-37J18.2	0	0	0	0	0	0	0	0
AJAP1	0	0	0	0	0	0	0	0
RP11-542C10.1	0	0	0	0	0	0	0	0
RP1-58B11.1	0	0	0	0	0	0	0	0
RP11-154H17.1	0	0	0	0	0	0	0	0
NPHP4	0.00446429	0.0046729	0.0017452	0.003663	0.0038835	0.00392927	0.00952381	0
KCNAB2	0.109375	0.126168	0.0767888	0.24359	0.112621	0.0589391	0.0952381	0.038961
CHD5	0	0	0.0017452	0.003663	0	0	0	0
RPL22	3.48438	5.56542	6.67365	10.9707	4.90291	3.8055	8.08571	1.68831
RP1-120G22.11	0	0.00155763	0	0	0	0	0	0
RNF207	0.0111607	0.0311526	0.0244328	0.0274725	0.0116505	0.00589391	0	0.0194805
ICMT	0.0234375	0.0249221	0.0122164	0.032967	0.0194175	0.0137525	0.00952381	0.012987
LINC00337	0	0.00155763	0	0	0	0	0	0
HES3	0	0	0	0	0	0	0	0
GPR153	0.00334821	0.00155763	0	0	0	0	0	0
ACOT7	0.0178571	0.0202492	0.0244328	0.0457875	0.0330097	0.0157171	0.047619	0
RP1-202O8.3	0.0111607	0.0155763	0.0017452	0.021978	0.00194175	0.00982318	0.0142857	0
HES2	0	0.00155763	0	0.0018315	0.00194175	0	0	0
ESPN	0.00111607	0.00311526	0	0.00549451	0	0	0	0
RP1-202O8.2	0	0	0	0	0	0	0	0
TNFRSF25	0.0357143	0.358255	0.253054	0.419414	0.0757282	0.0255403	0.0857143	0.0844156
PLEKHG5	0.00334821	0	0.0034904	0.003663	0	0.00196464	0.0047619	0
NOL9	0.0189732	0.00934579	0.017452	0.0659341	0.015534	0.00589391	0.0380952	0.012987
TAS1R1	0	0	0	0	0	0	0	0
ZBTB48	0.0435268	0.0233645	0.008726	0.0824176	0.0330097	0.0255403	0.0047619	0.012987
KLHL21	0.0457589	0.0436137	0.0314136	0.120879	0.0446602	0.0255403	0.12381	0.012987
PHF13	0.0200893	0.0186916	0.0139616	0.040293	0.0174757	0.0137525	0.0142857	0.00649351
THAP3	0.0167411	0.017134	0.0104712	0.0641026	0.0194175	0.0137525	0.0380952	0
DNAJC11	0.0167411	0.0109034	0.0104712	0.029304	0.015534	0.0117878	0.00952381	0
RP11-242F24.1	0	0	0	0	0	0	0	0
RP11-312B8.1	0	0.00155763	0	0	0	0	0	0
CAMTA1	0.149554	0.186916	0.13438	0.298535	0.172816	0.141454	0.338095	0.025974
RP11-334N17.1	0	0	0	0	0	0	0	0
RP3-453P22.2	0	0	0	0	0	0	0	0
RP4-549F15.1	0	0	0	0	0	0	0	0
RP11-338N10.1	0	0	0	0	0	0	0	0
RP11-338N10.2	0	0	0	0	0.00194175	0	0	0
RP11-338N10.3	0	0	0	0	0	0	0	0
VAMP3	0.0725446	0.0809969	0.0541012	0.157509	0.0582524	0.0609037	0.219048	0.00649351
PER3	0.0290179	0.0046729	0.0139616	0.0586081	0.0116505	0.0235756	0.0380952	0.00649351
RP3-467L1.4	0.00334821	0	0.0017452	0.00732601	0.00194175	0.00196464	0	0
UTS2	0.0959821	0.141745	0.0715532	0.144689	0.0951456	0.0766208	0.0904762	0.00649351
TNFRSF9	0.40067	1.14953	0.141361	1.03297	0.15534	0.278978	0.204762	0.025974
PARK7	0.574777	1.01402	0.541012	1.49451	0.636893	0.497053	0.761905	0.214286
ERRFI1	0.164062	0.102804	0.0942408	0.294872	0.102913	0.115914	0.052381	0.012987
RP11-431K24.1	0	0.0046729	0	0.0018315	0.00194175	0	0.0047619	0
RP11-431K24.3	0	0	0	0	0	0	0	0
RP11-431K24.4	0	0	0	0	0	0	0	0
SLC45A1	0.00558036	0.00623053	0	0.00549451	0.00194175	0.00196464	0.0047619	0.012987
RERE	0.138393	0.11215	0.0663176	0.254579	0.106796	0.0962672	0.0904762	0.0844156
RP5-1115A15.1	0.00111607	0	0	0	0	0	0	0
RP4-633I8.4	0	0	0	0	0	0	0	0
ENO1	0.796875	1.15732	0.902269	1.84982	0.930097	0.787819	1.50952	0.311688
ENO1-AS1	0.00446429	0.00934579	0.0034904	0.014652	0.0038835	0.00196464	0.0047619	0
CA6	0	0	0.0017452	0.0018315	0	0	0	0
SLC2A7	0	0	0	0	0	0	0	0
SLC2A5	0	0	0.0017452	0	0	0	0	0
GPR157	0.00446429	0.00311526	0.0034904	0.0164835	0.00582524	0.00196464	0.119048	0
MIR34AHG	0.00111607	0.00155763	0	0.0018315	0	0.00392927	0	0
RP3-510D11.2	0	0.00155763	0.0017452	0	0	0	0.0047619	0
RP3-510D11.4	0	0	0	0	0	0	0	0
H6PD	0.0212054	0.0264798	0.0191972	0.032967	0.015534	0.0157171	0.0142857	0.025974
SPSB1	0.0223214	0.0358255	0.0209424	0.0714286	0.0349515	0.0235756	0.0952381	0.012987
RP13-392I16.1	0	0	0	0	0	0	0	0
SLC25A33	0.268973	0.158879	0.13438	0.503663	0.194175	0.218075	0.3	0.0324675
TMEM201	0.00558036	0.00934579	0.0034904	0.0201465	0.00776699	0.00589391	0	0.00649351
PIK3CD	0.0457589	0.0436137	0.0296684	0.0897436	0.0252427	0.0294695	0.0190476	0.025974
PIK3CD-AS1	0.00223214	0.00155763	0.0017452	0.00549451	0.00776699	0.00392927	0	0
PIK3CD-AS2	0.00111607	0.00155763	0	0.0018315	0.0038835	0.00196464	0.0047619	0.00649351
CLSTN1	0.046875	0.0482866	0.026178	0.135531	0.0446602	0.043222	0.0238095	0.0324675
AL357140.1	0	0	0	0	0	0	0	0
CTNNBIP1	0.0234375	0.0311526	0.0122164	0.0586081	0.0194175	0.0392927	0.0952381	0.012987
RP11-84A14.5	0	0	0	0	0	0	0	0
LZIC	0.0424107	0.0623053	0.0418848	0.100733	0.0504854	0.021611	0.0714286	0.0324675
NMNAT1	0.00446429	0.0124611	0.0052356	0.0164835	0.0116505	0.00196464	0.0047619	0
RBP7	0	0	0	0	0	0	0.342857	0
UBE4B	0.0770089	0.0685358	0.0593368	0.166667	0.0640777	0.0550098	0.047619	0.00649351
KIF1B	0.0457589	0.0482866	0.0209424	0.122711	0.0349515	0.0412574	0.0714286	0.0194805
PGD	0.0613839	0.0514019	0.0383944	0.117216	0.0485437	0.0392927	0.261905	0.025974
RP4-736L20.3	0	0	0	0.0018315	0.00194175	0	0	0
APITD1-CORT	0	0	0	0	0	0	0.0047619	0
APITD1	0.00558036	0.00778816	0.0017452	0.0128205	0.0116505	0.00196464	0	0.012987
CORT	0	0	0	0	0	0	0	0
DFFA	0.0725446	0.0327103	0.0488656	0.18315	0.0893204	0.0726916	0.047619	0.0194805
RP5-1113E3.3	0	0	0	0	0	0	0	0
PEX14	0.0279018	0.0342679	0.0209424	0.0531136	0.00970874	0.00785855	0.00952381	0.00649351
CASZ1	0.0558036	0.0140187	0.0139616	0.161172	0.038835	0.0530452	0.0238095	0
RP4-734G22.3	0	0.00155763	0	0	0	0	0	0
C1orf127	0	0	0	0	0	0	0	0
TARDBP	0.107143	0.0919003	0.0855148	0.265568	0.0873786	0.108055	0.104762	0.0714286
RP4-635E18.9	0	0	0	0.0018315	0	0.00196464	0	0
MASP2	0	0	0	0	0	0	0	0
RP4-635E18.8	0.00111607	0	0	0.003663	0	0	0	0
SRM	0.0915179	0.143302	0.125654	0.228938	0.104854	0.0766208	0.119048	0.0324675
EXOSC10	0.03125	0.0389408	0.034904	0.0732601	0.015534	0.0176817	0.0142857	0.012987
RP4-635E18.7	0	0.00155763	0	0	0	0	0	0
RP4-635E18.6	0	0	0	0.0018315	0.00194175	0	0	0
MTOR	0.0267857	0.0186916	0.0139616	0.0494505	0.0194175	0.0157171	0.00952381	0
MTOR-AS1	0	0	0	0	0	0	0	0
ANGPTL7	0	0	0	0	0	0	0	0
UBIAD1	0.0267857	0.029595	0.0279232	0.0897436	0.0291262	0.0353635	0.0142857	0.0194805
PTCHD2	0	0.00155763	0	0.0018315	0.00194175	0	0	0
RP1-69M21.2	0	0	0	0	0	0	0	0
FBXO2	0.0100446	0.017134	0.0139616	0.0494505	0.0291262	0.0137525	0.00952381	0
FBXO44	0.0491071	0.0404984	0.026178	0.0989011	0.038835	0.0294695	0.00952381	0.025974
FBXO6	0.0234375	0.0186916	0.0122164	0.0549451	0.031068	0.0275049	0.0238095	0
MAD2L2	0.0613839	0.0825545	0.0383944	0.159341	0.102913	0.0746562	0.17619	0.025974
DRAXIN	0.00334821	0.00311526	0	0.018315	0.00194175	0.00392927	0	0.00649351
AGTRAP	0.0424107	0.076324	0.0296684	0.117216	0.0660194	0.021611	0.285714	0.025974
C1orf167	0	0	0	0	0	0	0	0
RP11-56N19.5	0	0	0	0	0	0	0	0
MTHFR	0.0167411	0.00934579	0.0052356	0.0421245	0.00582524	0.00785855	0.204762	0
CLCN6	0.00334821	0.00623053	0.0017452	0.021978	0.00582524	0.00196464	0.0190476	0.00649351
NPPA-AS1	0	0	0	0.0018315	0.00194175	0.00392927	0.0190476	0
NPPA	0	0	0	0	0	0	0	0
NPPB	0	0	0	0	0	0	0	0
KIAA2013	0.0167411	0.0264798	0.0191972	0.0531136	0.015534	0.0255403	0.0285714	0.0194805
PLOD1	0.00111607	0.00311526	0.0034904	0.010989	0.00970874	0.00392927	0.0285714	0
MFN2	0.00892857	0.0202492	0.0104712	0.0311355	0.0135922	0.0235756	0.0380952	0.00649351
MIIP	0.0546875	0.0934579	0.0418848	0.135531	0.038835	0.0451866	0.0428571	0.012987
TNFRSF8	0	0.0186916	0.0017452	0.003663	0	0	0.0190476	0
TNFRSF1B	0.235491	0.515576	0.21815	0.728938	0.320388	0.253438	1.12381	0.155844
VPS13D	0.0200893	0.0233645	0.0279232	0.0677656	0.023301	0.021611	0.0333333	0.0194805
RP5-888M10.2	0	0	0	0	0	0	0	0
DHRS3	0.0747768	0.046729	0.108202	0.205128	0.139806	0.127701	0.0761905	0.0324675
RP11-474O21.5	0	0	0.0017452	0	0	0	0	0.00649351
AADACL4	0	0	0	0	0	0	0	0
AADACL3	0	0	0	0	0	0	0	0
C1orf158	0	0	0	0	0	0	0	0
PRAMEF12	0	0	0	0	0	0	0	0
PRAMEF1	0	0	0	0	0	0	0	0
RP5-845O24.8	0	0	0	0	0	0	0	0
PRAMEF11	0	0	0	0	0	0	0	0
HNRNPCL1	0	0	0	0	0	0	0	0
PRAMEF2	0	0	0	0	0	0	0	0
PRAMEF4	0	0	0	0	0	0	0	0
PRAMEF10	0	0	0	0	0	0	0	0
PRAMEF7	0	0	0	0	0	0	0	0
PRAMEF6	0	0	0	0	0	0	0	0
PRAMEF27	0	0	0	0	0	0	0	0
PRAMEF26	0	0	0	0	0	0	0	0
PRAMEF25	0	0	0	0	0	0	0	0
HNRNPCL3	0	0	0	0	0	0	0	0
HNRNPCL2	0	0	0	0	0	0	0	0
RP13-221M14.2	0	0	0	0	0	0	0	0
HNRNPCL4	0	0	0	0	0	0	0	0
PRAMEF9	0	0	0	0	0	0	0	0
PRAMEF18	0	0	0	0	0	0	0	0
PRAMEF5	0	0	0	0	0	0	0	0
PRAMEF8	0	0	0	0	0	0	0	0
PRAMEF15	0	0	0	0	0	0	0	0
RP11-219C24.10	0	0	0	0	0	0	0	0
PRAMEF14	0	0	0	0	0	0	0	0
PRAMEF19	0	0	0	0	0	0	0	0
PRAMEF17	0	0	0	0	0	0	0	0
PRAMEF20	0	0	0	0	0	0	0	0
LRRC38	0.00111607	0	0	0	0	0	0	0
RP4-597A16.2	0	0	0	0	0	0	0	0
PDPN	0.00223214	0	0.0017452	0	0	0	0.0047619	0
CTA-520D8.2	0	0	0	0	0	0	0	0
PRDM2	0.183036	0.272586	0.158813	0.591575	0.219417	0.13556	0.195238	0.0844156
RP11-344F13.1	0	0	0	0	0	0	0	0
RP4-704D23.1	0	0	0	0	0	0	0	0
KAZN	0.00111607	0	0	0.0018315	0	0.00196464	0.0047619	0
TMEM51-AS1	0	0	0	0.0018315	0	0	0	0
TMEM51	0.00111607	0	0	0.0018315	0	0	0.0285714	0
C1orf195	0	0	0	0	0	0	0	0
FHAD1	0.00334821	0.00934579	0.0034904	0.018315	0.00776699	0.00196464	0.0047619	0
RP3-467K16.2	0.00111607	0	0	0	0	0	0	0
RP3-467K16.7	0	0	0	0	0	0	0	0
RP3-467K16.4	0.00223214	0	0	0	0.00194175	0.00196464	0	0
EFHD2	0.239955	0.272586	0.188482	0.666667	0.343689	0.229862	0.933333	0.0714286
CTRC	0.00446429	0	0	0.014652	0.0038835	0.00392927	0.0047619	0
CELA2A	0.00111607	0	0	0.0018315	0	0.00196464	0	0
CELA2B	0	0	0	0	0	0	0	0
CASP9	0.0613839	0.0529595	0.0488656	0.106227	0.0524272	0.0491159	0.171429	0
DNAJC16	0.00669643	0.0124611	0.0104712	0.03663	0.00582524	0.0117878	0.0190476	0.012987
RP4-680D5.8	0	0	0	0	0.00194175	0.00196464	0	0
AGMAT	0.00334821	0.0140187	0.0104712	0.00915751	0.00194175	0.00589391	0.0047619	0.012987
RP4-680D5.2	0	0	0	0	0	0.00196464	0	0
DDI2	0.0513393	0.0700935	0.0157068	0.144689	0.0582524	0.0491159	0.0666667	0.0324675
RSC1A1	0	0	0	0	0	0	0	0
RP4-680D5.9	0	0	0	0	0	0	0	0
PLEKHM2	0.0245536	0.0218069	0.0122164	0.0714286	0.0271845	0.0196464	0.0904762	0.0194805
RP11-288I21.1	0	0	0	0	0	0	0	0
SLC25A34	0.00223214	0.00155763	0.0017452	0.0018315	0.00776699	0	0.0047619	0
RP11-169K16.4	0	0	0	0	0	0	0	0
TMEM82	0	0	0	0	0	0	0	0
FBLIM1	0.00334821	0	0	0.0128205	0.00194175	0	0	0
UQCRHL	0.00446429	0.00623053	0.008726	0.0201465	0.0116505	0.00392927	0.00952381	0
FLJ37453	0.0401786	0.046729	0.017452	0.115385	0.0368932	0.0255403	0.0238095	0.0324675
SPEN	0.0513393	0.046729	0.0593368	0.111722	0.0737864	0.0687623	0.133333	0.0324675
ZBTB17	0.0290179	0.0389408	0.0209424	0.0695971	0.0213592	0.0275049	0.0285714	0.012987
C1orf64	0.00223214	0	0	0	0	0	0	0
RP11-5P18.5	0	0	0	0	0	0	0	0
HSPB7	0	0	0	0.0018315	0	0	0	0
CLCNKA	0	0	0	0	0	0	0	0
CLCNKB	0	0	0	0	0	0	0	0
FAM131C	0.00111607	0.00155763	0	0.0018315	0	0.00196464	0	0
EPHA2	0.00111607	0	0	0.00732601	0	0.00196464	0.0047619	0.00649351
RP11-276H7.2	0	0	0	0	0	0	0	0
RP11-276H7.3	0	0	0	0	0	0.00196464	0	0
ARHGEF19-AS1	0	0	0	0	0	0	0	0
ARHGEF19	0.0133929	0.0046729	0.0139616	0.021978	0.00582524	0.00785855	0.0047619	0.00649351
RSG1	0.00223214	0.0046729	0	0.003663	0.0038835	0.00196464	0	0
FBXO42	0.0290179	0.0373832	0.026178	0.0641026	0.0135922	0.00982318	0.0380952	0.025974
SZRD1	0.0959821	0.102804	0.0767888	0.249084	0.100971	0.0609037	0.119048	0.0194805
SPATA21	0	0	0	0	0	0	0	0
NECAP2	0.223214	0.350467	0.253054	0.613553	0.254369	0.180747	0.219048	0.0779221
RP4-798A10.2	0.00334821	0.00311526	0.0034904	0.010989	0.00194175	0.00196464	0	0
RP4-798A10.7	0.00334821	0.00623053	0.0034904	0.00915751	0.00776699	0	0.0047619	0
RP4-798A10.4	0	0	0	0	0	0	0	0
RP5-875O13.1	0	0	0	0.0018315	0	0	0	0
FAM231C	0	0	0	0	0	0	0	0
NBPF1	0.00669643	0	0.0034904	0.010989	0.00582524	0.00982318	0.0142857	0
RP5-1182A14.5	0	0	0	0	0	0	0	0
RP1-163M9.8	0	0	0	0	0	0	0	0
FAM231A	0	0	0	0	0	0	0	0
RP1-163M9.7	0	0	0	0	0	0	0	0
RP5-1182A14.7	0	0	0	0	0	0	0	0
CROCC	0.0245536	0.0155763	0.0226876	0.0549451	0.0213592	0.0176817	0.0047619	0
RP11-108M9.1	0	0	0	0	0	0	0	0
RP11-108M9.2	0	0	0	0	0	0	0	0
RP11-108M9.3	0	0	0	0	0	0	0	0
RP11-108M9.4	0.0279018	0.0109034	0.026178	0.0457875	0.0213592	0.0314342	0.119048	0.012987
RP11-108M9.6	0.0223214	0.00623053	0.0069808	0.0274725	0.015534	0.00196464	0.00952381	0
MFAP2	0	0	0	0	0	0	0	0
RP1-37C10.3	0	0	0	0	0	0	0	0
ATP13A2	0.0245536	0.0249221	0.0209424	0.0714286	0.0368932	0.0196464	0.0190476	0.038961
SDHB	0.145089	0.183801	0.116928	0.386447	0.21165	0.163065	0.261905	0.0454545
PADI2	0	0	0.0034904	0	0	0	0.0142857	0
RP11-380J14.1	0	0	0	0	0	0	0	0
RP11-380J14.4	0	0	0	0.0018315	0	0	0	0
PADI1	0	0	0	0	0	0	0	0
PADI3	0	0	0	0	0	0	0	0
PADI4	0.00111607	0.0140187	0.0017452	0.0128205	0.00582524	0.00196464	0.0190476	0.00649351
AC004824.2	0	0	0	0	0	0	0	0
PADI6	0	0	0	0	0	0	0	0
RP1-20B21.4	0	0	0	0	0	0	0	0
RCC2	0.0446429	0.029595	0.0366492	0.120879	0.0504854	0.0333988	0.0809524	0.0194805
ARHGEF10L	0	0	0.0017452	0	0	0	0.00952381	0
RP11-473A10.2	0	0	0	0	0	0	0	0
ACTL8	0	0	0	0	0	0	0	0
RP11-174G17.2	0	0	0	0	0	0	0	0
IGSF21	0	0	0	0	0	0	0.00952381	0
RP11-174G17	0	0	0	0	0	0	0	0
RP11-422P22.1	0	0	0	0	0	0	0	0
KLHDC7A	0	0	0	0	0	0	0	0
PAX7	0	0	0	0	0	0	0	0
TAS1R2	0	0	0	0	0	0	0	0
RP13-279N23.2	0	0	0	0	0	0	0	0
ALDH4A1	0.00223214	0	0.0034904	0.0018315	0	0	0	0.00649351
IFFO2	0.0290179	0.0514019	0.0541012	0.157509	0.0504854	0.0176817	0.047619	0
UBR4	0.0613839	0.046729	0.0418848	0.175824	0.0757282	0.0530452	0.180952	0.025974
RP1-43E13.2	0.0122768	0.00934579	0.026178	0.0384615	0.0135922	0.00785855	0.0190476	0
EMC1	0.0189732	0.0249221	0.0331588	0.0531136	0.00970874	0.0196464	0.0142857	0.00649351
MRTO4	0.0279018	0.0327103	0.0383944	0.0347985	0.0349515	0.00982318	0.0142857	0
AKR7A3	0	0.00155763	0	0	0	0	0.0047619	0
AKR7A2	0.0680804	0.124611	0.0575916	0.188645	0.0582524	0.0550098	0.1	0.012987
PQLC2	0.00223214	0.0109034	0.0034904	0.010989	0.00582524	0.00196464	0.0047619	0
CAPZB	0.617188	0.820872	0.633508	1.58242	0.72233	0.444008	0.890476	0.344156
RP5-1056L3.1	0.00223214	0	0.0034904	0.003663	0	0.00196464	0.00952381	0
MINOS1	0.300223	0.493769	0.443281	0.92674	0.456311	0.269155	0.980952	0.11039
MINOS1-NBL1	0	0	0	0	0	0	0	0
NBL1	0.0479911	0.0560748	0.111693	0.278388	0.227184	0.0962672	0.0428571	0.038961
HTR6	0	0	0	0	0	0	0	0
TMCO4	0.0145089	0.0327103	0.0209424	0.043956	0.0116505	0.0176817	0.00952381	0.012987
RNF186	0	0.00155763	0	0	0	0	0	0
RP11-91K11.2	0	0.00155763	0	0	0	0	0	0
OTUD3	0.0212054	0.00934579	0.0052356	0.0421245	0.023301	0.021611	0.0047619	0.00649351
PLA2G2E	0	0	0	0	0	0	0	0
PLA2G2A	0	0.00311526	0	0.00549451	0	0	0.0047619	0.00649351
PLA2G5	0	0	0	0	0	0	0	0
PLA2G2D	0	0.00155763	0	0	0	0	0	0
PLA2G2F	0	0.00155763	0.0017452	0.0018315	0.00194175	0	0	0.00649351
RP3-340N1.2	0	0	0	0	0	0.00196464	0.0047619	0
PLA2G2C	0	0.00155763	0.0017452	0	0	0	0	0
UBXN10-AS1	0.00446429	0.00934579	0.0209424	0.0164835	0.015534	0	0	0
UBXN10	0	0	0.0069808	0.00549451	0.00582524	0.00196464	0.0047619	0
RP3-340N1.6	0	0	0	0	0	0	0	0
VWA5B1	0	0.00155763	0	0	0	0	0	0
RP4-745E8.2	0	0.00623053	0	0.00732601	0	0	0	0
LINC01141	0	0	0	0	0	0	0	0
RP4-749H3.2	0	0	0	0	0	0	0	0
CAMK2N1	0.0535714	0.0280374	0.034904	0.124542	0.0757282	0.0687623	0.0428571	0.025974
MUL1	0.0267857	0.0280374	0.0034904	0.0714286	0.0291262	0.0294695	0.0190476	0
FAM43B	0	0	0	0	0	0	0	0
CDA	0	0.00155763	0	0	0	0	0.247619	0
PINK1	0.0200893	0.0218069	0.026178	0.043956	0.0174757	0.0235756	0.0380952	0
PINK1-AS	0	0.00155763	0.0017452	0.00549451	0.00194175	0.00196464	0	0.00649351
DDOST	0.154018	0.21028	0.165794	0.344322	0.182524	0.127701	0.157143	0.0324675
KIF17	0	0.00155763	0	0	0	0	0.00952381	0
SH2D5	0	0	0	0	0	0	0.0047619	0
RP5-930J4.2	0	0	0	0	0	0	0.0047619	0
HP1BP3	0.197545	0.183801	0.179756	0.46337	0.203883	0.188605	0.133333	0.136364
EIF4G3	0.0546875	0.0482866	0.0279232	0.128205	0.0466019	0.0294695	0.0809524	0.012987
ECE1	0.0256696	0.0389408	0.0122164	0.0531136	0.0330097	0.0255403	0.104762	0.0194805
RP3-329E20.2	0	0	0	0	0	0	0	0
RP5-1071N3.1	0.00558036	0.00155763	0	0.018315	0.0038835	0.00196464	0.0047619	0.00649351
RP11-293F5.1	0	0	0	0	0	0	0	0
NBPF3	0.00223214	0.00155763	0.0017452	0.0018315	0	0.00196464	0	0.00649351
ALPL	0.00111607	0	0	0	0	0	0	0
RP11-63N8.3	0	0	0	0	0	0	0	0
RAP1GAP	0.00111607	0	0	0	0	0	0	0
USP48	0.0959821	0.126168	0.0820244	0.228938	0.0796117	0.0667976	0.0761905	0.0454545
LDLRAD2	0	0	0	0	0	0	0	0
HSPG2	0	0	0	0	0	0	0	0.00649351
CELA3B	0	0	0	0	0	0	0	0
CELA3A	0	0	0	0	0	0	0	0
RP1-224A6.3	0.00892857	0.0046729	0.0069808	0.00732601	0.00194175	0.00589391	0.0047619	0
LINC00339	0.0178571	0.0186916	0.0122164	0.0549451	0.0271845	0.0117878	0.0190476	0.00649351
CDC42	0.783482	0.844237	0.73822	2.02198	0.939806	0.854617	1.8619	0.298701
RP1-224A6.9	0.00111607	0.00311526	0	0	0.00194175	0.00196464	0	0
WNT4	0	0	0.0017452	0	0	0	0	0
ZBTB40	0.0178571	0.0124611	0.0122164	0.0311355	0.0116505	0.00982318	0.0190476	0.012987
EPHA8	0	0	0	0	0	0	0	0
C1QA	0.00334821	0.00623053	0.008726	0.014652	0.0038835	0.00785855	3.44762	0
C1QC	0.00223214	0.0046729	0.0034904	0.00549451	0.0038835	0	1.04286	0
C1QB	0.00446429	0.00155763	0.0034904	0.0018315	0.00194175	0.00589391	2.14762	0
EPHB2	0	0	0	0	0	0	0.0142857	0
RP11-69E9.1	0	0	0	0	0	0	0	0
LACTBL1	0	0	0	0	0	0	0	0
C1orf234	0	0	0	0	0	0	0	0
KDM1A	0.0212054	0.0233645	0.026178	0.0586081	0.023301	0.0275049	0.0285714	0
RP1-184J9.2	0	0	0	0.003663	0	0	0	0
LUZP1	0.285714	0.383178	0.287958	0.92674	0.44466	0.467583	0.17619	0.038961
HTR1D	0	0	0	0	0	0	0	0
LINC01355	0.00111607	0.0046729	0.0069808	0.00549451	0.00194175	0.00196464	0.00952381	0.0194805
HNRNPR	0.245536	0.317757	0.211169	0.600733	0.238835	0.214145	0.209524	0.11039
ZNF436	0.0111607	0.0124611	0.017452	0.0421245	0.015534	0.0137525	0.0142857	0
ZNF436-AS1	0.00892857	0.00155763	0.008726	0.014652	0.00194175	0.00196464	0	0
RP5-1057J7.7	0	0	0	0	0	0	0	0
TCEA3	0	0.00778816	0.026178	0.0164835	0	0.00196464	0	0.00649351
ASAP3	0	0.00155763	0	0.0018315	0	0	0	0
E2F2	0	0.00155763	0.0017452	0.00915751	0.00194175	0	0	0
RP1-150O5.3	0.00111607	0.00155763	0.0017452	0	0.00194175	0	0	0
ID3	0.495536	0.528037	0.417103	1.21245	0.266019	0.1611	0.228571	0.162338
MDS2	0.00334821	0.00934579	0.0069808	0.0238095	0.00776699	0.00196464	0	0
RPL11	10.9286	14.8178	18.3037	33.0897	14.5981	11.9116	18.7524	4.16883
TCEB3	0.0580357	0.0747664	0.034904	0.155678	0.0621359	0.0746562	0.047619	0.00649351
TCEB3-AS1	0.0111607	0.00778816	0.0034904	0.0238095	0.00970874	0.0117878	0	0
PITHD1	0.233259	0.190031	0.197208	0.52381	0.225243	0.280943	0.109524	0.0584416
LYPLA2	0.0435268	0.0841121	0.0418848	0.128205	0.0485437	0.0667976	0.0428571	0.012987
GALE	0.0223214	0.0124611	0.0052356	0.032967	0.00582524	0.00982318	0.0190476	0.00649351
HMGCL	0.0334821	0.0482866	0.008726	0.0622711	0.0174757	0.0235756	0.0142857	0.00649351
FUCA1	0.0524554	0.017134	0.0139616	0.0512821	0.0271845	0.0491159	0.0380952	0
CNR2	0.0167411	0	0.0052356	0.0274725	0.00194175	0.00589391	0	0.00649351
RP11-4M23.3	0	0	0	0	0	0	0	0
PNRC2	0.337054	0.352025	0.30541	0.723443	0.332039	0.310413	0.380952	0.0974026
SRSF10	0.331473	0.361371	0.26178	0.798535	0.341748	0.261297	0.190476	0.149351
RP11-293P20.2	0	0	0	0	0	0	0	0
MYOM3	0	0	0	0	0	0	0	0
RP11-293P20.4	0	0	0	0	0	0	0	0
IL22RA1	0	0	0	0	0	0	0	0
IFNLR1	0.00669643	0.0140187	0.008726	0.014652	0.0038835	0.00589391	0.0047619	0.012987
RP11-10N16.2	0	0	0	0	0	0	0	0
RP11-10N16.3	0	0	0	0	0	0	0	0
GRHL3	0	0.00155763	0	0	0	0	0	0
STPG1	0.0167411	0.0140187	0.0139616	0.047619	0.0194175	0.00589391	0.00952381	0.012987
NIPAL3	0.0770089	0.119938	0.08726	0.283883	0.0815534	0.0884086	0.052381	0.0519481
RCAN3	0.226562	0.353583	0.364747	0.923077	0.337864	0.229862	0.157143	0.103896
RP4-594I10.3	0.00558036	0.0109034	0.0157068	0.0384615	0.0038835	0.00196464	0	0.00649351
NCMAP	0.00223214	0	0	0	0.0038835	0	0	0
SRRM1	0.455357	0.475078	0.382199	1.10989	0.466019	0.495088	0.4	0.214286
CLIC4	0.00558036	0.0233645	0.0139616	0.0311355	0.0174757	0.0117878	0.17619	0.00649351
RUNX3	0.616071	0.419003	0.352531	1.89744	0.846602	0.701375	0.428571	0.116883
RP11-84D1.1	0	0	0	0	0	0	0	0
RP11-84D1.2	0.00111607	0	0	0	0	0	0	0
RP4-799D16.1	0	0	0	0	0	0	0	0
RP4-706G24.1	0	0	0	0	0	0	0	0
SYF2	0.435268	0.630841	0.52356	1.31502	0.613592	0.532417	0.619048	0.136364
RSRP1	0.457589	0.417445	0.356021	0.972527	0.487379	0.390963	0.380952	0.324675
RP3-465N24.6	0.00669643	0.00155763	0	0.00549451	0	0.00392927	0.00952381	0
RHD	0.00111607	0.00155763	0	0.003663	0.0038835	0	0.0047619	0
TMEM50A	0.4375	0.496885	0.310646	1.07143	0.528155	0.388998	0.428571	0.123377
RHCE	0.00223214	0	0	0.00915751	0.00194175	0	0.00952381	0
TMEM57	0.0758929	0.0747664	0.052356	0.250916	0.0893204	0.0687623	0.0619048	0.0324675
LDLRAP1	0.0491071	0.0623053	0.0802792	0.131868	0.0466019	0.0255403	0.0333333	0.0324675
RP11-70P17.1	0.00334821	0.00155763	0.0034904	0	0.0038835	0.00196464	0	0
MAN1C1	0.0167411	0.0186916	0.017452	0.0347985	0.023301	0.0157171	0.0142857	0
RP1-187B23.1	0.0245536	0.0124611	0.0331588	0.0512821	0.0252427	0.0196464	0.00952381	0.0194805
SEPN1	0.0133929	0.0140187	0.0209424	0.0238095	0.00582524	0.00982318	0.0238095	0.00649351
RP1-317E23.6	0	0	0	0	0	0	0	0
RP1-317E23.3	0.00223214	0.0046729	0.0034904	0.003663	0	0.00196464	0.0047619	0
MTFR1L	0.0245536	0.0311526	0.0296684	0.0567766	0.0291262	0.0294695	0.0285714	0.012987
RP1-317E23.7	0	0	0	0	0	0	0	0
AUNIP	0	0	0	0	0	0	0	0
RP1-125I3.2	0.00111607	0	0	0	0	0	0	0
PAQR7	0.00223214	0.00311526	0.0017452	0.014652	0.0038835	0.00589391	0.0047619	0.012987
STMN1	0.327009	0.235202	0.226876	0.412088	0.190291	0.275049	0.295238	0.220779
PAFAH2	0.03125	0.0109034	0.0122164	0.0494505	0.031068	0.00982318	0.00952381	0.0194805
EXTL1	0	0	0	0	0	0	0.0047619	0
SLC30A2	0.00111607	0	0	0.0018315	0	0	0	0
TRIM63	0	0	0	0	0	0	0	0
PDIK1L	0.00558036	0.00778816	0.0069808	0.021978	0.0038835	0.00196464	0	0.012987
FAM110D	0.00111607	0	0	0	0	0	0	0
RP11-96L14.8	0	0	0	0	0	0	0	0
RP11-96L14.7	0.00111607	0	0.0017452	0.0018315	0	0	0	0
ZNF593	0.179688	0.11215	0.139616	0.452381	0.201942	0.151277	0.209524	0.012987
CNKSR1	0.00111607	0	0	0.00915751	0.00194175	0	0	0.012987
CATSPER4	0	0	0	0	0	0	0	0
CEP85	0.0111607	0.0046729	0.0034904	0.018315	0.0135922	0.00982318	0.00952381	0
SH3BGRL3	2.68862	3.419	2.86387	7.39377	4.11845	2.32809	7.88095	1.05195
UBXN11	0.0245536	0.0436137	0.0593368	0.14652	0.0699029	0.0294695	0.128571	0.025974
CD52	1.45759	2.68847	2.80279	5.65934	3.41359	1.33399	3.74286	1.46104
AIM1L	0.00111607	0	0.0069808	0.00732601	0.00582524	0.00392927	0	0
ZNF683	0.0133929	0	0.008726	0.0714286	0.0834951	0.00785855	0.0238095	0.00649351
LIN28A	0	0	0	0	0	0	0	0
DHDDS	0.0323661	0.0420561	0.0296684	0.0677656	0.0407767	0.0196464	0.0761905	0.025974
RP3-476K8.3	0	0	0	0	0.0038835	0	0.0047619	0
HMGN2	0.895089	1.24299	0.783595	1.94872	0.881553	0.738703	1.25238	0.376623
RPS6KA1	0.0323661	0.0607477	0.0366492	0.0677656	0.0427184	0.0176817	0.052381	0.0194805
RP5-968P14.2	0	0	0	0	0	0	0	0
ARID1A	0.0524554	0.0654206	0.0453752	0.194139	0.0543689	0.0373281	0.104762	0.0324675
PIGV	0.0145089	0.0140187	0.0157068	0.0238095	0.00970874	0.00589391	0.0333333	0.012987
ZDHHC18	0.0770089	0.137072	0.078534	0.276557	0.0796117	0.102161	0.0809524	0.00649351
SFN	0.00446429	0.00155763	0.0104712	0.0238095	0.00582524	0.00196464	0	0
GPN2	0.0703125	0.0654206	0.052356	0.100733	0.0601942	0.0589391	0.0142857	0.0194805
RP1-50O24.6	0	0	0	0	0	0	0	0
GPATCH3	0.121652	0.0794393	0.0890052	0.241758	0.0970874	0.0903733	0.0380952	0.012987
NUDC	1.44085	1.52804	1.71553	4.07509	2.12233	2.15324	0.961905	0.149351
NR0B2	0	0	0	0	0	0	0	0
KDF1	0.00111607	0	0	0	0	0	0	0
TRNP1	0	0.00155763	0.0034904	0.0018315	0.0038835	0	0	0
FAM46B	0.00111607	0	0.0017452	0	0	0	0	0
AL137860.1	0	0	0	0	0	0	0	0
SLC9A1	0.015625	0.0155763	0.0139616	0.0879121	0.0349515	0.0157171	0.0380952	0.00649351
RP11-40H20.4	0	0	0	0	0	0	0	0
WDTC1	0.0267857	0.0404984	0.0244328	0.0531136	0.0291262	0.0314342	0.0428571	0.0194805
TMEM222	0.0323661	0.0358255	0.0279232	0.0879121	0.0252427	0.0235756	0.0380952	0.0324675
SYTL1	0.154018	0.218069	0.181501	0.472527	0.180583	0.121807	0.0857143	0.11039
MAP3K6	0.0212054	0.0186916	0.0052356	0.0201465	0.015534	0.00392927	0.0142857	0
FCN3	0	0	0	0	0	0	0	0
CD164L2	0	0	0	0	0	0	0	0
GPR3	0.00892857	0.00155763	0.0017452	0.018315	0	0	0.0714286	0
WASF2	0.148438	0.244548	0.176265	0.492674	0.178641	0.141454	0.142857	0.0779221
RP4-752I6.1	0	0.00155763	0	0	0	0	0	0
RP1-159A19.4	0.00111607	0.00155763	0.0017452	0	0.00194175	0	0	0
AHDC1	0.0200893	0.017134	0.0191972	0.03663	0.0252427	0.0176817	0.0047619	0.00649351
FGR	0.015625	0.00311526	0.0034904	0.00549451	0.0271845	0.00982318	0.42381	0.0194805
RP11-288L9.1	0.00223214	0.00155763	0.0034904	0.003663	0	0	0	0
IFI6	0.28125	0.398754	0.21815	0.712454	0.36699	0.312377	0.661905	0.142857
RP11-288L9.4	0	0	0	0	0	0	0	0
FAM76A	0.0814732	0.0981308	0.0663176	0.225275	0.0757282	0.0746562	0.0428571	0.038961
STX12	0.0959821	0.0919003	0.061082	0.194139	0.0757282	0.0825147	0.219048	0.0454545
PPP1R8	0.0290179	0.0560748	0.017452	0.0604396	0.0330097	0.0275049	0.0333333	0.0194805
AL109927.1	0	0	0	0	0	0	0	0
THEMIS2	0.0345982	0.0202492	0.0191972	0.0567766	0.015534	0.0117878	0.17619	0
RPA2	0.136161	0.11838	0.137871	0.272894	0.139806	0.0726916	0.138095	0.0649351
SMPDL3B	0.00111607	0	0.0017452	0	0	0	0.0047619	0
RP11-460I13.2	0	0	0	0	0	0	0	0
XKR8	0.0223214	0.017134	0.0104712	0.0512821	0.015534	0.0275049	0.0142857	0.012987
EYA3	0.0290179	0.0436137	0.017452	0.0586081	0.0194175	0.021611	0.0333333	0.0194805
PTAFR	0.00111607	0	0.0034904	0.0018315	0	0.00392927	0.0952381	0
DNAJC8	0.287946	0.386293	0.260035	0.641026	0.320388	0.286837	0.238095	0.11039
ATPIF1	0.940848	1.08411	0.661431	2.03846	0.875728	0.97053	0.495238	0.266234
RP5-1092A3.4	0.0122768	0.0124611	0.0139616	0.018315	0.015534	0.00785855	0.00952381	0.012987
RP5-1092A3.5	0	0	0	0	0	0	0	0
SESN2	0.175223	0.0950156	0.0680628	0.29304	0.108738	0.117878	0.109524	0.00649351
MED18	0.00446429	0.00623053	0.0017452	0.010989	0.00194175	0.00196464	0.0047619	0.00649351
PHACTR4	0.0435268	0.0732087	0.0453752	0.139194	0.0466019	0.0333988	0.1	0.0194805
RCC1	0.0234375	0.00623053	0.0209424	0.0549451	0.0135922	0.0157171	0.0047619	0.00649351
TRNAU1AP	0.0892857	0.104361	0.0820244	0.20696	0.0757282	0.0785855	0.0619048	0.0649351
SNHG12	0.272321	0.21028	0.169284	0.529304	0.172816	0.166994	0.17619	0.0909091
TAF12	0.0870536	0.166667	0.122164	0.298535	0.0951456	0.0844794	0.0904762	0.038961
RAB42	0.00111607	0.00311526	0	0.003663	0	0	0.0047619	0
RP11-442N24__B.1	0	0	0.0034904	0	0	0	0	0
RNU11	0	0	0	0.0018315	0	0	0.00952381	0
GMEB1	0.0290179	0.0218069	0.0296684	0.0897436	0.0349515	0.0176817	0.0333333	0
YTHDF2	0.164062	0.185358	0.160558	0.487179	0.2	0.141454	0.119048	0.0519481
OPRD1	0	0	0	0	0	0	0	0
RP1-212P9.3	0	0.00155763	0	0	0	0	0	0
EPB41	0.0625	0.0841121	0.0680628	0.250916	0.0660194	0.0550098	0.047619	0.0454545
TMEM200B	0	0	0	0	0	0	0	0
RP11-242O24.3	0	0	0	0	0	0	0	0
SRSF4	0.174107	0.186916	0.120419	0.413919	0.176699	0.159136	0.157143	0.11039
MECR	0.00334821	0.0155763	0.0122164	0.010989	0.0038835	0.00785855	0.0238095	0
RP11-467D18.2	0	0	0	0	0	0	0	0
PTPRU	0	0	0	0.0018315	0	0	0	0
RP3-437I16.1	0	0	0	0	0	0	0	0
RP4-656G21.1	0	0	0	0	0	0	0	0
RP11-111I12.1	0	0	0	0	0	0	0	0
RP5-893G23.1	0	0	0	0	0	0	0	0
RP4-591L5.1	0	0	0	0	0	0	0	0
RP4-591L5.2	0	0	0	0	0	0	0	0
MATN1	0.00446429	0.00155763	0.0034904	0.003663	0	0.00392927	0	0
MATN1-AS1	0.0167411	0.0186916	0.0191972	0.03663	0.0116505	0.00785855	0	0
LAPTM5	1.40179	1.83645	1.66841	3.62637	1.83689	1.21415	2.70952	0.512987
RP5-1125N11.1	0	0	0	0	0	0	0	0
RP5-1125N11.2	0	0	0	0	0	0	0	0
RP1-65J11.5	0	0	0	0	0	0	0	0
SDC3	0	0	0	0.0018315	0	0	0.0238095	0.00649351
PUM1	0.0535714	0.0934579	0.0663176	0.205128	0.0854369	0.043222	0.119048	0.012987
NKAIN1	0	0	0	0	0	0	0	0
SNRNP40	0.0613839	0.107477	0.0890052	0.199634	0.0873786	0.0687623	0.0857143	0.0454545
ZCCHC17	0.09375	0.0841121	0.0715532	0.18315	0.100971	0.0943026	0.0619048	0.025974
RP11-266K22.2	0	0	0	0	0	0	0	0
FABP3	0	0	0	0	0.00194175	0	0.0047619	0.012987
SERINC2	0.00223214	0	0.0069808	0	0.00776699	0.00196464	0	0.00649351
LINC01226	0	0	0	0	0	0	0	0
RP11-73M7.1	0	0	0	0	0	0	0	0
TINAGL1	0.00111607	0.00311526	0	0.0018315	0	0	0.00952381	0.0194805
HCRTR1	0	0	0	0	0	0	0	0
PEF1	0.0970982	0.11215	0.0680628	0.197802	0.0679612	0.0785855	0.0952381	0.038961
RP11-73M7.6	0	0	0	0	0	0	0	0
RP11-73M7.9	0.00223214	0	0.0017452	0	0.0038835	0	0	0
COL16A1	0	0	0	0	0	0	0	0
ADGRB2	0	0	0.0017452	0.003663	0.00194175	0	0	0.00649351
RP11-84A19.3	0	0	0	0	0	0	0	0
SPOCD1	0	0	0	0.0018315	0	0	0	0
RP11-84A19.2	0.00558036	0.0109034	0.0017452	0.00549451	0.00582524	0.00589391	0	0.012987
RP11-84A19.4	0.0078125	0.00155763	0	0.0018315	0	0	0	0
PTP4A2	0.564732	0.5919	0.375218	1.41026	0.553398	0.620825	0.790476	0.162338
RP4-534N18.2	0.00111607	0	0	0.0018315	0	0.00392927	0	0
KHDRBS1	0.339286	0.411215	0.329843	0.921245	0.382524	0.318271	0.442857	0.0779221
RP11-277A4.4	0.00111607	0	0	0	0	0.00196464	0.0047619	0
TMEM39B	0.0267857	0.0249221	0.0104712	0.0531136	0.0194175	0.0157171	0.00952381	0.00649351
KPNA6	0.0647321	0.076324	0.0418848	0.179487	0.0601942	0.0805501	0.0619048	0.0649351
TXLNA	0.0379464	0.0264798	0.0244328	0.124542	0.038835	0.0412574	0.0428571	0
CCDC28B	0.0613839	0.046729	0.0541012	0.124542	0.0718447	0.043222	0.0285714	0.038961
RP4-622L5.7	0	0.00155763	0	0	0.00194175	0	0	0
IQCC	0.00892857	0	0.0017452	0.00732601	0.00582524	0	0	0
DCDC2B	0	0	0	0	0	0.00196464	0	0
TMEM234	0.0256696	0.0249221	0.0226876	0.040293	0.0252427	0.021611	0.0238095	0.00649351
EIF3I	0.34933	0.504673	0.43281	1.04396	0.427184	0.396857	0.561905	0.123377
FAM167B	0.0100446	0.0124611	0.0122164	0.021978	0.00970874	0	0.00952381	0
LCK	0.549107	0.792835	0.467714	1.4359	0.621359	0.447937	0.195238	0.25974
HDAC1	0.135045	0.158879	0.148342	0.369963	0.161165	0.104126	0.247619	0.12987
MARCKSL1	0.651786	0.246106	0.527051	1.21612	0.532039	0.624754	0.852381	0.12987
RP4-811H24.9	0	0	0	0	0	0	0	0
TSSK3	0	0.00155763	0	0	0	0	0	0
FAM229A	0.0100446	0.0046729	0.0069808	0.0128205	0.023301	0.00982318	0.0190476	0.00649351
BSDC1	0.231027	0.205607	0.17452	0.545788	0.18835	0.176817	0.142857	0.0844156
RP1-27O5.3	0	0	0	0	0	0	0	0
ZBTB8B	0	0	0	0.0018315	0	0	0	0
ZBTB8A	0.00334821	0	0.0017452	0.0128205	0.00776699	0.00196464	0.0047619	0
ZBTB8OS	0.123884	0.165109	0.102967	0.305861	0.139806	0.0943026	0.157143	0.012987
RBBP4	0.15625	0.218069	0.129145	0.377289	0.203883	0.0962672	0.161905	0.142857
SYNC	0.0245536	0.0420561	0.026178	0.043956	0.0252427	0.0176817	0.0142857	0.025974
RP11-114B7.6	0	0	0	0	0	0	0	0
KIAA1522	0	0.00311526	0	0.0018315	0.00194175	0	0	0.012987
YARS	0.0993304	0.0685358	0.0558464	0.203297	0.0893204	0.086444	0.0666667	0.0454545
S100PBP	0.0725446	0.0327103	0.0453752	0.126374	0.0718447	0.0412574	0.0380952	0.0519481
FNDC5	0	0	0	0	0	0	0	0
HPCA	0	0	0	0	0	0	0	0
TMEM54	0	0	0	0.003663	0.00582524	0.00196464	0	0
RNF19B	0.03125	0.0482866	0.0296684	0.111722	0.0601942	0.0314342	0.533333	0.00649351
RP1-117O3.2	0	0	0	0	0	0	0	0
AK2	0.0814732	0.123053	0.0820244	0.267399	0.124272	0.0903733	0.209524	0.025974
AZIN2	0.00111607	0.00155763	0.0052356	0.00915751	0.0135922	0.00392927	0	0
TRIM62	0.0133929	0.00934579	0.008726	0.0311355	0.015534	0.00785855	0.00952381	0.025974
ZNF362	0.0178571	0.017134	0.0052356	0.040293	0.015534	0.00785855	0.0190476	0.012987
RP11-415J8.7	0	0	0	0	0	0	0	0
A3GALT2	0	0	0	0.0018315	0	0	0	0
RP11-415J8.3	0	0	0	0	0.00194175	0	0	0
PHC2	0.015625	0.0327103	0.008726	0.0457875	0.0174757	0.0137525	0.052381	0.025974
RP11-415J8.5	0	0	0	0	0	0	0	0
ZSCAN20	0.00111607	0.00311526	0.0017452	0.003663	0.00194175	0	0.0047619	0
CSMD2	0.00111607	0.00155763	0	0.0018315	0.00194175	0	0	0
HMGB4	0	0	0	0	0	0	0	0
CSMD2-AS1	0	0	0	0	0	0	0	0
C1orf94	0	0	0	0	0	0	0	0
SMIM12	0.0814732	0.11215	0.0767888	0.197802	0.116505	0.086444	0.0904762	0.0714286
GJB5	0	0	0	0	0	0	0	0
GJB4	0	0	0	0	0	0	0	0
RP1-34M23.5	0	0	0	0	0	0	0	0
GJB3	0	0	0	0	0	0	0	0
GJA4	0	0.00155763	0	0.00732601	0	0	0	0
RP5-997D16.2	0	0	0	0	0	0	0	0
DLGAP3	0.0078125	0.00623053	0.0104712	0.018315	0.015534	0.00785855	0.0285714	0
RP11-244H3.4	0.0133929	0.0233645	0.0157068	0.0457875	0.0330097	0.021611	0.0238095	0.00649351
ZMYM6NB	0	0.00155763	0	0	0	0.00196464	0	0
ZMYM6	0.0167411	0.0218069	0.0279232	0.0549451	0.015534	0.0137525	0.0238095	0.012987
ZMYM1	0.00558036	0.0109034	0.0069808	0.0128205	0.00582524	0.00785855	0.00952381	0.00649351
SFPQ	0.725446	0.669782	0.507853	1.60806	0.72233	0.707269	1.02381	0.181818
ZMYM4	0.0122768	0.0140187	0.008726	0.03663	0.0038835	0.00196464	0.0142857	0.012987
ZMYM4-AS1	0	0	0	0	0	0	0	0
KIAA0319L	0.0446429	0.05919	0.0453752	0.137363	0.038835	0.0471513	0.047619	0.038961
NCDN	0.0223214	0.0202492	0.017452	0.0494505	0.0194175	0.0176817	0.0142857	0.00649351
RP4-728D4.2	0.0167411	0.017134	0.0157068	0.025641	0.0174757	0.00589391	0.0047619	0.00649351
TFAP2E	0.00223214	0.00155763	0	0.003663	0.00194175	0.00196464	0	0
PSMB2	0.238839	0.294393	0.157068	0.509158	0.279612	0.18664	0.352381	0.11039
C1orf216	0.0145089	0.0109034	0.0122164	0.0201465	0.0116505	0.00785855	0.0047619	0
CLSPN	0.0758929	0.0669782	0.0418848	0.100733	0.0466019	0.0275049	0.052381	0.0194805
RP11-435D7.3	0	0	0	0	0	0	0	0
AGO4	0.015625	0.0109034	0.0104712	0.0512821	0.00776699	0.00982318	0.0428571	0.012987
AGO1	0.0245536	0.017134	0.0139616	0.0549451	0.00970874	0.0176817	0.047619	0.012987
RP4-789D17.5	0.00334821	0	0	0.0018315	0	0	0	0
AGO3	0.0926339	0.0623053	0.0575916	0.227106	0.0776699	0.113949	0.0904762	0.0519481
RP4-665N4.8	0	0	0	0	0	0	0	0
TEKT2	0	0	0	0	0	0	0	0
ADPRHL2	0.0178571	0.0420561	0.017452	0.0586081	0.0271845	0.0275049	0.0142857	0
COL8A2	0	0	0	0	0	0	0	0
TRAPPC3	0.133929	0.141745	0.13089	0.320513	0.0951456	0.0884086	0.166667	0.0324675
MAP7D1	0.245536	0.292835	0.202443	0.730769	0.302913	0.29666	0.128571	0.0519481
THRAP3	0.239955	0.291277	0.191972	0.587912	0.250485	0.178782	0.185714	0.0649351
SH3D21	0.00111607	0.00155763	0.0069808	0.00549451	0.0038835	0	0.0238095	0
EVA1B	0.0111607	0.029595	0.0104712	0.0512821	0.0174757	0.00196464	0.0380952	0
RP11-268J15.5	0.00111607	0	0	0.0018315	0	0	0.0047619	0
STK40	0.0301339	0.0233645	0.034904	0.0879121	0.0543689	0.0353635	0.0904762	0.0194805
LSM10	0.135045	0.161994	0.104712	0.349817	0.151456	0.119843	0.138095	0.038961
OSCP1	0	0.00311526	0.0017452	0.0164835	0.00776699	0.00589391	0.00952381	0
MRPS15	0.138393	0.202492	0.179756	0.388278	0.192233	0.115914	0.280952	0.025974
CSF3R	0	0.00311526	0	0.00549451	0.00194175	0.00392927	0.385714	0
RP4-614N24.1	0	0	0	0	0	0	0	0
GRIK3	0	0	0	0	0	0	0	0
RP5-1180C18.1	0	0	0	0	0	0	0	0
LINC01137	0.00892857	0.0124611	0.0034904	0.021978	0.015534	0.0137525	0.00952381	0.012987
ZC3H12A	0.458705	0.523364	0.373473	1.08791	0.646602	0.269155	0.514286	0.0519481
MEAF6	0.216518	0.300623	0.225131	0.505495	0.299029	0.21611	0.17619	0.0714286
SNIP1	0.0691964	0.0373832	0.0628272	0.0970696	0.0679612	0.0707269	0.0380952	0.012987
DNALI1	0	0	0	0	0.00194175	0	0	0
GNL2	0.0703125	0.0607477	0.0593368	0.150183	0.0912621	0.0785855	0.0952381	0.012987
RSPO1	0	0	0	0	0	0	0	0
C1orf109	0.0267857	0.0124611	0.0296684	0.0494505	0.00582524	0.00785855	0	0.00649351
CDCA8	0.0145089	0.00934579	0.0052356	0.010989	0	0.00982318	0	0.00649351
EPHA10	0	0	0	0	0	0	0	0
MANEAL	0.00111607	0	0.0017452	0.003663	0	0	0	0
RP11-109P14.9	0	0	0	0	0	0	0	0
YRDC	0.0825893	0.0623053	0.069808	0.201465	0.102913	0.0943026	0.1	0.00649351
C1orf122	0.103795	0.143302	0.106457	0.32967	0.149515	0.143418	0.290476	0.038961
MTF1	0.0323661	0.0264798	0.0209424	0.108059	0.0504854	0.0412574	0.128571	0.0194805
INPP5B	0.0267857	0.017134	0.0296684	0.0622711	0.0252427	0.00589391	0.0285714	0
RP11-109P14.10	0	0	0	0	0	0	0	0
SF3A3	0.0747768	0.0872274	0.061082	0.172161	0.0912621	0.0766208	0.0380952	0.025974
FHL3	0.0357143	0.0654206	0.008726	0.0769231	0.0174757	0.0196464	0.0714286	0
UTP11L	0.183036	0.143302	0.109948	0.333333	0.0990291	0.159136	0.0857143	0.012987
POU3F1	0.0513393	0.0389408	0.0104712	0.0934066	0.0213592	0.0314342	0.00952381	0.00649351
RP5-884C9.2	0.00446429	0.00155763	0	0.0018315	0	0	0	0
LINC01343	0	0	0	0	0	0	0	0
RP11-329N22.1	0	0	0	0	0	0	0	0
RRAGC	0.0636161	0.0716511	0.0488656	0.153846	0.0621359	0.0373281	0.1	0.012987
RP5-864K19.4	0.00223214	0.00311526	0.0034904	0.014652	0	0	0.0047619	0.00649351
MYCBP	0.0223214	0.0249221	0.0314136	0.0732601	0.0213592	0.0196464	0.0333333	0
RP5-864K19.6	0	0	0	0	0	0	0	0
GJA9	0	0	0	0	0	0	0	0
RHBDL2	0.00111607	0	0.0034904	0	0	0	0	0
AKIRIN1	0.258929	0.218069	0.191972	0.57326	0.236893	0.273084	0.252381	0.0519481
NDUFS5	0.825893	0.853583	0.921466	2.29304	1.08738	0.996071	0.842857	0.24026
MACF1	0.157366	0.137072	0.146597	0.410256	0.157282	0.115914	0.128571	0.103896
RP11-420K8.1	0	0	0	0	0	0	0	0
BMP8A	0	0	0.0017452	0	0	0	0	0
RP11-69E11.4	0.00334821	0.0046729	0.0052356	0.0201465	0.0038835	0.00196464	0.0142857	0
PABPC4	0.214286	0.214953	0.26178	0.562271	0.287379	0.239686	0.671429	0.0584416
RP11-69E11.8	0	0	0	0	0	0	0	0
HEYL	0	0	0	0.0018315	0	0	0	0
RP1-144F13.3	0	0	0	0	0	0	0	0
NT5C1A	0	0	0	0	0	0.00196464	0	0
HPCAL4	0.0100446	0.0109034	0.0191972	0.0531136	0.0135922	0.0117878	0	0.00649351
PPIE	0.0970982	0.124611	0.0924956	0.208791	0.108738	0.0785855	0.0666667	0.012987
BMP8B	0	0	0	0.0018315	0	0.00196464	0	0
OXCT2	0.00111607	0.00311526	0	0.0164835	0.00970874	0.00196464	0.0238095	0.0194805
RP1-118J21.25	0	0	0	0.0018315	0.00194175	0	0	0
TRIT1	0.0145089	0.00778816	0.0104712	0.0164835	0.0116505	0.00982318	0.0190476	0.025974
MYCL	0.00111607	0	0	0.0018315	0	0	0.047619	0
RP1-118J21.5	0	0	0	0	0	0	0	0
MFSD2A	0.0145089	0.00311526	0.017452	0.0274725	0.00776699	0.0117878	0.133333	0.00649351
CAP1	0.401786	0.490654	0.267016	0.952381	0.421359	0.3222	0.67619	0.11039
PPT1	0.0848214	0.11838	0.111693	0.227106	0.151456	0.0844794	0.495238	0.0324675
RLF	0.0792411	0.0716511	0.0767888	0.212454	0.0893204	0.0903733	0.109524	0.025974
TMCO2	0.00223214	0	0	0.003663	0.00194175	0	0	0
RP1-39G22.7	0.0234375	0.0218069	0.0122164	0.040293	0.0213592	0.00982318	0.0047619	0.0194805
ZMPSTE24	0.0401786	0.0482866	0.0401396	0.0860806	0.031068	0.0491159	0.0428571	0.025974
COL9A2	0.00446429	0.0950156	0.0209424	0.043956	0.0174757	0.00589391	0.00952381	0.012987
SMAP2	0.284598	0.540498	0.321117	0.985348	0.353398	0.257367	0.47619	0.0649351
ZFP69B	0.0111607	0.00623053	0.0052356	0.0128205	0.00970874	0.00589391	0	0
ZFP69	0.0078125	0	0.0052356	0.010989	0.0038835	0.00589391	0.00952381	0
RP11-656D10.3	0.00111607	0.00155763	0	0	0	0	0	0
EXO5	0.0212054	0.0124611	0.0191972	0.0421245	0.0116505	0.0137525	0.00952381	0.00649351
RP11-656D10.5	0	0	0	0	0	0	0	0
RP11-656D10.6	0	0	0	0	0	0	0	0
ZNF684	0.0223214	0.0264798	0.0226876	0.0641026	0.0135922	0.0157171	0.00952381	0.00649351
RIMS3	0.00111607	0	0	0.00549451	0	0	0	0
RP4-739H11.3	0	0	0	0	0	0	0	0
NFYC-AS1	0.0133929	0.0155763	0.0034904	0.040293	0.0174757	0.0196464	0.0047619	0
NFYC	0.0904018	0.155763	0.0628272	0.217949	0.0601942	0.064833	0.104762	0.038961
KCNQ4	0	0	0	0	0	0	0	0
CITED4	0.15067	0.0919003	0.13438	0.327839	0.135922	0.0825147	0.390476	0.00649351
RP5-1066H13.4	0.00111607	0.00155763	0	0.0018315	0	0	0	0
CTPS1	0.0379464	0.0342679	0.0139616	0.0677656	0.0271845	0.0471513	0.0285714	0.012987
SLFNL1-AS1	0	0	0	0.0018315	0	0	0	0.00649351
SLFNL1	0.00111607	0	0	0	0	0	0	0
SCMH1	0.0122768	0.017134	0.008726	0.021978	0.00970874	0.00392927	0.00952381	0
RP11-399E6.1	0	0	0	0	0	0	0	0
FOXO6	0.00223214	0	0	0.00915751	0.0116505	0.00196464	0	0
RP11-399E6.4	0	0	0	0	0	0	0	0
EDN2	0	0	0	0	0	0	0	0
HIVEP3	0.0122768	0.0358255	0.0069808	0.0695971	0.0291262	0.0333988	0.047619	0
RP11-486B10.3	0	0	0	0	0	0	0	0
GUCA2B	0	0	0	0	0	0	0	0
GUCA2A	0	0	0	0	0	0	0	0
FOXJ3	0.0379464	0.029595	0.0314136	0.100733	0.0368932	0.0275049	0.0619048	0.0324675
RIMKLA	0	0	0	0.003663	0	0.00196464	0	0
ZMYND12	0	0	0	0	0	0	0	0
PPCS	0.0680804	0.11215	0.0942408	0.221612	0.0815534	0.064833	0.104762	0.038961
CCDC30	0.00223214	0.00311526	0.0017452	0.00732601	0.00194175	0	0	0
PPIH	0.0904018	0.0996885	0.0767888	0.20696	0.108738	0.0884086	0.0666667	0.0194805
RP5-994D16.3	0	0	0	0.003663	0.00194175	0	0	0
YBX1	1.41741	1.56231	1.65794	3.67766	1.57864	1.49116	3.59048	0.62987
CLDN19	0	0	0	0	0	0	0	0
P3H1	0.0323661	0.0233645	0.0244328	0.0549451	0.0213592	0.0137525	0.0047619	0.0194805
C1orf50	0.0446429	0.0623053	0.0383944	0.0952381	0.0271845	0.021611	0.0238095	0.00649351
RP5-994D16.9	0	0	0	0	0	0	0	0
RP5-994D16.11	0	0	0	0	0	0	0	0
SVBP	0.0613839	0.116822	0.0471204	0.199634	0.0951456	0.0589391	0.147619	0.012987
ERMAP	0.00334821	0.0046729	0	0.00915751	0.00194175	0.00392927	0	0
RP11-342M1.3	0.00334821	0	0	0.003663	0.0038835	0.00392927	0.00952381	0
ZNF691	0.00334821	0.017134	0.0017452	0.00915751	0	0.00196464	0	0
SLC2A1	0.101562	0.0778816	0.0488656	0.181319	0.0718447	0.108055	0.052381	0.0194805
SLC2A1-AS1	0.00223214	0.00155763	0.0034904	0.0018315	0.0038835	0.00196464	0.0047619	0
FAM183A	0	0	0	0	0	0	0	0
EBNA1BP2	0.0412946	0.076324	0.0558464	0.0952381	0.0524272	0.0314342	0.0190476	0.038961
CFAP57	0	0.00155763	0	0	0	0	0	0
TMEM125	0	0.00155763	0	0	0	0	0	0
C1orf210	0	0	0	0	0	0	0	0
TIE1	0	0	0.0034904	0.0018315	0	0	0.00952381	0
MPL	0	0	0	0	0	0	0	0
RP1-92O14.3	0.00223214	0.00155763	0.0052356	0.003663	0	0	0.0047619	0
CDC20	0.0200893	0.0202492	0.0104712	0.032967	0.00582524	0.00392927	0	0
ELOVL1	0.0814732	0.046729	0.0593368	0.135531	0.102913	0.100196	0.1	0.025974
MED8	0.0747768	0.0919003	0.034904	0.17033	0.0563107	0.064833	0.12381	0.012987
RP1-92O14.6	0	0	0	0	0	0	0	0
SZT2	0.0122768	0.0202492	0.0122164	0.0531136	0.0194175	0.00785855	0.0142857	0
SZT2-AS1	0	0	0	0	0	0	0	0
HYI	0.0122768	0.0280374	0.026178	0.0586081	0.0271845	0.0137525	0.047619	0.0194805
HYI-AS1	0	0	0	0	0	0	0	0
PTPRF	0.00111607	0.00311526	0.0017452	0.003663	0.00582524	0.00196464	0	0.025974
KDM4A	0.00669643	0.0202492	0.008726	0.029304	0.0116505	0.00196464	0.0190476	0.0324675
KDM4A-AS1	0.00669643	0.0109034	0.0069808	0.003663	0	0.00196464	0	0
ST3GAL3	0.0078125	0.00934579	0.0034904	0.018315	0.00776699	0.00982318	0.00952381	0
RP11-184I16.4	0	0	0	0	0	0	0	0
ARTN	0	0	0	0	0	0	0	0
RP11-7O11.3	0	0	0	0	0.0038835	0	0	0
IPO13	0.00446429	0.00778816	0.0034904	0.0128205	0.00582524	0.00785855	0	0.00649351
DPH2	0.0178571	0.0264798	0.0122164	0.029304	0.0213592	0.00785855	0.0047619	0.012987
ATP6V0B	0.256696	0.277259	0.205934	0.553114	0.248544	0.220039	1.02381	0.11039
B4GALT2	0.00334821	0	0	0.003663	0.00194175	0.00196464	0	0
CCDC24	0.00111607	0	0.0017452	0.003663	0.0038835	0.00196464	0.0047619	0.00649351
SLC6A9	0	0	0	0	0	0	0	0
RP5-1198O20.4	0	0.00311526	0	0	0	0	0	0
KLF17	0	0	0	0	0	0	0	0
KLF18	0	0	0	0	0	0	0	0
DMAP1	0.0747768	0.0841121	0.0715532	0.161172	0.0776699	0.0667976	0.0714286	0.0324675
ERI3	0.0256696	0.0358255	0.0331588	0.102564	0.0466019	0.0196464	0.052381	0.00649351
RNF220	0.0491071	0.0669782	0.0645724	0.159341	0.0601942	0.0726916	0.047619	0.0324675
TMEM53	0.00669643	0.0140187	0.0139616	0.010989	0.0116505	0.00196464	0.0142857	0
C1orf228	0.015625	0.0327103	0.0453752	0.0860806	0.0213592	0.00785855	0.0666667	0.0324675
KIF2C	0.00223214	0.00623053	0.0069808	0.0164835	0.0038835	0	0.0142857	0.00649351
RP11-269F19.2	0.00111607	0	0	0.00549451	0	0	0	0
RPS8	9.31696	12.0452	15.4311	26.707	12.0544	9.82515	15.2619	3.12338
BEST4	0.00558036	0.00778816	0.0052356	0.0311355	0.0038835	0.00785855	0	0
PLK3	0.920759	0.725857	0.678883	2.04579	0.87767	0.699411	0.471429	0.0714286
TCTEX1D4	0.00223214	0.00623053	0.008726	0.00915751	0	0	0.0047619	0
BTBD19	0.0078125	0.00934579	0.0104712	0.0347985	0.0116505	0.0117878	0.0428571	0
PTCH2	0.00334821	0	0.0034904	0.00915751	0.00194175	0.00589391	0.0380952	0
EIF2B3	0.0267857	0.0186916	0.0244328	0.0531136	0.0349515	0.00982318	0.0190476	0.0194805
HECTD3	0.0078125	0.00778816	0.0052356	0.021978	0.00582524	0.00589391	0.0142857	0.012987
UROD	0.0513393	0.0981308	0.061082	0.141026	0.0660194	0.0451866	0.109524	0.0194805
ZSWIM5	0.00111607	0	0.0034904	0.0018315	0.00194175	0	0	0
LINC01144	0	0.00155763	0	0.003663	0	0	0	0
HPDL	0.00334821	0	0.0017452	0.003663	0	0.00196464	0	0
MUTYH	0.0267857	0.0311526	0.0191972	0.0695971	0.023301	0.021611	0.0190476	0.025974
TOE1	0.0625	0.0685358	0.0593368	0.166667	0.0563107	0.0510806	0.0142857	0.012987
TESK2	0.0122768	0.00155763	0.008726	0.032967	0.00970874	0.00982318	0.0047619	0.012987
CCDC163P	0.00669643	0.00311526	0	0.003663	0.0038835	0.00589391	0.0047619	0
MMACHC	0.00669643	0.00155763	0	0.00549451	0.00776699	0	0	0
PRDX1	0.945312	1.33956	1.17976	2.55861	1.24466	1.14342	1.59048	0.181818
AKR1A1	0.11942	0.158879	0.118674	0.252747	0.0776699	0.0707269	0.32381	0.0844156
NASP	0.371652	0.299065	0.294939	0.684982	0.357282	0.345776	0.190476	0.136364
CCDC17	0	0	0.0017452	0	0	0	0	0
GPBP1L1	0.106027	0.107477	0.0977312	0.228938	0.0873786	0.0903733	0.138095	0.0584416
TMEM69	0.0290179	0.0451713	0.0383944	0.0695971	0.0407767	0.0294695	0.0714286	0.0649351
IPP	0.0078125	0.0280374	0.0122164	0.0347985	0.00776699	0.00785855	0.00952381	0.0324675
MAST2	0.00446429	0.00311526	0.0069808	0.0238095	0.00970874	0.0117878	0	0
PIK3R3	0.0122768	0.0140187	0.008726	0.025641	0.00970874	0.00589391	0.00952381	0.0194805
RP4-533D7.4	0	0	0	0	0	0	0	0
RP4-533D7.5	0.00223214	0.00155763	0	0.003663	0	0.00196464	0.0047619	0
TSPAN1	0.00111607	0.0046729	0.0017452	0	0	0	0	0
RP11-322N21.2	0	0	0	0	0	0	0	0
POMGNT1	0.0145089	0.0186916	0.0104712	0.0421245	0.0213592	0.0235756	0.00952381	0.0194805
LURAP1	0.00334821	0	0.0017452	0	0.00194175	0.00196464	0	0
RAD54L	0	0.00155763	0	0.003663	0	0.00196464	0	0
LRRC41	0.0323661	0.0451713	0.0244328	0.0897436	0.0485437	0.0314342	0.0142857	0.012987
UQCRH	0.777902	0.995327	0.905759	2.09707	0.947573	0.831041	2.29048	0.266234
NSUN4	0.03125	0.0249221	0.0226876	0.0915751	0.023301	0.0314342	0.0380952	0.00649351
FAAH	0	0	0.0017452	0.00549451	0.00776699	0.00196464	0.0047619	0.00649351
DMBX1	0	0	0	0	0	0	0	0
RP11-49P4.7	0	0.00155763	0	0.003663	0	0	0	0
MKNK1-AS1	0	0	0	0	0	0	0	0
KNCN	0	0	0	0	0	0	0	0
MKNK1	0.0558036	0.0809969	0.0541012	0.131868	0.0699029	0.0491159	0.147619	0.0324675
MOB3C	0.0200893	0.0218069	0.0226876	0.0549451	0.023301	0.0235756	0	0.012987
ATPAF1	0.03125	0.0732087	0.0191972	0.0586081	0.031068	0.0235756	0.0571429	0.012987
TEX38	0	0	0.0017452	0.0018315	0	0	0	0
EFCAB14-AS1	0	0	0	0	0	0	0	0
EFCAB14	0.0580357	0.076324	0.061082	0.177656	0.0640777	0.0471513	0.104762	0.0194805
CYP4B1	0.00111607	0	0	0	0	0	0	0
CYP4A11	0	0	0	0	0	0	0	0
CYP4X1	0	0	0	0	0	0	0	0
CYP4Z1	0	0	0	0	0	0	0	0
CYP4A22-AS1	0	0	0	0	0	0	0	0
CYP4A22	0	0	0	0	0	0	0	0
LINC00853	0.00111607	0	0	0	0	0	0	0
PDZK1IP1	0	0	0	0	0	0	0	0
TAL1	0	0	0	0.0018315	0	0	0	0
RP1-18D14.7	0	0	0	0	0	0	0	0
STIL	0.00446429	0.0046729	0.0034904	0.010989	0	0.00785855	0.00952381	0
CMPK1	0.371652	0.369159	0.486911	0.96337	0.487379	0.375246	0.304762	0.0974026
LINC01389	0	0	0	0	0	0	0	0
FOXE3	0	0	0	0	0	0	0	0
FOXD2-AS1	0.00892857	0.00311526	0.0157068	0.010989	0.00194175	0.00589391	0.0047619	0
FOXD2	0.00446429	0.00155763	0.0017452	0.0128205	0.00582524	0.00785855	0	0
RP11-543D5.1	0	0	0	0	0	0	0	0
TRABD2B	0	0	0	0	0	0	0	0
RP11-543D5.2	0	0	0	0	0	0	0	0
RP11-330M19.1	0	0	0	0	0	0	0	0
RP4-683M8.2	0	0	0	0	0	0	0	0
RP11-193P11.3	0	0	0	0	0	0	0	0
AL356289.1	0	0	0	0	0	0	0	0
RP5-1024N4.2	0	0	0	0	0	0	0	0
SLC5A9	0	0	0	0	0	0	0	0
RP5-1024N4.4	0	0	0	0	0	0	0	0
SPATA6	0.00446429	0	0.0017452	0.0018315	0.00776699	0.00392927	0.00952381	0
AGBL4	0	0	0	0	0	0.00196464	0	0
BEND5	0.00558036	0.00155763	0	0.0018315	0.00194175	0	0	0
RP11-141A19.1	0	0	0	0	0	0	0	0
RP11-141A19.2	0	0	0	0	0	0	0	0
ELAVL4	0.00111607	0	0.0069808	0	0.00582524	0.00196464	0	0
RP11-567C20.2	0	0	0	0	0	0	0	0
RP11-567C20.3	0	0	0	0	0	0	0	0
DMRTA2	0	0	0	0	0.00194175	0	0	0
FAF1	0.0714286	0.0903427	0.0558464	0.14652	0.0757282	0.0392927	0.0571429	0.0324675
RP5-850O15.3	0	0	0	0	0	0	0	0
CDKN2C	0.341518	0.372274	0.191972	0.684982	0.262136	0.178782	0.228571	0.0324675
C1orf185	0	0	0	0	0	0	0	0
LINC01562	0	0	0	0.00549451	0	0	0	0.00649351
RNF11	0.231027	0.180685	0.21815	0.608059	0.264078	0.239686	0.319048	0.038961
RP11-296A18.6	0	0	0.0017452	0	0	0.00196464	0	0
TTC39A	0.00111607	0	0.0034904	0.0018315	0.00776699	0.00196464	0	0
TTC39A-AS1	0	0.00155763	0	0	0	0	0	0
EPS15	0.108259	0.0841121	0.0541012	0.272894	0.0796117	0.086444	0.0857143	0.0584416
RP11-253A20.1	0.00111607	0	0	0	0	0	0	0
RP11-191G24.1	0	0.00311526	0	0.003663	0	0.00196464	0	0
OSBPL9	0.0524554	0.0451713	0.04363	0.131868	0.0815534	0.0550098	0.0285714	0.012987
NRDC	0.0792411	0.115265	0.0645724	0.212454	0.0737864	0.0628684	0.12381	0.0584416
RP4-657D16.3	0.00446429	0.00155763	0	0.003663	0.00194175	0	0	0
RP4-657D16.6	0	0	0	0.0018315	0	0.00392927	0.0047619	0
RAB3B	0.00669643	0.00778816	0.0017452	0.0201465	0.00582524	0.00392927	0	0.00649351
TXNDC12	0.15625	0.196262	0.122164	0.355311	0.163107	0.0982318	0.147619	0.0324675
KTI12	0.0580357	0.0514019	0.0401396	0.117216	0.0485437	0.0412574	0.0333333	0.00649351
RP11-91A18.4	0	0.00155763	0	0	0.0038835	0.00196464	0	0
TXNDC12-AS1	0	0	0	0	0	0	0	0
BTF3L4	0.100446	0.130841	0.095986	0.283883	0.153398	0.117878	0.161905	0.0779221
ZFYVE9	0.00446429	0.00155763	0.0052356	0.010989	0.00582524	0.00589391	0	0
CC2D1B	0.0234375	0.0218069	0.008726	0.029304	0.0213592	0.0157171	0.00952381	0.025974
RP11-155O18.6	0	0	0	0	0	0	0	0
ORC1	0.0111607	0.00311526	0.0017452	0.0128205	0.00582524	0.00589391	0	0
PRPF38A	0.162946	0.157321	0.160558	0.432234	0.170874	0.157171	0.161905	0.0584416
ZCCHC11	0.152902	0.127726	0.164049	0.313187	0.147573	0.111984	0.0666667	0.103896
RP11-25O10.2	0	0	0	0	0	0	0	0
GPX7	0.03125	0.0404984	0.026178	0.0567766	0.0252427	0.021611	0.0238095	0.025974
FAM159A	0.0725446	0.0700935	0.069808	0.168498	0.0485437	0.0726916	0.0142857	0.0324675
COA7	0.0301339	0.0140187	0.0122164	0.0586081	0.023301	0.0117878	0.0047619	0.00649351
ZYG11B	0.0133929	0.0280374	0.0157068	0.0494505	0.0271845	0.0137525	0.0238095	0.00649351
ZYG11A	0	0	0	0	0.00194175	0	0	0
RP4-631H13.2	0	0	0	0	0	0	0	0
ECHDC2	0.0491071	0.105919	0.0575916	0.150183	0.0485437	0.0491159	0.047619	0.0519481
SCP2	0.19308	0.28972	0.209424	0.413919	0.205825	0.149312	0.433333	0.0649351
AL445183.1	0	0	0	0	0	0	0	0
PODN	0	0	0	0	0	0.00196464	0	0
RP11-334A14.5	0	0	0	0	0	0	0	0
SLC1A7	0	0	0	0	0	0	0	0
RP11-334A14.8	0	0	0	0	0	0	0	0
CPT2	0.0200893	0.0218069	0.017452	0.0457875	0.0271845	0.00785855	0.0142857	0
RP5-1024G6.2	0.00111607	0	0.0017452	0.003663	0	0	0	0
C1orf123	0.078125	0.0825545	0.0820244	0.155678	0.0737864	0.0451866	0.0761905	0.0194805
RP5-1024G6.7	0.0111607	0.00155763	0.0052356	0.003663	0.00582524	0.00392927	0	0
MAGOH	0.551339	0.426791	0.406632	1.16667	0.590291	0.59332	0.466667	0.103896
RP5-1024G6.5	0	0.00155763	0.0034904	0.0018315	0	0.00196464	0.0047619	0
LRP8	0.0078125	0.00778816	0.0052356	0.00915751	0.00582524	0.00785855	0.0047619	0.00649351
RP4-784A16.1	0	0	0	0	0	0	0	0
RP4-784A16.2	0	0	0	0	0	0	0	0
RP4-784A16.4	0	0	0	0	0	0	0	0
RP4-784A16.5	0	0	0.0034904	0	0	0	0	0
RP11-117D22.1	0	0	0	0	0	0	0	0
RP11-117D22.2	0.00446429	0.00311526	0	0	0.00194175	0.00392927	0.00952381	0.00649351
DMRTB1	0	0	0	0	0	0	0	0
GLIS1	0	0	0	0	0	0	0	0
NDC1	0.0122768	0.0109034	0.008726	0.0238095	0.0135922	0.00392927	0	0
YIPF1	0.0323661	0.0685358	0.0331588	0.0879121	0.0291262	0.0353635	0.109524	0
DIO1	0	0	0	0	0	0	0	0
HSPB11	0.165179	0.137072	0.115183	0.326007	0.102913	0.104126	0.185714	0.103896
LRRC42	0.0301339	0.0155763	0.0157068	0.0494505	0.023301	0.00589391	0.0190476	0
LDLRAD1	0	0	0	0	0	0	0	0
TMEM59	0.74442	0.898754	0.666667	1.61172	0.906796	0.681729	0.914286	0.142857
TCEANC2	0.0100446	0.0124611	0.0052356	0.014652	0.00776699	0.00982318	0.0047619	0
CDCP2	0	0	0	0	0	0	0	0
RP11-446E24.4	0	0	0	0	0	0	0	0
CYB5RL	0.00111607	0.00155763	0	0.00732601	0.00194175	0.00196464	0.0047619	0
MRPL37	0.0435268	0.076324	0.04363	0.139194	0.038835	0.0294695	0.0714286	0.0324675
SSBP3	0.00669643	0.0155763	0.0209424	0.0494505	0.0291262	0.0117878	0.0714286	0.012987
SSBP3-AS1	0	0	0	0.0018315	0.00194175	0	0	0
RP5-997D24.3	0	0	0	0	0	0	0	0
RP4-705F19.1	0	0	0	0	0	0	0	0
RP5-866L20.1	0	0	0	0	0	0	0	0
ACOT11	0.00111607	0.00155763	0	0.0018315	0	0	0.0047619	0.00649351
FAM151A	0	0	0	0	0	0	0	0
MROH7	0	0	0	0.0018315	0	0	0	0
MROH7-TTC4	0	0	0	0	0	0	0	0
TTC4	0.0078125	0.00778816	0.0069808	0.00915751	0.00776699	0.00392927	0	0
PARS2	0	0.00155763	0	0.0018315	0.00194175	0	0.00952381	0
TTC22	0.00446429	0.0155763	0.0052356	0.0238095	0.00582524	0.00196464	0	0
RP11-67L3.2	0	0	0	0	0	0	0	0
LEXM	0	0	0	0	0.00194175	0	0	0
DHCR24	0.00223214	0.00155763	0.0052356	0.003663	0.00194175	0	0	0
RP11-67L3.5	0	0	0	0	0	0	0	0
RP11-67L3.4	0	0	0	0	0	0	0	0
TMEM61	0	0	0	0	0	0	0	0
RP11-12C17.2	0	0	0	0	0	0	0	0
BSND	0	0	0	0.003663	0	0	0	0
PCSK9	0	0	0	0	0	0	0	0
USP24	0.0357143	0.0280374	0.0157068	0.100733	0.0213592	0.0294695	0.0285714	0.025974
RP11-101C11.1	0	0	0.0017452	0	0	0	0	0
RP11-90C4.1	0	0	0	0	0	0	0	0
RP11-90C4.2	0	0	0	0	0	0	0	0
RP11-90C4.3	0	0	0	0	0	0	0	0
RP1-158P9.1	0	0	0	0	0	0	0	0
RP11-504A18.1	0	0	0	0	0	0	0	0
RP4-710M16.2	0	0	0	0	0	0	0	0
PLPP3	0.00223214	0	0	0.0018315	0	0.00196464	0.0047619	0
PRKAA2	0	0	0	0	0.00194175	0	0	0
C1orf168	0	0	0	0	0	0	0	0
RP11-378I13.1	0	0	0	0	0	0	0	0
C8A	0	0	0	0	0	0	0	0
C8B	0	0	0	0	0	0	0	0
RP5-1103B4.3	0	0	0	0	0	0	0	0
DAB1	0.00111607	0.00155763	0	0.0018315	0.00194175	0	0	0.00649351
RP6-102O10.1	0	0	0	0	0	0	0	0
DAB1-AS1	0	0	0	0	0	0	0	0
RP11-393I23.4	0	0	0	0	0	0	0	0
OMA1	0.0412946	0.0389408	0.0418848	0.0842491	0.0330097	0.0255403	0.0333333	0.012987
TACSTD2	0.0078125	0.0109034	0.008726	0.025641	0.00194175	0.00196464	0.0142857	0.00649351
MYSM1	0.0368304	0.0545171	0.0279232	0.111722	0.031068	0.0294695	0.052381	0.025974
JUN	14.6562	14.7835	8.56021	27.7473	10.268	4.9332	5.23333	2.16883
LINC01135	0	0	0	0	0.00194175	0	0	0
RP11-63G10.3	0.00111607	0	0	0	0	0.00196464	0	0
RP11-63G10.2	0	0	0	0	0	0	0	0
RP4-794H19.1	0.00334821	0	0	0.0018315	0	0	0	0
LINC01358	0.00111607	0.00311526	0.0034904	0.0018315	0.0038835	0	0	0
RP11-145M4.1	0	0	0	0	0	0	0	0
RP11-145M4.2	0	0	0	0	0	0	0	0
RP11-467C18.1	0	0	0	0	0	0	0.0047619	0
FGGY	0.015625	0.0140187	0.0017452	0.018315	0.0174757	0.00785855	0.0285714	0
RP4-782L23.2	0	0	0	0	0	0	0	0
HOOK1	0.0111607	0.00934579	0.0139616	0.0311355	0.0116505	0.0157171	0.0238095	0.0194805
CYP2J2	0	0	0	0	0.00194175	0	0	0
C1orf87	0	0	0	0	0	0	0	0
RP11-575B7.3	0	0	0	0	0	0	0	0
RP11-776H12.1	0	0	0	0	0	0	0	0
RP11-436K8.1	0	0	0	0	0	0	0	0
NFIA	0.0133929	0.0109034	0.0157068	0.0421245	0.038835	0.0137525	0.047619	0.025974
NFIA-AS2	0	0	0	0	0	0	0	0
TM2D1	0.0736607	0.0809969	0.0732984	0.205128	0.0912621	0.0726916	0.133333	0.0584416
RP11-430G17.3	0.00446429	0.00155763	0	0.003663	0.0038835	0.00589391	0.0047619	0
INADL	0.0334821	0.029595	0.0314136	0.0879121	0.023301	0.0314342	0.0142857	0.0454545
L1TD1	0.0078125	0.00311526	0	0.00915751	0.0038835	0.00392927	0.0047619	0
KANK4	0	0	0	0	0	0	0	0
USP1	0.132812	0.126168	0.125654	0.364469	0.135922	0.113949	0.12381	0.0519481
DOCK7	0.00446429	0.00311526	0.0017452	0.0347985	0.00582524	0.0137525	0.00952381	0
ANGPTL3	0	0	0	0	0	0	0	0
RP11-230B22.1	0	0	0	0	0	0	0	0
ATG4C	0.015625	0.0186916	0.0157068	0.0457875	0.0252427	0.00982318	0.0285714	0
RP4-771M4.3	0	0	0	0	0	0	0	0
RP11-5P4.1	0	0	0	0	0	0	0	0
RP11-5P4.2	0	0	0	0	0	0	0	0
RP11-5P4.3	0	0	0	0	0	0	0	0
RP11-335E6.2	0	0	0	0	0	0	0	0
RP11-335E6.3	0	0	0	0	0	0	0	0
FOXD3-AS1	0	0.00155763	0	0	0	0	0	0
FOXD3	0	0	0	0	0	0.00196464	0	0
ALG6	0.0412946	0.0451713	0.0453752	0.0805861	0.0368932	0.0255403	0.0142857	0.0324675
ITGB3BP	0.0234375	0.0404984	0.034904	0.0860806	0.0252427	0.0196464	0.0333333	0.00649351
EFCAB7	0.0100446	0.0109034	0.0034904	0.014652	0.00776699	0	0.0047619	0.00649351
PGM1	0.0290179	0.0529595	0.0366492	0.0714286	0.0368932	0.0353635	0.052381	0.012987
ROR1	0	0	0.0017452	0	0	0	0	0
ROR1-AS1	0	0	0	0	0	0	0	0
UBE2U	0	0	0	0	0	0	0	0
CACHD1	0	0.0046729	0	0.00915751	0.00194175	0	0	0
RAVER2	0	0	0.0017452	0.00549451	0.00194175	0	0.0047619	0
JAK1	0.405134	0.566978	0.338569	1.15568	0.485437	0.416503	0.42381	0.194805
RP4-535B20.4	0	0	0	0	0	0	0.0047619	0
RP4-535B20.1	0	0	0	0	0	0	0	0
AK4	0.00223214	0	0	0.003663	0	0.00392927	0.0285714	0
DNAJC6	0.00223214	0	0	0.0018315	0.00194175	0	0	0
RP5-1044H5.1	0	0	0	0	0	0	0	0
LEPROT	0.0591518	0.14486	0.061082	0.20696	0.0970874	0.0667976	0.152381	0.0519481
LEPR	0.00334821	0.0046729	0.0034904	0.003663	0	0	0	0
PDE4B	0.316964	0.313084	0.300175	0.864469	0.4	0.375246	1.12857	0.11039
RP11-397C12.1	0	0	0	0	0	0	0	0
SGIP1	0	0	0	0.003663	0	0.00196464	0.00952381	0
RP4-598P13.1	0	0	0	0	0	0	0	0
TCTEX1D1	0	0	0.0017452	0	0	0	0.00952381	0
INSL5	0	0	0	0	0	0	0	0
WDR78	0.00111607	0	0.0017452	0.00915751	0	0.00196464	0	0
RP11-342H21.2	0	0	0	0	0	0	0	0
MIER1	0.190848	0.20405	0.17452	0.468864	0.236893	0.182711	0.247619	0.0324675
SLC35D1	0.0256696	0.029595	0.0314136	0.0659341	0.0427184	0.0235756	0.0380952	0
C1orf141	0	0	0	0	0	0	0	0
IL23R	0.00111607	0.00778816	0.0139616	0.00915751	0.015534	0	0.00952381	0
IL12RB2	0	0.0264798	0.0017452	0.047619	0.0446602	0.00785855	0.00952381	0.00649351
SERBP1	0.476562	0.599688	0.52007	1.34615	0.714563	0.53831	0.538095	0.136364
RP11-393N21.2	0	0	0	0	0	0	0	0
GADD45A	0.857143	1.87539	0.731239	2.35348	0.716505	0.554028	0.833333	0.11039
GNG12	0	0	0.0017452	0.0018315	0	0	0.0047619	0
GNG12-AS1	0	0	0	0	0	0	0	0
DIRAS3	0	0.0264798	0.0017452	0.003663	0	0	0	0
WLS	0	0.00311526	0	0	0.00194175	0	0.0380952	0
RPE65	0	0	0	0	0	0	0	0
DEPDC1	0.00558036	0.00311526	0	0.0018315	0.00194175	0	0	0
RP4-694A7.2	0	0	0	0.0018315	0	0	0	0
DEPDC1-AS1	0	0	0	0	0	0	0	0
RP11-424D14.1	0	0	0	0	0	0	0	0
RP11-74K19.1	0	0	0	0	0	0	0	0
RP3-380B4.1	0	0	0	0	0	0	0	0
LRRC7	0	0	0	0	0	0	0	0
RP11-181B18.1	0	0	0	0	0	0	0	0
LRRC40	0.0446429	0.0280374	0.0244328	0.0970696	0.0407767	0.0314342	0.0285714	0.0194805
SRSF11	0.544643	0.65109	0.404887	1.27473	0.524272	0.469548	0.490476	0.305195
RP4-677H15.4	0	0	0	0.0018315	0	0	0.0047619	0
ANKRD13C	0.0357143	0.0342679	0.0401396	0.104396	0.0427184	0.0392927	0.047619	0.012987
HHLA3	0.00892857	0.0124611	0.008726	0.029304	0.0194175	0.00589391	0.0190476	0
RP11-180O5.2	0.00111607	0	0	0.0018315	0	0	0	0
AL158839.1	0	0	0	0	0	0	0	0
CTH	0.101562	0.0358255	0.0541012	0.192308	0.108738	0.0844794	0.114286	0.025974
RP11-42O15.3	0	0.00155763	0	0	0	0	0	0
RP5-952N6.1	0	0	0	0	0	0	0	0
RP11-99H8.1	0	0	0	0	0	0	0	0
PTGER3	0	0	0	0.0018315	0	0	0	0
RP3-333A15.1	0	0	0	0	0	0	0.00952381	0
ZRANB2-AS1	0	0.00155763	0	0	0	0	0	0
ZRANB2	0.132812	0.123053	0.118674	0.35348	0.172816	0.131631	0.0904762	0.149351
NEGR1	0	0	0	0	0	0	0	0
RP11-82L20.1	0	0	0	0	0	0	0	0
RP4-660H19.1	0	0	0	0	0	0	0	0
RP11-262K1.1	0	0	0	0	0	0	0	0
LINC01360	0	0	0	0	0	0	0	0
RP4-788P17.1	0	0	0	0	0	0	0	0
LRRIQ3	0.00111607	0.00311526	0	0.00549451	0.00776699	0	0	0
FPGT	0.00558036	0.017134	0.0052356	0.0128205	0.00776699	0.00785855	0.0047619	0
FPGT-TNNI3K	0	0.00155763	0	0	0	0	0	0
TNNI3K	0	0	0.0017452	0	0	0	0	0
RP11-439H8.4	0.00111607	0	0	0	0	0	0	0
RP4-650F12.2	0	0	0	0	0	0	0	0
LRRC53	0	0	0	0	0	0	0	0
ERICH3	0	0.00155763	0	0	0	0	0	0
ERICH3-AS1	0	0	0	0	0	0	0	0
RP11-17E13.2	0.00223214	0	0	0.003663	0	0.00196464	0	0
CRYZ	0.0412946	0.0685358	0.0453752	0.135531	0.0427184	0.0569745	0.0380952	0.0194805
TYW3	0.0714286	0.0950156	0.0471204	0.161172	0.0621359	0.0844794	0.0809524	0.025974
RP11-93N20.1	0	0	0	0	0	0	0	0
RP11-510C10.4	0	0	0	0	0	0	0	0
RP11-510C10.2	0	0	0	0	0	0	0	0
LHX8	0	0	0	0	0	0	0	0
RP11-510C10.3	0	0	0	0	0	0	0	0
SLC44A5	0	0	0	0	0	0	0	0
RP4-682C21.5	0	0	0	0	0	0	0	0
ACADM	0.046875	0.088785	0.0680628	0.152015	0.0640777	0.0510806	0.0428571	0.038961
RABGGTB	0.243304	0.225857	0.184991	0.534799	0.225243	0.166994	0.185714	0.0779221
MSH4	0	0	0	0	0	0	0	0
ASB17	0	0	0	0	0	0	0	0
RP11-550H2.1	0	0	0	0	0	0	0	0
RP11-550H2.2	0	0	0	0	0	0	0	0
ST6GALNAC3	0.00223214	0.00155763	0.0052356	0.0018315	0	0	0	0
RP5-1102E8.3	0	0	0	0	0	0	0	0
RP11-415A20.1	0	0	0	0	0	0	0	0
ST6GALNAC5	0	0	0	0	0	0	0	0
RP4-564M11.2	0	0	0	0	0	0	0	0
PIGK	0.0424107	0.0669782	0.0506108	0.0915751	0.0640777	0.0275049	0.0285714	0.0194805
AK5	0	0	0	0.003663	0	0	0	0
RP11-375A5.1	0	0	0	0	0	0	0	0
ZZZ3	0.0301339	0.0249221	0.0279232	0.0695971	0.0291262	0.0235756	0.0380952	0.0194805
USP33	0.0658482	0.0529595	0.0401396	0.175824	0.0640777	0.0569745	0.0857143	0.0779221
FAM73A	0.0279018	0.0373832	0.0139616	0.0824176	0.0407767	0.0137525	0.0238095	0.0194805
NEXN-AS1	0	0	0	0	0	0	0	0
NEXN	0	0.00155763	0	0.0128205	0	0.00589391	0.0047619	0
FUBP1	0.178571	0.185358	0.183246	0.456044	0.207767	0.235756	0.166667	0.0779221
DNAJB4	2.06362	2.24922	1.45724	3.74176	1.5301	0.846758	0.77619	0.194805
GIPC2	0	0	0	0.0018315	0.00582524	0	0	0
RP11-386I14.4	0.0680804	0.133956	0.0401396	0.172161	0.0815534	0.0726916	0.861905	0.038961
PTGFR	0	0	0	0	0	0	0	0
IFI44L	0.0245536	0.0233645	0.0314136	0.0970696	0.0834951	0.0373281	0.0857143	0.038961
IFI44	0.0837054	0.088785	0.106457	0.221612	0.139806	0.0726916	0.12381	0.0194805
ADGRL4	0.00111607	0.00155763	0	0.003663	0	0	0	0
RP4-726F1.1	0	0	0	0	0	0	0	0
RP4-726F1.2	0	0	0	0	0	0	0	0
RP11-339A11.2	0	0	0	0	0	0	0	0
RP11-339D23.1	0	0	0	0	0	0	0	0
RP5-933B4.1	0	0	0	0	0	0	0	0
RP5-887A10.1	0	0	0	0	0	0	0	0.012987
ADGRL2	0	0	0	0	0	0	0	0
RP5-837I24.2	0	0	0	0	0	0	0	0
RP5-837I24.4	0	0	0	0	0	0	0	0
RP11-147G16.1	0	0	0	0	0	0	0	0
LINC01362	0	0	0	0	0	0	0	0
LINC01361	0	0	0	0	0	0	0	0
RP11-413G15.1	0	0	0	0	0	0	0	0
RP11-475O6.1	0	0	0	0	0	0	0	0
RP5-836J3.1	0	0	0	0	0	0	0	0
TTLL7	0.00111607	0.00155763	0	0.00915751	0.00194175	0.00196464	0	0
RP11-486G15.2	0.0145089	0	0.0017452	0.025641	0.0116505	0.00589391	0.0142857	0.0194805
PRKACB	0.235491	0.330218	0.233857	0.739927	0.27767	0.282908	0.280952	0.0649351
SAMD13	0	0	0	0	0	0	0.0047619	0
DNASE2B	0	0	0	0	0	0	0.0047619	0
RPF1	0.180804	0.185358	0.164049	0.413919	0.203883	0.147348	0.133333	0.0714286
GNG5	0.297991	0.468847	0.287958	0.82967	0.316505	0.278978	1.35238	0.0909091
CTBS	0.132812	0.193146	0.129145	0.35348	0.15534	0.0923379	0.138095	0.012987
LINC01555	0	0	0	0	0	0	0	0
SSX2IP	0.0279018	0.0264798	0.0279232	0.0750916	0.0330097	0.0235756	0.0190476	0.00649351
LPAR3	0	0	0	0	0	0.00196464	0.0047619	0
MCOLN2	0.0703125	0.0342679	0.026178	0.144689	0.0796117	0.0628684	0.0857143	0.038961
WDR63	0	0	0	0.00549451	0	0.00196464	0	0
MCOLN3	0.00558036	0.00311526	0.034904	0.0421245	0.0116505	0.00392927	0.0190476	0
SYDE2	0.0111607	0.00311526	0.0017452	0.021978	0.00970874	0.0137525	0.0047619	0.00649351
C1orf52	0.256696	0.116822	0.151832	0.547619	0.182524	0.210216	0.166667	0.0194805
BCL10	0.198661	0.224299	0.193717	0.547619	0.16699	0.104126	0.22381	0.0194805
RP11-131L23.1	0.00223214	0.00311526	0	0.00915751	0.00194175	0	0.00952381	0
DDAH1	0	0	0	0	0	0	0	0
RP11-131L23.2	0	0	0	0	0	0	0	0
RP4-621F18.2	0	0	0	0	0	0	0	0
RP11-290M5.4	0	0	0	0	0	0	0	0
CYR61	0.0078125	0.0124611	0.008726	0.010989	0.0116505	0.00785855	0.0047619	0
RP11-290M5.2	0	0	0	0	0	0	0	0
ZNHIT6	0.0301339	0.017134	0.0209424	0.0842491	0.0213592	0.0157171	0.0047619	0.0194805
COL24A1	0	0	0	0.0018315	0	0	0.00952381	0
ODF2L	0.235491	0.47352	0.378709	0.895604	0.467961	0.239686	0.161905	0.175325
CLCA2	0	0	0	0	0	0	0	0
CLCA1	0	0	0	0	0	0	0	0
CLCA4	0	0.00155763	0	0	0	0	0	0
RP4-651E10.4	0	0	0	0	0	0	0	0
RP4-612B15.3	0.00892857	0.00311526	0.0034904	0.0274725	0.0038835	0.0117878	0	0.00649351
SH3GLB1	0.256696	0.32243	0.148342	0.483516	0.221359	0.202358	0.338095	0.103896
2020-09-15	0.36942	0.411215	0.350785	0.844322	0.446602	0.300589	0.352381	0.12987
HS2ST1	0.00558036	0.0124611	0.008726	0.021978	0.00776699	0.0137525	0.0142857	0
RP4-604K5.3	0	0	0	0	0	0	0	0
RP5-1052I5.2	0	0	0.0017452	0	0	0	0	0
LINC01140	0	0	0	0	0	0	0.0047619	0
LMO4	0.113839	0.0498442	0.116928	0.32967	0.133981	0.111984	0.185714	0.0194805
LINC01364	0	0	0	0	0	0	0	0
RP5-1027O11.1	0	0	0	0	0	0	0	0
PKN2-AS1	0	0	0	0	0	0	0	0
PKN2	0.0558036	0.0685358	0.04363	0.108059	0.0349515	0.0333988	0.0380952	0.11039
GTF2B	0.404018	0.457944	0.383944	0.833333	0.398058	0.335953	0.280952	0.0519481
CCBL2	0.0357143	0.0436137	0.0471204	0.0750916	0.0504854	0.0255403	0.0809524	0.025974
RBMXL1	0.110491	0.0981308	0.0767888	0.247253	0.0834951	0.0746562	0.0904762	0.025974
GBP3	0.235491	0.205607	0.132635	0.510989	0.209709	0.166994	0.152381	0.0454545
GBP1	0.145089	0.17757	0.132635	0.399267	0.128155	0.13556	0.271429	0.038961
GBP2	0.483259	1.06386	0.467714	1.33516	0.485437	0.499018	0.733333	0.155844
GBP7	0.00223214	0	0	0	0	0	0	0
GBP4	0.123884	0.161994	0.123909	0.278388	0.102913	0.0746562	0.0904762	0.038961
GBP5	0.40067	0.752336	0.284468	0.882784	0.308738	0.269155	0.271429	0.123377
RP4-620F22.2	0.00111607	0	0	0	0	0	0	0
GBP6	0.00111607	0.00155763	0.0017452	0.0018315	0	0.00196464	0	0
LRRC8B	0.0390625	0.101246	0.0418848	0.153846	0.0291262	0.0491159	0.119048	0
FLJ27354	0.00669643	0.0140187	0.0122164	0.0421245	0.0135922	0	0	0
LRRC8C	0.0982143	0.121495	0.0924956	0.223443	0.0970874	0.0884086	0.17619	0.012987
RP11-302M6.4	0	0	0	0	0	0	0	0
RP5-943J3.2	0.0122768	0	0.0052356	0.00732601	0	0	0.0047619	0
LRRC8D	0.0133929	0.0186916	0.0191972	0.0457875	0.0213592	0.00392927	0.00952381	0.0194805
RP11-302M6.5	0	0	0	0	0	0	0	0
ZNF326	0.128348	0.191589	0.150087	0.445055	0.16699	0.147348	0.2	0.0844156
RP5-827O9.1	0	0	0	0	0	0	0	0
BARHL2	0	0	0	0	0	0	0	0
RP4-665J23.1	0	0	0	0	0.00194175	0	0	0
RP4-665J23.2	0	0	0	0	0	0	0	0
RP4-665J23.4	0	0	0	0	0	0	0	0
ZNF644	0.169643	0.133956	0.095986	0.377289	0.172816	0.139489	0.185714	0.0714286
HFM1	0	0	0	0.0018315	0	0	0	0
CDC7	0.0145089	0.0233645	0.0157068	0.03663	0.015534	0.00982318	0.00952381	0.00649351
TGFBR3	0.0613839	0.0514019	0.0331588	0.153846	0.0601942	0.0530452	0.0428571	0.0194805
BRDT	0.00446429	0	0.0052356	0.00915751	0.00970874	0.00392927	0.0047619	0
EPHX4	0	0.00155763	0	0	0.0038835	0	0	0
SETSIP	0	0	0	0	0	0	0	0
BTBD8	0.00223214	0.0046729	0	0.00915751	0.0038835	0	0	0.00649351
KIAA1107	0.00446429	0.00155763	0.0017452	0	0	0	0	0
RP4-621B10.8	0	0	0	0	0	0	0	0
C1orf146	0	0	0	0	0	0	0	0
GLMN	0.0357143	0.0420561	0.0366492	0.0824176	0.0271845	0.0412574	0.0190476	0.012987
RPAP2	0.0758929	0.0451713	0.0575916	0.150183	0.0446602	0.064833	0.0571429	0.0324675
GFI1	0.0345982	0.0498442	0.0209424	0.0915751	0.0582524	0.0314342	0.0190476	0
EVI5	0.00223214	0.00778816	0.0052356	0.00549451	0.00194175	0	0.0428571	0
RPL5	5.04576	6.67445	8.75916	15.6795	7.33786	5.79961	6.58571	1.68831
FAM69A	0.0122768	0.0202492	0.0139616	0.032967	0.0194175	0.00982318	0.0190476	0.012987
MTF2	0.141741	0.165109	0.118674	0.346154	0.114563	0.0982318	0.104762	0.0909091
TMED5	0.123884	0.121495	0.101222	0.326007	0.153398	0.127701	0.319048	0.025974
CCDC18	0.0145089	0.0155763	0.0209424	0.0384615	0.0116505	0.0176817	0.0047619	0.00649351
DR1	0.284598	0.358255	0.153578	0.56044	0.231068	0.202358	0.195238	0.0454545
FNBP1L	0	0.00155763	0.0034904	0.0018315	0	0	0.0047619	0.00649351
BCAR3	0.00111607	0.00155763	0.0104712	0.0018315	0.00194175	0	0.0285714	0
RP5-1033H22.2	0	0	0	0	0	0	0	0
RP4-561L24.3	0.00111607	0	0.0017452	0.00732601	0	0.00196464	0	0
DNTTIP2	0.569196	0.411215	0.452007	1.24359	0.526214	0.508841	0.47619	0.12987
GCLM	0.227679	0.107477	0.1274	0.419414	0.217476	0.163065	0.0904762	0.0454545
ABCA4	0	0	0	0	0	0	0	0
RP11-78O9.1	0	0	0	0	0	0	0	0
ARHGAP29	0	0	0.0017452	0	0	0	0.0047619	0
RP11-148B18.1	0	0	0	0	0	0	0	0
RP11-148B18.4	0	0	0	0	0	0	0	0
ABCD3	0.0368304	0.0327103	0.0331588	0.135531	0.0524272	0.0451866	0.0285714	0.025974
F3	0.00223214	0	0.0052356	0.003663	0.00582524	0.0117878	0.242857	0
RP11-86H7.6	0	0	0	0	0	0	0	0
SLC44A3	0.00111607	0	0.0017452	0.0018315	0.00582524	0	0	0
CNN3	0.00334821	0.00311526	0.0139616	0.0128205	0.0135922	0.00196464	0.0142857	0
RP4-639F20.1	0	0.00155763	0	0	0.00194175	0	0	0.00649351
ALG14	0.0100446	0.00934579	0.0122164	0.0128205	0.00970874	0.00589391	0.00952381	0
RP11-313A24.1	0	0	0	0	0	0	0	0
TMEM56	0	0	0	0	0	0	0	0
TMEM56-RWDD3	0	0.00155763	0	0.003663	0	0	0	0
RP11-57H12.3	0	0	0	0	0	0	0	0
RWDD3	0.00111607	0.00155763	0	0.00732601	0.00194175	0.00196464	0	0
RP11-57H12.5	0	0	0	0	0	0	0	0
RP4-586O15.1	0	0	0	0	0	0	0	0
RP11-14O19.1	0	0	0	0	0	0	0	0
RP11-14O19.2	0	0	0	0	0	0	0	0
FLJ31662	0	0	0	0	0	0	0	0
RP11-286B14.1	0	0	0	0	0	0	0	0
RP11-286B14.2	0	0	0	0	0	0	0	0
RP11-147C23.1	0	0	0	0	0	0	0	0
RP5-898J17.1	0	0	0	0	0	0	0	0
PTBP2	0.0368304	0.0576324	0.0314136	0.0897436	0.0368932	0.0235756	0.0142857	0.00649351
DPYD	0.0279018	0.0311526	0.026178	0.0659341	0.0349515	0.0255403	0.0857143	0.0194805
DPYD-AS1	0	0	0	0	0	0	0	0
DPYD-AS2	0	0	0	0	0	0	0	0
RP11-272L13.3	0	0	0	0	0	0	0	0
RP11-490G2.2	0	0	0	0	0	0	0	0
MIR137HG	0	0	0	0	0	0	0	0
RP5-1070A16.1	0	0	0	0	0	0	0	0
SNX7	0	0	0	0.0018315	0	0	0	0
PLPPR5	0	0	0	0	0	0	0	0
RP5-896L10.1	0	0	0	0	0	0	0	0
PLPPR4	0	0	0	0	0	0	0	0
RP11-413P11.1	0	0	0	0	0	0	0	0
PALMD	0	0	0	0.0018315	0	0	0.0047619	0
FRRS1	0	0.00155763	0	0	0.00194175	0	0	0
AGL	0.03125	0.0358255	0.0139616	0.0805861	0.0446602	0.0353635	0.0333333	0.0194805
RP5-884G6.2	0	0.00155763	0	0.003663	0	0	0	0
SLC35A3	0.0758929	0.0778816	0.061082	0.148352	0.106796	0.0491159	0.0428571	0.038961
MFSD14A	0.16183	0.247664	0.186736	0.388278	0.213592	0.170923	0.114286	0.038961
RP4-714D9.2	0	0	0	0	0	0	0	0
SASS6	0.0078125	0.0186916	0.0034904	0.014652	0.015534	0.00785855	0.00952381	0.00649351
TRMT13	0.0368304	0.0404984	0.034904	0.0860806	0.0543689	0.0176817	0.0238095	0.0779221
LRRC39	0	0.00155763	0.0017452	0.0018315	0	0	0	0
DBT	0.0245536	0.0311526	0.034904	0.0732601	0.0194175	0.0196464	0.00952381	0.012987
RTCA-AS1	0	0.00155763	0.0017452	0.00732601	0.00194175	0	0	0.00649351
RTCA	0.121652	0.126168	0.0645724	0.272894	0.137864	0.0726916	0.0904762	0.0324675
RP5-837M10.2	0	0	0	0	0	0	0	0
CDC14A	0.0524554	0.0420561	0.0488656	0.1337	0.0621359	0.043222	0.0285714	0.0324675
RP5-837M10.4	0	0	0	0	0.00194175	0	0	0
GPR88	0	0	0.0017452	0.00732601	0.0038835	0	0	0
LINC01349	0	0	0	0	0	0	0	0
VCAM1	0.233259	0.0140187	0.0122164	0.155678	0.118447	0.0628684	0.052381	0.00649351
EXTL2	0.0111607	0.00778816	0.0052356	0.029304	0.00970874	0.00982318	0.0047619	0.012987
RP4-549L20.3	0.0145089	0.0140187	0.008726	0.029304	0.00582524	0.0157171	0	0.00649351
SLC30A7	0.0535714	0.0732087	0.0820244	0.152015	0.0660194	0.0412574	0.0714286	0.0454545
DPH5	0.0412946	0.0607477	0.061082	0.130037	0.0621359	0.0373281	0.052381	0.0324675
RP11-421L21.2	0.00223214	0	0.0034904	0	0	0.00392927	0.0047619	0
RP11-421L21.3	0.00558036	0.0140187	0.008726	0.0274725	0.00582524	0	0.0142857	0.00649351
RP4-575N6.4	0.00892857	0.0109034	0.0279232	0.014652	0	0.00589391	0	0
S1PR1	0.0647321	0.0732087	0.0994764	0.199634	0.0679612	0.0491159	0.0238095	0.0194805
LINC01307	0	0	0	0	0	0	0	0
RP11-411H5.1	0	0	0	0	0	0	0	0
OLFM3	0	0	0	0	0	0	0	0
RP11-202K23.1	0	0	0	0	0	0	0	0
RP5-936J12.1	0	0	0	0	0	0	0	0
COL11A1	0	0	0	0	0	0	0	0
RP11-153F1.2	0	0	0	0	0	0	0	0
RP11-153F1.1	0	0	0	0	0	0	0	0
RNPC3	0.0323661	0.0669782	0.0541012	0.0952381	0.031068	0.0373281	0.0619048	0.0909091
AMY2B	0.00669643	0.0046729	0.0034904	0.003663	0.00970874	0.00392927	0.0142857	0
AMY2A	0	0	0	0	0	0	0	0
AMY1A	0	0	0	0	0	0	0	0
AMY1B	0	0	0	0	0	0	0	0
AMY1C	0	0	0	0	0	0	0	0
RP11-251P6.1	0	0	0	0	0	0	0	0
RP11-24P14.1	0	0	0	0	0	0	0	0
RP5-947P14.1	0	0	0	0	0	0	0	0
RP11-233E12.1	0	0	0	0	0	0	0	0
PRMT6	0.0100446	0.00623053	0.0069808	0.021978	0.00970874	0.00982318	0.00952381	0
NTNG1	0	0	0	0	0	0	0	0
VAV3	0.0368304	0.127726	0.017452	0.108059	0.0194175	0.0392927	0.0190476	0.038961
VAV3-AS1	0.00111607	0.00155763	0	0	0.00194175	0	0	0
RP11-356N1.2	0	0.00155763	0	0	0	0	0.052381	0
SLC25A24	0.0401786	0.0373832	0.0453752	0.0842491	0.0349515	0.043222	0.0904762	0
RP11-483I13.5	0.00446429	0.00311526	0	0.003663	0.00194175	0.00392927	0	0
NBPF4	0	0	0	0	0	0	0	0
RP11-483I13.2	0	0	0	0	0	0	0	0
NBPF6	0	0	0	0	0	0	0	0
RP11-131J3.1	0	0	0	0	0	0	0	0
FAM102B	0.0189732	0.017134	0.0104712	0.0531136	0.0291262	0.0255403	0.171429	0.0194805
HENMT1	0.0491071	0.0358255	0.0244328	0.0842491	0.0660194	0.0314342	0.0238095	0.00649351
PRPF38B	0.53125	0.520249	0.415358	1.10989	0.55534	0.410609	0.361905	0.324675
FNDC7	0	0	0	0	0	0	0	0
RP11-293A10.3	0	0	0	0	0	0	0	0
STXBP3	0.118304	0.154206	0.139616	0.35348	0.132039	0.121807	0.119048	0.0649351
AKNAD1	0.00111607	0	0	0	0	0	0	0
RP11-475E11.9	0	0	0	0	0	0	0	0
SPATA42	0	0	0	0	0	0	0	0
GPSM2	0.0122768	0.0109034	0.0122164	0.0201465	0.00776699	0.0117878	0	0.012987
CLCC1	0.0133929	0.0233645	0.0122164	0.0677656	0.023301	0.0196464	0.00952381	0.0194805
WDR47	0.0390625	0.0249221	0.0331588	0.0677656	0.0466019	0.0687623	0.0666667	0.0194805
TAF13	0.0881696	0.0576324	0.061082	0.199634	0.11068	0.086444	0.233333	0.00649351
RP5-1065J22.8	0.0256696	0.017134	0.0069808	0.0274725	0.0135922	0.00982318	0.0047619	0.00649351
TMEM167B	0.100446	0.116822	0.144852	0.276557	0.12233	0.104126	0.152381	0.025974
SCARNA2	0	0.0046729	0.0034904	0.00732601	0.00194175	0.00589391	0	0.00649351
C1orf194	0	0.00155763	0	0.0018315	0	0	0	0
KIAA1324	0.00558036	0.0373832	0.0157068	0.025641	0.00582524	0.00589391	0.00952381	0
SARS	0.15625	0.183801	0.167539	0.380952	0.165049	0.153242	0.142857	0.0649351
CELSR2	0.00111607	0	0	0.003663	0	0	0	0
PSRC1	0.00111607	0	0	0.00549451	0.00194175	0.00196464	0.00952381	0
MYBPHL	0	0	0	0	0	0	0	0
SORT1	0	0	0	0	0	0	0.0285714	0
PSMA5	0.208705	0.316199	0.212914	0.569597	0.238835	0.170923	0.295238	0.11039
SYPL2	0	0	0	0	0	0	0	0
ATXN7L2	0.0111607	0.00623053	0	0.0201465	0.0038835	0	0.00952381	0.00649351
CYB561D1	0.0078125	0.00623053	0	0.010989	0.00776699	0.00589391	0	0
AMIGO1	0.00111607	0.00311526	0.0034904	0.00915751	0.00970874	0	0.0047619	0
GPR61	0.00111607	0	0	0	0.0038835	0	0	0
RP5-1160K1.8	0	0	0	0	0	0	0	0
GNAI3	0.319196	0.264798	0.333333	0.798535	0.442718	0.40668	0.457143	0.0454545
GNAT2	0	0	0.0017452	0	0	0	0	0
AMPD2	0.0256696	0.0186916	0.034904	0.0769231	0.0427184	0.0255403	0.152381	0.012987
RP5-1160K1.6	0	0	0	0	0	0	0	0
GSTM4	0.0100446	0.00934579	0.0052356	0.021978	0.00970874	0.00785855	0.00952381	0.00649351
GSTM2	0	0.00155763	0.0017452	0	0	0	0	0
GSTM1	0	0	0	0	0	0	0	0
AC000032.2	0	0	0	0	0	0	0	0
GSTM5	0	0	0	0	0	0	0	0
RP4-735C1.4	0	0	0	0	0	0	0	0
GSTM3	0.143973	0.0794393	0.205934	0.331502	0.231068	0.129666	0.119048	0.038961
EPS8L3	0	0	0	0	0	0	0	0
RP4-735C1.6	0	0	0	0	0	0	0	0
RP11-195M16.1	0	0	0	0	0	0	0	0
RP11-195M16.3	0	0	0	0	0	0	0	0
CSF1	0.420759	0.28972	0.340314	0.97619	0.63301	0.214145	0.247619	0.025974
AHCYL1	0.0502232	0.0576324	0.0558464	0.135531	0.0601942	0.0373281	0.228571	0.0454545
STRIP1	0.0412946	0.0436137	0.0331588	0.0897436	0.031068	0.021611	0.0285714	0.038961
RP4-773N10.4	0.00111607	0.00155763	0.0017452	0.0018315	0.00194175	0	0.0047619	0.00649351
ALX3	0	0	0	0	0	0	0	0
LINC01397	0	0	0	0	0	0	0	0
UBL4B	0	0	0	0	0	0	0	0
SLC6A17	0	0	0	0	0	0	0	0
RP5-1028L10.1	0	0	0	0	0	0	0	0
RP5-1028L10.2	0	0	0	0	0	0	0	0
KCNC4-AS1	0	0.00155763	0	0	0	0	0	0
KCNC4	0.0133929	0.00623053	0.0069808	0.0347985	0.00582524	0.0117878	0.0142857	0.00649351
RP5-1074L1.1	0	0	0	0.0018315	0	0	0	0
RBM15	0.18192	0.149533	0.0750436	0.309524	0.12233	0.100196	0.0571429	0.0519481
SLC16A4	0.0535714	0.0264798	0.0191972	0.0677656	0.0116505	0.0137525	0.0047619	0.012987
RP5-1074L1.4	0.00558036	0.00623053	0.0034904	0.00732601	0.00194175	0	0.0047619	0.00649351
LAMTOR5	0.297991	0.395639	0.232112	0.635531	0.31068	0.29666	0.666667	0.0909091
PROK1	0	0	0	0	0	0	0	0
RP11-470L19.5	0	0	0	0	0	0	0	0
RP11-470L19.6	0	0	0	0	0	0	0	0
RP11-470L19.2	0	0	0	0	0	0	0	0
KCNA10	0	0	0	0	0	0	0	0
KCNA2	0.00111607	0	0	0.003663	0	0	0	0
RP11-284N8.3	0.0658482	0.0404984	0.0645724	0.230769	0.0796117	0.0687623	0.0571429	0.0649351
KCNA3	0.152902	0.0872274	0.122164	0.300366	0.157282	0.11002	0.0666667	0.00649351
CD53	0.799107	0.970405	0.668412	1.67949	0.906796	0.695481	1.27619	0.298701
RP11-96K19.2	0.00558036	0.00311526	0	0.010989	0.00194175	0.00196464	0.0047619	0
LRIF1	0.170759	0.11215	0.0924956	0.278388	0.151456	0.172888	0.128571	0.0194805
RP11-96K19.5	0.0502232	0.0545171	0.0645724	0.153846	0.0582524	0.0353635	0.0333333	0
DRAM2	0.111607	0.132399	0.118674	0.247253	0.114563	0.127701	0.266667	0.0714286
CEPT1	0.0301339	0.0342679	0.026178	0.0586081	0.015534	0.0333988	0.047619	0.0324675
RP5-1180E21.4	0.00111607	0	0	0	0	0	0	0
RP5-1180E21.5	0.0167411	0.0124611	0.017452	0.0695971	0.0194175	0.00589391	0.00952381	0.012987
DENND2D	0.169643	0.110592	0.0994764	0.322344	0.0990291	0.0707269	0.0666667	0.0909091
CHI3L2	0.141741	0.0358255	0.0296684	0.181319	0.038835	0.117878	0.0714286	0.00649351
CHIA	0	0	0	0	0	0	0	0
RP5-1125M8.2	0	0	0	0	0	0	0	0
PIFO	0	0	0	0.003663	0	0.00196464	0	0
OVGP1	0.00446429	0.00155763	0	0.003663	0.00194175	0	0.0047619	0.00649351
WDR77	0.0122768	0.0280374	0.0191972	0.047619	0.00970874	0.0235756	0.0333333	0.012987
ATP5F1	0.226562	0.400312	0.340314	0.67033	0.376699	0.231827	0.695238	0.11039
C1orf162	0.0435268	0.0685358	0.204188	0.217949	0.0718447	0.0353635	1.08095	0.0194805
TMIGD3	0	0.00155763	0	0	0	0	0.0047619	0
ADORA3	0	0	0	0	0	0	0	0
RAP1A	0.404018	0.753894	0.499127	1.12271	0.450485	0.418468	0.6	0.12987
LINC01160	0.00223214	0.00311526	0.0017452	0.0018315	0	0	0	0
FAM212B	0.00669643	0.0124611	0.0052356	0.021978	0.0194175	0.0137525	0.0047619	0.00649351
FAM212B-AS1	0	0	0	0.0018315	0	0	0	0
DDX20	0.0334821	0.0280374	0.0209424	0.0732601	0.0330097	0.0373281	0.0190476	0.0324675
KCND3	0.00111607	0.00155763	0	0.0018315	0	0	0	0
KCND3-AS1	0	0	0	0	0	0	0	0
RP11-88H9.2	0	0	0	0	0	0	0	0
RP5-965F6.2	0	0	0	0	0	0	0	0
CTTNBP2NL	0.00558036	0.0327103	0.0104712	0.0164835	0.00582524	0.00196464	0.0238095	0.012987
WNT2B	0.0078125	0.00934579	0.0069808	0.021978	0.00776699	0.0176817	0	0.00649351
RP4-671G15.2	0	0.00155763	0	0	0	0	0	0
ST7L	0.0290179	0.0311526	0.0226876	0.0714286	0.0194175	0.0196464	0.0142857	0.025974
CAPZA1	0.375	0.429907	0.331588	0.875458	0.421359	0.408644	0.609524	0.25974
MOV10	0.0234375	0.029595	0.0279232	0.0586081	0.0349515	0.0235756	0.0380952	0.012987
RP11-426L16.3	0.00334821	0.00778816	0.0052356	0.00732601	0.00582524	0.00589391	0	0.00649351
RHOC	0.241071	0.450156	0.211169	0.628205	0.306796	0.24558	0.4	0.0584416
RP11-426L16.10	0	0	0	0	0	0	0	0
PPM1J	0.00334821	0.00155763	0.0034904	0.00549451	0	0.00392927	0.0047619	0
RP11-426L16.9	0.00111607	0.00155763	0	0.003663	0	0	0	0
FAM19A3	0	0	0	0	0	0	0	0
LINC01356	0	0	0	0	0	0	0	0
RP3-522D1.1	0	0	0	0	0	0	0	0
SLC16A1	0.174107	0.26947	0.141361	0.456044	0.112621	0.13556	0.161905	0.0194805
SLC16A1-AS1	0.0412946	0.0981308	0.052356	0.128205	0.031068	0.0471513	0.0190476	0.025974
RP11-31F15.2	0.00111607	0.00311526	0	0.00549451	0	0.00196464	0	0
LRIG2	0.0122768	0.0140187	0.0157068	0.029304	0.00970874	0.0157171	0.0238095	0.025974
MAGI3	0.00446429	0.0046729	0.0069808	0.0238095	0.0038835	0.00589391	0	0
PHTF1	0.0658482	0.0342679	0.0279232	0.104396	0.0504854	0.0196464	0.0238095	0.012987
RSBN1	0.233259	0.311526	0.202443	0.666667	0.219417	0.192534	0.0952381	0.0779221
RP5-1073O3.2	0	0.00155763	0	0	0	0	0	0
PTPN22	0.293527	0.32866	0.164049	0.772894	0.38835	0.286837	0.171429	0.168831
AP4B1-AS1	0.00334821	0.00623053	0.0017452	0.00915751	0	0.00196464	0.0047619	0
BCL2L15	0	0.00155763	0.0017452	0.00915751	0.00582524	0.00196464	0.0047619	0
AP4B1	0.125	0.133956	0.0994764	0.234432	0.0990291	0.0510806	0.052381	0.025974
DCLRE1B	0.0334821	0.0280374	0.0279232	0.0714286	0.0330097	0.0157171	0.047619	0
HIPK1-AS1	0.0245536	0.0436137	0.0314136	0.0952381	0.038835	0.0392927	0	0
HIPK1	0.190848	0.246106	0.232112	0.56044	0.256311	0.235756	0.242857	0.11039
OLFML3	0	0.00155763	0.0017452	0.003663	0	0	0	0
SYT6	0	0	0.0017452	0	0	0	0	0
RP4-543J13.1	0	0	0	0	0	0	0	0
TRIM33	0.0926339	0.0981308	0.0645724	0.271062	0.0718447	0.0667976	0.104762	0.0779221
BCAS2	2.19643	2.2134	2.06981	4.66484	2.14951	1.92927	1.48095	0.136364
DENND2C	0.0178571	0.00778816	0.008726	0.0274725	0.0213592	0.00982318	0.0047619	0
AMPD1	0	0	0	0.0018315	0	0	0	0
NRAS	0.0569196	0.0560748	0.0506108	0.128205	0.0504854	0.043222	0.12381	0.0194805
CSDE1	0.351562	0.392523	0.357766	0.989011	0.429126	0.379175	0.561905	0.116883
SIKE1	0.162946	0.133956	0.0837696	0.300366	0.176699	0.166994	0.0952381	0.0454545
SYCP1	0	0	0	0	0	0	0	0
TSHB	0	0	0	0	0	0	0	0
TSPAN2	0.0122768	0.00311526	0.026178	0.0274725	0.015534	0.0117878	0.0047619	0.012987
RP4-666F24.3	0.00334821	0.00155763	0.0034904	0.00915751	0.0038835	0.00196464	0	0
RP4-663N10.1	0	0	0	0	0	0	0	0
NGF	0	0	0	0	0	0	0	0
VANGL1	0.00334821	0.00623053	0.0034904	0.00549451	0	0.00392927	0	0
CASQ2	0	0	0	0	0	0	0	0
NHLH2	0	0	0	0	0	0.00196464	0	0
RP11-12L8.1	0	0	0	0	0	0	0	0
SLC22A15	0.00111607	0	0	0.00549451	0.00582524	0.00392927	0.0047619	0
RP11-159M11.2	0	0	0	0	0	0	0	0
MAB21L3	0	0	0	0	0	0	0	0
RP5-1185H19.2	0	0	0	0	0	0	0	0
ATP1A1	0.44308	0.316199	0.471204	1.05861	0.549515	0.518664	0.533333	0.123377
RP4-655J12.4	0	0	0	0	0	0	0	0
RP4-655J12.5	0	0	0	0	0	0	0	0
RP5-1086K13.1	0	0	0	0	0	0	0.0047619	0
CD58	0.133929	0.275701	0.129145	0.373626	0.172816	0.10609	0.32381	0.025974
IGSF3	0	0.00155763	0	0	0	0	0.00952381	0
C1orf137	0	0	0	0	0	0	0	0
CD2	0.960938	2.23053	1.68586	3.63736	1.65631	1.19057	0.485714	0.5
RP4-753F5.1	0	0.00311526	0	0	0	0	0	0
PTGFRN	0	0.0046729	0	0	0.0038835	0.00196464	0.0047619	0
CD101	0.00334821	0.00155763	0.0034904	0.00732601	0.00970874	0	0.00952381	0
RP11-27K13.3	0	0.00311526	0.0017452	0	0	0	0	0
TTF2	0.046875	0.0841121	0.04363	0.153846	0.0485437	0.0235756	0.052381	0.0324675
TRIM45	0	0.00155763	0	0.003663	0	0	0	0
VTCN1	0	0	0	0	0	0	0	0
LINC01525	0	0	0	0	0	0	0	0
RP11-188D8.1	0	0	0	0.003663	0.00194175	0	0	0
MAN1A2	0.0580357	0.0809969	0.0383944	0.152015	0.0718447	0.0392927	0.133333	0.103896
AL157902.3	0.00111607	0	0	0.0018315	0	0	0	0.00649351
FAM46C	0.389509	0.439252	0.291449	0.961538	0.36699	0.335953	0.190476	0.12987
GDAP2	0.0357143	0.0342679	0.0279232	0.0842491	0.031068	0.0373281	0.00952381	0.00649351
WDR3	0.0200893	0.00778816	0.0209424	0.0567766	0.0174757	0.0117878	0.0047619	0.012987
SPAG17	0	0	0	0	0	0	0	0
TBX15	0	0	0	0	0	0	0	0
RP4-712E4.1	0	0	0	0	0	0	0	0
RP4-712E4.2	0	0	0	0	0	0	0	0
WARS2	0.015625	0.00934579	0.0122164	0.0494505	0.0213592	0.0117878	0.00952381	0
WARS2-IT1	0	0	0	0	0	0	0	0
RP11-418J17.1	0.0167411	0.0155763	0.0139616	0.032967	0.0174757	0.00392927	0.0047619	0
RP11-418J17.3	0	0	0	0	0	0	0	0
RP5-834N19.1	0	0	0	0	0	0	0	0
HAO2	0	0	0	0	0	0	0	0
HSD3B2	0	0	0	0	0	0	0	0
HSD3B1	0	0	0	0	0	0	0	0
ZNF697	0	0	0	0	0	0	0.0761905	0
PHGDH	0.00669643	0.00155763	0.0034904	0.00915751	0.00582524	0.00982318	0	0.00649351
HMGCS2	0	0	0.0017452	0.0018315	0	0	0	0.012987
REG4	0	0	0.0017452	0.003663	0.00194175	0	0	0
ADAM30	0	0	0	0	0	0	0	0
NOTCH2	0.0122768	0.0202492	0.026178	0.0494505	0.00970874	0.0137525	0.119048	0.00649351
RP11-114O18.1	0	0	0	0.0018315	0	0	0	0
SEC22B	0.0691964	0.0809969	0.0767888	0.192308	0.0699029	0.0766208	0.17619	0.0324675
AC253572.1	0.00334821	0.0109034	0.008726	0.00549451	0.0116505	0.00392927	0.0142857	0.00649351
NBPF26	0.0078125	0.00311526	0.0052356	0.0128205	0.00582524	0	0.0285714	0
PPIAL4A	0	0	0	0	0	0	0	0
AC241377.2	0.00223214	0	0	0	0	0.00196464	0	0
LINC00623	0.09375	0.0623053	0.0663176	0.239927	0.0834951	0.104126	0.0571429	0.012987
CH17-118O6.3	0	0	0	0	0	0	0	0
FCGR1B	0	0	0	0	0	0	0.1	0
RP11-439A17.10	0	0	0	0	0	0	0	0
RP11-439A17.9	0	0	0	0	0	0	0.0047619	0
RP11-439A17.4	0	0	0	0	0	0	0	0
FAM72B	0.00446429	0.00155763	0	0.00549451	0.0038835	0	0.0047619	0
SRGAP2C	0.0256696	0.0436137	0.0558464	0.135531	0.023301	0.0255403	0.0571429	0.0194805
SRGAP2-AS1	0	0	0	0	0	0	0	0
CH17-437K3.1	0	0	0	0	0	0	0	0
RP11-343N15.2	0	0	0	0	0	0	0	0
RP11-344P13.4	0.00111607	0.00155763	0	0	0	0	0.0047619	0
RP11-344P13.6	0.0189732	0.0140187	0.017452	0.0549451	0.00776699	0.0137525	0.0047619	0.012987
RP11-344P13.1	0	0	0	0	0	0	0	0
RP11-763B22.6	0	0	0	0	0	0	0	0
RP11-403I13.5	0	0	0	0.003663	0.00194175	0.00392927	0	0
RP11-403I13.7	0	0.00155763	0.0017452	0.0018315	0	0	0	0
RP5-998N21.4	0	0	0	0	0	0	0	0
RP5-998N21.7	0	0	0	0	0	0	0	0
HIST2H3PS2	0	0	0	0	0	0	0	0
FAM72C	0	0	0	0	0	0	0	0
IGKV1OR1-1	0	0	0	0	0	0	0	0
RP11-14N7.2	0.00111607	0.00311526	0.0034904	0.00732601	0	0.00392927	0	0
PPIAL4E	0	0	0	0	0	0	0	0
RP11-763B22.4	0.136161	0.0685358	0.115183	0.298535	0.128155	0.102161	0.0857143	0.168831
NBPF15	0.0345982	0.0482866	0.0383944	0.115385	0.015534	0.0314342	0.0380952	0
PPIAL4F	0	0	0	0	0	0	0	0
CH17-125A10.2	0	0	0	0	0	0.00196464	0	0
RP11-289H16.1	0	0	0.0017452	0	0	0	0.0047619	0
SRGAP2B	0.0301339	0.0436137	0.026178	0.0677656	0.0194175	0.021611	0.0380952	0.0194805
FAM72D	0	0.00311526	0	0	0	0	0	0
AC241585.2	0.00558036	0.00155763	0.0034904	0.00549451	0.00582524	0.00392927	0.0047619	0
PPIAL4D	0	0	0	0	0	0	0	0
CH17-373J23.1	0.0189732	0.0202492	0.008726	0.0311355	0.00970874	0.00589391	0.0761905	0
RP11-89F3.2	0.00446429	0.00155763	0.017452	0.0128205	0.0038835	0.00392927	0	0.012987
NBPF20	0.0234375	0.0140187	0.0069808	0.040293	0.00776699	0.0176817	0.0142857	0.012987
GPR89A	0.0625	0.0685358	0.052356	0.142857	0.0679612	0.0667976	0.0333333	0.0194805
PDZK1	0	0	0	0.0018315	0.00194175	0.00196464	0	0
CD160	0.0100446	0.00311526	0.0052356	0.018315	0.0407767	0.0275049	0	0
RNF115	0.125	0.102804	0.08726	0.289377	0.112621	0.119843	0.0714286	0.0844156
POLR3C	0.0189732	0.0202492	0.0226876	0.0311355	0.0194175	0.021611	0.0190476	0.00649351
NUDT17	0.00111607	0.00155763	0	0.00732601	0.0038835	0.00196464	0	0.00649351
PIAS3	0.0189732	0.0186916	0.0226876	0.0311355	0.0252427	0.0137525	0.0047619	0.00649351
ANKRD35	0.0100446	0.0186916	0.0017452	0.021978	0.00970874	0.00392927	0.0047619	0.012987
ITGA10	0.00223214	0.00311526	0	0.00732601	0.00194175	0.00196464	0	0
RP11-315I20.3	0	0	0	0	0	0	0	0
PEX11B	0.0100446	0.0140187	0.0034904	0.0274725	0.00194175	0.00589391	0	0.00649351
RBM8A	1.39844	1.19003	1.09424	2.85165	1.46408	1.47544	1.12381	0.136364
RP11-315I20.1	0	0.0046729	0.0034904	0.0018315	0.00194175	0	0	0
CH17-270A2.2	0	0	0	0	0	0	0	0
LIX1L	0.0892857	0.0700935	0.0820244	0.20696	0.0873786	0.086444	0.0666667	0.012987
ANKRD34A	0.00446429	0.00155763	0	0.00549451	0.0038835	0.00196464	0.0047619	0.00649351
CH17-270A2.1	0	0	0	0	0	0	0	0
POLR3GL	0.219866	0.308411	0.188482	0.600733	0.287379	0.210216	0.1	0.0844156
TXNIP	1.61607	1.94548	1.06981	3.9304	1.63301	0.925344	0.880952	0.519481
HFE2	0	0	0	0	0	0	0	0
RP11-458D21.1	0	0	0	0	0	0	0	0
NBPF10	0.00111607	0.00155763	0.0034904	0.010989	0.00194175	0	0.0190476	0
RP11-458D21.5	0	0	0	0	0	0	0	0
NOTCH2NL	0.0111607	0.0186916	0.0104712	0.0347985	0.0194175	0.00785855	0.0333333	0.012987
CH17-353B19.1	0	0.0046729	0.0017452	0.00915751	0.00194175	0	0.0047619	0
AC243756.1	0	0	0	0	0	0	0	0
CH17-408M7.1	0	0	0	0	0	0	0	0
NBPF12	0.0301339	0.0389408	0.026178	0.0787546	0.023301	0.0196464	0.052381	0.025974
RP4-704D21.2	0	0	0	0	0	0	0	0
PRKAB2	0.0111607	0.0249221	0.0209424	0.0567766	0.0194175	0.021611	0.0047619	0.012987
RP11-337C18.8	0.00669643	0.00155763	0.0104712	0.0128205	0.00776699	0	0	0
FMO5	0.0122768	0.00311526	0.0052356	0.00915751	0.00194175	0.00196464	0.0190476	0
CHD1L	0.0212054	0.0280374	0.0226876	0.0384615	0.0116505	0.0176817	0.047619	0.012987
LINC00624	0	0.0046729	0	0	0	0	0	0
BCL9	0.00892857	0.00311526	0.0069808	0.010989	0.00776699	0	0.0047619	0
ACP6	0.0279018	0.0685358	0.0715532	0.148352	0.0912621	0.0530452	0.0333333	0.0194805
RP11-533N14.3	0	0	0	0	0	0	0	0
GJA5	0	0	0	0	0	0	0	0
RP11-433J22.2	0	0	0	0	0	0	0	0
RP11-433J22.3	0	0	0	0	0	0	0	0
GJA8	0	0	0	0	0	0	0	0
GPR89B	0.0591518	0.0451713	0.0366492	0.0915751	0.0582524	0.0471513	0.047619	0.012987
RP6-74O6.2	0	0	0	0	0	0	0	0
XXyac-YX155B6.7	0.00111607	0.00155763	0	0.003663	0	0	0	0
RP11-94I2.4	0	0	0	0.0018315	0.0038835	0.00196464	0	0
NBPF11	0.0345982	0.0280374	0.0191972	0.0641026	0.023301	0.0255403	0.147619	0.025974
RP4-565E6.1	0	0	0	0	0	0	0	0
XXyac-YX155B6.5	0	0	0	0	0	0	0	0
RP11-495P10.6	0	0	0	0	0	0	0	0
RP11-495P10.5	0	0	0	0	0	0	0	0
RP11-495P10.3	0	0	0	0	0.00194175	0	0	0
RP6-74O6.6	0	0	0	0	0	0	0	0
LINC01138	0.0189732	0.00934579	0.017452	0.0421245	0.031068	0.0255403	0	0.00649351
RP11-495P10.1	0.00223214	0.0109034	0.0069808	0.0201465	0.00194175	0.00196464	0.00952381	0.00649351
AC245100.1	0.154018	0.140187	0.17452	0.413919	0.190291	0.172888	0.109524	0.0649351
PPIAL4G	0.00669643	0.00155763	0.0017452	0.0128205	0.0038835	0.00392927	0.0047619	0
NBPF14	0.015625	0.0607477	0.034904	0.100733	0.0330097	0.0294695	0.195238	0.012987
PDE4DIP	0.0803571	0.0732087	0.052356	0.186813	0.0446602	0.0491159	0.404762	0.0454545
RP4-791M13.5	0	0	0	0	0	0	0	0
RP4-791M13.4	0	0	0	0	0	0	0	0
RP4-791M13.3	0	0	0	0	0	0	0	0
NBPF9	0.00669643	0.00311526	0.0069808	0.0128205	0.00194175	0.00196464	0.0190476	0.00649351
CH17-189H20.1	0.433036	0.190031	0.284468	0.884615	0.419417	0.314342	0.309524	0.233766
RP11-326G21.1	0.00446429	0.0046729	0.0034904	0.00915751	0.0038835	0.00785855	0	0.00649351
NBPF19	0.0524554	0.0685358	0.0645724	0.194139	0.0621359	0.0609037	0.347619	0.0649351
PPIAL4C	0	0	0	0	0	0	0	0
LINC00869	0.169643	0.0996885	0.118674	0.388278	0.182524	0.147348	0.0571429	0.0584416
RP11-353N4.6	0	0	0	0.0018315	0	0	0	0
RP11-353N4.5	0	0.00311526	0	0	0	0	0	0
FAM231D	0.0357143	0.0233645	0.0157068	0.0952381	0.0427184	0.043222	0.0238095	0.025974
FCGR1A	0.00111607	0	0	0.0018315	0.00194175	0.00196464	0.271429	0
HIST2H2BF	0.0368304	0.0140187	0.0209424	0.0421245	0.0349515	0.0196464	0.0190476	0.0454545
RP11-196G18.3	0.00223214	0.00155763	0	0.003663	0.0038835	0	0.0047619	0
HIST2H3D	0.00111607	0.00155763	0	0	0.00194175	0.00196464	0.0047619	0
HIST2H4A	0	0.00155763	0	0	0.0038835	0.00196464	0	0
HIST2H3C	0	0	0	0	0	0	0	0
HIST2H2AA3	0.00558036	0.00778816	0.0122164	0.0201465	0.015534	0.00589391	0.0142857	0.00649351
HIST2H2BE	0.160714	0.137072	0.113438	0.298535	0.180583	0.141454	0.204762	0.149351
RP11-196G18.24	0.00892857	0	0.0069808	0.014652	0.00194175	0.00589391	0.0142857	0.012987
HIST2H2AA4	0.0133929	0.0109034	0.0157068	0.029304	0.015534	0.00982318	0.0142857	0.012987
HIST2H3A	0	0	0	0	0	0	0	0
HIST2H4B	0.00111607	0	0	0	0	0	0	0
RP11-196G18.23	0.0100446	0.017134	0.0034904	0.010989	0.00776699	0.00392927	0	0.012987
HIST2H2AC	0.0680804	0.0358255	0.0383944	0.0989011	0.0854369	0.0471513	0.0904762	0.025974
HIST2H2AB	0.00111607	0.00155763	0	0.0018315	0.0038835	0.00196464	0	0
BOLA1	0.015625	0.0186916	0.0069808	0.032967	0.00776699	0.00196464	0.0190476	0.012987
SV2A	0.0189732	0.0140187	0.017452	0.0512821	0.0213592	0.0157171	0.0285714	0.00649351
SF3B4	0.267857	0.166667	0.143106	0.490842	0.21165	0.229862	0.104762	0.012987
MTMR11	0	0.00155763	0	0	0.00194175	0	0.0571429	0
OTUD7B	0.0245536	0.0311526	0.0104712	0.0457875	0.0135922	0.0314342	0.0285714	0.0194805
VPS45	0.0223214	0.0342679	0.0209424	0.0604396	0.0194175	0.0176817	0.0190476	0.00649351
PLEKHO1	0.140625	0.0623053	0.0924956	0.357143	0.137864	0.0982318	0.166667	0.012987
ANP32E	0.415179	0.378505	0.380454	1.04212	0.380583	0.387033	0.228571	0.0844156
RP4-790G17.7	0	0	0	0	0	0	0	0
CA14	0	0	0	0	0	0	0	0
APH1A	0.151786	0.143302	0.125654	0.346154	0.16699	0.127701	0.17619	0.0324675
C1orf54	0.00334821	0.00778816	0.008726	0.00549451	0.00582524	0.00196464	0.180952	0
CIART	0.0234375	0.0202492	0.0122164	0.0274725	0.0135922	0.00589391	0.0047619	0
MRPS21	0.375	0.520249	0.382199	1.03846	0.438835	0.349705	0.457143	0.12987
AC242988.1	0	0	0	0	0	0	0	0
PRPF3	0.0491071	0.0638629	0.0331588	0.106227	0.031068	0.0196464	0.0666667	0.025974
RPRD2	0.0546875	0.0794393	0.0418848	0.18315	0.0407767	0.0550098	0.0285714	0.038961
TARS2	0.0178571	0.0186916	0.0209424	0.043956	0.00776699	0.00785855	0.00952381	0.0194805
ECM1	0.00111607	0.00311526	0	0	0	0	0.0285714	0
FALEC	0.00558036	0.00155763	0	0.021978	0.0038835	0.00196464	0.0047619	0
RP11-54A4.2	0	0	0	0	0	0	0	0
ADAMTSL4	0	0.00155763	0	0.0018315	0	0.00982318	0.0333333	0
MCL1	1.7221	1.25857	1.49913	4.24542	2.26602	2.55599	3.51905	0.350649
ENSA	0.469866	0.535826	0.424084	1.19048	0.56699	0.540275	0.452381	0.136364
GOLPH3L	0.0390625	0.0373832	0.04363	0.0989011	0.0466019	0.0373281	0.0285714	0.012987
HORMAD1	0	0	0	0	0	0	0	0
CTSS	0.239955	0.308411	0.223386	0.586081	0.273786	0.180747	5.62857	0.0714286
CTSK	0.00223214	0.00311526	0.0034904	0.00732601	0.00194175	0.00589391	0.0142857	0.00649351
ARNT	0.0234375	0.029595	0.0139616	0.0787546	0.023301	0.0196464	0.0380952	0
SETDB1	0.015625	0.0218069	0.0209424	0.0586081	0.00970874	0.00982318	0.052381	0.025974
CERS2	0.0747768	0.0934579	0.0593368	0.227106	0.132039	0.0589391	0.0952381	0.0714286
RP11-316M1.12	0	0	0	0	0	0	0	0
RP11-316M1.3	0	0	0	0	0.00194175	0	0	0
ANXA9	0	0.00155763	0	0	0	0	0	0
FAM63A	0.0078125	0.0202492	0.017452	0.032967	0.0116505	0.00392927	0	0
PRUNE	0.0647321	0.0358255	0.0628272	0.17033	0.0543689	0.0609037	0.047619	0
BNIPL	0.00334821	0.0046729	0.0052356	0.00549451	0.00582524	0.00196464	0.0047619	0
C1orf56	0.360491	0.23676	0.239092	0.754579	0.382524	0.373281	0.3	0.142857
CDC42SE1	0.501116	0.372274	0.369983	1.20147	0.594175	0.544204	0.590476	0.220779
MLLT11	0.0479911	0.0218069	0.0139616	0.111722	0.0485437	0.0373281	0.0380952	0.00649351
GABPB2	0.0446429	0.0311526	0.026178	0.108059	0.0466019	0.0294695	0.0142857	0.0194805
SEMA6C	0	0	0.0052356	0.0128205	0	0.00392927	0	0
TNFAIP8L2	0.0223214	0.0311526	0.0104712	0.0201465	0.00776699	0.00392927	0.0333333	0.00649351
SCNM1	0.142857	0.126168	0.0802792	0.322344	0.139806	0.115914	0.180952	0.038961
LYSMD1	0.00111607	0	0	0	0	0.00785855	0	0
TMOD4	0	0.00155763	0	0	0	0	0.0047619	0
VPS72	0.0479911	0.0685358	0.0314136	0.128205	0.0621359	0.0373281	0.0380952	0.012987
PIP5K1A	0.0200893	0.0218069	0.0331588	0.0732601	0.0291262	0.00982318	0.0190476	0.0324675
PSMD4	0.131696	0.239875	0.120419	0.382784	0.178641	0.10609	0.190476	0.0844156
RP11-126K1.2	0.0100446	0.00934579	0.0122164	0.025641	0.0116505	0.00785855	0.0190476	0
ZNF687	0.00892857	0.0046729	0.008726	0.0238095	0.0116505	0.00589391	0.00952381	0
PI4KB	0.0491071	0.0654206	0.04363	0.115385	0.0485437	0.0550098	0.047619	0.0194805
RP11-126K1.9	0	0	0	0.0018315	0	0	0	0
RFX5	0.0345982	0.0778816	0.0383944	0.100733	0.0213592	0.0353635	0.0285714	0.0194805
RP11-126K1.8	0	0	0	0	0	0	0	0
RP11-126K1.6	0.0111607	0.0155763	0.0122164	0.021978	0.015534	0.0157171	0.0238095	0.00649351
SELENBP1	0	0.00155763	0	0.0018315	0	0.00196464	0.0047619	0
PSMB4	0.179688	0.202492	0.190227	0.461538	0.192233	0.145383	0.319048	0.0454545
POGZ	0.0680804	0.0576324	0.0226876	0.144689	0.0601942	0.0589391	0.0809524	0.0649351
CGN	0.00558036	0	0	0.00732601	0.00582524	0.00589391	0	0
TUFT1	0.0379464	0.0264798	0.0401396	0.108059	0.0504854	0.0589391	0.0333333	0
RP11-404E16.1	0	0	0	0.003663	0	0	0	0
SNX27	0.03125	0.029595	0.026178	0.0750916	0.0271845	0.00982318	0.0714286	0.012987
RP11-98D18.1	0	0	0	0	0	0	0	0
CELF3	0	0	0	0	0	0.00196464	0	0
RIIAD1	0	0	0	0.0018315	0	0	0	0
RP11-98D18.15	0	0	0	0	0	0	0	0
MRPL9	0.118304	0.158879	0.104712	0.274725	0.135922	0.0962672	0.0904762	0.012987
OAZ3	0.00223214	0.00778816	0.0017452	0.0018315	0	0	0.00952381	0
RP11-98D18.3	0	0	0	0	0	0	0	0
RP11-98D18.16	0	0	0	0	0	0	0	0
TDRKH	0.00669643	0.0109034	0.0122164	0.018315	0.0038835	0.00392927	0	0
RP11-98D18.9	0.00111607	0.00155763	0.0052356	0.0128205	0.00194175	0.00785855	0.0047619	0
RP11-98D18.17	0.00111607	0	0	0	0	0	0	0
LINGO4	0	0	0	0	0	0	0	0
RORC	0.00223214	0.00311526	0.0191972	0.0128205	0.0116505	0.00196464	0	0
C2CD4D	0.0111607	0.0342679	0.0209424	0.0457875	0.0213592	0.00982318	0.00952381	0
AL450992.2	0	0.00155763	0	0	0	0	0	0
THEM5	0.00111607	0.00778816	0	0.003663	0.00194175	0	0	0
THEM4	0.0524554	0.161994	0.106457	0.238095	0.0815534	0.0333988	0.0333333	0.0909091
S100A10	2.09375	1.8162	2.21466	6.23077	4.3068	2.5501	5.72857	0.506494
AL591893.1	0	0	0	0.0018315	0	0	0	0
S100A11	0.63058	0.778816	0.891798	2.08608	1.27184	0.742633	5.27143	0.220779
TCHHL1	0	0	0	0	0	0	0	0
TCHH	0.00111607	0.00155763	0	0.0018315	0	0	0.0190476	0
AL589986.2	0	0	0	0	0	0	0	0
RPTN	0	0	0	0	0	0	0	0
FLG-AS1	0	0	0	0	0	0	0	0
RP11-107M16.2	0	0	0	0	0	0	0	0
HRNR	0	0	0	0	0	0	0	0
FLG	0	0	0	0	0	0	0	0
FLG2	0	0	0	0	0	0	0	0
CRNN	0	0	0	0	0	0	0	0
LCE5A	0	0	0	0	0	0	0	0
LCE3C	0	0	0	0	0	0	0	0
AL135842.1	0	0	0	0	0	0	0	0
CRCT1	0.00111607	0	0	0	0	0	0	0
LCE3E	0	0	0	0	0	0	0	0
LCE3D	0	0	0	0	0	0	0	0
LCE3B	0	0	0	0	0	0	0	0
LCE3A	0	0	0	0	0	0	0	0
LINC00302	0	0	0	0	0	0	0	0
LCE2D	0	0	0	0	0	0	0	0
LCE2C	0	0	0	0	0	0	0	0
LCE2B	0	0	0	0	0	0	0	0
LCE2A	0	0	0	0	0	0	0	0
LCE4A	0	0	0	0	0	0	0	0
C1orf68	0	0	0	0	0	0	0	0
KPRP	0	0	0	0	0	0	0	0
LCE1F	0	0	0	0	0	0	0	0
LCE1E	0	0	0	0	0	0	0	0
LCE1D	0	0	0	0	0	0	0	0
LCE1C	0	0	0	0	0	0	0	0
LCE1B	0	0	0	0	0	0	0	0
LCE1A	0	0	0	0	0	0	0	0
LCE6A	0	0	0	0	0	0	0	0
SMCP	0	0	0	0	0	0	0	0
IVL	0	0.0046729	0	0	0	0	0	0
LINC01527	0	0	0	0	0	0	0	0
SPRR4	0	0	0	0	0	0	0	0
SPRR1A	0	0	0	0	0	0	0	0
SPRR3	0	0.00155763	0	0	0	0.00196464	0	0
SPRR1B	0	0	0	0	0	0	0	0
SPRR2D	0	0	0	0	0	0	0	0
SPRR2A	0	0	0	0	0	0	0	0
SPRR2B	0	0	0	0	0	0	0	0
SPRR2E	0	0	0	0	0	0	0	0
SPRR2F	0	0	0	0	0	0	0	0
SPRR2G	0	0	0	0	0	0	0	0
RP1-140J1.1	0	0	0	0	0	0	0	0
LELP1	0	0	0	0	0	0	0	0
PRR9	0	0	0	0	0	0	0	0
LOR	0	0	0.0017452	0.0018315	0	0	0.0047619	0
PGLYRP3	0	0	0	0	0	0	0	0
PGLYRP4	0	0	0	0	0	0	0	0
S100A9	0.0379464	0.0420561	0.034904	0.0732601	0.0291262	0.0235756	34.1857	0.038961
S100A12	0.00223214	0.00155763	0.0034904	0.00549451	0	0.00196464	3.3	0
S100A8	0.0234375	0.0218069	0.0139616	0.0567766	0.023301	0.0117878	24.4952	0.00649351
S100A7A	0	0	0	0	0	0	0	0
S100A7L2	0	0	0	0	0	0	0	0
S100A7	0	0	0	0	0	0	0	0
BX470102.3	0	0	0	0	0	0	0	0
S100A6	1.69643	2.15109	1.98429	4.91758	3.36699	1.76817	12.119	0.87013
S100A5	0.00223214	0.00623053	0.008726	0.00549451	0.0038835	0	0	0
S100A4	1.50446	4.8053	2.70855	6.50366	4.36893	1.22004	11.4143	1.33117
S100A3	0	0	0	0	0	0	0	0
S100A2	0	0.00155763	0.0017452	0.0018315	0	0.00196464	0	0.0194805
S100A16	0.00334821	0	0.0052356	0.003663	0	0	0.0142857	0
S100A14	0	0.00155763	0	0	0	0	0	0
S100A13	0.0078125	0.0124611	0.0017452	0.0311355	0.00970874	0.00785855	0.0857143	0
S100A1	0	0	0	0	0	0	0	0
RP1-178F15.4	0.00223214	0	0.0017452	0.00915751	0	0.00196464	0	0
CHTOP	0.140625	0.138629	0.116928	0.324176	0.0951456	0.127701	0.114286	0.012987
SNAPIN	0.0546875	0.0716511	0.0593368	0.157509	0.0640777	0.0471513	0.0666667	0.0194805
ILF2	0.285714	0.314642	0.279232	0.750916	0.316505	0.320236	0.290476	0.0844156
NPR1	0	0	0	0	0	0	0	0
INTS3	0.0145089	0.0124611	0.0157068	0.043956	0.00970874	0.00785855	0.047619	0.012987
RP11-216N14.8	0	0	0	0	0	0	0	0
RP11-216N14.9	0	0	0	0	0	0	0	0
AL513523.2	0	0	0	0	0	0	0	0
SLC27A3	0.0223214	0.00155763	0.0069808	0.032967	0.0174757	0.0157171	0.0333333	0.025974
GATAD2B	0.0491071	0.0576324	0.0401396	0.150183	0.0466019	0.0353635	0.1	0.0324675
DENND4B	0.0189732	0.0280374	0.0226876	0.0732601	0.0271845	0.0176817	0.0428571	0.0194805
CRTC2	0.0357143	0.0436137	0.0471204	0.159341	0.0563107	0.0510806	0.0380952	0.0194805
SLC39A1	0.0513393	0.0529595	0.0331588	0.128205	0.0640777	0.0628684	0.052381	0.00649351
RP11-422P24.12	0.015625	0.0218069	0.0069808	0.0238095	0.0135922	0.00392927	0.00952381	0.012987
RP11-422P24.10	0	0.00155763	0	0	0	0	0	0
CREB3L4	0.00446429	0.00778816	0.0034904	0.014652	0.00776699	0.00196464	0.0047619	0.00649351
JTB	0.396205	0.546729	0.382199	1.04212	0.421359	0.390963	0.461905	0.162338
RP11-422P24.11	0.00334821	0.00934579	0.0034904	0.0018315	0	0	0	0
RAB13	0	0	0.0017452	0.00915751	0.0038835	0.00589391	0.12381	0.012987
RPS27	43.4286	41.796	52.3403	108.894	48.4175	45.3556	42.1667	11.3831
NUP210L	0	0	0.0017452	0	0	0	0	0
TPM3	0.716518	0.744548	0.616056	1.61722	0.838835	0.644401	1.14286	0.311688
C1orf189	0	0	0	0	0	0	0	0
C1orf43	0.168527	0.26324	0.200698	0.501832	0.180583	0.184676	0.304762	0.025974
UBAP2L	0.0446429	0.0514019	0.026178	0.128205	0.0524272	0.0412574	0.052381	0.012987
HAX1	0.324777	0.285047	0.308901	0.776557	0.316505	0.300589	0.171429	0.12987
AQP10	0.00334821	0	0	0	0	0	0.0047619	0
ATP8B2	0.0223214	0.0373832	0.0226876	0.0897436	0.0446602	0.0275049	0.0047619	0.012987
RP11-350G8.5	0.00669643	0.00934579	0.0034904	0.010989	0	0	0.0380952	0
IL6R	0.0133929	0.0747664	0.034904	0.115385	0.0174757	0.00589391	0.17619	0.0454545
SHE	0.00223214	0	0	0	0	0	0	0
RP11-350G8.9	0	0	0	0	0	0	0	0
TDRD10	0	0	0	0	0	0	0	0
UBE2Q1	0.0290179	0.0420561	0.0296684	0.10989	0.0349515	0.0333988	0.0666667	0.0194805
UBE2Q1-AS1	0	0	0	0	0	0	0	0
CHRNB2	0	0	0	0	0	0	0	0
RP11-61L14.6	0	0	0	0	0	0	0	0
ADAR	0.199777	0.241433	0.204188	0.558608	0.23301	0.223969	0.204762	0.227273
KCNN3	0.00111607	0.00155763	0	0.0018315	0	0.00196464	0	0
PMVK	0.15625	0.232087	0.181501	0.461538	0.21165	0.129666	0.1	0.0519481
RP11-307C12.13	0.0212054	0.0140187	0.008726	0.0311355	0.00582524	0.00196464	0.00952381	0.0194805
PBXIP1	0.444196	0.875389	0.574171	1.41941	0.6	0.495088	0.295238	0.305195
PYGO2	0.0591518	0.0436137	0.0453752	0.0952381	0.038835	0.0530452	0.0428571	0.0454545
RP11-307C12.12	0.015625	0.00155763	0.0122164	0.018315	0.0038835	0.00589391	0	0
SHC1	0.0669643	0.0436137	0.0593368	0.236264	0.0834951	0.086444	0.0666667	0.012987
CKS1B	0.0837054	0.0809969	0.0558464	0.141026	0.0349515	0.0687623	0.0809524	0.038961
FLAD1	0.0703125	0.0560748	0.052356	0.1337	0.0349515	0.0491159	0.0428571	0.012987
LENEP	0.00111607	0	0	0	0	0	0	0
ZBTB7B	0.0200893	0.0389408	0.0209424	0.0677656	0.0330097	0.0117878	0.0190476	0.00649351
DCST2	0	0	0.0017452	0.0018315	0	0	0	0
DCST1	0	0	0	0	0	0	0	0
RP11-307C12.11	0	0	0	0.0018315	0	0	0	0
ADAM15	0.00669643	0.0202492	0.008726	0.0311355	0.00776699	0	0.0238095	0.00649351
EFNA4	0.0591518	0.0264798	0.0383944	0.113553	0.0485437	0.0392927	0.0238095	0.012987
RP11-540D14.8	0	0	0	0	0	0	0	0
EFNA3	0.0457589	0.0109034	0.0157068	0.0512821	0.0271845	0.0196464	0.00952381	0
EFNA1	0.0100446	0.00623053	0.008726	0.025641	0.0116505	0.00392927	0.00952381	0.00649351
SLC50A1	0.0479911	0.0623053	0.0453752	0.119048	0.0543689	0.0373281	0.0666667	0
DPM3	0.204241	0.238318	0.204188	0.565934	0.264078	0.198428	0.228571	0.0584416
KRTCAP2	0.458705	0.476636	0.413613	1.0696	0.520388	0.40668	0.528571	0.155844
RP11-201K10.3	0	0	0	0	0	0	0	0
TRIM46	0.00334821	0	0.0034904	0.010989	0	0.00392927	0	0
MUC1	0.00223214	0.00155763	0.0034904	0.003663	0.00194175	0.00196464	0.0142857	0
AC234582.2	0	0	0	0	0	0	0	0
AC234582.1	0	0	0	0	0	0	0	0
RP11-263K19.4	0.00334821	0.00623053	0.0104712	0.010989	0.00970874	0.00196464	0	0
THBS3	0.00223214	0.0046729	0.0052356	0.00549451	0.00194175	0	0.0047619	0.00649351
MTX1	0.0502232	0.0825545	0.078534	0.159341	0.0834951	0.0491159	0.0761905	0.012987
RP11-263K19.6	0	0	0	0	0	0	0	0
GBA	0.0256696	0.0389408	0.0471204	0.0677656	0.0174757	0.00982318	0.0571429	0.012987
FAM189B	0.0122768	0.00934579	0.008726	0.018315	0.015534	0.0157171	0.00952381	0
SCAMP3	0.0636161	0.113707	0.061082	0.212454	0.0932039	0.0491159	0.0666667	0.038961
CLK2	0.0145089	0.0249221	0.0157068	0.0622711	0.00970874	0.00392927	0.0238095	0.00649351
HCN3	0.00111607	0	0	0.003663	0	0.00196464	0	0.012987
PKLR	0	0	0	0	0	0	0	0
FDPS	0.189732	0.246106	0.143106	0.412088	0.180583	0.145383	0.142857	0.116883
RUSC1-AS1	0.00111607	0.00155763	0	0.003663	0.00194175	0.00392927	0	0.012987
RUSC1	0.0334821	0.0327103	0.0191972	0.0934066	0.0349515	0.0510806	0.0142857	0.012987
ASH1L	0.118304	0.183801	0.150087	0.307692	0.133981	0.11002	0.1	0.194805
ASH1L-AS1	0.0212054	0.0436137	0.0314136	0.0970696	0.0291262	0.0294695	0.0571429	0.0194805
RP11-29H23.4	0	0	0	0	0	0	0	0
MSTO1	0.0223214	0.017134	0.0052356	0.0421245	0.023301	0.00392927	0.00952381	0.00649351
YY1AP1	0.0714286	0.0576324	0.0383944	0.144689	0.0660194	0.0628684	0.0619048	0.00649351
DAP3	0.16183	0.224299	0.179756	0.43956	0.221359	0.166994	0.2	0.0324675
RP11-243J18.2	0	0	0	0	0	0	0	0
GON4L	0.120536	0.105919	0.095986	0.304029	0.120388	0.0785855	0.0857143	0.0779221
SYT11	0.0758929	0.0825545	0.0418848	0.188645	0.0796117	0.0491159	0.0333333	0.012987
[truncated: 31,661 more rows]

## Sheet: #1 Tumor
Gene	cluster_0	cluster_1	cluster_2	cluster_3	cluster_4	cluster_5
RP11-34P13.3	0	0	0	0	0	0
FAM138A	0	0	0	0	0	0
OR4F5	0	0	0	0	0	0
RP11-34P13.7	0.00147711	0.00223214	0.00242718	0.00244499	0	0.00787402
RP11-34P13.8	0	0	0	0	0	0
RP11-34P13.14	0	0	0	0	0	0
RP11-34P13.9	0	0	0	0	0	0
FO538757.3	0	0	0	0	0	0
FO538757.2	0.070901	0.0513393	0.0631068	0.0977995	0.0375335	0.149606
AP006222.2	0.0236337	0.015625	0.038835	0.0391198	0.0241287	0.0944882
RP5-857K21.15	0	0	0	0	0	0
RP4-669L17.2	0	0	0	0	0	0
RP4-669L17.10	0	0	0	0	0	0
OR4F29	0	0	0	0	0	0
RP5-857K21.4	0	0	0	0.00244499	0.00268096	0
RP5-857K21.2	0	0	0	0	0	0
OR4F16	0	0	0	0	0	0
RP11-206L10.4	0	0	0	0	0	0
RP11-206L10.9	0.00886263	0.0178571	0.0194175	0.0122249	0.0187668	0.00787402
FAM87B	0	0	0	0	0	0
LINC00115	0.0354505	0.0133929	0.0218447	0.00977995	0.00804289	0.0472441
FAM41C	0.00590842	0.00446429	0.0121359	0.0122249	0.00536193	0.0314961
RP11-54O7.16	0	0	0	0	0	0
RP11-54O7.1	0	0	0	0	0	0
RP11-54O7.2	0	0	0	0	0	0
RP11-54O7.3	0	0	0.00242718	0	0	0
SAMD11	0.00295421	0	0.00242718	0	0	0
NOC2L	0.0753323	0.0602679	0.0946602	0.102689	0.0563003	0.15748
KLHL17	0.00738552	0.015625	0	0.0122249	0.00268096	0
PLEKHN1	0.014771	0.00892857	0.0194175	0.0220049	0.0107239	0.0314961
PERM1	0	0	0	0	0	0
RP11-54O7.17	0.00147711	0	0	0	0	0
HES4	0.0576071	0.194196	0.701456	0.366748	0.565684	0.125984
ISG15	2.14919	2.3058	5.84951	4.76039	4.52815	4.75591
RP11-54O7.11	0	0.00223214	0	0.00244499	0	0.00787402
AGRN	0.00443131	0	0.00242718	0.0146699	0.00268096	0.00787402
RP11-54O7.18	0	0	0	0	0	0
RNF223	0	0	0	0	0	0
C1orf159	0.0177253	0.00446429	0.0242718	0.0268949	0.0348525	0.0393701
LINC01342	0	0	0	0	0	0
RP11-465B22.8	0	0	0	0	0	0
TTLL10-AS1	0	0	0	0	0	0
TTLL10	0	0	0	0	0	0
TNFRSF18	1.17282	0.424107	4.1068	1.67482	0.391421	2.28346
TNFRSF4	0.257016	0.397321	5.34951	0.547677	0.541555	1.07874
SDF4	0.22452	0.125	0.495146	0.222494	0.112601	0.448819
B3GALT6	0.0162482	0.00669643	0.0242718	0.0195599	0.00804289	0.023622
FAM132A	0	0	0.00485437	0	0	0.00787402
RP5-902P8.12	0	0	0	0	0	0.00787402
UBE2J2	0.11226	0.0558036	0.182039	0.112469	0.0509383	0.259843
RP5-902P8.10	0	0	0	0	0	0
SCNN1D	0.00443131	0	0.00242718	0.00244499	0	0
ACAP3	0.0162482	0.0178571	0.0291262	0.0317848	0.0214477	0.0708661
PUSL1	0.0206795	0.0111607	0.0364078	0.0440098	0.0241287	0.15748
CPSF3L	0.115214	0.0959821	0.160194	0.173594	0.075067	0.346457
CPTP	0.0310192	0.015625	0.0339806	0.0244499	0.0160858	0.0708661
TAS1R3	0	0	0	0	0.00268096	0
DVL1	0.00590842	0	0.00970874	0.0122249	0.00268096	0
MXRA8	0	0.00223214	0	0	0	0.00787402
AURKAIP1	0.395864	0.3125	0.635922	0.496333	0.273458	1
CCNL2	0.0901034	0.0691964	0.101942	0.110024	0.075067	0.141732
MRPL20	0.353028	0.303571	0.63835	0.344743	0.193029	0.889764
RP4-758J18.13	0.00443131	0	0	0	0.00536193	0
ANKRD65	0	0	0	0	0.00268096	0
RP4-758J18.7	0	0	0	0	0	0
TMEM88B	0	0	0	0	0	0
RP4-758J18.10	0	0	0	0	0	0
VWA1	0.00147711	0	0	0.00488998	0	0
ATAD3C	0.00886263	0.00892857	0.00242718	0.00733496	0.00536193	0.00787402
ATAD3B	0.00886263	0.0200893	0.00970874	0.0146699	0.00268096	0.00787402
ATAD3A	0.0354505	0.0111607	0.0485437	0.0342298	0.0214477	0.141732
TMEM240	0	0	0	0.00244499	0	0
SSU72	0.412112	0.321429	0.582524	0.386308	0.243968	0.574803
RP5-832C2.5	0.00295421	0.00892857	0.00970874	0.0122249	0.00536193	0.00787402
AL645728.1	0	0	0	0	0	0
C1orf233	0	0.00223214	0	0.00244499	0	0.023622
RP11-345P4.9	0.0132939	0.00446429	0.00485437	0.00977995	0.00268096	0.0393701
MIB2	0.1226	0.100446	0.123786	0.0855746	0.0991957	0.149606
MMP23B	0.00590842	0.00669643	0.00242718	0.00488998	0.0107239	0
CDK11B	0.196455	0.078125	0.194175	0.146699	0.126005	0.543307
RP11-345P4.10	0	0.00223214	0.00242718	0.00733496	0.00536193	0.015748
SLC35E2B	0.0295421	0.0334821	0.026699	0.0317848	0.0375335	0.0472441
RP11-345P4.7	0	0	0.00242718	0	0	0
CDK11A	0.155096	0.104911	0.186893	0.198044	0.123324	0.346457
SLC35E2	0.00443131	0.00669643	0.00728155	0.00488998	0.00268096	0.00787402
NADK	0.0221566	0.0178571	0.0364078	0.0464548	0.0160858	0.0787402
GNB1	0.171344	0.154018	0.25	0.210269	0.104558	0.551181
RP1-140A9.1	0.00147711	0	0	0	0	0.00787402
CALML6	0	0	0	0	0	0
TMEM52	0.00295421	0.00669643	0.00970874	0.00733496	0.0589812	0
CFAP74	0	0	0	0	0	0.00787402
RP11-547D24.1	0	0	0	0	0	0
GABRD	0	0	0	0	0	0
RP11-547D24.3	0	0	0	0	0	0
PRKCZ	0.014771	0.0290179	0.0533981	0.0293399	0.0268097	0
RP5-892K4.1	0	0.00223214	0	0	0	0
RP11-181G12.2	0	0	0	0	0	0
FAAP20	0.329394	0.214286	0.390777	0.305623	0.160858	0.614173
RP11-181G12.4	0	0	0	0	0	0
SKI	0.0369276	0.03125	0.0485437	0.0415648	0.0268097	0.0708661
MORN1	0.00295421	0	0.00485437	0.00488998	0	0.00787402
RER1	0.391433	0.209821	0.536408	0.376528	0.155496	0.771654
PEX10	0.028065	0.0133929	0.0194175	0.0146699	0.00804289	0.00787402
PLCH2	0.00590842	0.00446429	0.00970874	0.00977995	0.0214477	0
RP3-395M20.2	0.00147711	0	0	0	0	0
RP3-395M20.3	0	0	0	0	0	0
PANK4	0.0192024	0.0245536	0.0291262	0.0317848	0.0348525	0.102362
HES5	0.00147711	0	0	0.00244499	0	0
RP3-395M20.12	0.0339734	0.0379464	0.0485437	0.0268949	0.0670241	0.0393701
RP3-395M20.8	0.0516987	0.03125	0.0436893	0.0342298	0.0214477	0.0629921
TNFRSF14	0.264402	0.430804	0.635922	0.308068	0.386059	0.409449
RP3-395M20.9	0.00886263	0.015625	0.0291262	0.00488998	0.0107239	0
FAM213B	0.00886263	0.00223214	0.0558252	0.0171149	0.0134048	0.0472441
MMEL1	0	0.00446429	0.0121359	0	0	0
RP13-436F16.1	0	0	0	0	0	0
TTC34	0	0	0	0.00244499	0	0
RP11-740P5.2	0	0	0	0	0	0
RP11-740P5.3	0	0	0	0	0	0
ACTRT2	0	0	0	0	0	0
LINC00982	0	0	0	0	0	0
PRDM16	0	0	0	0	0	0
RP1-163G9.2	0	0	0	0	0	0
RP11-22L13.1	0	0	0	0	0	0
ARHGEF16	0	0	0	0.00488998	0	0.00787402
RP11-168F9.2	0	0	0	0	0	0
MEGF6	0	0	0.00242718	0.00244499	0	0
RP11-46F15.2	0.00147711	0.00223214	0	0	0	0.015748
TPRG1L	0.0103397	0.0178571	0.026699	0.0146699	0.0294906	0.00787402
WRAP73	0.0768095	0.0334821	0.0606796	0.0904645	0.0509383	0.110236
TP73	0.0310192	0.00669643	0.0145631	0.0244499	0.00268096	0.110236
RP5-1092A11.5	0	0	0	0	0	0
RP5-1092A11.2	0	0	0	0	0	0
TP73-AS1	0.0118168	0.0111607	0.00485437	0.00244499	0	0
CCDC27	0	0	0	0	0	0
SMIM1	0.0132939	0.00669643	0.0121359	0.00733496	0.00536193	0.015748
LRRC47	0.0398818	0.03125	0.0461165	0.0488998	0.0134048	0.0708661
RP1-286D6.5	0	0	0	0	0	0
CEP104	0.0295421	0.0223214	0.0533981	0.0342298	0.0160858	0.0787402
DFFB	0.0132939	0.00446429	0.0145631	0.00977995	0.0160858	0.00787402
C1orf174	0.0576071	0.03125	0.0679612	0.0806846	0.0455764	0.173228
LINC01134	0	0	0	0	0	0
LINC01346	0	0	0	0	0	0
RP13-614K11.2	0	0	0	0	0	0
RP5-1166F10.1	0	0	0	0	0	0
RP1-37J18.1	0	0	0	0	0	0
RP1-37J18.2	0	0	0	0	0	0
AJAP1	0	0	0	0	0	0
RP11-542C10.1	0	0	0	0	0	0
RP1-58B11.1	0	0	0	0	0	0
RP11-154H17.1	0	0	0	0	0	0
NPHP4	0	0	0.00728155	0.00244499	0.00268096	0.015748
KCNAB2	0.125554	0.0870536	0.167476	0.110024	0.112601	0.244094
CHD5	0.00147711	0	0	0	0	0
RPL22	6.07238	8.02902	7.70146	5.93399	6.61394	8.49606
RP1-120G22.11	0	0	0	0	0	0
RNF207	0.00295421	0.0111607	0.0194175	0.0122249	0.00536193	0.00787402
ICMT	0.0413589	0.0200893	0.0509709	0.0513447	0.0187668	0.110236
LINC00337	0.00295421	0	0	0	0	0.00787402
HES3	0	0	0	0	0	0
GPR153	0.00443131	0	0	0.00244499	0.00268096	0.00787402
ACOT7	0.137371	0.046875	0.0703884	0.146699	0.0348525	0.425197
RP1-202O8.3	0.00886263	0.00669643	0.00485437	0.0122249	0.00268096	0.015748
HES2	0	0	0	0	0	0
ESPN	0	0	0.00485437	0.00488998	0.0134048	0
RP1-202O8.2	0	0	0	0	0	0
TNFRSF25	0.150665	0.196429	0.59466	0.234719	0.126005	0.385827
PLEKHG5	0	0.00223214	0	0	0	0
NOL9	0.0192024	0.0133929	0.0315534	0.0317848	0.00536193	0.0393701
TAS1R1	0	0	0	0	0	0
ZBTB48	0.0265879	0.015625	0.038835	0.0293399	0.0187668	0.0787402
KLHL21	0.0162482	0.0334821	0.0509709	0.0709046	0.0536193	0.0393701
PHF13	0.00738552	0.00892857	0.0218447	0.0293399	0.0107239	0.0551181
THAP3	0.0457903	0.0223214	0.0364078	0.0488998	0.0134048	0.181102
DNAJC11	0.0162482	0.00892857	0.026699	0.0293399	0.0214477	0.0629921
RP11-242F24.1	0	0	0	0	0	0
RP11-312B8.1	0.00443131	0.00669643	0.00485437	0.00244499	0.00268096	0.015748
CAMTA1	0.212703	0.140625	0.242718	0.205379	0.128686	0.496063
RP11-334N17.1	0	0	0	0	0	0
RP3-453P22.2	0	0	0	0	0	0
RP4-549F15.1	0	0	0	0	0	0
RP11-338N10.1	0	0	0	0	0	0
RP11-338N10.2	0	0	0	0	0	0
RP11-338N10.3	0	0	0	0	0	0
VAMP3	0.0516987	0.0357143	0.0558252	0.0415648	0.0563003	0.0708661
PER3	0.00738552	0.00669643	0.0121359	0.00977995	0.0134048	0
RP3-467L1.4	0	0.00446429	0.00242718	0	0	0
UTS2	0.283604	0.111607	0.320388	0.261614	0.136729	0.377953
TNFRSF9	0.196455	0.0825893	0.706311	0.484108	0.292225	0.511811
PARK7	1.61448	0.895089	2.4466	1.67482	0.766756	3.18898
ERRFI1	0.00443131	0.03125	0.0485437	0.00977995	0.0991957	0.015748
RP11-431K24.1	0	0.00223214	0.0121359	0	0	0
RP11-431K24.3	0	0	0	0	0	0
RP11-431K24.4	0	0	0	0	0	0
SLC45A1	0	0.00446429	0	0	0.00804289	0
RERE	0.0369276	0.078125	0.0800971	0.0488998	0.0831099	0.0629921
RP5-1115A15.1	0.00147711	0.00446429	0.00485437	0	0.00268096	0
RP4-633I8.4	0	0	0	0	0	0
ENO1	1.57312	0.787946	3.1068	1.77262	0.640751	4.26772
ENO1-AS1	0.00886263	0.00892857	0.0169903	0.00733496	0.0107239	0.015748
CA6	0	0	0	0	0	0
SLC2A7	0	0	0	0	0	0
SLC2A5	0	0	0	0	0	0
GPR157	0.00147711	0	0.00242718	0.00244499	0	0
MIR34AHG	0.00147711	0	0	0.00244499	0	0.00787402
RP3-510D11.2	0.00295421	0	0	0	0	0
RP3-510D11.4	0	0	0	0	0	0
H6PD	0.0324963	0.0111607	0.0242718	0.0171149	0.00268096	0.0551181
SPSB1	0.00738552	0.0178571	0.0533981	0.0342298	0.0294906	0.0629921
RP13-392I16.1	0	0	0	0	0	0
SLC25A33	0.0398818	0.138393	0.206311	0.459658	0.313673	0.165354
TMEM201	0.00738552	0	0.00242718	0.0146699	0.00536193	0.0314961
PIK3CD	0.0516987	0.0491071	0.0242718	0.0562347	0.0214477	0.102362
PIK3CD-AS1	0.00295421	0.00223214	0.00242718	0.00488998	0	0
PIK3CD-AS2	0.00295421	0.00892857	0.0145631	0.00488998	0.00268096	0
CLSTN1	0.0531758	0.0290179	0.0412621	0.0513447	0.0187668	0.0944882
AL357140.1	0	0	0	0	0	0
CTNNBIP1	0.0723781	0.0334821	0.143204	0.0782396	0.0428954	0.220472
RP11-84A14.5	0	0	0	0	0	0
LZIC	0.0812408	0.0379464	0.0970874	0.0684597	0.0616622	0.11811
NMNAT1	0.00886263	0.0111607	0.0169903	0.00977995	0.0187668	0.0472441
RBP7	0	0.00223214	0	0	0	0
UBE4B	0.0369276	0.03125	0.0703884	0.0684597	0.0375335	0.102362
KIF1B	0.014771	0.015625	0.0364078	0.0562347	0.0402145	0.0314961
PGD	0.0590842	0.0245536	0.0582524	0.134474	0.0563003	0.188976
RP4-736L20.3	0	0	0	0	0	0
APITD1-CORT	0.00295421	0.00223214	0.00485437	0.00244499	0.00268096	0.00787402
APITD1	0.0236337	0.015625	0.0315534	0.0293399	0.00536193	0.149606
CORT	0.00295421	0	0	0.00244499	0	0.00787402
DFFA	0.0590842	0.0267857	0.0679612	0.0831296	0.0563003	0.15748
RP5-1113E3.3	0	0	0	0	0	0
PEX14	0.0605613	0.0111607	0.0461165	0.0782396	0.0321716	0.133858
CASZ1	0.014771	0.00446429	0.0121359	0.0220049	0	0.023622
RP4-734G22.3	0	0	0	0	0	0
C1orf127	0	0	0	0	0	0
TARDBP	0.161004	0.0982143	0.128641	0.0953545	0.0697051	0.338583
RP4-635E18.9	0	0	0	0	0	0
MASP2	0	0	0	0	0	0
RP4-635E18.8	0	0	0	0	0.00536193	0
SRM	0.103397	0.0915179	0.184466	0.124694	0.0857909	0.307087
EXOSC10	0.0605613	0.0133929	0.0461165	0.0537897	0.0268097	0.15748
RP4-635E18.7	0	0	0.00242718	0	0	0
RP4-635E18.6	0	0.00223214	0.00485437	0.00488998	0	0.015748
MTOR	0.0162482	0.015625	0.0315534	0.0293399	0.0187668	0.0787402
MTOR-AS1	0	0	0	0	0	0
ANGPTL7	0	0	0	0	0	0
UBIAD1	0.0265879	0.0200893	0.0606796	0.0415648	0.0187668	0.0944882
PTCHD2	0	0	0	0	0	0
RP1-69M21.2	0	0	0.00242718	0	0	0
FBXO2	0.0576071	0.00446429	0.0291262	0.0464548	0.0134048	0.023622
FBXO44	0.107829	0.0446429	0.0436893	0.0684597	0.0455764	0.0393701
FBXO6	0.137371	0.046875	0.092233	0.180929	0.0428954	0.251969
MAD2L2	0.293944	0.0982143	0.228155	0.359413	0.0938338	1.04724
DRAXIN	0.0339734	0.00223214	0.00242718	0.0391198	0.00536193	0.0393701
AGTRAP	0.143279	0.046875	0.131068	0.117359	0.080429	0.204724
C1orf167	0.00147711	0.00223214	0	0	0	0
RP11-56N19.5	0	0	0	0	0	0
MTHFR	0.0310192	0.0133929	0.0145631	0.0244499	0.0134048	0.015748
CLCN6	0.00886263	0.00446429	0.00485437	0.0146699	0.00536193	0
NPPA-AS1	0	0	0	0.00244499	0	0
NPPA	0	0	0	0	0	0
NPPB	0	0	0	0	0	0
KIAA2013	0.0502216	0.0267857	0.0898058	0.0317848	0.0214477	0.0944882
PLOD1	0.0132939	0.00669643	0.0121359	0.0220049	0.0107239	0.0393701
MFN2	0.0162482	0.0178571	0.0169903	0.0171149	0.0187668	0.0708661
MIIP	0.110783	0.0357143	0.160194	0.119804	0.0455764	0.220472
TNFRSF8	0.00443131	0.00669643	0.0509709	0	0.00268096	0.0314961
TNFRSF1B	0.469719	0.151786	0.868932	0.359413	0.19571	0.685039
VPS13D	0.0443131	0.0200893	0.0194175	0.0146699	0.0241287	0.0472441
RP5-888M10.2	0	0	0	0	0	0
DHRS3	0.00590842	0.015625	0	0.0195599	0.0616622	0.00787402
RP11-474O21.5	0	0.00223214	0.00242718	0.00244499	0.00268096	0
AADACL4	0	0	0	0	0	0
AADACL3	0	0	0	0	0	0
C1orf158	0	0	0	0	0	0
PRAMEF12	0	0	0	0	0	0
PRAMEF1	0	0	0	0	0	0
RP5-845O24.8	0	0	0	0	0	0
PRAMEF11	0	0	0	0	0	0
HNRNPCL1	0	0	0	0	0	0
PRAMEF2	0	0	0	0	0	0
PRAMEF4	0	0	0	0	0	0
PRAMEF10	0	0	0	0	0	0
PRAMEF7	0	0	0	0	0	0
PRAMEF6	0	0	0	0	0	0
PRAMEF27	0	0	0	0	0	0
PRAMEF26	0	0	0	0	0	0
PRAMEF25	0	0	0	0	0	0
HNRNPCL3	0	0	0	0	0	0
HNRNPCL2	0	0	0	0	0	0
RP13-221M14.2	0	0	0	0	0	0
HNRNPCL4	0	0	0	0	0	0
PRAMEF9	0	0	0	0	0	0
PRAMEF18	0	0	0	0	0	0
PRAMEF5	0	0	0	0	0	0
PRAMEF8	0	0	0	0	0	0
PRAMEF15	0	0	0	0	0	0
RP11-219C24.10	0	0	0	0	0	0
PRAMEF14	0	0	0	0	0	0
PRAMEF19	0	0	0	0	0	0
PRAMEF17	0	0	0	0	0	0
PRAMEF20	0	0	0	0	0	0
LRRC38	0	0	0	0	0	0
RP4-597A16.2	0	0	0	0	0	0
PDPN	0	0	0.00242718	0.00244499	0.00268096	0
CTA-520D8.2	0	0	0	0	0	0
PRDM2	0.10192	0.0825893	0.240291	0.210269	0.131367	0.291339
RP11-344F13.1	0	0	0	0	0	0
RP4-704D23.1	0	0	0	0	0	0
KAZN	0.00147711	0	0.00485437	0	0	0
TMEM51-AS1	0	0	0.00242718	0.00244499	0	0
TMEM51	0.00147711	0.00223214	0.00728155	0	0	0.00787402
C1orf195	0	0	0	0	0	0
FHAD1	0.00147711	0	0.0218447	0.00977995	0.0107239	0.00787402
RP3-467K16.2	0.00147711	0	0.00242718	0	0	0
RP3-467K16.7	0	0	0	0	0	0
RP3-467K16.4	0	0.00223214	0.00485437	0	0	0
EFHD2	0.138848	0.0803571	0.402913	0.224939	0.187668	0.346457
CTRC	0	0	0	0	0	0
CELA2A	0	0	0	0	0	0
CELA2B	0	0	0	0	0	0
CASP9	0.0265879	0.015625	0.0728155	0.0660147	0.0455764	0.0472441
DNAJC16	0.0132939	0.0111607	0.0145631	0.0122249	0.00536193	0.023622
RP4-680D5.8	0	0	0	0	0	0
AGMAT	0.042836	0.0245536	0.0315534	0.0366748	0.0187668	0.0472441
RP4-680D5.2	0.00295421	0.00223214	0	0	0	0
DDI2	0.0324963	0.0334821	0.0412621	0.0684597	0.0241287	0.023622
RSC1A1	0	0	0	0	0	0
RP4-680D5.9	0	0	0	0	0	0
PLEKHM2	0.0221566	0.0245536	0.0291262	0.0317848	0.0187668	0.0393701
RP11-288I21.1	0	0	0	0	0	0
SLC25A34	0	0	0	0	0	0
RP11-169K16.4	0	0	0	0	0	0
TMEM82	0	0	0	0	0	0
FBLIM1	0.00295421	0.00223214	0	0	0.00268096	0
UQCRHL	0.00590842	0.00446429	0.00242718	0.00488998	0.00804289	0.00787402
FLJ37453	0.0324963	0.0267857	0.0194175	0.0317848	0.0107239	0.0393701
SPEN	0.0487445	0.0223214	0.0776699	0.0611247	0.0482574	0.204724
ZBTB17	0.0324963	0.0223214	0.0461165	0.0537897	0.0187668	0.0708661
C1orf64	0	0	0	0	0	0
RP11-5P18.5	0	0	0	0	0	0
HSPB7	0	0	0	0	0	0
CLCNKA	0	0	0	0	0	0
CLCNKB	0	0	0	0	0	0
FAM131C	0	0	0	0	0	0
EPHA2	0	0	0	0	0	0
RP11-276H7.2	0	0	0	0	0	0
RP11-276H7.3	0	0	0	0	0	0
ARHGEF19-AS1	0	0	0	0	0	0
ARHGEF19	0.0162482	0.0178571	0.0145631	0.0171149	0.0107239	0.0551181
RSG1	0	0	0.00485437	0	0.00268096	0
FBXO42	0.0295421	0.0133929	0.0339806	0.0391198	0.0134048	0.0393701
SZRD1	0.140325	0.0602679	0.148058	0.139364	0.0536193	0.251969
SPATA21	0	0	0	0	0	0
NECAP2	0.163959	0.207589	0.342233	0.349633	0.241287	0.299213
RP4-798A10.2	0	0.00223214	0	0	0.00268096	0.00787402
RP4-798A10.7	0.0118168	0	0.0169903	0.00977995	0.00536193	0.023622
RP4-798A10.4	0	0	0	0	0	0
RP5-875O13.1	0	0	0	0	0	0
FAM231C	0	0	0	0	0	0
NBPF1	0	0.00223214	0.0218447	0.00488998	0.00268096	0.015748
RP5-1182A14.5	0	0	0	0	0	0
RP1-163M9.8	0	0	0	0.00244499	0	0
FAM231A	0	0	0	0	0	0
RP1-163M9.7	0	0	0	0	0	0
RP5-1182A14.7	0	0	0	0	0	0
CROCC	0.00738552	0.00892857	0.0145631	0.0146699	0.0107239	0.023622
RP11-108M9.1	0	0	0	0	0	0
RP11-108M9.2	0	0	0	0	0	0
RP11-108M9.3	0	0	0	0	0	0
RP11-108M9.4	0.0132939	0.0446429	0.0145631	0.0122249	0.0536193	0.015748
RP11-108M9.6	0.0177253	0.0267857	0.0364078	0.0488998	0.0402145	0.133858
MFAP2	0.00147711	0.00223214	0.00485437	0.00244499	0	0
RP1-37C10.3	0	0	0	0	0	0
ATP13A2	0.0132939	0.0133929	0.0218447	0.00977995	0.00268096	0.00787402
SDHB	0.228951	0.133929	0.359223	0.212714	0.13941	0.480315
PADI2	0	0.00223214	0	0	0	0
RP11-380J14.1	0	0	0	0	0	0
RP11-380J14.4	0	0	0	0	0	0
PADI1	0	0	0	0	0	0
PADI3	0	0	0	0	0	0
PADI4	0	0.00223214	0.00242718	0	0.00536193	0
AC004824.2	0	0	0	0	0	0
PADI6	0	0	0	0	0	0
RP1-20B21.4	0	0	0	0	0	0
RCC2	0.0812408	0.0669643	0.104369	0.149144	0.0857909	0.228346
ARHGEF10L	0	0	0	0	0	0
RP11-473A10.2	0	0	0	0	0	0
ACTL8	0	0	0	0	0	0
RP11-174G17.2	0	0	0	0	0	0
IGSF21	0	0	0	0	0	0
RP11-174G17	0	0	0	0	0	0
RP11-422P22.1	0	0	0	0	0	0
KLHDC7A	0	0	0	0	0	0
PAX7	0	0	0	0	0	0
TAS1R2	0	0	0	0	0	0
RP13-279N23.2	0	0	0	0	0	0
ALDH4A1	0.00147711	0.00223214	0.0145631	0	0	0.023622
IFFO2	0.00443131	0.00223214	0.0242718	0.0122249	0.0214477	0.00787402
UBR4	0.0472674	0.0357143	0.038835	0.0537897	0.0536193	0.0866142
RP1-43E13.2	0.00590842	0.00446429	0.00242718	0.0171149	0.0241287	0.00787402
EMC1	0.0177253	0.00669643	0.0412621	0.0268949	0.0134048	0.023622
MRTO4	0.0457903	0.0290179	0.0995146	0.0611247	0.0241287	0.15748
AKR7A3	0	0	0	0.00244499	0	0
AKR7A2	0.200886	0.107143	0.264563	0.205379	0.0723861	0.417323
PQLC2	0.0103397	0.0111607	0.0194175	0.0220049	0.00804289	0.0472441
CAPZB	1.6322	0.758929	1.64806	1.57213	0.745308	2.67717
RP5-1056L3.1	0	0	0	0	0	0
MINOS1	0.849335	0.600446	1.00971	0.777506	0.439678	1.56693
MINOS1-NBL1	0	0	0	0	0	0
NBL1	0.171344	0.0200893	0.0121359	0.212714	0.0428954	0.220472
HTR6	0	0	0	0	0	0
TMCO4	0.0206795	0.0111607	0.0291262	0.0391198	0.0187668	0.0787402
RNF186	0	0	0	0	0	0
RP11-91K11.2	0	0	0	0	0	0
OTUD3	0.0132939	0.00223214	0.0169903	0.0244499	0.0107239	0.00787402
PLA2G2E	0	0	0	0	0	0
PLA2G2A	0.00147711	0	0	0	0	0
PLA2G5	0	0	0	0	0	0
PLA2G2D	0	0	0	0	0	0
PLA2G2F	0.00590842	0	0	0	0	0
RP3-340N1.2	0.00147711	0	0	0.00244499	0	0
PLA2G2C	0	0	0	0	0	0
UBXN10-AS1	0.0132939	0.0178571	0.0509709	0.0122249	0.0241287	0.015748
UBXN10	0.00147711	0	0.0121359	0.00488998	0	0.00787402
RP3-340N1.6	0	0	0	0	0	0
VWA5B1	0	0	0	0	0	0
RP4-745E8.2	0.00443131	0.00446429	0	0.00733496	0.00268096	0
LINC01141	0	0	0	0	0	0
RP4-749H3.2	0	0	0	0	0	0
CAMK2N1	0.00738552	0.0267857	0.0194175	0.00977995	0.0428954	0.015748
MUL1	0.014771	0.0111607	0.0291262	0.0464548	0.0214477	0.0551181
FAM43B	0	0	0	0	0	0
CDA	0	0.00223214	0	0	0	0
PINK1	0.00590842	0.00669643	0.0218447	0.00488998	0.00804289	0
PINK1-AS	0.00147711	0.00223214	0	0.00488998	0.00268096	0.00787402
DDOST	0.262925	0.189732	0.342233	0.266504	0.160858	0.598425
KIF17	0	0	0	0	0	0
SH2D5	0	0	0	0	0	0
RP5-930J4.2	0	0	0	0.00244499	0	0
HP1BP3	0.420975	0.265625	0.407767	0.339853	0.201072	1.59843
EIF4G3	0.0605613	0.0267857	0.0800971	0.0513447	0.0214477	0.0787402
ECE1	0.0295421	0.0223214	0.0728155	0.0537897	0.0241287	0.0551181
RP3-329E20.2	0	0	0	0	0	0
RP5-1071N3.1	0.00147711	0	0	0.00488998	0.00536193	0
RP11-293F5.1	0	0	0	0	0	0
NBPF3	0.0103397	0.00223214	0.00728155	0.00733496	0	0
ALPL	0	0	0	0	0	0
RP11-63N8.3	0	0	0	0	0	0
RAP1GAP	0	0	0	0	0	0
USP48	0.115214	0.0625	0.211165	0.139364	0.075067	0.283465
LDLRAD2	0	0.00223214	0	0	0	0
HSPG2	0	0	0	0	0	0
CELA3B	0	0	0	0	0	0
CELA3A	0	0	0	0	0	0
RP1-224A6.3	0	0.00223214	0	0	0	0
LINC00339	0.0162482	0.00892857	0.00728155	0.0146699	0.00536193	0.023622
CDC42	1.00739	0.524554	1.25485	0.94621	0.557641	1.85827
RP1-224A6.9	0	0	0.00242718	0	0.00268096	0
WNT4	0	0	0	0	0	0
ZBTB40	0.0103397	0.0133929	0.0145631	0.00488998	0.0107239	0.0393701
EPHA8	0	0	0	0	0	0
C1QA	0.00147711	0	0	0.00244499	0	0.00787402
C1QC	0	0	0	0	0	0
C1QB	0.00147711	0	0	0.00488998	0.00268096	0
EPHB2	0	0	0	0	0	0
RP11-69E9.1	0	0	0	0	0	0
LACTBL1	0	0	0	0	0	0
C1orf234	0	0	0	0	0	0
KDM1A	0.0221566	0.0111607	0.0242718	0.0513447	0.0294906	0.0314961
RP1-184J9.2	0	0	0	0	0	0
LUZP1	0.129985	0.140625	0.38835	0.457213	0.506702	0.299213
HTR1D	0	0	0	0	0	0
LINC01355	0.0118168	0	0.00242718	0.00733496	0	0.0314961
HNRNPR	0.44904	0.232143	0.587379	0.383863	0.171582	1.70079
ZNF436	0.00443131	0.00223214	0.0194175	0.0220049	0.0187668	0.015748
ZNF436-AS1	0.00738552	0.00669643	0.00970874	0.00244499	0.00268096	0.00787402
RP5-1057J7.7	0	0	0	0	0	0
TCEA3	0.00147711	0	0	0.00488998	0.00268096	0
ASAP3	0	0	0	0	0	0
E2F2	0.00295421	0.00446429	0.00242718	0.00977995	0.00268096	0.110236
RP1-150O5.3	0.00147711	0	0	0.00244499	0.00536193	0
ID3	0.299852	0.912946	1.58981	1.66748	1.76676	1.56693
MDS2	0.00147711	0	0.0121359	0	0.0107239	0
RPL11	12.0606	19.6964	17.0534	13.3056	17.4799	16.1339
TCEB3	0.0457903	0.0245536	0.118932	0.114914	0.0509383	0.0866142
TCEB3-AS1	0.0103397	0.0245536	0.0218447	0.0146699	0.00804289	0.023622
PITHD1	0.116691	0.111607	0.179612	0.158924	0.160858	0.480315
LYPLA2	0.127031	0.0625	0.218447	0.0904645	0.080429	0.307087
GALE	0.0251108	0.0111607	0.0242718	0.0268949	0.0134048	0.015748
HMGCL	0.0753323	0.0334821	0.0776699	0.0684597	0.0402145	0.181102
FUCA1	0.0768095	0.03125	0.0145631	0.0293399	0.0294906	0.0787402
CNR2	0	0.00223214	0	0	0.00268096	0
RP11-4M23.3	0	0	0	0	0	0
PNRC2	0.33678	0.225446	0.351942	0.422983	0.396783	0.826772
SRSF10	0.559823	0.308036	0.667476	0.733496	0.369973	2.41732
RP11-293P20.2	0	0	0	0	0	0
MYOM3	0	0	0	0	0	0
RP11-293P20.4	0	0	0	0	0	0
IL22RA1	0	0	0	0	0	0
IFNLR1	0.00590842	0.00223214	0.0169903	0.0171149	0.00536193	0.00787402
RP11-10N16.2	0	0	0	0	0.00536193	0
RP11-10N16.3	0	0	0	0	0	0
GRHL3	0	0	0.00242718	0.00488998	0.00268096	0
STPG1	0.0221566	0.00892857	0.0194175	0.0244499	0.0134048	0.00787402
NIPAL3	0.0502216	0.0290179	0.0558252	0.0782396	0.0428954	0.0866142
RCAN3	0.155096	0.198661	0.259709	0.122249	0.174263	0.330709
RP4-594I10.3	0.028065	0.03125	0.0412621	0.0317848	0.0375335	0.023622
NCMAP	0	0	0	0	0	0
SRRM1	0.576071	0.397321	0.650485	0.513447	0.36193	1.59055
CLIC4	0.00443131	0.00892857	0.026699	0.0171149	0.00536193	0.023622
RUNX3	0.691285	0.256696	0.381068	0.469438	0.30563	1.25197
RP11-84D1.1	0	0	0	0	0	0
RP11-84D1.2	0.00738552	0.00669643	0	0.00244499	0.00536193	0.023622
RP4-799D16.1	0	0	0	0	0	0
RP4-706G24.1	0	0	0	0	0	0
SYF2	0.583456	0.453125	0.830097	0.797066	0.627346	0.92126
RSRP1	0.55096	0.34375	0.553398	0.584352	0.372654	0.952756
RP3-465N24.6	0.00886263	0.00669643	0.00728155	0.00488998	0.00536193	0.00787402
RHD	0.00147711	0.00223214	0.00485437	0	0.00536193	0
TMEM50A	0.641064	0.310268	0.762136	0.660147	0.407507	1.43307
RHCE	0.00295421	0	0.00242718	0	0	0
TMEM57	0.0502216	0.03125	0.0606796	0.0782396	0.075067	0.0629921
LDLRAP1	0.0192024	0.0290179	0.0412621	0.0146699	0.0589812	0.0629921
RP11-70P17.1	0	0.00446429	0.00242718	0	0.00268096	0
MAN1C1	0.0206795	0.00892857	0.00242718	0.0171149	0.00804289	0.0393701
RP1-187B23.1	0.00147711	0.00223214	0	0	0.00268096	0.00787402
SEPN1	0.00886263	0.00669643	0.00728155	0.0122249	0.0134048	0.00787402
RP1-317E23.6	0	0	0	0	0	0
RP1-317E23.3	0.00295421	0.00223214	0.00728155	0.00733496	0.0107239	0.00787402
MTFR1L	0.05613	0.0379464	0.0582524	0.0391198	0.0375335	0.0472441
RP1-317E23.7	0	0	0	0	0	0
AUNIP	0.00295421	0	0.00242718	0.00244499	0.00268096	0.0708661
RP1-125I3.2	0	0	0	0.00244499	0	0
PAQR7	0	0	0.00485437	0	0.00804289	0.00787402
STMN1	0.593796	0.350446	0.990291	1.13936	0.327078	11.7008
PAFAH2	0.0132939	0.0111607	0.0194175	0.0146699	0.0134048	0.023622
EXTL1	0	0	0	0	0	0
SLC30A2	0.00147711	0	0	0	0	0
TRIM63	0	0	0	0	0	0
PDIK1L	0.0177253	0.0111607	0.0218447	0.00488998	0.00268096	0.023622
FAM110D	0	0	0	0	0	0
RP11-96L14.8	0	0	0	0	0	0
RP11-96L14.7	0	0	0	0	0.00268096	0
ZNF593	0.127031	0.113839	0.17233	0.278729	0.179625	0.322835
CNKSR1	0.00147711	0	0.00485437	0	0.00268096	0
CATSPER4	0	0	0	0	0	0
CEP85	0.0132939	0.015625	0.0121359	0.0122249	0.00536193	0.0866142
SH3BGRL3	9.74151	4.56696	5.93204	8.68949	3.68633	12.748
UBXN11	0.0635155	0.0647321	0.0461165	0.0831296	0.0965147	0.141732
CD52	7.02659	3.8817	3.47087	5.44254	3.01609	7.9685
AIM1L	0.00443131	0.00223214	0	0.00733496	0.00804289	0.023622
ZNF683	0.590842	0.0848214	0.0291262	0.466993	0.0857909	0.456693
LIN28A	0	0	0	0	0	0
DHDDS	0.0310192	0.0133929	0.0412621	0.0317848	0.0134048	0.0629921
RP3-476K8.3	0	0.00223214	0	0	0	0
HMGN2	1.76662	1.17634	2.06796	2.16137	0.949062	10.0394
RPS6KA1	0.104874	0.0602679	0.0898058	0.0929095	0.0160858	0.212598
RP5-968P14.2	0	0	0.00242718	0	0	0
ARID1A	0.0974889	0.0647321	0.109223	0.0806846	0.0509383	0.149606
PIGV	0.00886263	0.00892857	0.00485437	0.0171149	0.00536193	0.023622
ZDHHC18	0.0324963	0.0491071	0.104369	0.0660147	0.0723861	0.0629921
SFN	0.00886263	0.00892857	0.00485437	0	0.00536193	0
GPN2	0.0369276	0.0223214	0.0509709	0.0586797	0.0375335	0.141732
RP1-50O24.6	0	0	0	0	0	0
GPATCH3	0.0295421	0.0513393	0.065534	0.0733496	0.112601	0.0708661
NUDC	0.311669	0.5	1.11893	1.2176	1.84718	0.96063
NR0B2	0	0	0	0.00244499	0.00268096	0
KDF1	0	0	0.00242718	0.00244499	0.00268096	0.015748
TRNP1	0	0	0	0	0	0
FAM46B	0	0	0	0	0	0
AL137860.1	0	0	0	0	0	0
SLC9A1	0.0132939	0.00446429	0.0194175	0.0195599	0.0241287	0.0393701
RP11-40H20.4	0	0	0	0	0	0
WDTC1	0.0221566	0.0133929	0.0679612	0.0171149	0.0187668	0.0393701
TMEM222	0.104874	0.0491071	0.126214	0.105134	0.0375335	0.322835
SYTL1	0.128508	0.151786	0.157767	0.173594	0.10992	0.220472
MAP3K6	0.0590842	0.0178571	0.026699	0.0757946	0.0134048	0.0787402
FCN3	0	0	0	0	0	0
CD164L2	0	0	0	0	0	0
GPR3	0.00295421	0.00223214	0	0	0.00536193	0
WASF2	0.33678	0.216518	0.371359	0.317848	0.24933	0.692913
RP4-752I6.1	0	0	0	0	0	0
RP1-159A19.4	0.00443131	0.00892857	0.00485437	0.00733496	0	0
AHDC1	0.0132939	0.00446429	0.0218447	0.0171149	0.0160858	0.0629921
FGR	0.00295421	0.00446429	0.00242718	0.00733496	0.00268096	0.00787402
RP11-288L9.1	0	0.00223214	0.00485437	0.0122249	0	0
IFI6	1.48744	0.879464	2.92233	1.8313	0.648794	2.9685
RP11-288L9.4	0	0	0	0	0	0.00787402
FAM76A	0.0251108	0.0379464	0.0606796	0.0757946	0.0268097	0.0866142
STX12	0.0516987	0.0401786	0.0679612	0.0757946	0.080429	0.125984
PPP1R8	0.0738552	0.0334821	0.065534	0.0537897	0.0268097	0.283465
AL109927.1	0	0	0	0	0	0
THEMIS2	0.0487445	0.0401786	0.0218447	0.0537897	0.0455764	0.0393701
RPA2	0.246677	0.154018	0.206311	0.202934	0.104558	0.685039
SMPDL3B	0	0	0	0	0	0
RP11-460I13.2	0	0	0	0	0.00268096	0
XKR8	0.0162482	0.00446429	0.0121359	0.00977995	0.0107239	0.0472441
EYA3	0.0457903	0.00892857	0.0485437	0.0293399	0.0214477	0.0866142
PTAFR	0	0	0	0	0.00268096	0.023622
DNAJC8	0.700148	0.294643	0.747573	0.518337	0.276139	1.38583
ATPIF1	1.15362	0.919643	1.91505	1.4132	1.1689	3.29134
RP5-1092A3.4	0.0251108	0.0133929	0.00242718	0.0171149	0	0.0472441
RP5-1092A3.5	0	0	0	0	0	0
SESN2	0.00886263	0.03125	0.0631068	0.0904645	0.107239	0.0708661
MED18	0.00886263	0.00446429	0.0121359	0.00733496	0.00804289	0.023622
PHACTR4	0.103397	0.0580357	0.106796	0.117359	0.0482574	0.220472
RCC1	0.0324963	0.0401786	0.0315534	0.0342298	0.0268097	0.133858
TRNAU1AP	0.103397	0.0513393	0.128641	0.0929095	0.0911528	0.314961
SNHG12	0.135894	0.145089	0.162621	0.232274	0.198391	0.559055
TAF12	0.202363	0.140625	0.286408	0.222494	0.198391	0.354331
RAB42	0.00147711	0	0	0.00977995	0	0
RP11-442N24__B.1	0.00443131	0	0	0.00244499	0	0
RNU11	0.0103397	0.00669643	0	0	0.00268096	0.0314961
GMEB1	0.0605613	0.0334821	0.0509709	0.0464548	0.0241287	0.188976
YTHDF2	0.181684	0.100446	0.269417	0.242054	0.107239	0.433071
OPRD1	0	0	0	0	0	0
RP1-212P9.3	0	0	0	0	0	0
EPB41	0.0679468	0.111607	0.128641	0.0464548	0.0402145	0.141732
TMEM200B	0	0	0	0	0	0
RP11-242O24.3	0	0	0	0	0	0
SRSF4	0.225997	0.118304	0.288835	0.290954	0.0884719	0.874016
MECR	0.0132939	0.00892857	0.0339806	0.0122249	0.00804289	0.015748
RP11-467D18.2	0	0	0	0	0	0
PTPRU	0	0	0	0	0	0
RP3-437I16.1	0	0	0	0	0	0
RP4-656G21.1	0	0	0	0	0	0
RP11-111I12.1	0	0	0	0	0	0
RP5-893G23.1	0	0	0	0	0	0
RP4-591L5.1	0	0	0	0	0	0
RP4-591L5.2	0	0	0	0	0	0
MATN1	0.00147711	0	0	0	0	0
MATN1-AS1	0.0118168	0.00892857	0.00728155	0.00977995	0.0294906	0.023622
LAPTM5	2.17282	1.84598	2.63835	2.03423	1.71314	2.5748
RP5-1125N11.1	0	0	0	0	0	0
RP5-1125N11.2	0	0	0	0	0	0
RP1-65J11.5	0	0	0	0	0	0
SDC3	0	0	0	0.00244499	0.00268096	0
PUM1	0.098966	0.0647321	0.116505	0.100244	0.0670241	0.19685
NKAIN1	0	0	0.00242718	0	0	0
SNRNP40	0.171344	0.0714286	0.17233	0.166259	0.0670241	0.511811
ZCCHC17	0.16839	0.107143	0.160194	0.183374	0.126005	0.393701
RP11-266K22.2	0	0	0	0	0	0
FABP3	0.00295421	0.00223214	0	0.00733496	0	0
SERINC2	0	0.00446429	0.00242718	0.00244499	0.0107239	0.023622
LINC01226	0	0	0	0	0	0
RP11-73M7.1	0	0	0	0	0	0
TINAGL1	0.00147711	0.00223214	0	0.00733496	0.00268096	0
HCRTR1	0	0	0	0	0	0
PEF1	0.21418	0.111607	0.269417	0.151589	0.117962	0.267717
RP11-73M7.6	0	0	0	0	0	0
RP11-73M7.9	0.00295421	0.00223214	0.00242718	0	0	0.00787402
COL16A1	0	0	0	0	0	0
ADGRB2	0	0	0	0	0.00268096	0
RP11-84A19.3	0	0	0	0	0	0
SPOCD1	0	0	0	0	0	0
RP11-84A19.2	0	0	0	0	0	0
RP11-84A19.4	0.00147711	0.00223214	0	0	0.00268096	0
PTP4A2	0.344165	0.279018	0.57767	0.481663	0.378016	0.771654
RP4-534N18.2	0	0	0	0.00244499	0	0.00787402
KHDRBS1	0.317578	0.229911	0.40534	0.356968	0.190349	1.12598
RP11-277A4.4	0.00147711	0	0	0	0	0
TMEM39B	0.0295421	0.00892857	0.026699	0.0366748	0.0321716	0.125984
KPNA6	0.0768095	0.0535714	0.109223	0.0709046	0.0616622	0.141732
TXLNA	0.0236337	0.0290179	0.0315534	0.0586797	0.0428954	0.0944882
CCDC28B	0.0369276	0.03125	0.0194175	0.0831296	0.0670241	0.0944882
RP4-622L5.7	0	0.00223214	0	0	0	0.00787402
IQCC	0.00295421	0.00223214	0	0.00733496	0.00268096	0.0314961
DCDC2B	0	0	0	0	0	0
TMEM234	0.042836	0.00892857	0.0315534	0.0171149	0.0134048	0.0393701
EIF3I	0.509601	0.448661	0.745146	0.652812	0.420912	1.00787
FAM167B	0.0132939	0.00446429	0.00970874	0.0171149	0.00804289	0.023622
LCK	0.883309	0.441964	1.18689	0.787286	0.386059	1.51969
HDAC1	0.202363	0.120536	0.264563	0.168704	0.128686	0.425197
MARCKSL1	0.070901	0.194196	0.104369	0.183374	0.436997	0.283465
RP4-811H24.9	0	0	0	0	0	0
TSSK3	0	0	0	0	0	0
FAM229A	0.00147711	0	0.00242718	0.00977995	0	0
BSDC1	0.0960118	0.0959821	0.177184	0.166259	0.126005	0.102362
RP1-27O5.3	0	0	0	0	0	0
ZBTB8B	0.00147711	0	0	0	0	0.00787402
ZBTB8A	0.00147711	0.00223214	0	0.00244499	0.00804289	0
ZBTB8OS	0.221566	0.162946	0.293689	0.205379	0.176944	0.574803
RBBP4	0.288035	0.122768	0.337379	0.266504	0.117962	1.00787
SYNC	0.0457903	0.0513393	0.0558252	0.0342298	0.0402145	0.15748
RP11-114B7.6	0	0	0	0	0	0
KIAA1522	0.00147711	0	0	0	0.00268096	0
YARS	0.169867	0.0647321	0.128641	0.195599	0.0670241	0.472441
S100PBP	0.161004	0.09375	0.0873786	0.171149	0.077748	0.188976
FNDC5	0	0	0	0.00244499	0	0
HPCA	0	0	0	0	0.00268096	0
TMEM54	0.00147711	0.00223214	0.00242718	0	0.00268096	0
RNF19B	0.0118168	0.00223214	0.0291262	0.0366748	0.0241287	0.00787402
RP1-117O3.2	0	0	0	0	0	0
AK2	0.183161	0.0825893	0.196602	0.220049	0.0884719	0.480315
AZIN2	0.0384047	0.00446429	0	0.0171149	0.00268096	0.0551181
TRIM62	0.00443131	0.00892857	0.0242718	0.0146699	0.00536193	0.015748
ZNF362	0.0206795	0.00892857	0.0218447	0.00733496	0.0134048	0.023622
RP11-415J8.7	0	0	0	0	0	0
A3GALT2	0	0	0	0	0	0
RP11-415J8.3	0	0	0.00242718	0	0	0
PHC2	0.0251108	0.00669643	0.0291262	0.0268949	0.00536193	0.0393701
RP11-415J8.5	0	0	0	0	0	0
ZSCAN20	0.00147711	0.00223214	0	0	0.00804289	0.00787402
CSMD2	0	0.00223214	0	0	0	0
HMGB4	0	0	0	0	0	0
CSMD2-AS1	0	0	0	0	0	0
C1orf94	0	0	0	0	0	0
SMIM12	0.161004	0.078125	0.167476	0.156479	0.107239	0.275591
GJB5	0	0	0	0	0	0
GJB4	0	0	0	0	0	0
RP1-34M23.5	0	0	0	0	0	0
GJB3	0	0	0	0	0	0
GJA4	0	0.00446429	0	0	0.0160858	0
RP5-997D16.2	0	0	0	0	0	0
DLGAP3	0.00295421	0.00892857	0.00485437	0.0171149	0.0107239	0.015748
RP11-244H3.4	0.0531758	0.0245536	0.0558252	0.0171149	0.0214477	0.0629921
ZMYM6NB	0.00147711	0.00223214	0.00485437	0.00244499	0	0.015748
ZMYM6	0.0206795	0.0133929	0.026699	0.0195599	0.0160858	0.0314961
ZMYM1	0.00590842	0.0111607	0.00728155	0.00733496	0.00268096	0.015748
SFPQ	0.283604	0.194196	0.398058	0.374083	0.201072	1.11024
ZMYM4	0.0265879	0.0245536	0.0194175	0.0220049	0.0214477	0.023622
ZMYM4-AS1	0	0	0	0	0	0
KIAA0319L	0.0694239	0.0513393	0.0800971	0.134474	0.0723861	0.0787402
NCDN	0.014771	0.0111607	0.0339806	0.0244499	0.0214477	0.0551181
RP4-728D4.2	0.0177253	0.0133929	0.0242718	0.0244499	0.0134048	0.015748
TFAP2E	0	0	0.00242718	0	0.00268096	0.00787402
PSMB2	0.522895	0.28125	0.842233	0.640587	0.273458	1.6063
C1orf216	0.0206795	0.00669643	0.0412621	0.0268949	0.0134048	0.00787402
CLSPN	0.0753323	0.0669643	0.106796	0.227384	0.0670241	1.16535
RP11-435D7.3	0	0.00223214	0	0	0	0
AGO4	0.0236337	0.015625	0.00970874	0.00977995	0.0134048	0.015748
AGO1	0.0162482	0.0133929	0.0364078	0.0317848	0.0294906	0.0393701
RP4-789D17.5	0	0	0.00242718	0.00244499	0	0
AGO3	0.0605613	0.0446429	0.0436893	0.0782396	0.0428954	0.110236
RP4-665N4.8	0.00590842	0.00446429	0	0.0122249	0.00536193	0.015748
TEKT2	0	0	0	0	0	0
ADPRHL2	0.0546529	0.015625	0.0558252	0.0317848	0.0134048	0.23622
COL8A2	0	0	0	0	0	0
TRAPPC3	0.206795	0.0892857	0.288835	0.205379	0.123324	0.370079
MAP7D1	0.0664697	0.0446429	0.101942	0.149144	0.0991957	0.125984
THRAP3	0.375185	0.194196	0.497573	0.259169	0.147453	0.96063
SH3D21	0.00590842	0.00446429	0.00242718	0.00244499	0.00536193	0
EVA1B	0.0354505	0.0200893	0.0315534	0.0317848	0.0107239	0.00787402
RP11-268J15.5	0	0	0	0	0	0
STK40	0.0177253	0.00669643	0.026699	0.0122249	0.0160858	0.0314961
LSM10	0.221566	0.147321	0.398058	0.259169	0.211796	0.393701
OSCP1	0	0.00223214	0	0.00488998	0.0107239	0
MRPS15	0.237814	0.207589	0.427184	0.332518	0.203753	0.472441
CSF3R	0	0	0	0	0.00268096	0
RP4-614N24.1	0	0	0	0	0	0
GRIK3	0	0	0	0	0	0
RP5-1180C18.1	0	0	0	0	0	0
LINC01137	0.0162482	0.00223214	0.0194175	0.0171149	0.00536193	0.0314961
ZC3H12A	0.0768095	0.145089	0.349515	0.447433	0.447721	0.220472
MEAF6	0.367799	0.245536	0.485437	0.366748	0.16622	0.716535
SNIP1	0.028065	0.0245536	0.038835	0.0757946	0.0482574	0.0708661
DNALI1	0	0	0	0.00244499	0	0
GNL2	0.0546529	0.03125	0.0800971	0.0953545	0.0428954	0.212598
RSPO1	0	0	0	0	0	0
C1orf109	0.0192024	0.0267857	0.0461165	0.0293399	0.0107239	0.0866142
CDCA8	0.00886263	0.00446429	0.00970874	0.0293399	0.00268096	0.362205
EPHA10	0	0	0	0.00244499	0	0
MANEAL	0.00295421	0.00223214	0	0	0.00536193	0.015748
RP11-109P14.9	0	0	0	0	0	0
YRDC	0.0192024	0.0223214	0.0242718	0.0244499	0.00804289	0.0629921
C1orf122	0.144756	0.0803571	0.230583	0.183374	0.126005	0.425197
MTF1	0.0192024	0.015625	0.0291262	0.0440098	0.0402145	0.0629921
INPP5B	0.014771	0.00892857	0.0194175	0.0220049	0.00804289	0.0472441
RP11-109P14.10	0	0	0	0	0	0
SF3A3	0.119645	0.0714286	0.145631	0.136919	0.075067	0.283465
FHL3	0.0369276	0.0357143	0.13835	0.0488998	0.0670241	0.110236
UTP11L	0.104874	0.0848214	0.157767	0.227384	0.144772	0.204724
POU3F1	0.0132939	0.0200893	0.0631068	0.0586797	0.0321716	0.0944882
RP5-884C9.2	0	0	0	0	0	0
LINC01343	0	0	0	0	0	0
RP11-329N22.1	0	0	0	0	0	0
RRAGC	0.0398818	0.0267857	0.0606796	0.0366748	0.0428954	0.110236
RP5-864K19.4	0.00443131	0.00669643	0.0145631	0.00733496	0.00804289	0
MYCBP	0.0827179	0.0491071	0.114078	0.0440098	0.0348525	0.228346
RP5-864K19.6	0	0	0	0	0	0
GJA9	0	0	0	0	0	0
RHBDL2	0	0	0.00242718	0	0	0
AKIRIN1	0.0753323	0.0558036	0.184466	0.176039	0.158177	0.23622
NDUFS5	0.93353	0.90625	1.49757	1.19071	0.903485	1.64567
MACF1	0.192024	0.102679	0.150485	0.173594	0.107239	0.244094
RP11-420K8.1	0	0	0	0	0	0
BMP8A	0	0	0	0	0	0
RP11-69E11.4	0.00886263	0.00892857	0.0169903	0.00244499	0.00268096	0.0393701
PABPC4	0.175775	0.245536	0.293689	0.286064	0.321716	0.456693
RP11-69E11.8	0	0	0	0	0	0
HEYL	0	0	0.00242718	0	0	0
RP1-144F13.3	0	0	0	0	0	0
NT5C1A	0	0	0	0	0	0
HPCAL4	0.00147711	0.00446429	0.00242718	0	0.00804289	0.015748
PPIE	0.175775	0.120536	0.206311	0.168704	0.123324	0.299213
BMP8B	0	0	0	0	0.00268096	0
OXCT2	0.00295421	0.00446429	0.00242718	0.0122249	0.0134048	0.015748
RP1-118J21.25	0.00147711	0	0	0	0	0
TRIT1	0.014771	0.00892857	0.0339806	0.00977995	0.00804289	0.015748
MYCL	0	0.00223214	0	0.00244499	0	0.023622
RP1-118J21.5	0	0	0	0	0	0
MFSD2A	0.00147711	0	0.0121359	0.0342298	0.0107239	0.0472441
CAP1	0.921713	0.426339	1.00243	0.784841	0.319035	1.71654
PPT1	0.20384	0.125	0.254854	0.200489	0.077748	0.480315
RLF	0.0398818	0.0133929	0.0606796	0.0904645	0.0536193	0.0551181
TMCO2	0.00147711	0	0.00242718	0	0	0
RP1-39G22.7	0.0605613	0.0535714	0.0485437	0.0268949	0.0134048	0.0944882
ZMPSTE24	0.0930576	0.0491071	0.0849515	0.0855746	0.0268097	0.110236
COL9A2	0.0590842	0.0178571	0.291262	0.0709046	0.0134048	0.141732
SMAP2	0.313146	0.258929	0.718447	0.383863	0.399464	0.551181
ZFP69B	0	0.00223214	0	0.00488998	0	0
ZFP69	0.00590842	0.00223214	0	0.00488998	0.00536193	0
RP11-656D10.3	0.00886263	0.00892857	0.00242718	0.00244499	0.00268096	0.00787402
EXO5	0.0103397	0.0111607	0.0145631	0.00977995	0.00536193	0.0787402
RP11-656D10.5	0	0	0	0	0	0
RP11-656D10.6	0	0	0	0	0	0
ZNF684	0.00590842	0.0178571	0.038835	0.0293399	0.0348525	0.110236
RIMS3	0	0	0	0.00244499	0	0
RP4-739H11.3	0	0	0	0	0	0
NFYC-AS1	0.00443131	0.00669643	0	0.00488998	0.00804289	0.023622
NFYC	0.104874	0.0491071	0.17233	0.146699	0.0911528	0.322835
KCNQ4	0	0	0	0	0	0
CITED4	0.00147711	0.015625	0.0194175	0.0171149	0.0187668	0
RP5-1066H13.4	0.00147711	0.00223214	0	0.00244499	0.00268096	0
CTPS1	0.0339734	0.0178571	0.0436893	0.0513447	0.0214477	0.173228
SLFNL1-AS1	0	0	0	0	0	0
SLFNL1	0	0	0	0	0	0
SCMH1	0.0162482	0.00669643	0.00242718	0.00488998	0.00268096	0.102362
RP11-399E6.1	0	0	0	0	0	0
FOXO6	0	0	0	0.00733496	0.00536193	0
RP11-399E6.4	0	0.00223214	0	0	0	0
EDN2	0	0	0	0.00244499	0.00268096	0
HIVEP3	0.0590842	0.0245536	0.0509709	0.0415648	0.0134048	0.0472441
RP11-486B10.3	0	0	0	0	0	0
GUCA2B	0	0	0	0	0	0
GUCA2A	0	0	0	0	0	0
FOXJ3	0.0398818	0.0334821	0.0631068	0.0342298	0.0294906	0.0866142
RIMKLA	0	0	0	0.00244499	0	0
ZMYND12	0	0	0	0	0	0
PPCS	0.237814	0.136161	0.283981	0.156479	0.0589812	0.307087
CCDC30	0.00147711	0.0111607	0.00485437	0	0	0.00787402
PPIH	0.132939	0.176339	0.196602	0.224939	0.147453	0.748031
RP5-994D16.3	0.00443131	0	0	0	0	0
YBX1	1.72969	1.64062	2.8665	2.22738	1.40214	4.70866
CLDN19	0	0	0	0	0	0
P3H1	0.0324963	0.0200893	0.0339806	0.0440098	0.0107239	0.0629921
C1orf50	0.0827179	0.0401786	0.104369	0.0904645	0.080429	0.267717
RP5-994D16.9	0	0	0	0	0	0
RP5-994D16.11	0	0	0	0	0	0
SVBP	0.109306	0.0982143	0.240291	0.127139	0.10992	0.401575
ERMAP	0.00443131	0.0111607	0.00485437	0.00244499	0.00536193	0.00787402
RP11-342M1.3	0.00147711	0.00446429	0.00242718	0	0.00268096	0
ZNF691	0.0132939	0.015625	0.0169903	0.0146699	0.00268096	0.0629921
SLC2A1	0.0221566	0.03125	0.0485437	0.0782396	0.0589812	0.0629921
SLC2A1-AS1	0.0103397	0.00223214	0.00485437	0.00244499	0.00268096	0
FAM183A	0	0	0	0	0	0
EBNA1BP2	0.0915805	0.0379464	0.128641	0.114914	0.0509383	0.275591
CFAP57	0	0	0	0.00244499	0.00268096	0
TMEM125	0.00147711	0	0	0	0.00268096	0
C1orf210	0	0	0	0	0	0
TIE1	0.00738552	0	0.00485437	0.00244499	0	0.00787402
MPL	0	0	0	0	0	0
RP1-92O14.3	0.00443131	0.00446429	0.00242718	0.00244499	0.00804289	0.015748
CDC20	0.0324963	0.0200893	0.0412621	0.119804	0.0214477	0.708661
ELOVL1	0.0945347	0.0513393	0.0970874	0.0977995	0.0482574	0.188976
MED8	0.0738552	0.0691964	0.165049	0.124694	0.0643432	0.267717
RP1-92O14.6	0	0	0	0	0	0
SZT2	0.0177253	0.00892857	0.0291262	0.00977995	0.00268096	0.023622
SZT2-AS1	0	0	0	0	0	0
HYI	0.0162482	0.015625	0.0242718	0.0366748	0.00536193	0.0708661
HYI-AS1	0	0	0	0	0	0
PTPRF	0.0103397	0.00446429	0.00242718	0.00733496	0	0
KDM4A	0.0221566	0.0111607	0.0461165	0.0513447	0.00804289	0.0314961
KDM4A-AS1	0.00590842	0.00446429	0.00242718	0.00488998	0.00268096	0.015748
ST3GAL3	0.0132939	0.00892857	0.00728155	0.0146699	0.0214477	0.0472441
RP11-184I16.4	0	0	0	0	0	0
ARTN	0	0	0	0	0	0
RP11-7O11.3	0.00147711	0	0.00485437	0.00488998	0.00268096	0
IPO13	0.00590842	0.00446429	0.00485437	0.0122249	0.00268096	0.00787402
DPH2	0.0236337	0.0111607	0.0242718	0.0171149	0.0134048	0.0314961
ATP6V0B	0.375185	0.212054	0.531553	0.449878	0.265416	0.944882
B4GALT2	0.00443131	0	0.00242718	0	0.00268096	0.00787402
CCDC24	0.00147711	0	0.00485437	0	0.00268096	0
SLC6A9	0	0	0	0	0	0
RP5-1198O20.4	0.00295421	0	0.00242718	0.00244499	0	0
KLF17	0	0	0	0	0	0
KLF18	0	0	0	0	0	0
DMAP1	0.070901	0.0379464	0.0970874	0.0929095	0.0321716	0.133858
ERI3	0.0679468	0.0357143	0.0728155	0.0831296	0.00804289	0.188976
RNF220	0.0398818	0.0267857	0.0461165	0.0513447	0.0187668	0.110236
TMEM53	0.0236337	0.00669643	0.0145631	0.0220049	0.00268096	0.0314961
C1orf228	0.0310192	0.0513393	0.00728155	0.0244499	0.0348525	0.0314961
KIF2C	0.00738552	0	0.0121359	0.0415648	0.00804289	0.322835
RP11-269F19.2	0.00295421	0	0	0	0	0.00787402
RPS8	9.24372	16.1585	13.3908	9.69682	14.6729	12.9134
BEST4	0.00590842	0.00892857	0.00485437	0.00733496	0.00536193	0.00787402
PLK3	0.042836	0.180804	0.247573	0.300733	0.418231	0.204724
TCTEX1D4	0.00147711	0.00669643	0.00485437	0.00244499	0.00268096	0
BTBD19	0	0	0.00485437	0.00244499	0	0.015748
PTCH2	0.014771	0.00223214	0.00242718	0.0293399	0.00536193	0.0866142
EIF2B3	0.0413589	0.0267857	0.0485437	0.0391198	0.00804289	0.173228
HECTD3	0.00886263	0.00669643	0.0145631	0.0220049	0.00268096	0.015748
UROD	0.0620384	0.0625	0.109223	0.0733496	0.0536193	0.228346
ZSWIM5	0	0	0	0	0	0
LINC01144	0	0	0	0	0.00268096	0
HPDL	0	0	0.00242718	0	0	0.023622
MUTYH	0.0369276	0.0223214	0.0485437	0.0513447	0.0268097	0.125984
TOE1	0.0177253	0.03125	0.0509709	0.0562347	0.0294906	0.181102
TESK2	0.00590842	0.00892857	0.00485437	0.00977995	0.00804289	0
CCDC163P	0	0	0.00242718	0	0.00268096	0.0393701
MMACHC	0.00147711	0	0.00242718	0	0	0.00787402
PRDX1	0.48449	0.600446	1.35922	1.0709	0.849866	1.10236
AKR1A1	0.184638	0.149554	0.354369	0.200489	0.117962	0.456693
NASP	0.33678	0.129464	0.402913	0.337408	0.160858	1.62205
CCDC17	0.00147711	0	0.00728155	0.00244499	0.00268096	0
GPBP1L1	0.134417	0.0602679	0.169903	0.119804	0.107239	0.204724
TMEM69	0.0886263	0.0535714	0.0995146	0.0855746	0.0509383	0.125984
IPP	0.0310192	0.0223214	0.038835	0.0244499	0.0134048	0.0629921
MAST2	0.0103397	0.00446429	0.00728155	0.00733496	0.00536193	0.0393701
PIK3R3	0.0162482	0.0111607	0.0242718	0.0195599	0.00804289	0.023622
RP4-533D7.4	0	0	0	0	0	0
RP4-533D7.5	0	0	0.00242718	0.00244499	0.00804289	0.015748
TSPAN1	0.00295421	0	0	0	0	0
RP11-322N21.2	0	0	0	0	0	0
POMGNT1	0.0162482	0.00446429	0.0242718	0.0293399	0.00804289	0.0708661
LURAP1	0.00147711	0	0.00242718	0	0	0
RAD54L	0.00295421	0	0.00485437	0.00977995	0	0.0944882
LRRC41	0.0384047	0.0200893	0.038835	0.0488998	0.0321716	0.102362
UQCRH	1.45938	1.27902	1.97087	1.66504	1.13941	2.87402
NSUN4	0.014771	0.0111607	0.0242718	0.0317848	0.0160858	0.023622
FAAH	0.00147711	0.00446429	0.00242718	0.00733496	0	0
DMBX1	0	0	0	0	0	0
RP11-49P4.7	0	0	0	0	0	0
MKNK1-AS1	0	0	0	0	0	0
KNCN	0	0	0	0	0	0
MKNK1	0.0694239	0.0446429	0.126214	0.0880196	0.0536193	0.11811
MOB3C	0.0177253	0.0111607	0.0242718	0.0293399	0.0134048	0.0472441
ATPAF1	0.0384047	0.03125	0.0582524	0.0195599	0.0160858	0.110236
TEX38	0	0	0	0	0	0
EFCAB14-AS1	0	0	0	0	0	0
EFCAB14	0.098966	0.078125	0.114078	0.102689	0.077748	0.23622
CYP4B1	0.00147711	0	0	0	0	0
CYP4A11	0	0	0	0	0	0
CYP4X1	0	0	0.00242718	0	0	0
CYP4Z1	0	0	0	0.00733496	0	0
CYP4A22-AS1	0	0	0	0	0	0
CYP4A22	0	0	0	0	0	0
LINC00853	0.00443131	0	0	0.00488998	0	0
PDZK1IP1	0	0	0	0	0	0.00787402
TAL1	0	0	0	0	0	0
RP1-18D14.7	0	0	0	0	0	0
STIL	0.00886263	0.00223214	0.00485437	0.0171149	0.00268096	0.133858
CMPK1	0.394387	0.339286	0.359223	0.398533	0.257373	0.669291
LINC01389	0.00147711	0	0	0	0	0
FOXE3	0	0	0	0	0.00268096	0
FOXD2-AS1	0.00295421	0.00223214	0.00485437	0.00488998	0.0134048	0
FOXD2	0.00147711	0.00223214	0	0	0.00268096	0
RP11-543D5.1	0	0	0	0	0	0
TRABD2B	0	0	0	0	0	0
RP11-543D5.2	0	0	0	0	0	0
RP11-330M19.1	0	0	0	0	0	0
RP4-683M8.2	0	0	0	0	0	0
RP11-193P11.3	0	0	0	0	0	0
AL356289.1	0	0	0	0	0	0
RP5-1024N4.2	0	0	0	0	0	0
SLC5A9	0	0	0	0	0	0
RP5-1024N4.4	0	0	0	0	0	0
SPATA6	0	0.00446429	0	0	0	0
AGBL4	0	0	0	0	0	0
BEND5	0	0.00669643	0.00485437	0	0	0
RP11-141A19.1	0	0	0	0	0	0
RP11-141A19.2	0	0	0	0	0	0
ELAVL4	0	0.00446429	0	0	0	0
RP11-567C20.2	0	0	0	0	0	0
RP11-567C20.3	0	0	0	0	0	0
DMRTA2	0	0	0	0	0	0
FAF1	0.0605613	0.0200893	0.0849515	0.0733496	0.0294906	0.188976
RP5-850O15.3	0	0	0	0	0	0
CDKN2C	0.0915805	0.140625	0.376214	0.633252	0.268097	0.503937
C1orf185	0	0	0	0	0	0
LINC01562	0.00147711	0	0	0.00244499	0	0
RNF11	0.10192	0.0691964	0.123786	0.154034	0.155496	0.149606
RP11-296A18.6	0	0	0	0	0	0
TTC39A	0	0	0	0	0	0
TTC39A-AS1	0	0	0	0	0	0
EPS15	0.152142	0.0758929	0.0995146	0.0904645	0.10992	0.244094
RP11-253A20.1	0	0	0	0	0	0
RP11-191G24.1	0	0.00223214	0.00242718	0.00488998	0.0134048	0
OSBPL9	0.0753323	0.0558036	0.0849515	0.0709046	0.0911528	0.228346
NRDC	0.25997	0.09375	0.257282	0.146699	0.0884719	0.425197
RP4-657D16.3	0	0	0	0.00244499	0.00268096	0
RP4-657D16.6	0	0	0	0	0	0
RAB3B	0.00295421	0	0.00242718	0	0	0.015748
TXNDC12	0.202363	0.142857	0.351942	0.183374	0.131367	0.574803
KTI12	0.0324963	0.0223214	0.0582524	0.0635697	0.0321716	0.173228
RP11-91A18.4	0	0	0	0	0	0
TXNDC12-AS1	0	0	0	0	0	0
BTF3L4	0.156573	0.147321	0.279126	0.171149	0.128686	0.330709
ZFYVE9	0	0	0	0	0.00268096	0
CC2D1B	0.0162482	0.00223214	0.00970874	0.00977995	0.0107239	0.0708661
RP11-155O18.6	0	0	0	0	0	0
ORC1	0.00590842	0.00223214	0.0218447	0.0122249	0.00268096	0.19685
PRPF38A	0.144756	0.0982143	0.186893	0.141809	0.155496	0.283465
ZCCHC11	0.116691	0.0915179	0.121359	0.105134	0.0911528	0.125984
RP11-25O10.2	0	0	0	0	0	0
GPX7	0.0192024	0.0245536	0.0436893	0.0268949	0.0187668	0.0629921
FAM159A	0.028065	0.0535714	0.0291262	0.0342298	0.168901	0.0472441
COA7	0.00886263	0.00892857	0.0194175	0.0268949	0.0375335	0.0629921
ZYG11B	0.00590842	0.0111607	0.0242718	0.0146699	0.0134048	0.00787402
ZYG11A	0	0	0	0.00244499	0	0
RP4-631H13.2	0	0	0	0	0	0
ECHDC2	0.05613	0.0580357	0.150485	0.0831296	0.077748	0.0708661
SCP2	0.522895	0.258929	0.652913	0.420538	0.257373	0.858268
AL445183.1	0	0	0	0	0	0
PODN	0	0	0	0	0	0
RP11-334A14.5	0	0	0	0	0	0
SLC1A7	0	0	0	0	0	0
RP11-334A14.8	0	0	0	0	0	0
CPT2	0.028065	0.0178571	0.038835	0.0366748	0.00804289	0.0787402
RP5-1024G6.2	0	0	0	0	0	0
C1orf123	0.1226	0.0803571	0.131068	0.136919	0.0884719	0.307087
RP5-1024G6.7	0.00147711	0	0.00242718	0.00244499	0	0.015748
MAGOH	0.398818	0.261161	0.402913	0.535452	0.410188	1.44882
RP5-1024G6.5	0.00147711	0	0.00485437	0	0	0.00787402
LRP8	0.00590842	0.00223214	0.00728155	0.00733496	0.0134048	0.0629921
RP4-784A16.1	0	0	0	0	0	0
RP4-784A16.2	0	0	0	0	0	0
RP4-784A16.4	0	0	0	0	0	0
RP4-784A16.5	0	0.00223214	0.00242718	0	0.00268096	0
RP11-117D22.1	0	0	0	0	0	0
RP11-117D22.2	0	0.00892857	0.00242718	0	0.00268096	0
DMRTB1	0	0	0	0	0	0
GLIS1	0.00295421	0.00223214	0	0.00244499	0	0
NDC1	0.0118168	0.00446429	0.00970874	0.0220049	0.0160858	0.11811
YIPF1	0.0679468	0.0334821	0.106796	0.0757946	0.0643432	0.11811
DIO1	0	0	0	0	0	0
HSPB11	0.308715	0.189732	0.313107	0.369193	0.176944	1.49606
LRRC42	0.0265879	0.015625	0.026699	0.0171149	0.00804289	0.102362
LDLRAD1	0	0	0	0	0	0
TMEM59	0.89808	0.691964	1.07039	0.953545	0.605898	1.46457
TCEANC2	0.0221566	0.00892857	0.0218447	0.0195599	0.00536193	0.0551181
CDCP2	0	0	0	0	0	0
RP11-446E24.4	0	0	0	0	0	0
CYB5RL	0.00590842	0.00223214	0.00242718	0.00488998	0.00268096	0.015748
MRPL37	0.0871492	0.0848214	0.182039	0.161369	0.0643432	0.409449
SSBP3	0.0162482	0.0178571	0.0533981	0.0366748	0.0160858	0.0472441
SSBP3-AS1	0	0	0	0	0	0
RP5-997D24.3	0	0	0	0	0	0
RP4-705F19.1	0	0	0	0	0	0
RP5-866L20.1	0	0	0	0	0	0
ACOT11	0.00443131	0	0.00242718	0	0	0.00787402
FAM151A	0	0	0	0	0	0
MROH7	0	0	0	0	0	0
MROH7-TTC4	0	0	0	0	0	0
TTC4	0.00443131	0.00446429	0.0121359	0.00488998	0.00268096	0.0314961
PARS2	0	0	0.00485437	0.00488998	0.00536193	0.00787402
TTC22	0.00886263	0.00223214	0.0291262	0.00977995	0.00536193	0.023622
RP11-67L3.2	0	0	0.00242718	0.00244499	0	0
LEXM	0	0	0	0	0	0
DHCR24	0.00886263	0.00223214	0.00728155	0.0220049	0.00268096	0.0551181
RP11-67L3.5	0	0	0	0	0.00268096	0
RP11-67L3.4	0	0	0	0	0	0
TMEM61	0	0	0	0	0	0
RP11-12C17.2	0	0	0	0	0	0
BSND	0	0	0	0	0	0
PCSK9	0	0	0	0	0	0
USP24	0.0265879	0.0223214	0.038835	0.0415648	0.0160858	0.0708661
RP11-101C11.1	0	0	0	0	0	0
RP11-90C4.1	0	0	0	0	0	0
RP11-90C4.2	0	0	0	0	0	0
RP11-90C4.3	0	0	0	0	0	0
RP1-158P9.1	0	0	0	0	0	0
RP11-504A18.1	0	0	0	0	0	0
RP4-710M16.2	0	0	0	0	0	0
PLPP3	0	0	0	0.00244499	0.00536193	0
PRKAA2	0	0	0	0	0	0
C1orf168	0	0	0	0	0	0
RP11-378I13.1	0	0	0	0	0	0
C8A	0	0	0	0	0	0
C8B	0	0	0	0	0	0
RP5-1103B4.3	0	0	0	0	0	0
DAB1	0.00147711	0	0	0	0	0
RP6-102O10.1	0	0	0	0	0	0
DAB1-AS1	0	0	0	0	0	0
RP11-393I23.4	0	0	0	0	0	0
OMA1	0.05613	0.0491071	0.065534	0.0684597	0.0482574	0.0629921
TACSTD2	0.0132939	0.0111607	0.0145631	0.00733496	0.0107239	0.00787402
MYSM1	0.0546529	0.0625	0.0631068	0.0391198	0.0428954	0.11811
JUN	1.62629	2.93973	8.40534	11.0587	7.19571	8.74016
LINC01135	0	0	0	0	0	0
RP11-63G10.3	0.00295421	0.00223214	0	0	0.00536193	0.00787402
RP11-63G10.2	0	0	0	0	0	0
RP4-794H19.1	0.00886263	0	0.00242718	0.00244499	0.00536193	0.015748
LINC01358	0.0457903	0.00892857	0.0194175	0.0317848	0.0107239	0.0866142
RP11-145M4.1	0	0	0	0	0	0
RP11-145M4.2	0	0	0	0	0	0
RP11-467C18.1	0	0	0	0	0	0
FGGY	0.0177253	0.00223214	0.0121359	0.0171149	0.0187668	0.00787402
RP4-782L23.2	0	0	0	0	0	0
HOOK1	0	0.00669643	0.00242718	0	0.00804289	0
CYP2J2	0	0	0	0.00244499	0.00268096	0
C1orf87	0	0	0	0	0	0
RP11-575B7.3	0	0	0	0	0	0
RP11-776H12.1	0	0	0	0	0	0
RP11-436K8.1	0	0	0	0	0	0
NFIA	0.0132939	0.0133929	0.0121359	0.0122249	0.0268097	0.023622
NFIA-AS2	0	0	0	0	0	0
TM2D1	0.0915805	0.0758929	0.121359	0.0782396	0.0643432	0.15748
RP11-430G17.3	0.00443131	0.0178571	0.00242718	0.00977995	0.00268096	0.015748
INADL	0.00443131	0.0111607	0.0194175	0.00977995	0.0187668	0.00787402
L1TD1	0	0.00223214	0	0.00244499	0.00268096	0
KANK4	0	0	0	0	0	0
USP1	0.140325	0.0959821	0.18932	0.158924	0.0965147	1.08661
DOCK7	0.00443131	0.00446429	0.00242718	0	0.00536193	0.015748
ANGPTL3	0	0	0	0	0	0
RP11-230B22.1	0	0	0	0	0	0
ATG4C	0.0118168	0.00446429	0.0194175	0.0146699	0.0241287	0.0314961
RP4-771M4.3	0	0	0	0	0	0
RP11-5P4.1	0	0	0	0	0	0
RP11-5P4.2	0	0	0	0	0	0
RP11-5P4.3	0	0	0	0	0	0
RP11-335E6.2	0	0	0	0	0	0
RP11-335E6.3	0	0	0	0	0	0
FOXD3-AS1	0	0	0.00242718	0	0	0
FOXD3	0	0	0	0	0	0
ALG6	0.0531758	0.0446429	0.0485437	0.0660147	0.0509383	0.11811
ITGB3BP	0.0901034	0.046875	0.140777	0.124694	0.0187668	0.661417
EFCAB7	0.0206795	0.0200893	0.026699	0.0268949	0.0134048	0.0551181
PGM1	0.0679468	0.0245536	0.0461165	0.0391198	0.0294906	0.133858
ROR1	0	0	0	0	0	0
ROR1-AS1	0	0	0	0	0	0
UBE2U	0	0	0	0	0	0
CACHD1	0	0.00223214	0.038835	0	0	0
RAVER2	0	0	0.00485437	0	0.00268096	0
JAK1	0.545052	0.325893	0.82767	0.420538	0.310992	0.771654
RP4-535B20.4	0	0	0	0	0	0
RP4-535B20.1	0	0	0	0	0	0
AK4	0.00886263	0.00223214	0.00242718	0.00488998	0	0.00787402
DNAJC6	0	0	0	0	0.00268096	0
RP5-1044H5.1	0	0	0	0	0	0
LEPROT	0.128508	0.116071	0.291262	0.112469	0.0938338	0.212598
LEPR	0.00590842	0.00446429	0.0194175	0.00488998	0	0.00787402
PDE4B	0.11226	0.209821	0.264563	0.242054	0.407507	0.173228
RP11-397C12.1	0	0	0	0	0	0
SGIP1	0	0	0	0	0	0
RP4-598P13.1	0	0	0	0	0	0
TCTEX1D1	0	0	0	0	0	0.00787402
INSL5	0	0	0	0	0	0
WDR78	0.00443131	0.00223214	0.00485437	0	0	0
RP11-342H21.2	0	0	0	0	0	0
MIER1	0.231905	0.174107	0.383495	0.288509	0.257373	0.488189
SLC35D1	0.0236337	0.00223214	0.0606796	0.0171149	0.0187668	0.0866142
C1orf141	0	0	0	0	0	0
IL23R	0.00295421	0.00669643	0.0533981	0.0146699	0.0107239	0.023622
IL12RB2	0.00443131	0.00892857	0.0849515	0.0171149	0.00536193	0.023622
SERBP1	0.955687	0.526786	1.46117	1.022	0.512064	2.37795
RP11-393N21.2	0	0	0	0	0	0
GADD45A	0.132939	0.223214	1.20146	0.655257	0.428954	1
GNG12	0	0.00223214	0.00242718	0	0.00268096	0
GNG12-AS1	0	0	0	0	0	0
DIRAS3	0	0	0.0873786	0	0	0.00787402
WLS	0	0	0.00242718	0.00244499	0	0
RPE65	0	0	0	0	0	0
DEPDC1	0.00147711	0	0.0121359	0.00977995	0	0.181102
RP4-694A7.2	0	0	0	0	0	0
DEPDC1-AS1	0	0	0	0	0	0
RP11-424D14.1	0	0	0	0	0	0
RP11-74K19.1	0	0	0	0	0	0
RP3-380B4.1	0	0	0	0	0	0
LRRC7	0	0	0	0	0	0
RP11-181B18.1	0	0	0	0	0	0
LRRC40	0.0413589	0.03125	0.0461165	0.0440098	0.0321716	0.125984
SRSF11	0.750369	0.553571	0.854369	0.863081	0.536193	1.71654
RP4-677H15.4	0	0	0	0	0	0
ANKRD13C	0.0251108	0.0290179	0.0825243	0.0513447	0.0241287	0.0866142
HHLA3	0.0192024	0.0245536	0.0291262	0.0171149	0.0107239	0.0472441
RP11-180O5.2	0.00147711	0	0	0.00733496	0	0
AL158839.1	0	0	0	0	0	0
CTH	0.00147711	0.0223214	0.0218447	0.0464548	0.0965147	0.00787402
RP11-42O15.3	0	0.00223214	0.00242718	0	0	0
RP5-952N6.1	0	0	0	0	0	0
RP11-99H8.1	0	0	0	0	0	0
PTGER3	0.00147711	0	0	0	0	0
RP3-333A15.1	0	0	0	0	0	0
ZRANB2-AS1	0	0	0	0	0	0
ZRANB2	0.360414	0.223214	0.274272	0.232274	0.171582	0.677165
NEGR1	0	0	0	0.00244499	0	0
RP11-82L20.1	0	0	0	0	0	0
RP4-660H19.1	0	0	0	0	0	0
RP11-262K1.1	0	0	0	0	0	0
LINC01360	0	0	0	0	0	0
RP4-788P17.1	0	0	0	0	0	0
LRRIQ3	0.00147711	0.00446429	0.0121359	0	0.00536193	0
FPGT	0.0324963	0.0111607	0.0339806	0.0195599	0.0187668	0.0393701
FPGT-TNNI3K	0	0	0.00242718	0	0	0
TNNI3K	0	0	0	0	0	0
RP11-439H8.4	0	0	0	0	0	0
RP4-650F12.2	0	0	0	0	0	0
LRRC53	0	0	0	0	0	0
ERICH3	0	0	0	0	0.00268096	0
ERICH3-AS1	0	0	0	0	0	0
RP11-17E13.2	0.00147711	0	0.00242718	0.00733496	0.00268096	0.00787402
CRYZ	0.0487445	0.0357143	0.0315534	0.0342298	0.0509383	0.0629921
TYW3	0.098966	0.0513393	0.13835	0.139364	0.0723861	0.19685
RP11-93N20.1	0	0	0	0	0	0
RP11-510C10.4	0	0	0	0	0	0
RP11-510C10.2	0	0	0	0	0	0
LHX8	0	0	0	0	0	0
RP11-510C10.3	0	0	0	0	0	0
SLC44A5	0	0	0	0	0	0
RP4-682C21.5	0	0	0	0	0	0
ACADM	0.159527	0.0736607	0.167476	0.127139	0.0831099	0.566929
RABGGTB	0.196455	0.254464	0.34466	0.364303	0.321716	0.566929
MSH4	0	0	0	0	0	0
ASB17	0	0	0	0	0	0
RP11-550H2.1	0	0	0	0	0	0
RP11-550H2.2	0	0	0	0	0	0
ST6GALNAC3	0.00443131	0	0.00242718	0.00733496	0.00804289	0
RP5-1102E8.3	0	0	0	0	0	0
RP11-415A20.1	0	0	0	0	0	0
ST6GALNAC5	0	0	0	0	0	0
RP4-564M11.2	0	0	0	0	0	0
PIGK	0.0679468	0.0625	0.101942	0.0537897	0.0509383	0.125984
AK5	0	0	0	0	0	0
RP11-375A5.1	0	0	0	0	0	0
ZZZ3	0.0457903	0.046875	0.0703884	0.0415648	0.0402145	0.125984
USP33	0.0768095	0.0491071	0.0946602	0.0684597	0.0509383	0.0944882
FAM73A	0.0649926	0.0535714	0.0558252	0.0391198	0.0428954	0.181102
NEXN-AS1	0	0	0.00242718	0	0	0
NEXN	0	0.00223214	0	0	0.00804289	0
FUBP1	0.215657	0.120536	0.262136	0.264059	0.115282	0.637795
DNAJB4	0.419498	1.24107	3.28398	3.16137	2.65147	1.56693
GIPC2	0	0	0	0.00488998	0	0
RP11-386I14.4	0.0871492	0.0334821	0.0364078	0.134474	0.0402145	0.220472
PTGFR	0	0	0	0	0	0
IFI44L	0.422452	0.314732	0.453883	0.332518	0.294906	0.692913
IFI44	0.485968	0.290179	0.565534	0.432763	0.380697	0.755906
ADGRL4	0	0	0	0	0	0
RP4-726F1.1	0	0	0	0	0	0
RP4-726F1.2	0	0	0	0	0	0
RP11-339A11.2	0	0	0	0	0	0
RP11-339D23.1	0	0	0	0	0	0
RP5-933B4.1	0	0	0	0	0	0
RP5-887A10.1	0	0.00446429	0	0	0	0
ADGRL2	0	0	0	0	0	0
RP5-837I24.2	0	0	0	0	0	0
RP5-837I24.4	0	0	0	0	0	0
RP11-147G16.1	0	0	0	0	0	0
LINC01362	0	0	0	0	0	0
LINC01361	0	0	0	0	0	0
RP11-413G15.1	0	0	0	0	0	0
RP11-475O6.1	0	0	0.00242718	0	0	0
RP5-836J3.1	0	0	0	0	0	0
TTLL7	0	0	0.00970874	0	0.00536193	0
RP11-486G15.2	0.0192024	0.00892857	0	0.00488998	0.00536193	0.0393701
PRKACB	0.186115	0.176339	0.26699	0.293399	0.24933	0.307087
SAMD13	0	0	0	0	0	0
DNASE2B	0	0	0	0	0	0
RPF1	0.193501	0.125	0.262136	0.273839	0.190349	0.314961
GNG5	1.12999	0.598214	1.64806	1.35941	0.514745	3.44094
CTBS	0.153619	0.131696	0.303398	0.234719	0.182306	0.299213
LINC01555	0	0	0	0	0	0
SSX2IP	0.0118168	0.0200893	0.0242718	0.0293399	0.0268097	0.0472441
LPAR3	0	0.00223214	0	0	0	0
MCOLN2	0.0576071	0.03125	0.00485437	0.0684597	0.0563003	0.0708661
WDR63	0	0.00446429	0.00242718	0	0.00536193	0
MCOLN3	0	0.00446429	0.0121359	0.0195599	0.00804289	0
SYDE2	0	0.0111607	0	0.00244499	0.0107239	0
C1orf52	0.0960118	0.149554	0.179612	0.386308	0.238606	0.440945
BCL10	0.0413589	0.09375	0.152913	0.293399	0.289544	0.125984
RP11-131L23.1	0.00295421	0	0.00728155	0.00488998	0	0
DDAH1	0	0	0	0	0	0
RP11-131L23.2	0	0	0	0	0	0
RP4-621F18.2	0	0	0	0	0	0
RP11-290M5.4	0.00147711	0	0	0	0	0
CYR61	0.00147711	0.00223214	0.00728155	0.0268949	0.00268096	0
RP11-290M5.2	0	0	0	0	0	0
ZNHIT6	0.0443131	0.0245536	0.0364078	0.0440098	0.0321716	0.133858
COL24A1	0	0	0	0	0	0
ODF2L	0.225997	0.292411	0.40534	0.254279	0.289544	0.291339
CLCA2	0	0	0	0	0	0
CLCA1	0	0	0	0	0	0
CLCA4	0	0	0	0	0	0
RP4-651E10.4	0	0	0	0	0	0
RP4-612B15.3	0.0177253	0.00446429	0.00728155	0.00733496	0.00268096	0.023622
SH3GLB1	0.338257	0.1875	0.601942	0.476773	0.246649	0.700787
2020-09-15	0.5613	0.359375	0.669903	0.496333	0.276139	0.944882
HS2ST1	0.0384047	0.0267857	0.00970874	0.0293399	0.00804289	0.0393701
RP4-604K5.3	0	0	0	0	0	0
RP5-1052I5.2	0	0	0	0	0	0
LINC01140	0	0	0	0	0	0
LMO4	0.432792	0.113839	0.0485437	0.435208	0.163539	0.661417
LINC01364	0	0	0	0	0	0
RP5-1027O11.1	0	0	0	0	0	0
PKN2-AS1	0	0	0.00485437	0	0	0
PKN2	0.0930576	0.0446429	0.0485437	0.0513447	0.0589812	0.141732
GTF2B	0.128508	0.205357	0.427184	0.486553	0.359249	0.448819
CCBL2	0.05613	0.0602679	0.0776699	0.0464548	0.0857909	0.11811
RBMXL1	0.0295421	0.0424107	0.0485437	0.114914	0.0938338	0.11811
GBP3	0.138848	0.078125	0.240291	0.205379	0.150134	0.220472
GBP1	0.332349	0.149554	0.347087	0.393643	0.206434	0.527559
GBP2	0.725258	0.383929	1.95874	0.933985	0.58445	1.10236
GBP7	0.00147711	0	0.00242718	0	0	0
GBP4	0.197932	0.0758929	0.31068	0.180929	0.101877	0.338583
GBP5	0.39291	0.238839	0.791262	0.479218	0.316354	0.669291
RP4-620F22.2	0	0.00223214	0	0	0	0
GBP6	0.00147711	0	0	0	0	0.00787402
LRRC8B	0.00886263	0.0178571	0.0291262	0.0391198	0.0455764	0.0393701
FLJ27354	0.0265879	0.0133929	0.0194175	0.0342298	0.0214477	0.0314961
LRRC8C	0.0546529	0.0602679	0.0800971	0.0806846	0.0884719	0.19685
RP11-302M6.4	0	0	0	0	0	0
RP5-943J3.2	0.0103397	0.00223214	0.00728155	0.0122249	0.00268096	0.023622
LRRC8D	0.0546529	0.0334821	0.0364078	0.0366748	0.0214477	0.0866142
RP11-302M6.5	0	0	0	0	0	0
ZNF326	0.118168	0.109375	0.208738	0.308068	0.214477	0.385827
RP5-827O9.1	0	0	0	0	0	0
BARHL2	0	0	0	0	0	0
RP4-665J23.1	0	0	0	0	0.00268096	0
RP4-665J23.2	0	0	0	0	0	0
RP4-665J23.4	0	0	0	0	0	0
ZNF644	0.181684	0.160714	0.182039	0.205379	0.209115	0.377953
HFM1	0	0	0	0	0	0
CDC7	0.0206795	0.0111607	0.0194175	0.0317848	0.00268096	0.188976
TGFBR3	0.0236337	0.0200893	0.0218447	0.0171149	0.0134048	0.0472441
BRDT	0	0.00223214	0	0	0.00268096	0
EPHX4	0	0	0	0	0	0
SETSIP	0	0	0	0	0	0
BTBD8	0.00147711	0.00669643	0.00242718	0.00244499	0.00536193	0.015748
KIAA1107	0	0	0.00242718	0	0.00268096	0
RP4-621B10.8	0	0	0	0	0	0
C1orf146	0	0	0	0	0	0
GLMN	0.0753323	0.0491071	0.0825243	0.0757946	0.0536193	0.244094
RPAP2	0.0915805	0.0535714	0.0825243	0.0709046	0.0241287	0.110236
GFI1	0.0738552	0.0178571	0.0898058	0.107579	0.0375335	0.181102
EVI5	0.0118168	0.00223214	0.00728155	0.0146699	0.00536193	0.0393701
RPL5	5.42836	9.71875	8.07039	5.81418	8.61126	7.31496
FAM69A	0.028065	0.0111607	0.0364078	0.0195599	0.0160858	0.0629921
MTF2	0.159527	0.131696	0.283981	0.249389	0.123324	0.385827
TMED5	0.134417	0.100446	0.199029	0.166259	0.134048	0.19685
CCDC18	0.0472674	0.03125	0.0679612	0.0464548	0.0268097	0.346457
DR1	0.308715	0.207589	0.424757	0.420538	0.219839	0.496063
FNBP1L	0.00590842	0.00446429	0.00242718	0.00244499	0.00268096	0.00787402
BCAR3	0.00147711	0	0.00242718	0.00977995	0.00268096	0
RP5-1033H22.2	0	0	0	0	0	0
RP4-561L24.3	0	0	0	0	0.00268096	0.00787402
DNTTIP2	0.171344	0.196429	0.337379	0.452323	0.490617	0.354331
GCLM	0.0457903	0.0825893	0.0606796	0.0806846	0.160858	0.133858
ABCA4	0	0	0	0	0	0
RP11-78O9.1	0	0	0	0	0	0
ARHGAP29	0.00295421	0.00223214	0	0	0	0
RP11-148B18.1	0	0	0	0	0	0
RP11-148B18.4	0	0	0	0	0	0
ABCD3	0.0339734	0.0223214	0.0315534	0.0146699	0.0348525	0.0629921
F3	0.00147711	0	0	0	0	0
RP11-86H7.6	0	0	0	0	0	0
SLC44A3	0.00295421	0	0	0	0	0
CNN3	0.00295421	0	0	0.00488998	0.00804289	0
RP4-639F20.1	0.00295421	0.00223214	0.00485437	0.00488998	0	0
ALG14	0.00590842	0.0223214	0.00728155	0.00244499	0.00804289	0.0393701
RP11-313A24.1	0	0	0	0	0	0
TMEM56	0	0.00223214	0	0	0	0
TMEM56-RWDD3	0	0	0.00728155	0	0.00536193	0
RP11-57H12.3	0	0	0	0	0	0
RWDD3	0.00147711	0.00669643	0.00728155	0.00733496	0.00804289	0.015748
RP11-57H12.5	0	0	0	0	0	0
RP4-586O15.1	0	0	0	0	0	0
RP11-14O19.1	0	0	0	0	0	0
RP11-14O19.2	0	0	0	0	0	0
FLJ31662	0	0	0	0	0	0
RP11-286B14.1	0	0	0	0	0	0
RP11-286B14.2	0	0	0	0	0	0
RP11-147C23.1	0	0	0	0	0	0
RP5-898J17.1	0	0	0	0	0	0
PTBP2	0.0192024	0.0111607	0.0509709	0.0537897	0.0214477	0.0866142
DPYD	0.0354505	0.0290179	0.0582524	0.0366748	0.0294906	0.0708661
DPYD-AS1	0	0	0	0	0	0
DPYD-AS2	0	0	0	0	0	0
RP11-272L13.3	0	0	0	0	0	0
RP11-490G2.2	0	0	0	0	0	0
MIR137HG	0	0	0	0	0	0
RP5-1070A16.1	0	0	0	0	0	0
SNX7	0	0	0	0	0	0
PLPPR5	0	0	0	0	0	0
RP5-896L10.1	0	0	0	0	0	0
PLPPR4	0	0	0	0	0	0
RP11-413P11.1	0	0	0	0	0	0
PALMD	0	0	0.00242718	0	0	0
FRRS1	0	0	0	0	0	0
AGL	0.0339734	0.0267857	0.0339806	0.0415648	0.0241287	0.0866142
RP5-884G6.2	0.00147711	0	0	0	0.00268096	0
SLC35A3	0.0398818	0.0491071	0.0776699	0.0611247	0.0402145	0.0944882
MFSD14A	0.0945347	0.0691964	0.191748	0.132029	0.134048	0.19685
RP4-714D9.2	0	0	0	0	0	0
SASS6	0.0221566	0.00892857	0.0169903	0.0440098	0.0187668	0.15748
TRMT13	0.070901	0.0446429	0.0703884	0.0562347	0.0375335	0.0944882
LRRC39	0	0.00223214	0.00728155	0	0	0
DBT	0.0369276	0.0111607	0.0315534	0.0415648	0.0348525	0.0393701
RTCA-AS1	0.00147711	0.00446429	0.0121359	0.00488998	0.00268096	0
RTCA	0.152142	0.100446	0.254854	0.215159	0.13941	0.275591
RP5-837M10.2	0	0	0	0	0	0
CDC14A	0.0398818	0.0602679	0.0436893	0.0488998	0.0965147	0.0629921
RP5-837M10.4	0	0	0	0	0	0
GPR88	0	0	0	0	0.00268096	0
LINC01349	0	0	0	0	0	0
VCAM1	0.183161	0.03125	0.026699	0.562347	0.0509383	0.299213
EXTL2	0.0206795	0.00446429	0.00728155	0.00733496	0.0160858	0.0472441
RP4-549L20.3	0.00590842	0.00223214	0.00728155	0.0146699	0.0107239	0.023622
SLC30A7	0.0635155	0.0513393	0.0898058	0.0268949	0.0348525	0.0787402
DPH5	0.0472674	0.0803571	0.0946602	0.0611247	0.0991957	0.0787402
RP11-421L21.2	0.00443131	0	0.00485437	0.00244499	0	0
RP11-421L21.3	0.0103397	0.00892857	0.0218447	0.00244499	0.0107239	0.00787402
RP4-575N6.4	0.00295421	0.0267857	0.0145631	0.00244499	0.0428954	0.00787402
S1PR1	0.0162482	0.0915179	0.0873786	0.0611247	0.171582	0.0314961
LINC01307	0	0	0	0	0	0
RP11-411H5.1	0	0	0	0	0	0
OLFM3	0	0	0	0	0	0
RP11-202K23.1	0	0	0	0	0	0
RP5-936J12.1	0	0	0	0	0	0
COL11A1	0	0	0	0	0	0
RP11-153F1.2	0	0	0	0	0	0
RP11-153F1.1	0	0	0	0	0	0
RNPC3	0.0753323	0.0424107	0.0631068	0.0220049	0.0375335	0.125984
AMY2B	0.00147711	0.00892857	0.0121359	0.00244499	0.00268096	0.00787402
AMY2A	0	0	0	0	0	0
AMY1A	0	0	0	0	0	0
AMY1B	0	0	0	0	0	0
AMY1C	0	0	0	0	0	0
RP11-251P6.1	0	0	0	0	0	0
RP11-24P14.1	0	0	0	0	0	0
RP5-947P14.1	0	0	0	0	0	0
RP11-233E12.1	0	0	0	0	0	0
PRMT6	0.0265879	0.00892857	0.0145631	0.0146699	0.00268096	0.0787402
NTNG1	0	0	0	0	0	0
VAV3	0.0502216	0.0178571	0.0800971	0.0293399	0.0348525	0.0629921
VAV3-AS1	0	0	0	0	0	0
RP11-356N1.2	0	0	0	0	0	0
SLC25A24	0.0472674	0.0401786	0.0728155	0.0415648	0.0375335	0.125984
RP11-483I13.5	0.00147711	0.00669643	0.00970874	0	0.00536193	0.00787402
NBPF4	0	0	0	0	0	0
RP11-483I13.2	0	0	0	0	0	0
NBPF6	0	0	0	0	0	0
RP11-131J3.1	0	0	0	0	0	0
FAM102B	0.028065	0.0178571	0.00728155	0.0220049	0.00804289	0.0314961
HENMT1	0.135894	0.0290179	0.0679612	0.119804	0.0589812	0.259843
PRPF38B	0.731167	0.473214	0.706311	0.640587	0.345845	1.51969
FNDC7	0	0	0	0	0	0
RP11-293A10.3	0	0	0	0	0	0
STXBP3	0.0871492	0.078125	0.114078	0.105134	0.0831099	0.212598
AKNAD1	0	0	0	0	0	0
RP11-475E11.9	0	0	0	0	0.00268096	0
SPATA42	0	0	0	0	0	0
GPSM2	0.0118168	0.0111607	0.00728155	0.0146699	0.0107239	0.133858
CLCC1	0.0206795	0.0133929	0.0218447	0.0122249	0.0187668	0.0314961
WDR47	0.0118168	0.00892857	0.0242718	0.0293399	0.0375335	0.0314961
TAF13	0.014771	0.015625	0.0461165	0.0660147	0.0455764	0.0472441
RP5-1065J22.8	0.00738552	0.00669643	0.0194175	0.00244499	0.0107239	0.015748
TMEM167B	0.0812408	0.0580357	0.118932	0.105134	0.136729	0.181102
SCARNA2	0.014771	0.0178571	0.00970874	0.00488998	0	0.00787402
C1orf194	0	0	0	0	0	0
KIAA1324	0.0369276	0.015625	0.00485437	0.0317848	0.0107239	0.015748
SARS	0.159527	0.129464	0.269417	0.195599	0.152815	0.291339
CELSR2	0	0	0	0.00244499	0.00268096	0
PSRC1	0.00738552	0.00223214	0	0.00488998	0.00268096	0.0787402
MYBPHL	0	0	0	0	0	0
SORT1	0	0	0.00242718	0.00244499	0	0
PSMA5	0.447563	0.252232	0.817961	0.481663	0.268097	1.07087
SYPL2	0	0	0	0	0	0
ATXN7L2	0.00147711	0.00223214	0.00728155	0.00488998	0.00268096	0.00787402
CYB561D1	0.014771	0.00223214	0.00485437	0.00488998	0.0107239	0.00787402
AMIGO1	0	0	0	0	0	0
GPR61	0.00147711	0.00223214	0	0.00244499	0	0
RP5-1160K1.8	0	0	0	0	0	0
GNAI3	0.169867	0.118304	0.218447	0.259169	0.182306	0.503937
GNAT2	0	0	0	0	0	0
AMPD2	0.0162482	0.0111607	0.0169903	0.00977995	0.0134048	0.015748
RP5-1160K1.6	0	0	0	0	0	0
GSTM4	0.0310192	0.00892857	0.00728155	0.0342298	0	0.023622
GSTM2	0.00147711	0	0.00970874	0.00244499	0.00268096	0.00787402
GSTM1	0	0	0	0	0	0
AC000032.2	0	0	0	0	0	0
GSTM5	0	0	0	0	0	0
RP4-735C1.4	0	0	0	0	0	0
GSTM3	0.0103397	0.0111607	0.0145631	0.0171149	0.0268097	0.0314961
EPS8L3	0	0	0	0.00244499	0	0.00787402
RP4-735C1.6	0	0	0	0	0	0
RP11-195M16.1	0	0	0	0	0	0
RP11-195M16.3	0	0	0	0	0	0
CSF1	0.0960118	0.0892857	0.133495	0.315403	0.319035	0.149606
AHCYL1	0.0974889	0.0558036	0.0825243	0.107579	0.0375335	0.259843
STRIP1	0.0310192	0.0133929	0.0364078	0.0464548	0.00804289	0.0629921
RP4-773N10.4	0.00295421	0	0.00242718	0.00244499	0.00268096	0
ALX3	0	0	0	0.00244499	0	0
LINC01397	0	0	0	0	0	0
UBL4B	0	0	0	0	0	0
SLC6A17	0	0	0	0	0	0
RP5-1028L10.1	0	0	0	0	0	0
RP5-1028L10.2	0	0	0	0	0	0
KCNC4-AS1	0	0	0	0	0	0
KCNC4	0.00590842	0.00223214	0.0121359	0.00488998	0.0107239	0.015748
RP5-1074L1.1	0	0	0.00242718	0.00244499	0	0
RBM15	0.0354505	0.0357143	0.121359	0.132029	0.0616622	0.165354
SLC16A4	0.00295421	0.00446429	0.00242718	0.00733496	0.00268096	0
RP5-1074L1.4	0.00295421	0.00446429	0.0121359	0.00244499	0	0.00787402
LAMTOR5	0.67356	0.294643	0.851942	0.638142	0.329759	1.10236
PROK1	0	0	0	0	0	0
RP11-470L19.5	0	0	0	0	0	0
RP11-470L19.6	0	0	0	0	0	0
RP11-470L19.2	0	0	0	0	0	0
KCNA10	0	0	0	0	0	0
KCNA2	0	0.00223214	0	0	0	0
RP11-284N8.3	0.00738552	0.0290179	0.0218447	0.0293399	0.0428954	0.023622
KCNA3	0.014771	0.0870536	0.106796	0.0660147	0.217158	0.0472441
CD53	1.40325	1.09152	1.71117	1.20293	1.2118	1.84252
RP11-96K19.2	0.00443131	0.00446429	0.00485437	0.00244499	0.00536193	0
LRIF1	0.0753323	0.0736607	0.0558252	0.119804	0.126005	0.275591
RP11-96K19.5	0.00295421	0.0178571	0.0315534	0.0122249	0.0214477	0.00787402
DRAM2	0.131462	0.100446	0.128641	0.124694	0.16622	0.133858
CEPT1	0.0576071	0.0178571	0.0436893	0.0366748	0.0187668	0.102362
RP5-1180E21.4	0	0	0	0	0	0
RP5-1180E21.5	0.0251108	0.0200893	0.0291262	0.0268949	0.0268097	0.00787402
DENND2D	0.200886	0.232143	0.203883	0.158924	0.203753	0.244094
CHI3L2	0.0118168	0.0803571	0.169903	0.0733496	0.302949	0.141732
CHIA	0	0	0	0	0	0
RP5-1125M8.2	0	0	0	0	0	0
PIFO	0	0.00223214	0	0	0.00268096	0
OVGP1	0.00147711	0.00223214	0	0.00488998	0.00268096	0
WDR77	0.0605613	0.0513393	0.0873786	0.0513447	0.0214477	0.11811
ATP5F1	0.559823	0.377232	0.815534	0.550122	0.308311	1.25984
C1orf162	0.0177253	0.0758929	0.0242718	0.0415648	0.0911528	0.00787402
TMIGD3	0	0.00223214	0.00242718	0	0.00268096	0
ADORA3	0	0.00223214	0	0	0	0
RAP1A	0.587888	0.345982	0.890777	0.555012	0.359249	0.952756
LINC01160	0.00147711	0.00223214	0.00242718	0	0	0
FAM212B	0	0.00223214	0.0121359	0.00244499	0.00804289	0.023622
FAM212B-AS1	0	0	0	0	0.00268096	0
DDX20	0.0177253	0.0200893	0.0509709	0.0268949	0.0268097	0.0787402
KCND3	0.00147711	0	0	0	0	0
KCND3-AS1	0	0	0	0	0	0
RP11-88H9.2	0	0	0	0	0	0
RP5-965F6.2	0	0	0	0	0	0
CTTNBP2NL	0.00443131	0.00223214	0.0412621	0.0195599	0.00268096	0.00787402
WNT2B	0	0.00446429	0	0.00488998	0.00268096	0
RP4-671G15.2	0	0	0.00242718	0.00244499	0	0
ST7L	0.0324963	0.0178571	0.0364078	0.0317848	0.0214477	0.0708661
CAPZA1	0.605613	0.310268	0.56068	0.496333	0.260054	1.00787
MOV10	0.0398818	0.0357143	0.038835	0.0586797	0.0402145	0.165354
RP11-426L16.3	0.00147711	0.00223214	0	0	0	0
RHOC	0.629247	0.252232	0.849515	0.486553	0.327078	0.535433
RP11-426L16.10	0	0	0	0	0	0
PPM1J	0.00147711	0.00446429	0.00242718	0	0.00268096	0.00787402
RP11-426L16.9	0	0	0.00242718	0	0	0
FAM19A3	0	0	0	0	0	0
LINC01356	0	0	0	0	0	0
RP3-522D1.1	0	0	0	0	0	0
SLC16A1	0.0384047	0.120536	0.262136	0.146699	0.158177	0.15748
SLC16A1-AS1	0.0206795	0.0267857	0.0533981	0.0317848	0.0134048	0.0944882
RP11-31F15.2	0	0	0.00485437	0	0.00804289	0
LRIG2	0.0118168	0.0133929	0.0145631	0.0195599	0.0241287	0.015748
MAGI3	0.00147711	0.00223214	0.00242718	0.00488998	0.00268096	0.00787402
PHTF1	0.0974889	0.0401786	0.0946602	0.144254	0.0482574	0.212598
RSBN1	0.199409	0.191964	0.320388	0.210269	0.214477	0.377953
RP5-1073O3.2	0	0	0	0	0	0
PTPN22	0.679468	0.176339	0.436893	0.518337	0.316354	0.944882
AP4B1-AS1	0.00295421	0	0.00242718	0.00244499	0	0
BCL2L15	0.00443131	0.00223214	0	0.00244499	0.00536193	0.015748
AP4B1	0.0457903	0.0558036	0.109223	0.127139	0.0965147	0.173228
DCLRE1B	0.0132939	0.03125	0.0412621	0.0440098	0.0241287	0.110236
HIPK1-AS1	0.00295421	0.00892857	0.0169903	0.00977995	0.00268096	0.00787402
HIPK1	0.0915805	0.0959821	0.118932	0.114914	0.120643	0.204724
OLFML3	0	0	0	0	0	0
SYT6	0	0	0	0	0	0
RP4-543J13.1	0	0	0	0	0	0
TRIM33	0.098966	0.0424107	0.143204	0.102689	0.0402145	0.204724
BCAS2	0.208272	0.533482	0.915049	1.01711	1.56568	0.771654
DENND2C	0	0.00669643	0.00242718	0.00488998	0.0107239	0.00787402
AMPD1	0	0	0	0	0	0
NRAS	0.0576071	0.03125	0.0849515	0.114914	0.0509383	0.133858
CSDE1	0.344165	0.267857	0.546117	0.359413	0.289544	0.629921
SIKE1	0.098966	0.0825893	0.186893	0.180929	0.171582	0.228346
SYCP1	0	0	0	0	0	0
TSHB	0	0	0	0	0	0
TSPAN2	0.00590842	0.00892857	0.00485437	0.0122249	0.00804289	0
RP4-666F24.3	0	0.00223214	0.00242718	0.00244499	0.00804289	0.00787402
RP4-663N10.1	0	0	0	0	0	0
NGF	0	0	0	0	0	0
VANGL1	0.0118168	0	0.0145631	0.00977995	0.00804289	0.0393701
CASQ2	0	0	0	0	0	0
NHLH2	0	0	0	0	0	0
RP11-12L8.1	0	0	0	0	0	0
SLC22A15	0.00295421	0	0	0	0	0.00787402
RP11-159M11.2	0	0	0	0	0	0
MAB21L3	0	0	0	0	0	0
RP5-1185H19.2	0	0	0	0	0	0
ATP1A1	0.177253	0.212054	0.288835	0.388753	0.356568	0.354331
RP4-655J12.4	0.00147711	0	0.00242718	0.00244499	0.00268096	0
RP4-655J12.5	0	0	0	0	0	0
RP5-1086K13.1	0	0	0.00242718	0	0	0
CD58	0.155096	0.129464	0.376214	0.224939	0.155496	0.346457
IGSF3	0	0	0.00242718	0	0	0.00787402
C1orf137	0	0	0	0	0	0
CD2	2.54653	1.5067	2.91748	2.29584	1.76676	4.59843
RP4-753F5.1	0	0	0.00242718	0.00488998	0.00268096	0
PTGFRN	0.00590842	0.00223214	0.0121359	0.00733496	0	0.00787402
CD101	0.0487445	0.015625	0.00728155	0.0562347	0.0134048	0.023622
RP11-27K13.3	0	0	0	0.00244499	0.00536193	0
TTF2	0.0590842	0.0647321	0.114078	0.117359	0.104558	0.291339
TRIM45	0.00147711	0.00223214	0.00728155	0	0.00268096	0
VTCN1	0	0	0	0	0	0
LINC01525	0	0	0	0	0	0
RP11-188D8.1	0.00295421	0	0.00485437	0	0	0
MAN1A2	0.124077	0.107143	0.191748	0.117359	0.075067	0.188976
AL157902.3	0	0.00223214	0	0	0	0
FAM46C	0.0177253	0.0870536	0.264563	0.129584	0.214477	0.141732
GDAP2	0.0265879	0.0200893	0.0218447	0.0391198	0.0187668	0.0551181
WDR3	0.0295421	0.0178571	0.0291262	0.0195599	0.0134048	0.0551181
SPAG17	0	0	0	0	0	0
TBX15	0	0	0	0	0	0
RP4-712E4.1	0	0	0	0	0	0
RP4-712E4.2	0	0	0	0	0	0
WARS2	0.0339734	0.0133929	0.0364078	0.0317848	0.0187668	0.0314961
WARS2-IT1	0	0	0	0	0	0
RP11-418J17.1	0.00590842	0	0.00728155	0.0146699	0.00536193	0.023622
RP11-418J17.3	0	0	0	0	0	0
RP5-834N19.1	0	0	0	0	0	0
HAO2	0	0	0	0	0	0
HSD3B2	0	0	0	0	0	0
HSD3B1	0	0	0	0	0	0
ZNF697	0	0	0	0	0	0
PHGDH	0.0236337	0.00669643	0.0169903	0.0366748	0.00804289	0.181102
HMGCS2	0.00147711	0	0	0	0.00268096	0
REG4	0.0576071	0.00446429	0	0.0537897	0.00536193	0.0629921
ADAM30	0	0	0	0	0	0
NOTCH2	0.0384047	0.0200893	0.0218447	0.0268949	0.0107239	0.0472441
RP11-114O18.1	0	0	0	0.00244499	0.00268096	0
SEC22B	0.107829	0.0491071	0.0970874	0.0929095	0.0482574	0.181102
AC253572.1	0.00590842	0.00446429	0.00728155	0.00977995	0	0.023622
NBPF26	0.0192024	0.00223214	0.0121359	0.0195599	0.0160858	0.0551181
PPIAL4A	0	0	0	0	0	0
AC241377.2	0.00147711	0.00669643	0.00242718	0.00244499	0.00268096	0.00787402
LINC00623	0.103397	0.111607	0.0898058	0.105134	0.163539	0.173228
CH17-118O6.3	0	0	0	0	0	0
FCGR1B	0	0	0	0	0	0
RP11-439A17.10	0	0	0	0	0	0
RP11-439A17.9	0	0	0	0.00244499	0	0
RP11-439A17.4	0	0	0	0	0	0
FAM72B	0.0103397	0.00446429	0.0145631	0.00244499	0.00268096	0.125984
SRGAP2C	0.070901	0.0200893	0.0242718	0.0635697	0.0455764	0.11811
SRGAP2-AS1	0	0	0	0	0	0
CH17-437K3.1	0	0	0	0	0	0
RP11-343N15.2	0	0	0	0	0	0
RP11-344P13.4	0	0	0	0	0	0
RP11-344P13.6	0.0192024	0.0178571	0.0145631	0.0122249	0.0187668	0.0314961
RP11-344P13.1	0	0	0	0	0	0
RP11-763B22.6	0	0	0	0	0	0
RP11-403I13.5	0	0	0	0	0	0
RP11-403I13.7	0	0	0.00242718	0	0	0
RP5-998N21.4	0	0	0	0	0	0
RP5-998N21.7	0	0	0	0	0	0
HIST2H3PS2	0	0	0	0	0	0
FAM72C	0.00147711	0	0	0.00244499	0	0.0472441
IGKV1OR1-1	0	0	0	0	0	0
RP11-14N7.2	0.00886263	0.0178571	0.00970874	0.0195599	0.00536193	0.0393701
PPIAL4E	0	0	0	0	0	0
RP11-763B22.4	0.104874	0.167411	0.0412621	0.0709046	0.190349	0.102362
NBPF15	0.0324963	0.0290179	0.0606796	0.0586797	0.0348525	0.0551181
PPIAL4F	0	0	0	0	0	0
CH17-125A10.2	0	0	0	0	0	0.00787402
RP11-289H16.1	0.00295421	0.00223214	0	0	0	0
SRGAP2B	0.028065	0.0133929	0.0194175	0.0268949	0.0187668	0.0787402
FAM72D	0	0	0	0.00244499	0.00536193	0.0472441
AC241585.2	0.0221566	0.0111607	0.00728155	0.0122249	0.0160858	0.023622
PPIAL4D	0	0	0	0	0	0
CH17-373J23.1	0.00295421	0	0.00242718	0.00244499	0	0.00787402
RP11-89F3.2	0.00147711	0.015625	0.00242718	0.00244499	0.0134048	0
NBPF20	0.0177253	0.0200893	0.0291262	0.0122249	0.0134048	0.00787402
GPR89A	0.042836	0.0290179	0.0703884	0.0660147	0.0589812	0.110236
PDZK1	0.00147711	0	0	0	0	0
CD160	0.125554	0.0111607	0.00242718	0.0782396	0.00268096	0.149606
RNF115	0.220089	0.116071	0.199029	0.281174	0.136729	0.362205
POLR3C	0.0177253	0.0357143	0.0291262	0.0513447	0.0375335	0.0472441
NUDT17	0.0162482	0	0.00242718	0.00977995	0.00268096	0
PIAS3	0.0251108	0.0223214	0.0194175	0.0342298	0.0160858	0.0708661
ANKRD35	0.192024	0.0245536	0.0582524	0.141809	0.0294906	0.330709
ITGA10	0	0	0	0.00244499	0	0
RP11-315I20.3	0	0	0	0	0	0
PEX11B	0.0516987	0.0223214	0.0582524	0.0244499	0.00268096	0.165354
RBM8A	0.923191	0.883929	1.57282	1.72127	1.34316	2.38583
RP11-315I20.1	0	0.00223214	0.00485437	0.00488998	0.00268096	0
CH17-270A2.2	0	0	0	0	0	0
LIX1L	0.0856721	0.140625	0.106796	0.158924	0.152815	0.188976
ANKRD34A	0.00886263	0.00892857	0.0145631	0.0122249	0.0321716	0.015748
CH17-270A2.1	0	0	0	0.00244499	0	0
POLR3GL	0.468242	0.435268	0.580097	0.540342	0.447721	0.740157
TXNIP	3	4.30134	2.59223	3.8802	4.97587	3.23622
HFE2	0	0	0	0	0	0
RP11-458D21.1	0	0	0	0	0	0
NBPF10	0.0103397	0.00892857	0.00728155	0.00488998	0	0.00787402
RP11-458D21.5	0	0	0	0	0	0
NOTCH2NL	0.0192024	0.00892857	0.0194175	0.0171149	0.0134048	0.015748
CH17-353B19.1	0	0	0.00485437	0.00244499	0	0
AC243756.1	0	0	0	0	0	0
CH17-408M7.1	0	0	0	0	0	0
NBPF12	0.0413589	0.0245536	0.0582524	0.0366748	0.0160858	0.0551181
RP4-704D21.2	0	0	0	0	0	0
PRKAB2	0.0177253	0.00669643	0.00728155	0.0195599	0.00804289	0.023622
RP11-337C18.8	0.00886263	0.00669643	0.00485437	0.00488998	0.00804289	0
FMO5	0.00443131	0	0.00485437	0.00244499	0.0160858	0
CHD1L	0.0502216	0.0133929	0.0412621	0.0342298	0.0134048	0.0708661
LINC00624	0	0.00223214	0.00485437	0	0	0
BCL9	0.00295421	0.00223214	0	0.00244499	0.00804289	0.00787402
ACP6	0.0768095	0.0580357	0.218447	0.0709046	0.0482574	0.0314961
RP11-533N14.3	0	0	0	0	0	0
GJA5	0	0	0	0	0	0
RP11-433J22.2	0	0	0	0	0	0
RP11-433J22.3	0	0	0	0	0	0
GJA8	0	0	0	0	0	0
GPR89B	0.028065	0.0200893	0.0412621	0.0171149	0.0402145	0.0708661
RP6-74O6.2	0	0	0	0	0	0
XXyac-YX155B6.7	0.00147711	0	0	0.00244499	0.00268096	0
RP11-94I2.4	0.00147711	0	0	0	0.00268096	0
NBPF11	0.0192024	0.00892857	0.0218447	0.0342298	0.0107239	0.0472441
RP4-565E6.1	0	0	0	0	0	0
XXyac-YX155B6.5	0	0	0	0	0	0
RP11-495P10.6	0	0	0	0	0	0
RP11-495P10.5	0	0	0	0	0	0
RP11-495P10.3	0	0	0	0	0	0
RP6-74O6.6	0	0	0	0	0	0
LINC01138	0.0324963	0.0200893	0.0194175	0.0268949	0.0268097	0.0314961
RP11-495P10.1	0.0103397	0.0111607	0.0145631	0.0122249	0.0482574	0.015748
AC245100.1	0.0827179	0.0602679	0.0364078	0.0904645	0.077748	0.125984
PPIAL4G	0.00443131	0.00446429	0	0.00488998	0.00804289	0.015748
NBPF14	0.0457903	0.0424107	0.0825243	0.114914	0.0402145	0.110236
PDE4DIP	0.0635155	0.0825893	0.104369	0.141809	0.120643	0.0944882
RP4-791M13.5	0	0	0	0	0	0
RP4-791M13.4	0	0	0	0	0	0
RP4-791M13.3	0	0	0	0	0	0
NBPF9	0.00590842	0.00223214	0.0169903	0.0171149	0.0134048	0.00787402
CH17-189H20.1	0.255539	0.232143	0.177184	0.303178	0.257373	0.377953
RP11-326G21.1	0.014771	0.00446429	0.00485437	0.00488998	0.00268096	0.00787402
NBPF19	0.0694239	0.078125	0.0728155	0.0635697	0.0536193	0.0787402
PPIAL4C	0	0	0	0	0	0
LINC00869	0.110783	0.160714	0.0825243	0.114914	0.24933	0.149606
RP11-353N4.6	0	0	0	0	0	0
RP11-353N4.5	0	0	0	0	0	0
FAM231D	0.0177253	0.0379464	0.0218447	0.0342298	0.0268097	0.015748
FCGR1A	0	0.00223214	0	0	0	0
HIST2H2BF	0.0236337	0.0267857	0.0218447	0.0146699	0.0241287	0.0551181
RP11-196G18.3	0.00147711	0	0	0	0.00268096	0
HIST2H3D	0.00147711	0	0	0	0.00268096	0.00787402
HIST2H4A	0	0.00669643	0.00242718	0.00733496	0.00536193	0
HIST2H3C	0	0	0	0	0	0
HIST2H2AA3	0.00147711	0.00223214	0.00485437	0.00733496	0.00536193	0.00787402
HIST2H2BE	0.0620384	0.100446	0.092233	0.149144	0.10992	0.220472
RP11-196G18.24	0.0103397	0.00669643	0.00728155	0.00488998	0.00536193	0.015748
HIST2H2AA4	0.00147711	0	0.0121359	0.0220049	0.0160858	0.015748
HIST2H3A	0	0	0	0	0	0
HIST2H4B	0.00147711	0	0.00242718	0.00244499	0.00536193	0.015748
RP11-196G18.23	0.014771	0.00446429	0.0169903	0.0171149	0.00268096	0.0551181
HIST2H2AC	0.0310192	0.0267857	0.0291262	0.0317848	0.0402145	0.102362
HIST2H2AB	0	0	0	0	0.00536193	0.015748
BOLA1	0.0384047	0.0290179	0.0606796	0.0464548	0.0214477	0.149606
SV2A	0.00738552	0.00669643	0.00728155	0.0122249	0	0.00787402
SF3B4	0.144756	0.0870536	0.184466	0.224939	0.209115	0.472441
MTMR11	0.00443131	0	0.00242718	0	0	0
OTUD7B	0.0265879	0.0357143	0.038835	0.0488998	0.0455764	0.0472441
VPS45	0.0546529	0.0245536	0.038835	0.0317848	0.0160858	0.0944882
PLEKHO1	0.0590842	0.046875	0.065534	0.117359	0.0616622	0.141732
ANP32E	0.33678	0.256696	0.56068	0.415648	0.289544	1.83465
RP4-790G17.7	0	0	0	0.00244499	0	0
CA14	0	0	0	0	0	0
APH1A	0.254062	0.140625	0.259709	0.249389	0.128686	0.535433
C1orf54	0	0	0.00728155	0.00488998	0.00804289	0.00787402
CIART	0.00443131	0.0111607	0.00728155	0.0195599	0.00804289	0.023622
MRPS21	0.707533	0.524554	0.970874	0.779951	0.525469	1.45669
AC242988.1	0	0	0	0	0	0
PRPF3	0.0472674	0.03125	0.0291262	0.0537897	0.0402145	0.110236
RPRD2	0.0384047	0.0357143	0.0558252	0.0342298	0.0348525	0.0944882
TARS2	0.0265879	0.0267857	0.0121359	0.0488998	0.0268097	0.0708661
ECM1	0.00295421	0	0	0	0.00268096	0
FALEC	0.00590842	0.00446429	0.00485437	0.00244499	0.00804289	0
RP11-54A4.2	0	0	0	0	0	0
ADAMTSL4	0.00147711	0	0.00242718	0	0	0
MCL1	0.431315	0.330357	0.546117	0.721271	0.831099	1
ENSA	0.816839	0.375	0.76699	0.863081	0.466488	1.75591
GOLPH3L	0.0206795	0.0290179	0.0364078	0.0537897	0.0563003	0.0708661
HORMAD1	0	0	0	0	0	0
CTSS	0.310192	0.214286	0.383495	0.298289	0.225201	0.370079
CTSK	0.0118168	0.00669643	0.00970874	0.00244499	0.00268096	0.00787402
ARNT	0.042836	0.0334821	0.0509709	0.0537897	0.0187668	0.0787402
SETDB1	0.0413589	0.0111607	0.0339806	0.0146699	0.00804289	0.0314961
CERS2	0.0812408	0.0669643	0.092233	0.110024	0.0563003	0.19685
RP11-316M1.12	0	0	0	0	0	0
RP11-316M1.3	0.00147711	0.00446429	0.00242718	0	0.00536193	0
ANXA9	0.00443131	0.00223214	0.00242718	0.00733496	0	0
FAM63A	0.00443131	0.00669643	0.0194175	0.0195599	0.0241287	0.0314961
PRUNE	0.0177253	0.0446429	0.038835	0.0537897	0.077748	0.0551181
BNIPL	0	0	0	0.00244499	0	0
C1orf56	0.143279	0.104911	0.114078	0.100244	0.150134	0.173228
CDC42SE1	0.236337	0.1875	0.315534	0.278729	0.319035	0.377953
MLLT11	0.0502216	0.0245536	0.0194175	0.100244	0.0268097	0.125984
GABPB2	0.0324963	0.0267857	0.0339806	0.0342298	0.0375335	0.0787402
SEMA6C	0	0	0	0	0	0
TNFAIP8L2	0.0162482	0.015625	0.0339806	0.0171149	0.0134048	0.015748
SCNM1	0.153619	0.116071	0.148058	0.158924	0.0857909	0.370079
LYSMD1	0.00295421	0	0	0	0.00536193	0
TMOD4	0	0	0	0	0.00268096	0
VPS72	0.0930576	0.0825893	0.126214	0.105134	0.0589812	0.259843
PIP5K1A	0.0192024	0.0200893	0.0242718	0.0317848	0.0134048	0.0314961
PSMD4	0.341211	0.223214	0.512136	0.376528	0.168901	0.937008
RP11-126K1.2	0.0103397	0.00223214	0.00485437	0.0122249	0.0107239	0.023622
ZNF687	0.00738552	0.00892857	0.00485437	0.0122249	0.00536193	0.0551181
PI4KB	0.0576071	0.0290179	0.0631068	0.0415648	0.0241287	0.0944882
RP11-126K1.9	0	0	0	0	0	0
RFX5	0.0930576	0.0290179	0.11165	0.0782396	0.0214477	0.102362
RP11-126K1.8	0	0	0	0	0	0
RP11-126K1.6	0.0118168	0.00446429	0.0169903	0.00977995	0.00268096	0.0314961
SELENBP1	0.00590842	0.00223214	0.00242718	0.00733496	0	0
PSMB4	0.335303	0.292411	0.592233	0.366748	0.184987	0.653543
POGZ	0.0723781	0.0401786	0.0339806	0.0464548	0.0375335	0.149606
CGN	0	0	0.00242718	0	0.0107239	0
TUFT1	0.00590842	0.015625	0.0485437	0.0415648	0.0482574	0.00787402
RP11-404E16.1	0	0	0	0	0	0
SNX27	0.0192024	0.015625	0.0339806	0.0293399	0.0214477	0.0866142
RP11-98D18.1	0	0	0	0	0	0
CELF3	0	0	0	0	0	0
RIIAD1	0.00147711	0.00223214	0	0	0	0
RP11-98D18.15	0	0	0	0	0	0
MRPL9	0.16839	0.125	0.228155	0.178484	0.131367	0.377953
OAZ3	0.00443131	0.00223214	0.00242718	0	0.00268096	0
RP11-98D18.3	0	0	0	0	0	0
RP11-98D18.16	0.00147711	0	0.00242718	0	0	0
TDRKH	0.014771	0.00446429	0.0194175	0.0146699	0.00804289	0.0314961
RP11-98D18.9	0.0103397	0.00892857	0.0194175	0.00733496	0.0107239	0.0314961
RP11-98D18.17	0	0	0	0	0	0
LINGO4	0	0	0	0	0	0
RORC	0.00295421	0.0133929	0.00970874	0.00244499	0.0134048	0.00787402
C2CD4D	0.00886263	0.0223214	0.0169903	0.0122249	0.0268097	0.00787402
AL450992.2	0	0.00223214	0	0	0.00536193	0
THEM5	0	0.00223214	0.00242718	0	0	0
THEM4	0.0443131	0.183036	0.274272	0.0684597	0.168901	0.0866142
S100A10	0.834564	1.87054	1.46117	1.80929	3.61662	2.23622
AL591893.1	0	0	0	0	0	0
S100A11	1.77253	1.31473	1.56311	2.31296	1.47453	2.77953
TCHHL1	0	0	0	0	0	0
TCHH	0	0.00223214	0.00485437	0	0	0.015748
AL589986.2	0	0	0	0	0	0
RPTN	0	0	0	0	0	0
FLG-AS1	0	0	0	0	0	0
RP11-107M16.2	0	0	0	0	0	0
HRNR	0	0	0	0	0	0
FLG	0.00147711	0	0	0	0	0
FLG2	0	0	0	0	0	0
CRNN	0	0	0	0	0	0
LCE5A	0	0	0	0	0	0
LCE3C	0	0	0	0	0	0
AL135842.1	0	0	0	0	0	0
CRCT1	0	0	0	0	0	0
LCE3E	0	0	0	0	0	0
LCE3D	0	0	0	0	0	0
LCE3B	0	0	0	0	0	0
LCE3A	0	0	0	0	0	0
LINC00302	0	0	0	0	0	0
LCE2D	0	0	0	0	0	0
LCE2C	0	0	0	0	0	0
LCE2B	0	0	0	0	0	0
LCE2A	0	0	0	0	0	0
LCE4A	0	0	0	0	0	0
C1orf68	0	0	0	0	0	0
KPRP	0	0	0	0	0	0
LCE1F	0	0	0	0	0	0
LCE1E	0	0	0	0	0	0
LCE1D	0	0	0	0	0	0
LCE1C	0	0	0	0	0	0
LCE1B	0	0	0	0	0	0
LCE1A	0	0	0	0	0	0
LCE6A	0	0	0	0	0	0
SMCP	0	0	0	0	0	0
IVL	0	0.00223214	0	0.00488998	0	0
LINC01527	0	0	0	0	0	0
SPRR4	0	0	0	0	0	0
SPRR1A	0	0	0	0	0	0
SPRR3	0.00886263	0.00223214	0.0145631	0.00488998	0.00268096	0.00787402
SPRR1B	0	0	0	0	0	0
SPRR2D	0	0	0.00242718	0	0	0
SPRR2A	0	0	0	0	0	0
SPRR2B	0	0	0	0	0	0
SPRR2E	0	0	0	0	0	0
SPRR2F	0	0	0	0	0	0
SPRR2G	0	0	0	0	0	0
RP1-140J1.1	0	0	0	0	0	0
LELP1	0	0	0	0	0	0
PRR9	0	0	0	0	0	0
LOR	0	0	0.00242718	0	0	0
PGLYRP3	0	0	0	0	0	0
PGLYRP4	0	0	0	0	0	0
S100A9	0.0782866	0.0513393	0.0995146	0.0977995	0.10992	0.0866142
S100A12	0	0	0	0	0	0
S100A8	0.0620384	0.0580357	0.0752427	0.0660147	0.075067	0.110236
S100A7A	0	0	0	0	0	0
S100A7L2	0	0	0	0	0	0
S100A7	0.0251108	0.0245536	0.0461165	0.0293399	0.0294906	0.0629921
BX470102.3	0	0.00223214	0	0	0	0
S100A6	2.62038	2.5625	4.20631	2.99756	2.44504	4.55906
S100A5	0.00147711	0.00446429	0.00970874	0.00488998	0.00804289	0.00787402
S100A4	5.95273	3.69643	12.6699	5.25672	2.39678	8.51969
S100A3	0	0	0	0	0	0
S100A2	0.00886263	0.0111607	0.0461165	0.0244499	0.0402145	0.0314961
S100A16	0.00738552	0.0111607	0.0218447	0.0122249	0.00268096	0.00787402
S100A14	0.00886263	0.00446429	0.00728155	0.0122249	0.0160858	0
S100A13	0.00738552	0.0111607	0.0364078	0.00977995	0.00536193	0.0314961
S100A1	0	0	0	0	0	0
RP1-178F15.4	0.00295421	0	0	0	0	0.00787402
CHTOP	0.165436	0.0915179	0.174757	0.168704	0.107239	0.362205
SNAPIN	0.135894	0.0825893	0.213592	0.102689	0.0670241	0.275591
ILF2	0.293944	0.229911	0.497573	0.396088	0.294906	1.19685
NPR1	0	0	0	0	0	0
INTS3	0.0192024	0.0178571	0.0218447	0.0146699	0.00804289	0.023622
RP11-216N14.8	0	0	0	0	0	0
RP11-216N14.9	0	0	0	0	0	0
AL513523.2	0	0	0	0	0	0
SLC27A3	0.0443131	0.00892857	0.00970874	0.0513447	0.0214477	0.133858
GATAD2B	0.0723781	0.046875	0.0679612	0.0611247	0.075067	0.149606
DENND4B	0.0354505	0.0290179	0.0291262	0.0391198	0.0160858	0.0708661
CRTC2	0.0546529	0.046875	0.0679612	0.0488998	0.0482574	0.165354
SLC39A1	0.0664697	0.0625	0.131068	0.0806846	0.0536193	0.212598
RP11-422P24.12	0.0177253	0.0267857	0.0169903	0.0220049	0.00804289	0.0708661
RP11-422P24.10	0.00590842	0.00446429	0	0.00244499	0	0
CREB3L4	0.0118168	0.00892857	0.0242718	0.0195599	0.0160858	0.0472441
JTB	0.74003	0.520089	1.05825	0.828851	0.458445	1.41732
RP11-422P24.11	0.00738552	0	0.00485437	0.00977995	0	0.00787402
RAB13	0.0118168	0	0.00485437	0.00977995	0.0107239	0.0629921
RPS27	41.8434	64.933	42.7282	43.3961	63.7239	42.1732
NUP210L	0	0	0	0	0	0
TPM3	1.22747	0.611607	1.5534	1.09046	0.579088	2.50394
C1orf189	0	0	0	0	0	0
C1orf43	0.296898	0.176339	0.432039	0.356968	0.209115	0.503937
UBAP2L	0.0354505	0.0245536	0.0606796	0.0415648	0.0428954	0.0944882
HAX1	0.264402	0.272321	0.412621	0.234719	0.281501	0.559055
AQP10	0.00443131	0.00223214	0	0	0	0.023622
ATP8B2	0.0324963	0.0424107	0.0315534	0.0293399	0.0241287	0.0393701
RP11-350G8.5	0.00443131	0.0133929	0.0169903	0.00733496	0	0
IL6R	0.0118168	0.0267857	0.0800971	0.0244499	0.0187668	0.015748
SHE	0	0	0	0	0	0
RP11-350G8.9	0	0.00223214	0	0	0	0
TDRD10	0	0	0	0	0	0
UBE2Q1	0.042836	0.046875	0.0461165	0.0317848	0.0214477	0.11811
UBE2Q1-AS1	0	0	0	0	0	0
CHRNB2	0	0	0	0	0	0
RP11-61L14.6	0	0	0	0	0	0
ADAR	0.350074	0.133929	0.26699	0.198044	0.126005	0.574803
KCNN3	0.00295421	0.015625	0	0.00244499	0	0.00787402
PMVK	0.141802	0.171875	0.538835	0.156479	0.158177	0.582677
RP11-307C12.13	0.00590842	0.0111607	0.0121359	0.0171149	0.00804289	0.00787402
PBXIP1	0.1226	0.171875	0.589806	0.146699	0.260054	0.102362
PYGO2	0.0310192	0.0133929	0.0461165	0.0440098	0.0348525	0.102362
RP11-307C12.12	0.00738552	0	0.00242718	0.00977995	0.00536193	0.0472441
SHC1	0.0310192	0.0267857	0.026699	0.0513447	0.0536193	0.0314961
CKS1B	0.125554	0.0892857	0.17233	0.227384	0.080429	1.74016
FLAD1	0.0605613	0.046875	0.109223	0.110024	0.0536193	0.125984
LENEP	0.00147711	0	0	0	0	0
ZBTB7B	0.0192024	0.00223214	0.0461165	0.0268949	0.0160858	0.0472441
DCST2	0	0	0	0	0	0
DCST1	0	0	0	0	0	0
RP11-307C12.11	0.00295421	0	0.00485437	0.00244499	0	0
ADAM15	0.00738552	0.0111607	0.026699	0.0146699	0.0107239	0.0314961
EFNA4	0.0118168	0.0357143	0.0339806	0.0146699	0.0670241	0.023622
RP11-540D14.8	0	0	0	0	0	0
EFNA3	0.00443131	0.0178571	0.0121359	0.00488998	0.0107239	0.023622
EFNA1	0.00443131	0.0178571	0.00728155	0.00488998	0.0134048	0
SLC50A1	0.0827179	0.0513393	0.101942	0.0709046	0.0563003	0.149606
DPM3	0.274742	0.272321	0.383495	0.317848	0.276139	0.653543
KRTCAP2	0.918759	0.805804	1.15534	0.870416	0.560322	1.90551
RP11-201K10.3	0	0	0	0	0	0
TRIM46	0	0.00223214	0.00485437	0.00244499	0.00268096	0
MUC1	0.0118168	0.0111607	0.0169903	0.00488998	0.0375335	0.015748
AC234582.2	0	0	0	0	0	0
AC234582.1	0	0	0	0	0	0
RP11-263K19.4	0	0	0	0	0	0
THBS3	0.00590842	0.00223214	0.00728155	0.00488998	0.00268096	0.00787402
MTX1	0.0797637	0.0736607	0.145631	0.110024	0.0697051	0.19685
RP11-263K19.6	0	0	0	0	0	0
GBA	0.0369276	0.03125	0.038835	0.0488998	0.0321716	0.0787402
FAM189B	0.0206795	0.0111607	0.0194175	0.0171149	0.00536193	0.023622
SCAMP3	0.109306	0.0892857	0.157767	0.132029	0.077748	0.275591
CLK2	0.0206795	0.00892857	0.0169903	0.0146699	0.0160858	0.0393701
HCN3	0	0.00223214	0	0	0	0
PKLR	0	0	0	0	0	0
FDPS	0.327917	0.227679	0.470874	0.466993	0.152815	1.05512
RUSC1-AS1	0	0.00446429	0	0	0	0
RUSC1	0.0265879	0.0223214	0.0606796	0.0660147	0.0589812	0.173228
ASH1L	0.129985	0.145089	0.208738	0.158924	0.075067	0.251969
ASH1L-AS1	0.0206795	0.0223214	0.0291262	0.0293399	0.0214477	0.0472441
RP11-29H23.4	0	0	0	0	0	0
MSTO1	0.00443131	0.0133929	0.00485437	0.0195599	0.0160858	0.00787402
YY1AP1	0.0723781	0.0602679	0.092233	0.0953545	0.0268097	0.15748
DAP3	0.186115	0.191964	0.415049	0.188264	0.203753	0.409449
RP11-243J18.2	0	0	0	0	0	0
GON4L	0.190547	0.145089	0.191748	0.158924	0.134048	0.283465
SYT11	0.113737	0.0535714	0.128641	0.220049	0.115282	0.19685
[truncated: 31,661 more rows]

## Sheet: #2 PBMC
Gene	cluster_0	cluster_1	cluster_2	cluster_3	cluster_4	cluster_5	cluster_6
RP11-34P13.3	0	0	0	0	0	0	0
FAM138A	0	0	0	0	0	0	0
OR4F5	0	0	0	0	0	0	0
RP11-34P13.7	0.000669792	0	0.00210305	0.00217865	0.00421941	0.00536193	0
RP11-34P13.8	0	0	0	0	0	0	0
RP11-34P13.14	0	0	0	0	0	0	0
RP11-34P13.9	0	0	0	0	0	0	0
FO538757.3	0	0	0	0	0	0	0
FO538757.2	0.03215	0.0218839	0.0567823	0.0392157	0.0274262	0.0616622	0.0606061
AP006222.2	0.0133958	0.00666032	0.0084122	0.0141612	0.0147679	0.0268097	0.030303
RP5-857K21.15	0	0	0	0	0	0	0
RP4-669L17.2	0	0	0	0	0	0	0
RP4-669L17.10	0.00200938	0.000951475	0	0.00108932	0	0.00268097	0
OR4F29	0	0	0	0	0	0	0
RP5-857K21.4	0	0	0	0.00108932	0	0	0
RP5-857K21.2	0	0	0	0	0	0	0
OR4F16	0	0	0	0	0	0	0
RP11-206L10.4	0	0	0	0	0	0	0
RP11-206L10.9	0.00535834	0.0076118	0.0157729	0.00653595	0.0105485	0.00536193	0.0265152
FAM87B	0	0	0	0	0.0021097	0	0
LINC00115	0.00937709	0.0152236	0.0231335	0.0326797	0.0147679	0.0509383	0.0340909
FAM41C	0.00803751	0.00951475	0.0105152	0.0141612	0.00421941	0.0214477	0.00378788
RP11-54O7.16	0	0	0	0	0	0	0
RP11-54O7.1	0.000669792	0	0	0	0	0.00268097	0
RP11-54O7.2	0	0	0	0	0	0.00268097	0
RP11-54O7.3	0	0	0	0	0	0	0
SAMD11	0	0	0	0	0	0	0
NOC2L	0.090422	0.0723121	0.100946	0.100218	0.0780591	0.0991957	0.238636
KLHL17	0.00468855	0.00190295	0	0.0043573	0.00421941	0	0.00757576
PLEKHN1	0.00133958	0	0	0.00326797	0	0.00268097	0
PERM1	0	0	0	0	0	0	0
RP11-54O7.17	0	0.00190295	0	0.00108932	0.0021097	0.0268097	0
HES4	0.0100469	0.0076118	0.00946372	0.0152505	0.00843882	0.302949	0.0340909
ISG15	0.485599	0.364415	0.337539	0.744009	0.487342	2.06702	1.07955
RP11-54O7.11	0	0	0	0	0	0	0
AGRN	0.00133958	0.00190295	0.00630915	0.00217865	0.0021097	0.0187668	0
RP11-54O7.18	0	0	0	0	0	0	0
RNF223	0	0	0	0	0	0	0
C1orf159	0.0113865	0.00856327	0.0136698	0.0108932	0.00632911	0.0080429	0.0378788
LINC01342	0	0	0	0	0	0	0
RP11-465B22.8	0	0	0	0	0	0	0
TTLL10-AS1	0	0	0	0	0	0	0
TTLL10	0	0	0	0.00326797	0	0	0
TNFRSF18	0.0944407	0.018078	0.0452156	0.229847	0.101266	0.0375335	0.280303
TNFRSF4	0.0288011	0.00951475	0.118822	0.388889	0.00632911	0.0321716	0.378788
SDF4	0.229739	0.146527	0.169295	0.293028	0.208861	0.313673	0.507576
B3GALT6	0.0328198	0.0390105	0.0410095	0.0479303	0.0316456	0.0402145	0.132576
FAM132A	0.00267917	0.00190295	0.00210305	0	0	0	0.00378788
RP5-902P8.12	0.000669792	0.000951475	0	0.00108932	0.0021097	0	0
UBE2J2	0.119893	0.102759	0.14511	0.196078	0.132911	0.142091	0.32197
RP5-902P8.10	0	0	0	0.00108932	0	0	0
SCNN1D	0.00334896	0	0.00210305	0.00217865	0.00632911	0	0.00757576
ACAP3	0.0288011	0.0247383	0.0241851	0.0413943	0.0316456	0.0563003	0.0719697
PUSL1	0.0308104	0.0294957	0.0283912	0.0359477	0.0189873	0.0375335	0.0454545
CPSF3L	0.087073	0.0922931	0.120925	0.142702	0.056962	0.120643	0.268939
CPTP	0.0288011	0.0285442	0.0609884	0.0588235	0.0337553	0.0268097	0.136364
TAS1R3	0.000669792	0	0	0.00108932	0	0.00536193	0.00378788
DVL1	0.0221031	0.00951475	0.019979	0.0087146	0.0105485	0.0241287	0.030303
MXRA8	0	0	0.0042061	0.00326797	0	0	0
AURKAIP1	0.38848	0.313987	0.322818	0.446623	0.405063	0.715818	0.761364
CCNL2	0.0917616	0.0799239	0.0694006	0.0827887	0.0886076	0.117962	0.261364
MRPL20	0.249833	0.277831	0.392219	0.432462	0.272152	0.640751	0.768939
RP4-758J18.13	0.000669792	0	0.00105152	0	0	0	0
ANKRD65	0	0	0	0	0	0	0
RP4-758J18.7	0	0	0	0	0	0	0
TMEM88B	0	0	0	0	0	0	0
RP4-758J18.10	0	0	0	0	0	0	0
VWA1	0	0	0	0	0	0	0
ATAD3C	0.00267917	0.00190295	0.00525762	0.0087146	0.00421941	0	0.00378788
ATAD3B	0.0167448	0.0123692	0.0252366	0.0283224	0.0147679	0.0134048	0.0378788
ATAD3A	0.0234427	0.0114177	0.022082	0.0305011	0.0379747	0.0160858	0.0265152
TMEM240	0	0.000951475	0	0	0	0	0
SSU72	0.423979	0.423406	0.573081	0.533769	0.487342	0.705094	1.09848
RP5-832C2.5	0.0133958	0.0152236	0.0325973	0.0217865	0.0105485	0.0241287	0.0530303
AL645728.1	0	0	0	0	0	0	0
C1orf233	0.00267917	0	0.0084122	0.00653595	0	0.0187668	0.00757576
RP11-345P4.9	0.0180844	0.0133206	0.019979	0.0261438	0.0105485	0.0214477	0.0530303
MIB2	0.139317	0.118934	0.100946	0.118736	0.179325	0.101877	0.272727
MMP23B	0.0334896	0.0627973	0.0115668	0.00544662	0.0506329	0.0107239	0.0833333
CDK11B	0.12793	0.138915	0.115668	0.150327	0.154008	0.158177	0.363636
RP11-345P4.10	0.000669792	0.000951475	0.00315457	0.00326797	0	0	0.00378788
SLC35E2B	0.0622907	0.0647003	0.0694006	0.0708061	0.0822785	0.0911528	0.17803
RP11-345P4.7	0	0	0	0	0	0	0
CDK11A	0.158741	0.136061	0.138801	0.156863	0.166667	0.16622	0.356061
SLC35E2	0.00267917	0.00190295	0.00315457	0.0087146	0.0021097	0.0134048	0
NADK	0.0442063	0.0333016	0.0189274	0.0413943	0.0506329	0.372654	0.0833333
GNB1	0.249163	0.208373	0.150368	0.278867	0.2173	0.841823	0.670455
RP1-140A9.1	0	0	0	0	0	0	0.00378788
CALML6	0	0	0	0	0	0	0
TMEM52	0	0.0038059	0	0	0	0.00268097	0
CFAP74	0	0	0.00105152	0	0	0	0
RP11-547D24.1	0	0	0	0	0	0	0
GABRD	0	0	0	0	0	0	0
RP11-547D24.3	0	0	0	0	0	0	0
PRKCZ	0.0147354	0.0218839	0.0231335	0.0326797	0.0189873	0.0134048	0.0416667
RP5-892K4.1	0	0	0.00210305	0	0	0	0.00378788
RP11-181G12.2	0	0.000951475	0	0.00217865	0	0	0.00378788
FAAP20	0.210315	0.242626	0.239748	0.27342	0.2173	0.436997	0.549242
RP11-181G12.4	0	0	0	0	0	0	0
SKI	0.0730074	0.0447193	0.0483701	0.0925926	0.0632911	0.201072	0.143939
MORN1	0	0.0038059	0.00105152	0.00217865	0	0	0.00757576
RER1	0.188212	0.139867	0.15878	0.234205	0.179325	0.319035	0.469697
PEX10	0.0127261	0.0133206	0.0136698	0.0348584	0.0316456	0.0375335	0.0416667
PLCH2	0.00334896	0.00570885	0.00315457	0.0108932	0.00843882	0	0.030303
RP3-395M20.2	0	0	0	0	0.0021097	0	0.00378788
RP3-395M20.3	0	0	0	0	0	0	0
PANK4	0.0294709	0.0275928	0.0210305	0.0250545	0.0421941	0.0455764	0.0492424
HES5	0	0	0	0	0	0	0
RP3-395M20.12	0.0763563	0.0723121	0.0820189	0.0958606	0.0822785	0.321716	0.200758
RP3-395M20.8	0.0180844	0.019981	0.00946372	0.0174292	0.0400844	0.0563003	0.0454545
TNFRSF14	0.403885	0.319696	0.486856	0.523965	0.424051	0.635389	1.12121
RP3-395M20.9	0.00200938	0.00285442	0.0115668	0.0152505	0.00421941	0.00268097	0.0113636
FAM213B	0.00535834	0.00951475	0.0105152	0.0217865	0.0126582	0.0214477	0.0265152
MMEL1	0.000669792	0	0.00946372	0.00653595	0	0.0134048	0.00757576
RP13-436F16.1	0	0	0	0	0	0	0
TTC34	0.00200938	0.000951475	0.00210305	0	0.00421941	0.00268097	0.00378788
RP11-740P5.2	0	0	0	0	0	0	0
RP11-740P5.3	0	0	0	0	0	0	0
ACTRT2	0	0	0	0	0	0	0
LINC00982	0	0	0	0	0	0	0
PRDM16	0.000669792	0	0	0	0	0	0
RP1-163G9.2	0	0	0	0	0	0	0
RP11-22L13.1	0	0	0	0	0	0	0
ARHGEF16	0	0	0	0	0	0	0
RP11-168F9.2	0	0	0	0	0	0	0
MEGF6	0.00133958	0	0.00736067	0.0087146	0.00632911	0.00536193	0.00757576
RP11-46F15.2	0	0	0	0	0	0	0
TPRG1L	0.0589417	0.0608944	0.0567823	0.0642702	0.0632911	0.0509383	0.155303
WRAP73	0.0482251	0.0494767	0.0378549	0.0501089	0.0464135	0.0321716	0.125
TP73	0.000669792	0	0	0	0	0	0
RP5-1092A11.5	0	0	0	0	0	0	0
RP5-1092A11.2	0	0	0	0	0	0	0
TP73-AS1	0.00468855	0.00285442	0.0126183	0.0108932	0.00632911	0.0134048	0.0227273
CCDC27	0	0	0	0	0	0	0
SMIM1	0.000669792	0.0038059	0.0147213	0.00544662	0.0021097	0.0107239	0
LRRC47	0.0643001	0.0599429	0.0525762	0.0653595	0.0864979	0.0509383	0.174242
RP1-286D6.5	0	0	0.00105152	0.00217865	0	0	0
CEP104	0.0234427	0.0266413	0.0315457	0.0196078	0.0443038	0.0428954	0.0833333
DFFB	0.0133958	0.00856327	0.0147213	0.0043573	0.00843882	0.00536193	0.0113636
C1orf174	0.0857334	0.112274	0.0851735	0.0795207	0.0675105	0.0428954	0.189394
LINC01134	0	0	0.00105152	0	0	0.00536193	0
LINC01346	0	0	0	0	0	0	0
RP13-614K11.2	0	0	0	0	0	0	0
RP5-1166F10.1	0	0	0	0	0	0	0
RP1-37J18.1	0	0	0	0	0	0	0
RP1-37J18.2	0	0	0	0	0	0	0
AJAP1	0	0	0	0	0	0	0
RP11-542C10.1	0	0	0	0	0	0	0
RP1-58B11.1	0	0	0	0	0	0	0
RP11-154H17.1	0	0	0	0	0	0	0
NPHP4	0.000669792	0.00190295	0.00525762	0.00762527	0.00421941	0.00536193	0.0113636
KCNAB2	0.145345	0.0951475	0.0725552	0.101307	0.14557	0.227882	0.337121
CHD5	0	0	0	0	0	0	0
RPL22	5.70529	6.56137	14.9895	12.1122	8.22363	10.1287	21.2121
RP1-120G22.11	0	0	0	0	0	0	0
RNF207	0.000669792	0.000951475	0.00630915	0.0108932	0	0	0.00378788
ICMT	0.0254521	0.0228354	0.022082	0.0217865	0.0295359	0.0214477	0.0416667
LINC00337	0	0.000951475	0	0	0	0	0
HES3	0	0	0	0	0	0	0
GPR153	0.00468855	0.00570885	0	0	0	0.00268097	0.00378788
ACOT7	0.03215	0.0247383	0.00946372	0.0228758	0.0253165	0.0134048	0.0492424
RP1-202O8.3	0.00401875	0.0038059	0.00630915	0.00980392	0	0	0.0151515
HES2	0.000669792	0.000951475	0	0	0	0	0
ESPN	0.000669792	0.00190295	0.00736067	0.00762527	0.0021097	0	0.00757576
RP1-202O8.2	0	0	0	0	0	0	0
TNFRSF25	0.0375084	0.0237869	0.114616	0.220044	0.0886076	0.0428954	0.268939
PLEKHG5	0	0.00190295	0.00946372	0.0108932	0.0021097	0.00268097	0.0113636
NOL9	0.0301407	0.0256898	0.0588854	0.0599129	0.0421941	0.0241287	0.117424
TAS1R1	0	0	0	0	0	0	0
ZBTB48	0.0140656	0.0104662	0.0315457	0.0305011	0.0147679	0.0187668	0.0606061
KLHL21	0.0314802	0.0161751	0.0273396	0.0337691	0.0295359	0.077748	0.106061
PHF13	0.00602813	0.00285442	0.00630915	0.00762527	0.00632911	0.00268097	0.00378788
THAP3	0.0314802	0.0313987	0.0431125	0.0544662	0.0253165	0.0214477	0.0833333
DNAJC11	0.0100469	0.019981	0.0231335	0.0174292	0.0189873	0.0294906	0.0340909
RP11-242F24.1	0	0	0	0	0	0	0
RP11-312B8.1	0	0	0.00210305	0.00217865	0	0.00268097	0
CAMTA1	0.178835	0.183635	0.180862	0.242919	0.206751	0.431635	0.481061
RP11-334N17.1	0	0	0	0	0	0	0
RP3-453P22.2	0	0	0	0	0	0	0
RP4-549F15.1	0	0	0	0	0	0	0
RP11-338N10.1	0	0	0	0	0	0	0
RP11-338N10.2	0	0	0	0	0	0	0
RP11-338N10.3	0	0	0	0	0	0	0
VAMP3	0.0689886	0.0713606	0.0767613	0.0980392	0.111814	0.399464	0.17803
PER3	0.00401875	0.0076118	0.00315457	0.00326797	0.00843882	0.0080429	0.0265152
RP3-467L1.4	0	0.00190295	0	0.00108932	0	0	0.00378788
UTS2	0.00468855	0.0038059	0	0.0043573	0.0232068	0	0.0151515
TNFRSF9	0.00468855	0.0104662	0	0.00762527	0	0.0080429	0.0113636
PARK7	0.674481	0.551855	0.548896	0.785403	0.639241	0.935657	1.56818
ERRFI1	0.00535834	0.00856327	0.0042061	0.00326797	0.0168776	0.00268097	0.0227273
RP11-431K24.1	0	0	0	0	0	0	0
RP11-431K24.3	0	0	0	0	0	0	0
RP11-431K24.4	0	0	0	0	0	0	0
SLC45A1	0.00133958	0.00285442	0.00210305	0.00217865	0.00421941	0.00268097	0.00757576
RERE	0.0649699	0.0627973	0.105152	0.118736	0.0759494	0.101877	0.231061
RP5-1115A15.1	0.000669792	0	0.00105152	0.00108932	0.0021097	0.00268097	0.00757576
RP4-633I8.4	0	0	0	0	0	0	0
ENO1	0.803751	0.752617	0.926393	1.19717	0.881857	1.78552	1.98485
ENO1-AS1	0.00468855	0.00190295	0.0168244	0.0130719	0.0105485	0.0080429	0.0227273
CA6	0.000669792	0	0.0378549	0.00326797	0	0	0.00757576
SLC2A7	0	0	0	0	0	0	0
SLC2A5	0	0	0	0	0	0	0
GPR157	0.00200938	0.00190295	0.00946372	0.0108932	0.0021097	0.00536193	0.0113636
MIR34AHG	0.000669792	0	0	0	0	0	0
RP3-510D11.2	0	0	0	0.00108932	0	0	0
RP3-510D11.4	0	0	0	0	0	0	0
H6PD	0.0200938	0.0171265	0.019979	0.0206972	0.0316456	0.0536193	0.0530303
SPSB1	0.00468855	0.00190295	0.00315457	0.0283224	0.0105485	0.00536193	0.0265152
RP13-392I16.1	0	0	0	0	0	0	0
SLC25A33	0.0375084	0.0551855	0.0494217	0.0849673	0.0738397	0.104558	0.125
TMEM201	0.00401875	0.00856327	0.0042061	0.00653595	0.00632911	0.00268097	0.0265152
PIK3CD	0.0656397	0.0589914	0.101998	0.0980392	0.0632911	0.104558	0.238636
PIK3CD-AS1	0.000669792	0	0	0.00108932	0.0021097	0.00536193	0
PIK3CD-AS2	0.00133958	0.0038059	0.00210305	0	0	0	0.00378788
CLSTN1	0.109176	0.0894386	0.0946372	0.125272	0.116034	0.0831099	0.280303
AL357140.1	0	0	0	0	0	0	0
CTNNBIP1	0.0535834	0.0504282	0.0231335	0.0413943	0.0759494	0.150134	0.102273
RP11-84A14.5	0	0	0	0	0	0	0
LZIC	0.0535834	0.038059	0.0567823	0.077342	0.0675105	0.150134	0.132576
NMNAT1	0.00334896	0	0.0042061	0.00653595	0	0.0107239	0.00378788
RBP7	0.00267917	0.00285442	0.00315457	0.00108932	0	0.487936	0
UBE4B	0.0475553	0.038059	0.0525762	0.0642702	0.0443038	0.0723861	0.128788
KIF1B	0.0261219	0.0161751	0.0042061	0.0228758	0.0316456	0.115282	0.0643939
PGD	0.0348292	0.0333016	0.0452156	0.0642702	0.0253165	0.61126	0.0757576
RP4-736L20.3	0	0	0.00105152	0	0.0021097	0	0
APITD1-CORT	0.000669792	0	0.00105152	0	0	0	0.00378788
APITD1	0.0100469	0.00285442	0.0115668	0.00762527	0.00632911	0.00268097	0.0265152
CORT	0	0	0	0	0	0	0
DFFA	0.0301407	0.0475737	0.0431125	0.0413943	0.035865	0.0455764	0.113636
RP5-1113E3.3	0	0	0	0	0	0	0
PEX14	0.0288011	0.0218839	0.0336488	0.0326797	0.0253165	0.0241287	0.0530303
CASZ1	0.0288011	0.0304472	0.00946372	0.0152505	0.0232068	0.0214477	0.0378788
RP4-734G22.3	0	0	0	0	0.0021097	0	0
C1orf127	0	0	0	0	0	0.00268097	0
TARDBP	0.119223	0.111323	0.107256	0.151416	0.154008	0.134048	0.30303
RP4-635E18.9	0	0	0.00105152	0	0	0	0
MASP2	0	0	0	0.00108932	0	0	0
RP4-635E18.8	0.000669792	0.00285442	0.00525762	0	0	0	0.0189394
SRM	0.176825	0.15509	0.149317	0.168845	0.208861	0.152815	0.530303
EXOSC10	0.0301407	0.0352046	0.0325973	0.0577342	0.0295359	0.0268097	0.125
RP4-635E18.7	0.000669792	0	0	0	0	0	0
RP4-635E18.6	0.000669792	0	0	0	0	0.00268097	0
MTOR	0.0227729	0.0123692	0.0147213	0.0196078	0.0232068	0.0187668	0.0265152
MTOR-AS1	0	0	0	0	0	0	0
ANGPTL7	0	0	0	0	0	0	0
UBIAD1	0.0529136	0.0447193	0.0694006	0.0533769	0.0590717	0.0268097	0.140152
PTCHD2	0	0	0	0	0	0	0
RP1-69M21.2	0	0	0	0	0	0	0
FBXO2	0.0120563	0.0114177	0.0189274	0.0119826	0.0105485	0.00268097	0.0340909
FBXO44	0.0522438	0.0475737	0.0683491	0.0490196	0.0443038	0.0375335	0.125
FBXO6	0.0649699	0.05804	0.0231335	0.0359477	0.0590717	0.117962	0.102273
MAD2L2	0.106497	0.0656518	0.0725552	0.103486	0.0759494	0.131367	0.212121
DRAXIN	0.00200938	0.00285442	0	0.00108932	0.0021097	0.00268097	0
AGTRAP	0.108506	0.101808	0.0546793	0.08061	0.0886076	0.731903	0.227273
C1orf167	0	0	0	0	0	0	0
RP11-56N19.5	0	0	0	0	0	0	0
MTHFR	0.0174146	0.0104662	0.0147213	0.0152505	0.0126582	0.174263	0.0454545
CLCN6	0.00736772	0.0076118	0.00210305	0.00544662	0.00632911	0.0670241	0.0189394
NPPA-AS1	0.00200938	0.00190295	0	0	0	0.0134048	0
NPPA	0	0	0	0	0	0	0
NPPB	0	0	0	0	0	0	0
KIAA2013	0.0529136	0.0342531	0.0262881	0.0446623	0.056962	0.123324	0.0909091
PLOD1	0.0247823	0.00190295	0	0.00326797	0.0147679	0.0402145	0.0265152
MFN2	0.0221031	0.018078	0.022082	0.0174292	0.0295359	0.107239	0.0643939
MIIP	0.0314802	0.036156	0.0357518	0.0522876	0.0379747	0.115282	0.102273
TNFRSF8	0	0	0	0	0	0.0536193	0.00757576
TNFRSF1B	0.405894	0.372978	0.100946	0.286492	0.421941	1.38338	0.776515
VPS13D	0.0214334	0.0266413	0.0273396	0.0261438	0.0189873	0.0509383	0.0643939
RP5-888M10.2	0	0	0	0	0	0	0
DHRS3	0.0207636	0.0266413	0.121977	0.0675381	0.0443038	0.0321716	0.125
RP11-474O21.5	0	0	0	0.00108932	0	0	0
AADACL4	0	0	0	0	0	0	0
AADACL3	0	0	0	0	0	0	0
C1orf158	0	0	0	0	0	0	0
PRAMEF12	0	0	0	0	0	0	0
PRAMEF1	0	0	0	0	0	0	0
RP5-845O24.8	0	0	0	0	0	0	0
PRAMEF11	0	0	0	0	0	0	0
HNRNPCL1	0	0	0	0	0	0	0
PRAMEF2	0	0	0	0	0	0	0
PRAMEF4	0	0	0	0	0	0	0
PRAMEF10	0	0	0	0	0	0	0
PRAMEF7	0	0	0	0	0	0	0
PRAMEF6	0	0	0	0	0	0	0
PRAMEF27	0	0	0	0	0	0	0
PRAMEF26	0	0	0	0	0	0	0
PRAMEF25	0	0	0	0	0	0	0
HNRNPCL3	0	0	0	0	0	0	0
HNRNPCL2	0	0	0	0	0	0	0
RP13-221M14.2	0	0	0	0	0	0	0
HNRNPCL4	0	0	0	0	0	0	0
PRAMEF9	0	0	0	0	0	0	0
PRAMEF18	0	0	0	0	0	0	0
PRAMEF5	0	0	0	0	0	0	0
PRAMEF8	0	0	0	0	0	0	0
PRAMEF15	0	0	0	0	0	0	0
RP11-219C24.10	0	0	0	0	0	0	0
PRAMEF14	0	0	0	0	0	0	0
PRAMEF19	0	0	0	0	0	0	0
PRAMEF17	0	0	0	0	0	0	0
PRAMEF20	0	0	0	0	0	0	0
LRRC38	0	0	0	0	0	0	0
RP4-597A16.2	0	0	0	0	0	0	0
PDPN	0	0	0	0	0	0	0
CTA-520D8.2	0	0	0	0	0	0	0
PRDM2	0.122572	0.107517	0.123028	0.145969	0.122363	0.171582	0.359848
RP11-344F13.1	0	0	0	0	0	0	0
RP4-704D23.1	0	0	0	0	0	0	0
KAZN	0	0	0	0.00108932	0.0021097	0.00268097	0
TMEM51-AS1	0	0	0	0	0	0	0
TMEM51	0	0	0	0	0	0.0268097	0.00378788
C1orf195	0	0	0	0	0	0	0
FHAD1	0.00267917	0.000951475	0	0	0	0.00268097	0
RP3-467K16.2	0	0	0	0	0	0	0
RP3-467K16.7	0	0	0	0	0	0	0
RP3-467K16.4	0.0087073	0	0.00105152	0	0.00632911	0.00268097	0.00378788
EFHD2	0.705291	0.37393	0.0725552	0.149237	0.670886	1.32976	1.125
CTRC	0	0	0	0	0.0021097	0	0
CELA2A	0	0	0	0	0.0021097	0	0
CELA2B	0	0	0	0	0	0	0
CASP9	0.00669792	0.0076118	0.00525762	0.0141612	0.0126582	0.0348525	0.0151515
DNAJC16	0.0214334	0.0171265	0.0252366	0.0261438	0.0126582	0.0402145	0.0378788
RP4-680D5.8	0.000669792	0	0.00105152	0	0.0021097	0	0
AGMAT	0.00334896	0.00475737	0.019979	0.0206972	0	0	0.0378788
RP4-680D5.2	0	0	0	0	0	0	0
DDI2	0.0281313	0.0285442	0.0252366	0.0283224	0.0253165	0.0723861	0.0984848
RSC1A1	0	0	0	0	0	0	0
RP4-680D5.9	0	0	0	0	0	0.00268097	0
PLEKHM2	0.0361688	0.0371075	0.0378549	0.0337691	0.0316456	0.152815	0.0833333
RP11-288I21.1	0	0	0	0	0	0	0
SLC25A34	0	0	0	0	0	0.00268097	0.00378788
RP11-169K16.4	0	0	0	0	0	0	0
TMEM82	0	0	0	0	0	0	0
FBLIM1	0	0.000951475	0.00315457	0.00108932	0.00421941	0.00268097	0.00378788
UQCRHL	0.00133958	0.0038059	0.00315457	0.00544662	0	0.0107239	0.00757576
FLJ37453	0.0207636	0.0152236	0.0452156	0.0413943	0.0274262	0.0911528	0.0871212
SPEN	0.0596115	0.05804	0.0736067	0.0751634	0.0801688	0.257373	0.174242
ZBTB17	0.0254521	0.0275928	0.0304942	0.0424837	0.0295359	0.0375335	0.0795455
C1orf64	0	0	0	0	0	0	0
RP11-5P18.5	0	0	0	0	0	0	0
HSPB7	0	0	0	0	0	0	0
CLCNKA	0	0	0	0	0	0	0
CLCNKB	0	0	0	0	0	0	0
FAM131C	0	0	0	0	0	0	0
EPHA2	0	0	0	0	0	0	0
RP11-276H7.2	0	0	0	0	0	0	0
RP11-276H7.3	0	0	0	0	0	0	0
ARHGEF19-AS1	0	0	0	0	0	0	0
ARHGEF19	0.0140656	0.00475737	0.0042061	0.00762527	0.00421941	0.0080429	0.0113636
RSG1	0.00267917	0.00475737	0.00105152	0.00217865	0	0	0
FBXO42	0.0475553	0.0285442	0.0273396	0.0250545	0.0295359	0.0482574	0.0719697
SZRD1	0.169457	0.160799	0.150368	0.19281	0.204641	0.345845	0.390152
SPATA21	0	0	0	0	0	0	0
NECAP2	0.149364	0.140818	0.366982	0.333333	0.196203	0.209115	0.575758
RP4-798A10.2	0	0.000951475	0.00105152	0.00217865	0	0	0
RP4-798A10.7	0.00200938	0	0.00210305	0.00326797	0.00421941	0.00268097	0.0113636
RP4-798A10.4	0	0	0	0	0	0	0
RP5-875O13.1	0	0	0	0.00108932	0	0	0
FAM231C	0	0	0	0	0	0	0
NBPF1	0.00267917	0.000951475	0.0105152	0.00217865	0.00632911	0.00536193	0.0265152
RP5-1182A14.5	0	0	0	0	0	0	0
RP1-163M9.8	0	0	0	0	0	0	0
FAM231A	0	0	0	0	0	0	0
RP1-163M9.7	0	0	0	0	0	0	0
RP5-1182A14.7	0	0	0	0	0	0	0
CROCC	0.0147354	0.0171265	0.022082	0.0206972	0.0105485	0.0160858	0.0227273
RP11-108M9.1	0	0	0	0	0	0	0
RP11-108M9.2	0	0	0	0	0	0	0
RP11-108M9.3	0	0	0	0	0	0	0
RP11-108M9.4	0.0267917	0.0456708	0.0904311	0.0610022	0.056962	0.214477	0.117424
RP11-108M9.6	0.00736772	0.00856327	0.0304942	0.0185185	0.0168776	0	0.0492424
MFAP2	0	0	0	0	0	0	0
RP1-37C10.3	0	0	0	0	0	0	0
ATP13A2	0.0281313	0.0133206	0.0178759	0.0315904	0.021097	0.0187668	0.030303
SDHB	0.16075	0.144624	0.193481	0.235294	0.185654	0.404826	0.420455
PADI2	0.000669792	0	0	0	0	0.0482574	0
RP11-380J14.1	0	0	0	0	0	0	0
RP11-380J14.4	0	0	0	0	0	0	0
PADI1	0	0	0	0	0	0	0
PADI3	0	0	0	0	0	0	0
PADI4	0.00200938	0.000951475	0.022082	0.00544662	0.0021097	0.0616622	0.0113636
AC004824.2	0	0	0	0	0	0	0
PADI6	0.00334896	0.000951475	0	0	0	0.00268097	0.0113636
RP1-20B21.4	0	0	0	0	0	0	0
RCC2	0.0669792	0.0428164	0.0725552	0.0675381	0.0696203	0.174263	0.170455
ARHGEF10L	0	0	0	0	0	0.0187668	0
RP11-473A10.2	0	0	0	0	0	0	0
ACTL8	0	0	0	0	0	0	0
RP11-174G17.2	0	0	0	0	0	0	0
IGSF21	0	0	0	0	0	0	0
RP11-174G17	0	0	0	0	0	0	0
RP11-422P22.1	0	0	0	0	0	0	0
KLHDC7A	0	0	0	0	0	0	0
PAX7	0	0	0	0	0	0	0
TAS1R2	0	0	0	0	0	0	0
RP13-279N23.2	0	0	0	0	0	0	0
ALDH4A1	0.00133958	0.000951475	0.00105152	0.00326797	0	0.00536193	0.00757576
IFFO2	0.0140656	0.0123692	0.00210305	0.0119826	0.0485232	0.0241287	0.0340909
UBR4	0.0462157	0.0656518	0.0462671	0.0577342	0.0548523	0.233244	0.151515
RP1-43E13.2	0.00334896	0.00190295	0.00210305	0.00326797	0.0021097	0.0107239	0.00378788
EMC1	0.0167448	0.0133206	0.0147213	0.0294118	0.021097	0.0482574	0.0227273
MRTO4	0.0281313	0.0475737	0.0977918	0.102397	0.056962	0.0482574	0.147727
AKR7A3	0.000669792	0	0	0.00217865	0	0	0.00378788
AKR7A2	0.109846	0.076118	0.106204	0.0947712	0.0738397	0.176944	0.265152
PQLC2	0.00937709	0.00475737	0.00315457	0.00217865	0.0105485	0.0134048	0.00757576
CAPZB	0.818486	0.708849	0.753943	1.21024	0.732068	1.31903	2.23485
RP5-1056L3.1	0	0	0	0	0	0	0.00378788
MINOS1	0.41862	0.300666	0.543638	0.598039	0.392405	1.10724	1.13258
MINOS1-NBL1	0	0	0	0	0	0	0
NBL1	0.0087073	0.00666032	0.0189274	0.0413943	0.00632911	0.0080429	0.0416667
HTR6	0	0	0	0	0	0	0
TMCO4	0.0274615	0.018078	0.019979	0.0217865	0.021097	0.0134048	0.0606061
RNF186	0	0	0	0	0	0	0
RP11-91K11.2	0	0	0	0	0	0	0
OTUD3	0.0154052	0.0133206	0.00946372	0.0141612	0.0105485	0.0134048	0.0378788
PLA2G2E	0	0	0	0	0	0	0
PLA2G2A	0	0	0	0	0	0	0
PLA2G5	0	0	0	0	0	0	0
PLA2G2D	0	0.000951475	0	0	0	0	0
PLA2G2F	0	0	0	0	0	0	0
RP3-340N1.2	0	0	0.00105152	0	0	0	0
PLA2G2C	0.00133958	0	0	0	0	0	0.00378788
UBXN10-AS1	0.0133958	0.0076118	0.00630915	0.0196078	0.0379747	0.0134048	0.0530303
UBXN10	0.00267917	0.000951475	0	0.00108932	0.0105485	0	0.0113636
RP3-340N1.6	0	0	0	0	0	0	0
VWA5B1	0	0	0	0	0	0	0
RP4-745E8.2	0.000669792	0.00475737	0.00210305	0.00326797	0	0	0
LINC01141	0	0	0	0	0	0	0
RP4-749H3.2	0	0	0	0	0	0	0
CAMK2N1	0.0301407	0.036156	0.0115668	0.0217865	0.0400844	0.0160858	0.0681818
MUL1	0.0442063	0.0570885	0.0462671	0.0664488	0.0632911	0.0482574	0.125
FAM43B	0	0	0	0	0	0	0
CDA	0.000669792	0.000951475	0.00210305	0.00217865	0	0.428954	0.00378788
PINK1	0.0288011	0.0142721	0.0147213	0.0163399	0.0189873	0.0670241	0.0719697
PINK1-AS	0.000669792	0.000951475	0	0.00326797	0	0	0
DDOST	0.211654	0.181732	0.19979	0.203704	0.257384	0.230563	0.469697
KIF17	0	0	0	0	0	0	0
SH2D5	0	0	0	0	0	0	0
RP5-930J4.2	0	0	0	0	0	0	0
HP1BP3	0.320831	0.305423	0.260778	0.372549	0.267932	0.549598	0.905303
EIF4G3	0.0401875	0.038059	0.0189274	0.0206972	0.0485232	0.0991957	0.132576
ECE1	0.0254521	0.0190295	0.0494217	0.0653595	0.0316456	0.0670241	0.0984848
RP3-329E20.2	0	0	0	0	0	0	0
RP5-1071N3.1	0	0	0.00105152	0.00217865	0	0.00268097	0
RP11-293F5.1	0	0	0	0	0	0	0
NBPF3	0.000669792	0	0.00105152	0.00108932	0.00421941	0	0.00757576
ALPL	0	0	0	0	0	0	0
RP11-63N8.3	0	0	0	0	0	0	0
RAP1GAP	0	0	0	0	0	0	0
USP48	0.0582719	0.0551855	0.064143	0.0784314	0.0400844	0.131367	0.128788
LDLRAD2	0	0	0	0.00217865	0	0.00268097	0
HSPG2	0.000669792	0	0	0	0	0	0
CELA3B	0	0	0	0	0	0	0
CELA3A	0	0	0	0	0	0	0
RP1-224A6.3	0.00401875	0.00666032	0.00210305	0.0043573	0	0	0.00378788
LINC00339	0.00803751	0.0104662	0.0168244	0.0119826	0.00843882	0.0268097	0.0151515
CDC42	0.979906	0.878211	1.12934	1.35185	0.951477	2.29759	2.79545
RP1-224A6.9	0	0	0	0	0	0	0
WNT4	0	0	0	0	0	0	0
ZBTB40	0.0214334	0.019981	0.0283912	0.0272331	0.0189873	0.0321716	0.0833333
EPHA8	0	0	0	0	0	0	0
C1QA	0	0.00475737	0	0	0	0.077748	0
C1QC	0	0	0	0	0	0.00268097	0
C1QB	0	0.00285442	0	0.00108932	0	0.0241287	0
EPHB2	0	0	0	0.00108932	0	0.0268097	0
RP11-69E9.1	0	0	0	0	0	0	0
LACTBL1	0	0	0	0	0	0	0
C1orf234	0	0	0	0	0	0	0
KDM1A	0.0187542	0.019981	0.0231335	0.0206972	0.0316456	0.0294906	0.0606061
RP1-184J9.2	0	0	0	0	0	0	0
LUZP1	0.0649699	0.0932445	0.0304942	0.0588235	0.0970464	0.0938338	0.094697
HTR1D	0	0	0	0	0	0	0
LINC01355	0	0	0.00210305	0	0	0	0
HNRNPR	0.330877	0.293054	0.33123	0.418301	0.251055	0.439678	0.806818
ZNF436	0.00334896	0	0.00105152	0.00326797	0.00632911	0	0.00378788
ZNF436-AS1	0.00133958	0.000951475	0.00105152	0.00326797	0	0.00268097	0
RP5-1057J7.7	0	0	0.00210305	0.00217865	0	0	0
TCEA3	0.00334896	0.00285442	0.140904	0.0620915	0.0021097	0.0107239	0.117424
ASAP3	0	0	0	0.00108932	0	0	0.00378788
E2F2	0.00334896	0	0	0.00108932	0.00421941	0.0080429	0
RP1-150O5.3	0	0.000951475	0.00105152	0.00108932	0	0	0.00378788
ID3	0.00267917	0.00856327	0.042061	0.0424837	0.0021097	0.0563003	0.0151515
MDS2	0.00334896	0	0.0473186	0.0130719	0	0.0080429	0.0454545
RPL11	15.0723	16.6204	34.5405	29.6427	19.5549	21.4987	52.6477
TCEB3	0.0596115	0.0618459	0.0546793	0.0751634	0.0801688	0.0697051	0.162879
TCEB3-AS1	0.00334896	0.00475737	0.00736067	0.00980392	0.00632911	0.0107239	0.0113636
PITHD1	0.154052	0.178877	0.256572	0.239651	0.200422	0.123324	0.450758
LYPLA2	0.0723376	0.0675547	0.0778128	0.0925926	0.0611814	0.107239	0.19697
GALE	0.00803751	0.00570885	0.0084122	0.0108932	0.00843882	0.0107239	0.0189394
HMGCL	0.0254521	0.036156	0.0325973	0.0501089	0.0274262	0.0321716	0.0606061
FUCA1	0.0180844	0.0142721	0.0126183	0.0228758	0.0105485	0.0455764	0.030303
CNR2	0	0.00951475	0	0	0.0021097	0	0.00378788
RP11-4M23.3	0	0	0	0	0	0	0
PNRC2	0.279973	0.253092	0.31756	0.315904	0.257384	0.367292	0.621212
SRSF10	0.216343	0.235966	0.328076	0.344227	0.265823	0.292225	0.719697
RP11-293P20.2	0	0	0	0	0	0	0
MYOM3	0	0.000951475	0	0	0	0	0
RP11-293P20.4	0	0	0	0	0	0	0
IL22RA1	0	0	0	0	0	0	0
IFNLR1	0.0147354	0.0161751	0.00210305	0.00653595	0.00843882	0.00536193	0.0227273
RP11-10N16.2	0	0	0	0	0	0	0
RP11-10N16.3	0	0	0	0	0	0	0
GRHL3	0	0	0	0	0	0	0
STPG1	0.00602813	0.00856327	0.0084122	0.00653595	0.0021097	0	0.0113636
NIPAL3	0.0428667	0.0399619	0.0998948	0.106754	0.0527426	0.0348525	0.193182
RCAN3	0.0368386	0.0647003	0.6898	0.579521	0.0822785	0.0965147	0.94697
RP4-594I10.3	0.00334896	0.00570885	0.180862	0.126362	0.00421941	0	0.121212
NCMAP	0	0	0	0	0	0	0
SRRM1	0.550569	0.549952	0.598318	0.71024	0.774262	0.9437	1.52273
CLIC4	0	0.000951475	0.00315457	0.00108932	0.00632911	0.182306	0.00378788
RUNX3	0.918955	1.05423	0.262881	0.620915	1.12447	0.772118	2.33712
RP11-84D1.1	0	0	0	0	0	0	0
RP11-84D1.2	0	0	0.00105152	0	0	0	0
RP4-799D16.1	0	0	0	0	0	0	0
RP4-706G24.1	0	0	0	0	0.00843882	0	0.00378788
SYF2	0.702612	0.570885	0.844374	0.859477	0.635021	1.25201	1.74242
RSRP1	0.328868	0.338725	0.329127	0.364924	0.405063	0.33244	0.795455
RP3-465N24.6	0.00468855	0.000951475	0.00736067	0	0.00421941	0.00268097	0.00757576
RHD	0.000669792	0	0	0.00108932	0.0021097	0	0.00378788
TMEM50A	0.473543	0.497621	0.362776	0.603486	0.550633	0.868633	1.19697
RHCE	0.000669792	0	0.00105152	0.00326797	0.0021097	0	0
TMEM57	0.0408573	0.0466223	0.0683491	0.0697168	0.0295359	0.0589812	0.128788
LDLRAP1	0.0435365	0.056137	0.208202	0.145969	0.07173	0.0348525	0.257576
RP11-70P17.1	0.0087073	0.0133206	0.0262881	0.0283224	0.0105485	0.00536193	0.0568182
MAN1C1	0.000669792	0.0104662	0.0431125	0.0119826	0.00421941	0.0134048	0.0265152
RP1-187B23.1	0.00133958	0.00190295	0.0210305	0.0130719	0	0	0.0151515
SEPN1	0.00669792	0.00951475	0.0336488	0.0163399	0.00843882	0.0857909	0.0530303
RP1-317E23.6	0	0	0	0	0	0	0
RP1-317E23.3	0.000669792	0.000951475	0.00210305	0	0.0021097	0.00536193	0.00378788
MTFR1L	0.0341594	0.0190295	0.0294427	0.0490196	0.0274262	0.0697051	0.0719697
RP1-317E23.7	0	0	0	0	0	0	0
AUNIP	0	0	0	0.00108932	0	0	0
RP1-125I3.2	0	0	0.00105152	0	0	0.00268097	0
PAQR7	0	0.000951475	0.00736067	0.00326797	0.00421941	0.0187668	0.00757576
STMN1	0.140656	0.0694577	0.0851735	0.0827887	0.07173	0.0321716	0.162879
PAFAH2	0.0576021	0.0313987	0.0126183	0.0141612	0.0316456	0.0160858	0.0606061
EXTL1	0.000669792	0	0.00105152	0	0	0	0
SLC30A2	0	0	0	0	0	0	0
TRIM63	0	0	0	0	0	0	0
PDIK1L	0.0133958	0.00951475	0.0105152	0.0163399	0.00843882	0.0107239	0.0189394
FAM110D	0.000669792	0	0	0	0	0	0
RP11-96L14.8	0	0	0	0	0	0	0
RP11-96L14.7	0	0	0	0	0	0	0
ZNF593	0.0736772	0.0599429	0.0515247	0.0751634	0.0970464	0.155496	0.159091
CNKSR1	0.00200938	0.00190295	0.00525762	0.0043573	0	0.00268097	0
CATSPER4	0	0	0	0	0	0	0
CEP85	0.00401875	0.00475737	0.00525762	0.0043573	0.00632911	0.0187668	0.0113636
SH3BGRL3	6.95177	4.48335	2.5489	5.71895	5.66667	11.4933	12.303
UBXN11	0.0421969	0.0294957	0.0389064	0.087146	0.021097	0.257373	0.140152
CD52	9.57803	2.71456	4.39117	8.62854	6.77426	4.32976	14.8826
AIM1L	0.00334896	0	0.00315457	0.00653595	0.0021097	0	0.00378788
ZNF683	0.436035	0.00951475	0.00105152	0.0413943	0.0379747	0.0482574	0.375
LIN28A	0	0	0	0	0	0	0
DHDDS	0.019424	0.0133206	0.0178759	0.0130719	0.0274262	0.0428954	0.0719697
RP3-476K8.3	0	0	0	0	0	0	0
HMGN2	1.20295	0.845861	1.12093	1.18736	0.957806	1.7882	2.67045
RPS6KA1	0.103818	0.0504282	0.0672976	0.0991285	0.0949367	0.171582	0.151515
RP5-968P14.2	0	0	0	0	0	0	0.00378788
ARID1A	0.131949	0.104662	0.114616	0.106754	0.183544	0.313673	0.352273
PIGV	0.00602813	0.00666032	0.0157729	0.00544662	0.0126582	0.0160858	0.0265152
ZDHHC18	0.0462157	0.0551855	0.0210305	0.0599129	0.0527426	0.0482574	0.121212
SFN	0.000669792	0.000951475	0.00105152	0.00217865	0	0	0
GPN2	0.0421969	0.0294957	0.0483701	0.043573	0.0337553	0.0563003	0.109848
RP1-50O24.6	0	0	0	0	0	0	0
GPATCH3	0.0435365	0.0466223	0.044164	0.0479303	0.0337553	0.0509383	0.106061
NUDC	0.180174	0.134158	0.268139	0.222222	0.151899	0.19571	0.450758
NR0B2	0	0	0	0	0	0	0
KDF1	0	0.000951475	0.00736067	0.00762527	0	0	0.0151515
TRNP1	0	0	0	0	0	0.00536193	0
FAM46B	0	0	0	0	0	0	0
AL137860.1	0	0	0	0	0	0	0
SLC9A1	0.0120563	0.00856327	0.0105152	0.0163399	0.021097	0.0616622	0.0340909
RP11-40H20.4	0	0	0	0	0	0	0
WDTC1	0.0663094	0.0466223	0.0283912	0.0359477	0.0654008	0.0911528	0.162879
TMEM222	0.0997991	0.0837298	0.0998948	0.102397	0.0759494	0.077748	0.174242
SYTL1	0.262559	0.179829	0.226078	0.344227	0.305907	0.163539	0.640152
MAP3K6	0.0140656	0.0123692	0.0241851	0.0108932	0.00632911	0.00536193	0.0416667
FCN3	0	0	0	0	0	0	0
CD164L2	0	0	0	0	0	0	0
GPR3	0	0	0	0	0	0	0
WASF2	0.308104	0.231208	0.318612	0.354031	0.35865	0.418231	0.863636
RP4-752I6.1	0	0	0	0	0	0	0
RP1-159A19.4	0.00133958	0.00190295	0.0189274	0.00980392	0	0.00536193	0.0227273
AHDC1	0.0174146	0.0114177	0.00946372	0.0087146	0.0147679	0.0134048	0.0189394
FGR	0.122572	0.0913416	0.0210305	0.0206972	0.0991561	1.16086	0.151515
RP11-288L9.1	0.000669792	0	0	0.00108932	0	0	0
IFI6	0.397857	0.330162	0.342797	0.510893	0.398734	2.84182	0.765152
RP11-288L9.4	0	0	0	0	0	0	0
FAM76A	0.0395177	0.0313987	0.0378549	0.0686275	0.0464135	0.0482574	0.0871212
STX12	0.0542532	0.0475737	0.0536278	0.0588235	0.0632911	0.193029	0.121212
PPP1R8	0.0977897	0.0732636	0.0977918	0.12854	0.0886076	0.0723861	0.234848
AL109927.1	0	0	0	0	0	0	0
THEMIS2	0.00937709	0.00856327	0.0304942	0.0206972	0.0126582	0.49866	0.0454545
RPA2	0.113195	0.0799239	0.105152	0.137255	0.116034	0.0857909	0.253788
SMPDL3B	0	0	0	0	0	0	0
RP11-460I13.2	0	0	0	0	0	0	0
XKR8	0.0247823	0.0142721	0.0283912	0.0250545	0.0253165	0.0402145	0.0833333
EYA3	0.0207636	0.0228354	0.0084122	0.0228758	0.0126582	0.0402145	0.0416667
PTAFR	0.00267917	0.00190295	0.00105152	0.00108932	0.0021097	0.319035	0
DNAJC8	0.310114	0.287345	0.319664	0.412854	0.291139	0.447721	0.681818
ATPIF1	0.655727	0.563273	0.748686	0.88671	0.662447	0.753351	1.76515
RP5-1092A3.4	0.00334896	0.00570885	0.0115668	0.0043573	0.0021097	0	0.00757576
RP5-1092A3.5	0	0	0	0.00108932	0	0	0
SESN2	0.0522438	0.0275928	0.00736067	0.0261438	0.0443038	0.0455764	0.0681818
MED18	0.0120563	0.0076118	0.0157729	0.0130719	0.00843882	0.0080429	0.0227273
PHACTR4	0.0783657	0.0789724	0.0715037	0.0816993	0.0949367	0.209115	0.200758
RCC1	0.0308104	0.0304472	0.0452156	0.037037	0.0421941	0.0375335	0.0643939
TRNAU1AP	0.0509042	0.0390105	0.0525762	0.0642702	0.0654008	0.0509383	0.121212
SNHG12	0.111186	0.0903901	0.198738	0.167756	0.101266	0.0616622	0.32197
TAF12	0.100469	0.0513796	0.0883281	0.0958606	0.0780591	0.136729	0.19697
RAB42	0	0	0.00105152	0	0	0	0
RP11-442N24__B.1	0	0	0	0	0.0021097	0	0
RNU11	0.00669792	0.0142721	0.0136698	0.0163399	0.0421941	0.201072	0.0265152
GMEB1	0.0435365	0.0447193	0.0368034	0.0631808	0.0527426	0.120643	0.109848
YTHDF2	0.205626	0.193149	0.266036	0.287582	0.244726	0.27882	0.507576
OPRD1	0	0.000951475	0.00105152	0	0	0	0
RP1-212P9.3	0	0	0	0	0	0	0
EPB41	0.118553	0.10942	0.191377	0.196078	0.109705	0.155496	0.424242
TMEM200B	0	0	0	0	0	0	0.00378788
RP11-242O24.3	0	0	0	0	0	0	0
SRSF4	0.236437	0.204567	0.210305	0.247277	0.202532	0.394102	0.431818
MECR	0.0127261	0.0152236	0.0157729	0.0163399	0.0147679	0.0187668	0.0378788
RP11-467D18.2	0	0	0	0	0	0	0
PTPRU	0.000669792	0	0	0	0	0	0
RP3-437I16.1	0	0	0	0	0	0	0
RP4-656G21.1	0	0	0	0	0	0	0
RP11-111I12.1	0	0	0	0	0	0	0
RP5-893G23.1	0	0	0	0	0	0	0
RP4-591L5.1	0	0	0	0	0	0	0
RP4-591L5.2	0	0	0	0	0	0	0
MATN1	0	0.00190295	0	0.00108932	0	0	0.00757576
MATN1-AS1	0.0133958	0.0152236	0.0357518	0.0261438	0.0147679	0.0080429	0.0378788
LAPTM5	1.91494	1.54044	2.33754	2.67211	2.11603	4.65416	4.61742
RP5-1125N11.1	0	0	0	0	0	0	0
RP5-1125N11.2	0	0	0	0	0	0	0
RP1-65J11.5	0	0	0	0	0	0	0
SDC3	0.000669792	0	0	0	0	0.0080429	0
PUM1	0.090422	0.0875357	0.111462	0.118736	0.116034	0.219839	0.276515
NKAIN1	0	0	0	0	0	0	0
SNRNP40	0.0864032	0.0837298	0.103049	0.103486	0.0675105	0.075067	0.227273
ZCCHC17	0.121232	0.0704091	0.0725552	0.083878	0.0991561	0.0991957	0.287879
RP11-266K22.2	0	0	0	0	0	0	0
FABP3	0	0	0	0	0	0	0
SERINC2	0	0	0	0.00108932	0	0.0991957	0
LINC01226	0	0	0	0	0	0	0
RP11-73M7.1	0	0	0	0	0	0	0
TINAGL1	0	0	0	0	0	0	0
HCRTR1	0	0	0	0	0	0	0
PEF1	0.0910918	0.10942	0.0820189	0.123094	0.135021	0.131367	0.242424
RP11-73M7.6	0	0	0	0	0	0	0
RP11-73M7.9	0.000669792	0.00190295	0.00105152	0.00217865	0.0021097	0.00268097	0.00378788
COL16A1	0	0	0	0	0	0	0
ADGRB2	0.00200938	0	0	0	0	0	0
RP11-84A19.3	0	0	0	0	0	0	0
SPOCD1	0.000669792	0	0	0	0	0	0
RP11-84A19.2	0	0.000951475	0	0	0	0	0
RP11-84A19.4	0	0	0	0.00108932	0	0	0
PTP4A2	0.541862	0.432921	0.31756	0.48366	0.462025	1.46113	1.41667
RP4-534N18.2	0.000669792	0	0	0	0	0	0
KHDRBS1	0.285332	0.286394	0.40694	0.413943	0.360759	0.603217	0.810606
RP11-277A4.4	0	0	0	0.00108932	0	0	0
TMEM39B	0.0127261	0.0114177	0.019979	0.0228758	0.0126582	0.0455764	0.0454545
KPNA6	0.114534	0.103711	0.15142	0.136166	0.122363	0.16622	0.299242
TXLNA	0.0234427	0.0142721	0.0105152	0.0272331	0.0189873	0.0616622	0.0530303
CCDC28B	0.0375084	0.0342531	0.0210305	0.0261438	0.0232068	0.0268097	0.0492424
RP4-622L5.7	0.000669792	0	0	0	0	0	0
IQCC	0.00133958	0.000951475	0.00210305	0.00217865	0.0021097	0	0.00378788
DCDC2B	0	0	0	0	0	0	0
TMEM234	0.00937709	0.00475737	0.00736067	0.0108932	0.00843882	0.0160858	0.0227273
EIF3I	0.407234	0.312084	0.472135	0.566449	0.381857	0.52815	1.10985
FAM167B	0.00602813	0.0038059	0.00210305	0.0043573	0	0.00536193	0.00757576
LCK	0.728064	0.68411	0.679285	0.932462	0.748945	0.184987	1.89773
HDAC1	0.174146	0.21313	0.168244	0.199346	0.14135	0.120643	0.462121
MARCKSL1	0.0944407	0.105614	0.180862	0.149237	0.0780591	0.710456	0.329545
RP4-811H24.9	0	0	0	0	0	0	0
TSSK3	0.00133958	0	0.00105152	0.00217865	0	0	0.00378788
FAM229A	0.0140656	0.00951475	0.0115668	0.0163399	0.0126582	0.0134048	0.0454545
BSDC1	0.0877428	0.106565	0.109359	0.138344	0.105485	0.0938338	0.234848
RP1-27O5.3	0	0	0	0	0	0	0
ZBTB8B	0	0.000951475	0	0	0	0	0
ZBTB8A	0.00133958	0	0.00105152	0	0	0	0.00378788
ZBTB8OS	0.184193	0.119886	0.132492	0.164488	0.128692	0.155496	0.386364
RBBP4	0.180844	0.103711	0.182965	0.188453	0.14346	0.273458	0.401515
SYNC	0.0254521	0.0228354	0.0315457	0.0337691	0.021097	0.0268097	0.0492424
RP11-114B7.6	0	0	0	0	0	0	0
KIAA1522	0	0	0	0.00108932	0	0.00536193	0
YARS	0.0669792	0.0494767	0.0515247	0.0718954	0.0654008	0.0428954	0.162879
S100PBP	0.0261219	0.0171265	0.0283912	0.0326797	0.0253165	0.0509383	0.0643939
FNDC5	0	0	0	0	0	0	0
HPCA	0	0	0	0	0	0	0
TMEM54	0	0	0	0	0	0.00268097	0
RNF19B	0.0314802	0.0161751	0.0262881	0.0315904	0.0379747	1.08847	0.0568182
RP1-117O3.2	0	0	0	0	0	0	0
AK2	0.0522438	0.0513796	0.0746583	0.0718954	0.0464135	0.179625	0.181818
AZIN2	0.000669792	0.000951475	0.0042061	0.00326797	0.00421941	0	0.0151515
TRIM62	0.0167448	0.0114177	0.0126183	0.0272331	0.0189873	0.0294906	0.0530303
ZNF362	0.0381782	0.0304472	0.0283912	0.0239651	0.035865	0.0536193	0.0643939
RP11-415J8.7	0	0	0.00105152	0	0	0	0
A3GALT2	0	0	0	0	0	0	0
RP11-415J8.3	0	0	0	0	0	0	0
PHC2	0.0448761	0.0323501	0.0304942	0.040305	0.0527426	0.13941	0.185606
RP11-415J8.5	0	0	0	0	0	0	0
ZSCAN20	0.00133958	0	0	0	0	0	0
CSMD2	0	0	0	0	0	0	0
HMGB4	0	0	0	0	0	0	0
CSMD2-AS1	0	0	0	0	0	0	0
C1orf94	0	0	0	0	0	0	0
SMIM12	0.126591	0.115128	0.129338	0.165577	0.105485	0.126005	0.310606
GJB5	0	0	0	0	0	0	0
GJB4	0	0	0	0	0	0	0
RP1-34M23.5	0	0	0	0	0	0	0
GJB3	0	0	0	0	0	0	0
GJA4	0	0	0	0	0	0	0
RP5-997D16.2	0	0	0	0	0	0	0
DLGAP3	0.00200938	0.00570885	0.00736067	0.00762527	0.00632911	0.00536193	0.00757576
RP11-244H3.4	0.0120563	0.0171265	0.0178759	0.0196078	0.0168776	0.0241287	0.0454545
ZMYM6NB	0	0	0	0	0	0	0
ZMYM6	0.019424	0.0133206	0.0231335	0.0250545	0.0232068	0.0616622	0.0416667
ZMYM1	0.00200938	0.00475737	0.00525762	0.00108932	0.0105485	0.00536193	0.0227273
SFPQ	0.358339	0.448145	0.391167	0.515251	0.434599	0.935657	1.04167
ZMYM4	0.00669792	0.0123692	0.00946372	0.0185185	0.00843882	0.0348525	0.0454545
ZMYM4-AS1	0	0	0	0	0	0	0
KIAA0319L	0.0288011	0.0304472	0.044164	0.0457516	0.0548523	0.0965147	0.0984848
NCDN	0.0113865	0.0218839	0.019979	0.0446623	0.0274262	0.00536193	0.0568182
RP4-728D4.2	0.0609511	0.0275928	0.0273396	0.040305	0.0316456	0.0187668	0.102273
TFAP2E	0.00133958	0.00285442	0.00105152	0	0	0	0.0113636
PSMB2	0.245814	0.21313	0.166141	0.313725	0.261603	0.474531	0.704545
C1orf216	0.0241125	0.0218839	0.00525762	0.037037	0.0379747	0.0348525	0.0416667
CLSPN	0.0147354	0.00570885	0	0.00544662	0.00421941	0.00536193	0.00757576
RP11-435D7.3	0.000669792	0	0	0	0	0	0
AGO4	0.0294709	0.038059	0.00946372	0.0206972	0.035865	0.150134	0.0643939
AGO1	0.0294709	0.0209324	0.0273396	0.0272331	0.021097	0.0697051	0.0795455
RP4-789D17.5	0.00334896	0.000951475	0.00525762	0.00544662	0.0021097	0.00268097	0.00757576
AGO3	0.0596115	0.0513796	0.0536278	0.0675381	0.0632911	0.158177	0.19697
RP4-665N4.8	0.000669792	0	0	0	0	0	0
TEKT2	0	0	0	0	0	0	0
ADPRHL2	0.0475553	0.036156	0.0767613	0.103486	0.0632911	0.0643432	0.125
COL8A2	0	0	0.00105152	0	0	0.0160858	0
TRAPPC3	0.111186	0.106565	0.146162	0.159041	0.101266	0.176944	0.30303
MAP7D1	0.146015	0.124643	0.181914	0.22549	0.147679	0.324397	0.359848
THRAP3	0.278634	0.278782	0.233438	0.311547	0.310127	0.30563	0.757576
SH3D21	0	0.00285442	0.00210305	0.00217865	0.0021097	0	0.00757576
EVA1B	0.0167448	0.0209324	0.00525762	0.0250545	0.0253165	0.080429	0.0416667
RP11-268J15.5	0.000669792	0.000951475	0	0.00108932	0	0	0
STK40	0.0395177	0.0237869	0.0262881	0.0239651	0.035865	0.22252	0.0909091
LSM10	0.147354	0.115128	0.12408	0.171024	0.126582	0.297587	0.265152
OSCP1	0	0	0.00105152	0	0	0	0
MRPS15	0.180174	0.162702	0.187171	0.279956	0.149789	0.246649	0.5
CSF3R	0.00937709	0	0.00630915	0.0087146	0.00843882	1.05898	0.0113636
RP4-614N24.1	0	0	0	0	0	0	0
GRIK3	0	0	0	0	0	0	0
RP5-1180C18.1	0	0	0	0	0	0	0
LINC01137	0.00535834	0.00475737	0.0084122	0.00653595	0.00421941	0.0134048	0.00757576
ZC3H12A	0.0823845	0.15509	0.0410095	0.12854	0.232068	0.386059	0.287879
MEAF6	0.295378	0.233111	0.266036	0.348584	0.305907	0.27882	0.568182
SNIP1	0.0401875	0.0542341	0.0368034	0.043573	0.035865	0.0482574	0.0833333
DNALI1	0	0	0	0	0	0	0
GNL2	0.0482251	0.0428164	0.0304942	0.0457516	0.0654008	0.0723861	0.109848
RSPO1	0	0.000951475	0	0	0	0	0
C1orf109	0.019424	0.0399619	0.0347003	0.037037	0.056962	0.0187668	0.0606061
CDCA8	0.0087073	0.00285442	0	0.00108932	0.00632911	0.00268097	0.00378788
EPHA10	0	0	0	0	0	0	0
MANEAL	0.00468855	0.00570885	0.00105152	0.0043573	0.00421941	0.00268097	0.0151515
RP11-109P14.9	0	0	0	0	0	0	0
YRDC	0.0643001	0.0903901	0.0588854	0.0653595	0.092827	0.152815	0.223485
C1orf122	0.176155	0.156042	0.0914826	0.153595	0.200422	0.262735	0.439394
MTF1	0.0334896	0.0333016	0.0294427	0.037037	0.0379747	0.19571	0.0757576
INPP5B	0.0127261	0.00951475	0.0105152	0.0130719	0.0189873	0.0268097	0.0189394
RP11-109P14.10	0	0	0	0	0	0	0
SF3A3	0.0830543	0.0723121	0.106204	0.111111	0.0738397	0.126005	0.17803
FHL3	0.0180844	0.0209324	0.0147213	0.0239651	0.0253165	0.120643	0.0378788
UTP11L	0.0562626	0.0428164	0.042061	0.0326797	0.0548523	0.0670241	0.132576
POU3F1	0.00133958	0.000951475	0.00105152	0.0043573	0	0	0.00378788
RP5-884C9.2	0	0.000951475	0	0	0	0	0
LINC01343	0	0	0	0	0	0	0
RP11-329N22.1	0	0	0	0	0	0	0
RRAGC	0.0408573	0.036156	0.042061	0.0795207	0.0485232	0.155496	0.166667
RP5-864K19.4	0.00267917	0.00285442	0.00105152	0.00653595	0	0.0080429	0.0113636
MYCBP	0.0421969	0.0352046	0.0347003	0.043573	0.0485232	0.101877	0.0719697
RP5-864K19.6	0	0	0	0	0	0	0
GJA9	0	0	0	0	0	0	0
RHBDL2	0	0	0	0	0	0	0
AKIRIN1	0.16142	0.240723	0.223975	0.278867	0.28481	0.313673	0.621212
NDUFS5	0.760884	0.926736	1.21556	1.27233	1.1519	1.28954	2.57197
MACF1	0.157401	0.135109	0.107256	0.153595	0.189873	0.190349	0.393939
RP11-420K8.1	0	0	0	0	0	0	0
BMP8A	0	0	0	0	0	0	0
RP11-69E11.4	0.00267917	0.00475737	0.00736067	0.0108932	0.00421941	0.0241287	0.0151515
PABPC4	0.328868	0.408183	0.750789	0.733115	0.626582	2.97051	1.18182
RP11-69E11.8	0	0	0	0	0	0	0
HEYL	0	0	0	0	0	0	0
RP1-144F13.3	0	0	0	0	0	0	0
NT5C1A	0	0	0	0	0	0	0
HPCAL4	0.00200938	0	0.0294427	0.0152505	0.00421941	0.00268097	0.0189394
PPIE	0.0864032	0.0770695	0.109359	0.123094	0.103376	0.0991957	0.219697
BMP8B	0.000669792	0	0.00105152	0	0	0.00268097	0
OXCT2	0	0	0.00105152	0	0	0	0
RP1-118J21.25	0	0	0	0	0	0	0
TRIT1	0.0133958	0.0133206	0.0231335	0.0250545	0.00632911	0.0080429	0.0454545
MYCL	0.00133958	0	0	0	0	0.0294906	0
RP1-118J21.5	0	0	0	0	0	0	0
MFSD2A	0.00267917	0.00285442	0.00315457	0.00108932	0.00421941	0.104558	0.00378788
CAP1	0.586738	0.47098	0.384858	0.59695	0.483122	1.563	1.18182
PPT1	0.106497	0.101808	0.146162	0.175381	0.0738397	0.592493	0.299242
RLF	0.0328198	0.0428164	0.0325973	0.040305	0.0485232	0.0455764	0.0984848
TMCO2	0	0	0	0	0	0	0
RP1-39G22.7	0.016075	0.0142721	0.0189274	0.0337691	0.0168776	0.0134048	0.0416667
ZMPSTE24	0.0308104	0.0333016	0.0252366	0.037037	0.0253165	0.0697051	0.0757576
COL9A2	0	0	0.00105152	0.00544662	0	0.0214477	0.00757576
SMAP2	0.264568	0.344434	0.439537	0.496732	0.386076	0.831099	1.17045
ZFP69B	0.00200938	0.0038059	0.00105152	0.00108932	0.00421941	0	0.0151515
ZFP69	0.00334896	0.00285442	0.00315457	0.00762527	0	0	0
RP11-656D10.3	0	0.000951475	0.00105152	0.00108932	0	0	0.00378788
EXO5	0.0120563	0.0161751	0.00736067	0.00980392	0.0147679	0.00536193	0.0265152
RP11-656D10.5	0	0	0	0	0	0	0
RP11-656D10.6	0	0	0	0	0	0	0
ZNF684	0.0308104	0.0313987	0.0157729	0.0152505	0.0295359	0.0294906	0.0568182
RIMS3	0.000669792	0	0	0.00217865	0	0	0.00378788
RP4-739H11.3	0	0	0	0	0	0	0
NFYC-AS1	0.00669792	0.00570885	0.00525762	0.00544662	0.00421941	0.0214477	0.0265152
NFYC	0.067649	0.0704091	0.100946	0.132898	0.0675105	0.150134	0.227273
KCNQ4	0	0	0	0	0	0	0.00378788
CITED4	0.00401875	0.00285442	0.0347003	0.0152505	0.00632911	0.0375335	0.0454545
RP5-1066H13.4	0	0	0	0	0	0	0
CTPS1	0.0401875	0.0504282	0.0325973	0.0522876	0.0464135	0.0428954	0.0871212
SLFNL1-AS1	0	0	0	0	0	0	0
SLFNL1	0	0	0	0	0	0	0
SCMH1	0.0133958	0.00666032	0.0105152	0.0174292	0.021097	0.0107239	0.0378788
RP11-399E6.1	0	0	0	0	0	0	0
FOXO6	0	0.000951475	0	0	0	0	0
RP11-399E6.4	0	0	0	0	0	0	0
EDN2	0	0	0	0	0	0	0.00378788
HIVEP3	0.113195	0.0837298	0.0241851	0.0740741	0.118143	0.0991957	0.193182
RP11-486B10.3	0	0	0	0	0	0	0
GUCA2B	0	0	0	0	0	0	0
GUCA2A	0	0	0	0	0	0	0
FOXJ3	0.0395177	0.0466223	0.0525762	0.0610022	0.0590717	0.101877	0.128788
RIMKLA	0	0	0.00105152	0	0	0	0
ZMYND12	0	0	0.00105152	0	0	0.00268097	0
PPCS	0.133958	0.12274	0.184017	0.206972	0.160338	0.27882	0.356061
CCDC30	0.00200938	0.0038059	0.00946372	0.0043573	0	0.0080429	0.0113636
PPIH	0.133289	0.0999049	0.131441	0.1122	0.0991561	0.0991957	0.208333
RP5-994D16.3	0.00133958	0	0.00210305	0	0	0	0
YBX1	1.81581	1.76213	2.12934	2.70261	2.30802	3.66756	4.82955
CLDN19	0	0	0	0	0	0	0
P3H1	0.0100469	0.0133206	0.0115668	0.0250545	0.021097	0.0241287	0.0492424
C1orf50	0.035499	0.0256898	0.0546793	0.0555556	0.0337553	0.0911528	0.109848
RP5-994D16.9	0	0	0	0	0	0	0
RP5-994D16.11	0	0	0	0	0	0	0
SVBP	0.0730074	0.0666032	0.118822	0.151416	0.0654008	0.233244	0.181818
ERMAP	0.000669792	0.0038059	0.00315457	0.0087146	0.0021097	0.0321716	0.0189394
RP11-342M1.3	0.00133958	0	0.00105152	0.00217865	0	0	0.00757576
ZNF691	0.00602813	0.00190295	0.0084122	0.00544662	0.0021097	0	0.0189394
SLC2A1	0.0803751	0.0713606	0.0399579	0.0446623	0.0611814	0.0402145	0.121212
SLC2A1-AS1	0.00200938	0.00285442	0	0.00326797	0.00421941	0.00536193	0.00378788
FAM183A	0	0	0	0	0	0	0
EBNA1BP2	0.0535834	0.0409134	0.0651945	0.0816993	0.0632911	0.0697051	0.121212
CFAP57	0	0	0	0	0	0	0
TMEM125	0	0	0	0	0	0	0
C1orf210	0	0	0	0	0	0	0
TIE1	0	0	0	0	0	0	0
MPL	0	0	0	0	0	0	0
RP1-92O14.3	0.00133958	0.000951475	0.00105152	0.00326797	0	0.00536193	0.0113636
CDC20	0.00334896	0	0.00105152	0.00108932	0	0	0.00378788
ELOVL1	0.083724	0.0627973	0.0567823	0.0631808	0.0548523	0.134048	0.162879
MED8	0.0817147	0.0827783	0.084122	0.105664	0.0759494	0.101877	0.200758
RP1-92O14.6	0	0	0	0	0	0	0
SZT2	0.0154052	0.0133206	0.0252366	0.0141612	0.035865	0.0482574	0.0530303
SZT2-AS1	0	0	0	0	0	0	0
HYI	0.00736772	0.00951475	0.0283912	0.0305011	0.035865	0.0134048	0.0530303
HYI-AS1	0	0.000951475	0	0	0	0	0
PTPRF	0.000669792	0	0.00210305	0	0	0.00268097	0
KDM4A	0.0200938	0.0142721	0.00525762	0.0174292	0.0126582	0.0455764	0.0416667
KDM4A-AS1	0	0	0.00105152	0.00108932	0.0021097	0	0.0113636
ST3GAL3	0.00736772	0.0142721	0.0147213	0.0163399	0.00843882	0.0107239	0.030303
RP11-184I16.4	0	0	0	0	0	0	0
ARTN	0	0	0	0	0	0	0
RP11-7O11.3	0.000669792	0	0	0	0	0	0.00378788
IPO13	0.00602813	0.0076118	0.00736067	0.00762527	0.00421941	0.0134048	0.00757576
DPH2	0.0133958	0.0228354	0.0315457	0.0348584	0.0126582	0.0160858	0.0568182
ATP6V0B	0.307435	0.244529	0.139853	0.281046	0.267932	1.51206	0.670455
B4GALT2	0.00334896	0.000951475	0	0.00108932	0.0021097	0	0
CCDC24	0.000669792	0.00190295	0	0.00326797	0.0021097	0.00536193	0.00757576
SLC6A9	0	0	0	0	0	0	0
RP5-1198O20.4	0	0	0	0	0	0	0
KLF17	0.000669792	0	0	0	0	0	0
KLF18	0	0	0	0	0	0	0
DMAP1	0.0421969	0.0390105	0.0315457	0.0501089	0.0337553	0.0723861	0.143939
ERI3	0.0535834	0.0456708	0.0630915	0.0686275	0.0527426	0.0723861	0.113636
RNF220	0.107837	0.0970504	0.0925342	0.135076	0.105485	0.136729	0.318182
TMEM53	0.0100469	0.00570885	0.00105152	0.0043573	0.0147679	0.00536193	0.0151515
C1orf228	0.0180844	0.0171265	0.226078	0.150327	0.0189873	0.150134	0.238636
KIF2C	0.00267917	0.000951475	0	0.00108932	0	0.00268097	0.00378788
RP11-269F19.2	0.00200938	0.000951475	0	0	0	0	0.00378788
RPS8	11.5352	12.7184	26.5752	22.7898	16.9789	16.9464	41.5341
BEST4	0.00669792	0.0038059	0	0.00217865	0.0021097	0	0.00757576
PLK3	0.154052	0.184586	0.237645	0.363834	0.221519	0.608579	0.609848
TCTEX1D4	0.000669792	0.00285442	0.0042061	0.00217865	0	0.00268097	0.00378788
BTBD19	0	0.0038059	0.00105152	0.00653595	0	0.0375335	0.00378788
PTCH2	0.0254521	0.0618459	0.0483701	0.0522876	0.107595	0.686327	0.0719697
EIF2B3	0.0133958	0.0152236	0.0262881	0.0250545	0.021097	0.0107239	0.0568182
HECTD3	0.0140656	0.0076118	0.019979	0.0141612	0.0126582	0.0268097	0.0492424
UROD	0.0622907	0.038059	0.0809674	0.0718954	0.056962	0.080429	0.143939
ZSWIM5	0	0.000951475	0.00210305	0	0.0021097	0.00268097	0.00378788
LINC01144	0.000669792	0	0.00105152	0	0	0	0
HPDL	0.000669792	0	0	0	0.00421941	0.00268097	0.00378788
MUTYH	0.0214334	0.0209324	0.0473186	0.046841	0.0274262	0.0375335	0.0833333
TOE1	0.0542532	0.05804	0.0662461	0.0675381	0.0443038	0.0375335	0.125
TESK2	0.00535834	0.00190295	0.0105152	0.00544662	0.0105485	0.0080429	0.0265152
CCDC163P	0.00669792	0.00190295	0	0.00217865	0.00632911	0	0
MMACHC	0.000669792	0	0.00105152	0.00108932	0	0	0.00378788
PRDX1	0.277294	0.211227	0.266036	0.538126	0.21308	0.806971	0.67803
AKR1A1	0.0884126	0.0846813	0.116719	0.149237	0.113924	0.396783	0.306818
NASP	0.154722	0.10942	0.138801	0.176471	0.135021	0.182306	0.295455
CCDC17	0.00133958	0.000951475	0.00315457	0.00108932	0	0.00268097	0.00378788
GPBP1L1	0.0984595	0.0856327	0.126183	0.132898	0.130802	0.201072	0.253788
TMEM69	0.0348292	0.038059	0.0694006	0.040305	0.0189873	0.0911528	0.151515
IPP	0.0100469	0.00951475	0.00736067	0.0217865	0.0105485	0.00536193	0.0378788
MAST2	0.00401875	0.00856327	0.00315457	0.0043573	0.0021097	0.0107239	0.0113636
PIK3R3	0.00200938	0.00570885	0.00105152	0.00217865	0.00843882	0	0.00757576
RP4-533D7.4	0	0	0	0	0.0021097	0	0
RP4-533D7.5	0.00267917	0	0	0	0	0	0
TSPAN1	0	0	0	0	0	0	0
RP11-322N21.2	0	0	0	0	0	0	0
POMGNT1	0.0288011	0.0237869	0.0157729	0.0239651	0.0126582	0.0268097	0.0719697
LURAP1	0.000669792	0	0.00105152	0.00108932	0	0	0
RAD54L	0.000669792	0	0.00105152	0	0	0	0
LRRC41	0.0375084	0.0266413	0.0378549	0.0392157	0.0464135	0.0536193	0.109848
UQCRH	0.908908	0.865842	1.12618	1.18192	1.07595	2.35925	2.5
NSUN4	0.0154052	0.0218839	0.0157729	0.0272331	0.0337553	0.0589812	0.0643939
FAAH	0	0.000951475	0	0.00217865	0	0.0268097	0
DMBX1	0	0	0	0	0	0	0
RP11-49P4.7	0	0	0	0	0	0	0
MKNK1-AS1	0	0	0	0	0	0	0
KNCN	0	0	0	0	0	0	0
MKNK1	0.0810449	0.0494767	0.044164	0.0577342	0.101266	0.179625	0.143939
MOB3C	0.0154052	0.0104662	0.00946372	0.0185185	0.0274262	0.0428954	0.0568182
ATPAF1	0.035499	0.0504282	0.044164	0.0860566	0.0527426	0.0589812	0.0984848
TEX38	0	0	0	0	0	0	0
EFCAB14-AS1	0	0	0	0	0	0	0
EFCAB14	0.127261	0.0922931	0.0757098	0.102397	0.105485	0.22252	0.265152
CYP4B1	0	0	0	0.00217865	0	0	0.00378788
CYP4A11	0	0	0	0	0	0	0
CYP4X1	0	0	0	0	0	0	0
CYP4Z1	0	0	0	0	0	0	0
CYP4A22-AS1	0	0	0	0	0	0	0
CYP4A22	0	0	0	0	0	0	0
LINC00853	0.000669792	0	0	0	0	0	0
PDZK1IP1	0	0.000951475	0	0	0	0.00268097	0
TAL1	0	0	0	0	0	0	0
RP1-18D14.7	0	0	0	0	0	0	0
STIL	0.00267917	0.000951475	0	0.00108932	0	0.00536193	0.00378788
CMPK1	0.583389	0.620362	0.855941	0.847495	0.723629	0.44504	1.37879
LINC01389	0.00133958	0	0	0	0.00421941	0	0
FOXE3	0	0	0	0.00108932	0	0	0
FOXD2-AS1	0.00602813	0.000951475	0.00210305	0	0.0021097	0	0.00378788
FOXD2	0.00468855	0.00190295	0	0.00108932	0	0.00268097	0.00378788
RP11-543D5.1	0	0	0	0	0	0	0
TRABD2B	0	0	0	0	0	0	0
RP11-543D5.2	0	0	0	0	0	0	0
RP11-330M19.1	0	0	0	0	0	0	0
RP4-683M8.2	0	0	0	0	0	0	0
RP11-193P11.3	0	0	0	0	0	0	0
AL356289.1	0	0	0	0	0	0	0
RP5-1024N4.2	0	0	0	0	0	0	0
SLC5A9	0	0	0	0	0	0.00268097	0
RP5-1024N4.4	0	0	0	0	0	0	0
SPATA6	0.00133958	0.000951475	0.0084122	0.00326797	0	0.0321716	0.00378788
AGBL4	0	0.000951475	0	0	0	0	0.00378788
BEND5	0	0.00190295	0.0105152	0.00544662	0	0	0.00757576
RP11-141A19.1	0	0	0	0	0	0	0
RP11-141A19.2	0	0	0	0	0	0	0
ELAVL4	0	0	0	0	0.0021097	0	0
RP11-567C20.2	0	0	0	0	0	0	0
RP11-567C20.3	0	0	0	0	0	0	0
DMRTA2	0	0	0	0	0	0	0
FAF1	0.0361688	0.038059	0.0557308	0.0544662	0.0421941	0.0482574	0.0757576
RP5-850O15.3	0	0	0	0	0	0	0
CDKN2C	0.0180844	0.00951475	0.0126183	0.0315904	0.021097	0.00268097	0.0340909
C1orf185	0	0	0	0	0	0	0
LINC01562	0.000669792	0.000951475	0	0	0	0	0
RNF11	0.148024	0.157945	0.126183	0.137255	0.196203	0.351206	0.443182
RP11-296A18.6	0	0	0	0	0	0	0
TTC39A	0	0.000951475	0	0	0	0	0
TTC39A-AS1	0	0.000951475	0	0	0	0	0
EPS15	0.131949	0.123692	0.0715037	0.120915	0.149789	0.270777	0.329545
RP11-253A20.1	0	0	0	0	0	0	0
RP11-191G24.1	0	0.00190295	0	0	0	0	0
OSBPL9	0.0649699	0.0513796	0.0967403	0.0708061	0.0886076	0.0857909	0.170455
NRDC	0.0910918	0.0789724	0.0683491	0.11329	0.0843882	0.117962	0.25
RP4-657D16.3	0.00133958	0	0.00210305	0.00544662	0.0021097	0.00536193	0.00378788
RP4-657D16.6	0	0	0	0	0	0	0
RAB3B	0.00267917	0.00190295	0.00105152	0.00108932	0	0	0.00378788
TXNDC12	0.145345	0.123692	0.139853	0.180828	0.162447	0.182306	0.333333
KTI12	0.0375084	0.0485252	0.06204	0.0566449	0.0548523	0.0294906	0.121212
RP11-91A18.4	0	0	0	0	0	0	0
TXNDC12-AS1	0	0	0	0	0	0	0
BTF3L4	0.0723376	0.0922931	0.139853	0.183007	0.111814	0.335121	0.257576
ZFYVE9	0	0.0038059	0.0042061	0.00108932	0.00421941	0.00536193	0.00378788
CC2D1B	0.0147354	0.00856327	0.0168244	0.0228758	0.0126582	0.0134048	0.030303
RP11-155O18.6	0	0	0	0	0	0	0
ORC1	0.00267917	0.00190295	0.00210305	0.00217865	0.0021097	0.00536193	0.00378788
PRPF38A	0.124581	0.101808	0.120925	0.135076	0.107595	0.152815	0.25
ZCCHC11	0.106497	0.129401	0.138801	0.133987	0.130802	0.0643432	0.291667
RP11-25O10.2	0	0	0	0	0	0	0
GPX7	0.0368386	0.0466223	0.0767613	0.0511983	0.0548523	0.0187668	0.143939
FAM159A	0.0375084	0.0323501	0.0914826	0.0653595	0.0485232	0.0134048	0.162879
COA7	0.00602813	0.0038059	0.0084122	0.00762527	0.00421941	0.0241287	0.0151515
ZYG11B	0.0127261	0.00951475	0.0315457	0.0305011	0.0274262	0.0697051	0.0568182
ZYG11A	0.000669792	0	0	0	0	0	0
RP4-631H13.2	0	0	0	0	0	0	0
ECHDC2	0.0488948	0.0266413	0.0630915	0.0925926	0.0548523	0.0187668	0.170455
SCP2	0.523108	0.3549	0.270242	0.411765	0.445148	0.49866	0.901515
AL445183.1	0	0	0	0	0	0	0
PODN	0.00468855	0.000951475	0	0	0.0021097	0	0.00378788
RP11-334A14.5	0	0	0	0	0	0	0.00378788
SLC1A7	0.0113865	0	0	0	0.0021097	0	0.00378788
RP11-334A14.8	0	0	0	0	0	0	0
CPT2	0.0187542	0.0161751	0.0294427	0.0283224	0.021097	0.0241287	0.0378788
RP5-1024G6.2	0.000669792	0	0	0	0	0.00268097	0
C1orf123	0.0890824	0.0685062	0.104101	0.136166	0.0991561	0.155496	0.268939
RP5-1024G6.7	0.00133958	0.000951475	0.00315457	0.00108932	0.0021097	0	0.00378788
MAGOH	0.32418	0.372978	0.301788	0.358388	0.402954	0.436997	0.901515
RP5-1024G6.5	0	0	0	0	0	0	0.00378788
LRP8	0.00669792	0.00666032	0.00315457	0.00980392	0.0105485	0.0080429	0.0189394
RP4-784A16.1	0	0	0	0	0	0	0
RP4-784A16.2	0	0	0	0	0	0	0
RP4-784A16.4	0	0	0	0	0	0	0
RP4-784A16.5	0	0	0	0.00217865	0.0021097	0	0.00378788
RP11-117D22.1	0	0	0	0	0	0	0
RP11-117D22.2	0	0.00285442	0.00315457	0.00326797	0.0021097	0.00536193	0.00378788
DMRTB1	0	0	0	0	0	0	0
GLIS1	0	0.000951475	0	0	0.0021097	0	0
NDC1	0.00669792	0.0076118	0.0084122	0.00544662	0.00421941	0.0160858	0.0265152
YIPF1	0.0281313	0.0247383	0.0273396	0.0381264	0.0253165	0.0670241	0.102273
DIO1	0	0	0	0	0	0	0
HSPB11	0.164769	0.124643	0.139853	0.197168	0.105485	0.176944	0.382576
LRRC42	0.0261219	0.018078	0.0210305	0.0174292	0.00843882	0.0294906	0.0416667
LDLRAD1	0	0	0	0	0	0.00268097	0
TMEM59	0.592766	0.505233	0.532072	0.717865	0.609705	0.691689	1.56439
TCEANC2	0.0113865	0.00190295	0.0115668	0.00653595	0	0.00268097	0.0151515
CDCP2	0	0	0	0	0	0	0
RP11-446E24.4	0	0	0	0	0	0	0.00378788
CYB5RL	0.00267917	0.00475737	0.0042061	0.0043573	0.00421941	0.00536193	0.00757576
MRPL37	0.0442063	0.0371075	0.0683491	0.0936819	0.0443038	0.0589812	0.155303
SSBP3	0.217013	0.0618459	0.0956887	0.0686275	0.14135	0.206434	0.340909
SSBP3-AS1	0.000669792	0.00190295	0	0	0	0	0
RP5-997D24.3	0	0	0.00105152	0	0	0	0
RP4-705F19.1	0	0	0	0	0	0	0
RP5-866L20.1	0	0	0	0	0	0	0
ACOT11	0	0	0.00210305	0	0.0021097	0.00536193	0
FAM151A	0	0	0	0	0	0	0
MROH7	0	0	0	0	0	0	0
MROH7-TTC4	0	0	0	0	0	0	0
TTC4	0.00200938	0.00285442	0.0042061	0.00217865	0	0.00268097	0
PARS2	0.00133958	0	0.00315457	0.00326797	0	0	0.00378788
TTC22	0.0113865	0.00570885	0.0105152	0.00980392	0.00843882	0	0.0227273
RP11-67L3.2	0	0	0	0	0	0	0
LEXM	0.00334896	0	0	0.00108932	0	0.00268097	0.00378788
DHCR24	0.00267917	0.00190295	0	0	0	0.0080429	0.00378788
RP11-67L3.5	0	0	0	0	0	0	0
RP11-67L3.4	0	0	0	0	0	0	0
TMEM61	0	0	0	0	0	0	0
RP11-12C17.2	0	0	0	0	0	0	0
BSND	0	0	0	0	0	0	0
PCSK9	0	0	0	0	0	0	0
USP24	0.0421969	0.0437678	0.0410095	0.0359477	0.021097	0.0616622	0.0681818
RP11-101C11.1	0	0	0	0	0	0	0
RP11-90C4.1	0	0	0	0	0	0	0
RP11-90C4.2	0	0	0	0	0	0	0
RP11-90C4.3	0	0	0	0	0	0	0
RP1-158P9.1	0	0	0	0	0	0	0
RP11-504A18.1	0	0	0	0	0	0	0
RP4-710M16.2	0	0	0	0	0	0	0
PLPP3	0	0	0	0	0	0	0
PRKAA2	0	0	0.00105152	0	0.0021097	0	0
C1orf168	0	0	0	0	0	0	0
RP11-378I13.1	0	0	0	0	0	0	0
C8A	0	0	0	0	0	0	0
C8B	0	0	0	0	0	0	0
RP5-1103B4.3	0	0	0	0	0	0	0
DAB1	0	0.000951475	0.00210305	0.00653595	0	0	0.0151515
RP6-102O10.1	0	0	0	0	0	0	0
DAB1-AS1	0	0	0	0	0	0	0
RP11-393I23.4	0	0	0	0	0	0	0
OMA1	0.0221031	0.0218839	0.0315457	0.0283224	0.0274262	0.0214477	0.0492424
TACSTD2	0	0	0	0.00108932	0.0021097	0	0
MYSM1	0.0361688	0.0409134	0.0368034	0.0501089	0.0295359	0.0723861	0.136364
JUN	3.76021	4.05043	3.66667	5.28976	9.81646	4.2681	11.4129
LINC01135	0.000669792	0	0	0	0	0.00536193	0
RP11-63G10.3	0.000669792	0.000951475	0.00210305	0.00217865	0	0.00268097	0
RP11-63G10.2	0	0	0	0	0	0	0
RP4-794H19.1	0.000669792	0	0	0	0.0021097	0.0080429	0
LINC01358	0.00133958	0	0.00105152	0	0	0	0.00378788
RP11-145M4.1	0	0	0	0	0	0	0
RP11-145M4.2	0	0	0	0	0	0	0
RP11-467C18.1	0	0	0	0	0	0.00268097	0
FGGY	0.00267917	0.00666032	0.00105152	0.00326797	0.0021097	0.00536193	0.00757576
RP4-782L23.2	0	0	0	0	0	0	0
HOOK1	0.00133958	0.000951475	0.00630915	0.00653595	0.0021097	0	0.0113636
CYP2J2	0	0	0.00210305	0	0	0	0
C1orf87	0	0	0	0	0	0	0
RP11-575B7.3	0	0	0	0	0	0	0
RP11-776H12.1	0	0	0	0	0	0	0
RP11-436K8.1	0	0	0	0	0	0	0
NFIA	0.0214334	0.018078	0.0147213	0.0163399	0.0147679	0.0080429	0.0340909
NFIA-AS2	0	0	0	0	0	0	0
TM2D1	0.0864032	0.0637488	0.0967403	0.0925926	0.101266	0.10992	0.212121
RP11-430G17.3	0.000669792	0.00285442	0.00105152	0.00217865	0	0	0.00378788
INADL	0.0087073	0.018078	0.0504732	0.0457516	0.0316456	0.00536193	0.132576
L1TD1	0.000669792	0.00190295	0.00105152	0	0.0021097	0.0187668	0
KANK4	0	0	0	0	0	0	0
USP1	0.115874	0.0894386	0.13775	0.180828	0.107595	0.104558	0.238636
DOCK7	0.00535834	0.0076118	0.00210305	0.00762527	0.0021097	0.0160858	0.0227273
ANGPTL3	0	0	0	0	0	0	0
RP11-230B22.1	0	0	0	0	0	0	0
ATG4C	0.0140656	0.0123692	0.0241851	0.0196078	0.0168776	0.0107239	0.0340909
RP4-771M4.3	0	0	0	0	0	0	0
RP11-5P4.1	0	0	0	0	0	0	0
RP11-5P4.2	0	0	0	0	0	0	0
RP11-5P4.3	0	0	0	0	0	0	0
RP11-335E6.2	0	0	0	0	0	0	0
RP11-335E6.3	0	0	0	0	0	0	0
FOXD3-AS1	0	0	0	0	0	0	0
FOXD3	0	0	0	0	0	0	0
ALG6	0.0140656	0.0142721	0.0241851	0.0163399	0.0126582	0.0134048	0.0151515
ITGB3BP	0.0401875	0.0323501	0.044164	0.0511983	0.0253165	0.0536193	0.0833333
EFCAB7	0.00334896	0.00475737	0.0105152	0.00762527	0.00421941	0.00268097	0.0189394
PGM1	0.0569324	0.036156	0.0315457	0.0697168	0.0485232	0.080429	0.117424
ROR1	0	0	0	0	0	0	0
ROR1-AS1	0	0	0	0	0	0	0
UBE2U	0	0	0	0	0	0	0
CACHD1	0	0	0.00105152	0	0	0	0
RAVER2	0.00133958	0.0038059	0.00105152	0.00217865	0.0021097	0	0
JAK1	0.427997	0.416746	0.412198	0.495643	0.493671	0.509383	1.2197
RP4-535B20.4	0	0	0	0	0	0.00268097	0
RP4-535B20.1	0	0.000951475	0	0	0	0	0
AK4	0	0	0.00105152	0	0.0021097	0.0294906	0
DNAJC6	0.00200938	0	0.00105152	0.00217865	0.0021097	0	0.00378788
RP5-1044H5.1	0	0	0	0	0	0	0
LEPROT	0.0656397	0.0608944	0.109359	0.0882353	0.092827	0.33244	0.181818
LEPR	0.00267917	0.0038059	0.00105152	0	0.00421941	0.0134048	0.0113636
PDE4B	0.269257	0.567079	0.239748	0.376906	0.495781	0.927614	0.943182
RP11-397C12.1	0	0	0	0	0	0	0
SGIP1	0	0	0	0.00108932	0	0	0
RP4-598P13.1	0	0	0	0	0	0	0
TCTEX1D1	0	0	0	0	0	0	0
INSL5	0	0	0	0	0	0	0
WDR78	0.00133958	0.00190295	0.00210305	0.00108932	0	0	0.00378788
RP11-342H21.2	0	0	0	0	0	0	0
MIER1	0.243135	0.240723	0.171399	0.263617	0.293249	0.423592	0.590909
SLC35D1	0.019424	0.018078	0.0115668	0.0141612	0.0295359	0.0160858	0.0568182
C1orf141	0	0	0	0	0	0	0
IL23R	0	0.00190295	0.00105152	0.0043573	0.00632911	0.00268097	0
IL12RB2	0.00133958	0.0038059	0	0.00653595	0.0295359	0.00268097	0.0340909
SERBP1	0.622907	0.648906	0.820189	0.837691	0.765823	0.962466	1.50758
RP11-393N21.2	0	0	0	0	0	0	0
GADD45A	0.0569324	0.117031	0.101998	0.152505	0.151899	0.0616622	0.375
GNG12	0	0	0	0	0	0	0
GNG12-AS1	0	0	0	0	0	0	0
DIRAS3	0	0	0	0	0	0	0
WLS	0	0	0	0	0.0021097	0.0348525	0.00378788
RPE65	0	0	0	0	0	0	0
DEPDC1	0	0	0	0	0	0	0
RP4-694A7.2	0	0	0	0	0	0	0
DEPDC1-AS1	0	0	0	0	0	0	0
RP11-424D14.1	0	0	0	0	0	0	0
RP11-74K19.1	0	0	0	0	0	0	0
RP3-380B4.1	0	0	0	0	0	0	0
LRRC7	0	0	0	0	0	0	0
RP11-181B18.1	0	0	0	0	0	0	0
LRRC40	0.0267917	0.038059	0.0252366	0.0359477	0.0232068	0.0670241	0.0757576
SRSF11	0.404555	0.374881	0.426919	0.455338	0.396624	0.597855	0.981061
RP4-677H15.4	0	0	0	0.00108932	0	0	0
ANKRD13C	0.038848	0.0237869	0.0294427	0.0359477	0.0337553	0.0080429	0.117424
HHLA3	0.0140656	0.0152236	0.0231335	0.0305011	0.0147679	0.0187668	0.0492424
RP11-180O5.2	0	0	0	0	0	0	0
AL158839.1	0	0	0	0	0	0	0
CTH	0.00401875	0.00285442	0.0042061	0.00217865	0.0021097	0.00268097	0.0151515
RP11-42O15.3	0	0	0	0	0	0	0
RP5-952N6.1	0	0	0	0	0	0	0
RP11-99H8.1	0	0	0	0	0	0	0
PTGER3	0	0	0	0	0	0	0
RP3-333A15.1	0	0	0	0	0	0	0
ZRANB2-AS1	0	0	0	0	0	0	0
ZRANB2	0.167448	0.138915	0.225026	0.206972	0.170886	0.158177	0.409091
NEGR1	0.000669792	0	0	0	0	0.00268097	0
RP11-82L20.1	0	0	0	0	0	0	0
RP4-660H19.1	0	0	0	0	0	0	0
RP11-262K1.1	0	0	0	0	0	0	0
LINC01360	0	0	0	0	0	0	0
RP4-788P17.1	0	0	0	0	0	0	0
LRRIQ3	0.000669792	0.00285442	0	0.00108932	0	0	0
FPGT	0.00401875	0.0038059	0.0042061	0.00217865	0.0021097	0.0214477	0.00378788
FPGT-TNNI3K	0	0.000951475	0	0	0	0.00268097	0
TNNI3K	0	0	0	0	0	0	0
RP11-439H8.4	0	0	0	0	0	0	0
RP4-650F12.2	0	0	0	0	0	0	0
LRRC53	0	0	0	0	0	0	0
ERICH3	0.000669792	0	0	0	0	0	0.00378788
ERICH3-AS1	0	0	0	0	0	0	0
RP11-17E13.2	0.00133958	0	0.00105152	0.00108932	0	0	0
CRYZ	0.0361688	0.0313987	0.0378549	0.0533769	0.0274262	0.0294906	0.128788
TYW3	0.0656397	0.0608944	0.0799159	0.0980392	0.0759494	0.131367	0.174242
RP11-93N20.1	0	0	0	0	0	0	0
RP11-510C10.4	0	0	0	0	0	0	0
RP11-510C10.2	0	0	0	0	0	0	0
LHX8	0	0	0	0	0	0	0
RP11-510C10.3	0	0	0	0	0	0	0
SLC44A5	0	0.00190295	0	0.00108932	0	0	0
RP4-682C21.5	0	0	0	0	0	0	0
ACADM	0.0314802	0.0437678	0.0515247	0.0566449	0.0400844	0.0670241	0.106061
RABGGTB	0.164769	0.168411	0.249211	0.183007	0.244726	0.217158	0.481061
MSH4	0	0	0	0	0	0	0
ASB17	0	0	0	0	0	0	0
RP11-550H2.1	0	0	0	0	0	0	0
RP11-550H2.2	0	0	0	0	0	0	0
ST6GALNAC3	0.00267917	0.00190295	0.00630915	0.00108932	0	0.0080429	0.00378788
RP5-1102E8.3	0	0	0	0	0	0	0
RP11-415A20.1	0	0	0	0	0	0	0
ST6GALNAC5	0	0	0	0	0	0	0
RP4-564M11.2	0	0	0	0	0	0	0
PIGK	0.0408573	0.0228354	0.0410095	0.0555556	0.0337553	0.0348525	0.117424
AK5	0.00334896	0.00190295	0.0694006	0.0119826	0.00421941	0.00268097	0.0227273
RP11-375A5.1	0	0	0	0	0	0	0
ZZZ3	0.0455459	0.0266413	0.0546793	0.0566449	0.0611814	0.0268097	0.109848
USP33	0.0730074	0.056137	0.06204	0.0490196	0.07173	0.101877	0.128788
FAM73A	0.0462157	0.0352046	0.0483701	0.0424837	0.0379747	0.0455764	0.0909091
NEXN-AS1	0	0	0	0	0	0	0.00378788
NEXN	0.000669792	0	0.00315457	0.00217865	0	0.0294906	0.00378788
FUBP1	0.148024	0.190295	0.15142	0.16122	0.185654	0.203753	0.397727
DNAJB4	0.00736772	0.00570885	0.0105152	0.0108932	0	0.0294906	0.0189394
GIPC2	0	0	0	0	0	0	0
RP11-386I14.4	0.235097	0.218839	0.293375	0.374728	0.537975	2.98123	0.784091
PTGFR	0	0	0	0	0	0.00268097	0
IFI44L	0.0462157	0.0399619	0.150368	0.157952	0.105485	0.659517	0.193182
IFI44	0.0609511	0.0399619	0.0799159	0.145969	0.113924	0.431635	0.170455
ADGRL4	0	0	0	0.00108932	0	0	0
RP4-726F1.1	0	0	0	0	0	0	0
RP4-726F1.2	0	0	0	0	0	0	0
RP11-339A11.2	0	0	0	0	0	0	0
RP11-339D23.1	0	0	0	0	0	0	0
RP5-933B4.1	0	0	0	0	0	0	0
RP5-887A10.1	0	0	0	0	0	0	0
ADGRL2	0	0	0	0	0	0	0
RP5-837I24.2	0	0	0	0	0	0	0
RP5-837I24.4	0	0	0	0	0	0	0
RP11-147G16.1	0	0	0	0	0	0	0
LINC01362	0	0	0	0.00108932	0	0	0
LINC01361	0	0	0	0	0	0	0
RP11-413G15.1	0	0	0	0	0	0	0
RP11-475O6.1	0	0	0.00210305	0.00108932	0	0	0
RP5-836J3.1	0	0	0	0	0	0	0
TTLL7	0.00133958	0.000951475	0	0.00108932	0	0	0
RP11-486G15.2	0.00535834	0.0038059	0.00630915	0.00108932	0.0021097	0	0.0189394
PRKACB	0.145345	0.158896	0.146162	0.120915	0.156118	0.0857909	0.352273
SAMD13	0	0	0	0	0	0	0
DNASE2B	0	0	0	0	0	0	0
RPF1	0.227729	0.208373	0.266036	0.276688	0.236287	0.198391	0.628788
GNG5	0.480241	0.3549	0.312303	0.465142	0.381857	2.10188	0.867424
CTBS	0.0462157	0.038059	0.0809674	0.0686275	0.0590717	0.233244	0.189394
LINC01555	0	0	0	0	0	0	0
SSX2IP	0.0274615	0.0218839	0.0042061	0.0185185	0.0316456	0.0268097	0.0606061
LPAR3	0.000669792	0.000951475	0.00315457	0.00108932	0	0	0.00378788
MCOLN2	0.0442063	0.0485252	0.00946372	0.0337691	0.0675105	0.0294906	0.128788
WDR63	0.00267917	0.000951475	0.00105152	0.00108932	0	0	0.00378788
MCOLN3	0.000669792	0.000951475	0.0084122	0.00762527	0	0	0.00378788
SYDE2	0	0	0.00946372	0.00653595	0	0	0.00378788
C1orf52	0.117883	0.118934	0.119874	0.138344	0.111814	0.179625	0.276515
BCL10	0.0395177	0.0323501	0.0483701	0.0708061	0.056962	0.120643	0.0984848
RP11-131L23.1	0.000669792	0.000951475	0	0	0	0	0
DDAH1	0	0	0	0	0	0	0
RP11-131L23.2	0	0	0	0	0	0	0
RP4-621F18.2	0	0	0	0	0	0	0
RP11-290M5.4	0	0	0	0	0	0	0
CYR61	0.000669792	0	0	0	0	0	0
RP11-290M5.2	0	0	0	0	0	0	0
ZNHIT6	0.0361688	0.0323501	0.042061	0.0424837	0.0295359	0.0536193	0.140152
COL24A1	0	0	0	0	0	0.00268097	0
ODF2L	0.168118	0.132255	0.182965	0.298475	0.293249	0.075067	0.556818
CLCA2	0	0	0	0	0	0	0
CLCA1	0	0	0	0	0	0	0
CLCA4	0	0	0	0	0	0	0
RP4-651E10.4	0	0	0	0	0	0	0.00378788
RP4-612B15.3	0.00602813	0.00570885	0.00210305	0.0152505	0.0021097	0.0080429	0.0113636
SH3GLB1	0.245814	0.210276	0.132492	0.249455	0.200422	0.522788	0.549242
2020-09-15	0.412592	0.424358	0.432177	0.551198	0.457806	0.557641	1.03409
HS2ST1	0.0107167	0.0133206	0.0231335	0.0174292	0.021097	0.0375335	0.0378788
RP4-604K5.3	0	0	0	0	0	0	0
RP5-1052I5.2	0	0	0	0	0	0	0
LINC01140	0	0	0	0	0	0	0
LMO4	0.0843938	0.0865842	0.0378549	0.138344	0.0991561	0.243968	0.223485
LINC01364	0	0	0	0	0	0	0
RP5-1027O11.1	0	0	0	0	0	0	0
PKN2-AS1	0	0	0	0	0	0	0
PKN2	0.0522438	0.0409134	0.0378549	0.0610022	0.0801688	0.182306	0.125
GTF2B	0.154052	0.146527	0.203996	0.19281	0.185654	0.209115	0.382576
CCBL2	0.0415271	0.0342531	0.0683491	0.0577342	0.0379747	0.0723861	0.159091
RBMXL1	0.0334896	0.0294957	0.0515247	0.0479303	0.0253165	0.0670241	0.0909091
GBP3	0.0649699	0.0437678	0.0515247	0.0413943	0.0379747	0.0536193	0.143939
GBP1	0.0649699	0.0437678	0.0704522	0.135076	0.056962	0.450402	0.246212
GBP2	0.265908	0.215985	0.316509	0.540305	0.280591	0.774799	0.784091
GBP7	0	0	0	0.00108932	0	0	0
GBP4	0.0944407	0.0694577	0.0725552	0.123094	0.0886076	0.241287	0.215909
GBP5	0.186872	0.137012	0.0746583	0.159041	0.156118	0.281501	0.390152
RP4-620F22.2	0	0	0	0	0	0	0
GBP6	0	0.000951475	0	0	0	0	0.00378788
LRRC8B	0.0133958	0.00570885	0.019979	0.0501089	0.00843882	0.0348525	0.030303
FLJ27354	0.00602813	0.00570885	0.0178759	0.0141612	0.0126582	0.0134048	0.0189394
LRRC8C	0.0730074	0.0428164	0.0956887	0.14488	0.0696203	0.077748	0.200758
RP11-302M6.4	0	0	0	0	0	0	0
RP5-943J3.2	0.00267917	0.000951475	0.00105152	0.00544662	0	0	0.00378788
LRRC8D	0.0127261	0.00570885	0.0452156	0.0294118	0.0126582	0.075067	0.0568182
RP11-302M6.5	0	0	0	0	0	0	0
ZNF326	0.0790355	0.0770695	0.0872766	0.0925926	0.0632911	0.123324	0.253788
RP5-827O9.1	0	0	0	0	0	0	0
BARHL2	0	0	0	0	0	0	0
RP4-665J23.1	0.000669792	0	0.00105152	0	0	0	0.00378788
RP4-665J23.2	0	0	0	0	0	0	0
RP4-665J23.4	0	0	0	0	0	0	0
ZNF644	0.119223	0.130352	0.125131	0.138344	0.130802	0.150134	0.318182
HFM1	0	0	0	0	0	0	0
CDC7	0.0301407	0.0256898	0.0105152	0.0315904	0.0105485	0.0160858	0.0454545
TGFBR3	0.247153	0.2255	0.0304942	0.077342	0.225738	0.107239	0.397727
BRDT	0.00200938	0	0	0.00108932	0.00843882	0.00268097	0.00378788
EPHX4	0.0221031	0.0133206	0.00105152	0.00108932	0.0168776	0.0080429	0.0151515
SETSIP	0	0	0	0	0	0	0
BTBD8	0.00401875	0	0	0.00217865	0.0021097	0	0.00378788
KIAA1107	0.00133958	0	0	0.00108932	0	0.00268097	0
RP4-621B10.8	0.000669792	0	0	0	0	0	0
C1orf146	0	0	0	0	0	0	0
GLMN	0.0328198	0.0266413	0.0126183	0.0305011	0.0316456	0.0107239	0.0757576
RPAP2	0.03215	0.0304472	0.0452156	0.0239651	0.0295359	0.0268097	0.0492424
GFI1	0.0857334	0.056137	0.00630915	0.0206972	0.07173	0.0187668	0.109848
EVI5	0.000669792	0	0.00105152	0.00108932	0.00421941	0.0670241	0
RPL5	8.12793	9.13987	19.0042	15.6808	11.8439	8.25737	28.0303
FAM69A	0.0133958	0.0104662	0.0252366	0.0315904	0.0274262	0.0080429	0.0492424
MTF2	0.137977	0.130352	0.154574	0.160131	0.179325	0.171582	0.386364
TMED5	0.0984595	0.101808	0.0914826	0.127451	0.128692	0.36193	0.246212
CCDC18	0.0120563	0.0171265	0.0147213	0.0217865	0.00843882	0.0268097	0.0340909
DR1	0.184863	0.179829	0.141956	0.199346	0.181435	0.238606	0.431818
FNBP1L	0	0	0	0.00108932	0	0.00536193	0
BCAR3	0	0.000951475	0.00315457	0.00217865	0	0	0
RP5-1033H22.2	0	0	0	0	0	0	0
RP4-561L24.3	0.000669792	0	0.00210305	0.00108932	0.00421941	0.00268097	0.00378788
DNTTIP2	0.19223	0.236917	0.222923	0.218954	0.272152	0.233244	0.568182
GCLM	0.0736772	0.0447193	0.0557308	0.0740741	0.0759494	0.0241287	0.170455
ABCA4	0	0	0	0	0	0	0
RP11-78O9.1	0	0	0	0	0	0	0
ARHGAP29	0	0	0	0	0	0	0
RP11-148B18.1	0	0	0	0	0	0	0
RP11-148B18.4	0	0	0	0	0	0	0
ABCD3	0.0375084	0.0275928	0.044164	0.0359477	0.0548523	0.0482574	0.0643939
F3	0.00133958	0.00285442	0.00315457	0.0043573	0.0021097	0.24933	0.00757576
RP11-86H7.6	0	0	0	0	0	0	0
SLC44A3	0	0	0	0.00108932	0.0021097	0	0
CNN3	0	0.000951475	0.0136698	0	0	0	0
RP4-639F20.1	0	0	0.00105152	0	0	0	0
ALG14	0.0100469	0.0133206	0.0126183	0.0206972	0.00843882	0.0134048	0.0151515
RP11-313A24.1	0	0	0	0	0	0	0
TMEM56	0	0	0	0	0.0021097	0	0
TMEM56-RWDD3	0.000669792	0	0	0.00108932	0	0	0
RP11-57H12.3	0	0.000951475	0.00105152	0	0	0	0
RWDD3	0.00669792	0.00475737	0.00525762	0.00653595	0.00421941	0.00268097	0.00378788
RP11-57H12.5	0	0	0	0	0	0	0
RP4-586O15.1	0	0	0	0	0	0	0
RP11-14O19.1	0	0	0	0	0	0	0
RP11-14O19.2	0	0	0	0	0	0	0
FLJ31662	0	0	0	0	0	0	0
RP11-286B14.1	0	0	0	0	0	0	0
RP11-286B14.2	0	0	0	0	0	0	0
RP11-147C23.1	0	0	0	0	0	0	0
RP5-898J17.1	0	0	0	0	0	0	0
PTBP2	0.03215	0.038059	0.0378549	0.0283224	0.00632911	0.0563003	0.0568182
DPYD	0.0395177	0.019981	0.0283912	0.0348584	0.0421941	0.404826	0.0833333
DPYD-AS1	0	0	0	0	0	0	0
DPYD-AS2	0	0	0	0	0	0	0
RP11-272L13.3	0	0	0	0	0	0	0
RP11-490G2.2	0	0	0	0	0	0	0
MIR137HG	0	0	0	0	0	0	0
RP5-1070A16.1	0	0	0	0	0	0	0
SNX7	0.000669792	0.00285442	0.00315457	0.00326797	0	0.00536193	0.00757576
PLPPR5	0	0	0	0	0	0	0
RP5-896L10.1	0	0	0	0	0	0	0
PLPPR4	0	0	0	0	0	0	0
RP11-413P11.1	0	0	0	0	0	0	0
PALMD	0	0	0	0	0	0	0
FRRS1	0.000669792	0	0	0	0	0	0
AGL	0.0288011	0.0256898	0.0304942	0.0315904	0.0274262	0.0268097	0.102273
RP5-884G6.2	0.000669792	0	0.00105152	0.00108932	0	0	0.00378788
SLC35A3	0.0381782	0.0304472	0.0462671	0.0359477	0.0527426	0.0616622	0.0833333
MFSD14A	0.157401	0.169363	0.164038	0.183007	0.183544	0.163539	0.382576
RP4-714D9.2	0	0	0	0	0	0	0
SASS6	0.0174146	0.0152236	0.0136698	0.00980392	0.00843882	0.0187668	0.0340909
TRMT13	0.0334896	0.0275928	0.044164	0.0381264	0.0337553	0.0402145	0.0871212
LRRC39	0.000669792	0	0	0	0	0.00268097	0
DBT	0.0113865	0.00951475	0.0283912	0.0196078	0.0168776	0.0187668	0.0454545
RTCA-AS1	0	0.00190295	0	0	0	0.00536193	0
RTCA	0.0877428	0.0637488	0.0893796	0.131808	0.101266	0.128686	0.227273
RP5-837M10.2	0	0	0	0	0	0	0
CDC14A	0.0368386	0.0352046	0.064143	0.083878	0.056962	0.0321716	0.174242
RP5-837M10.4	0	0	0	0	0	0	0
GPR88	0	0	0	0	0	0	0
LINC01349	0	0	0	0	0	0	0
VCAM1	0.00602813	0.0494767	0	0	0.0126582	0.00268097	0.0151515
EXTL2	0.00736772	0.0133206	0.0084122	0.0108932	0.0105485	0.00536193	0.00757576
RP4-549L20.3	0.00401875	0.00856327	0.00210305	0.00762527	0.0147679	0.0160858	0.0113636
SLC30A7	0.0522438	0.0466223	0.0588854	0.0729847	0.0654008	0.0965147	0.125
DPH5	0.105157	0.0884872	0.205047	0.185185	0.120253	0.0884718	0.32197
RP11-421L21.2	0.00334896	0	0.0042061	0.00326797	0.0021097	0.00268097	0.00757576
RP11-421L21.3	0.00803751	0.0104662	0.0273396	0.0261438	0.021097	0	0.0340909
RP4-575N6.4	0.0140656	0.0171265	0.0914826	0.0708061	0.0147679	0.00268097	0.106061
S1PR1	0.262559	0.181732	0.320715	0.432462	0.202532	0.0911528	0.761364
LINC01307	0	0	0	0	0	0	0
RP11-411H5.1	0	0	0	0	0	0	0
OLFM3	0	0	0	0	0	0	0
RP11-202K23.1	0	0	0	0	0	0	0
RP5-936J12.1	0	0	0	0	0	0	0
COL11A1	0	0	0	0	0	0	0
RP11-153F1.2	0	0	0	0	0	0	0
RP11-153F1.1	0	0	0	0	0	0	0
RNPC3	0.0348292	0.0247383	0.0515247	0.0544662	0.056962	0.075067	0.125
AMY2B	0.00334896	0	0.0084122	0.0087146	0.00843882	0.00536193	0.0113636
AMY2A	0	0	0	0.00108932	0	0	0
AMY1A	0	0	0	0	0	0	0
AMY1B	0	0	0	0	0	0	0
AMY1C	0	0	0	0	0	0	0
RP11-251P6.1	0	0	0	0	0	0	0
RP11-24P14.1	0	0	0	0	0	0	0
RP5-947P14.1	0	0	0	0	0	0	0
RP11-233E12.1	0	0	0	0	0	0	0
PRMT6	0.0127261	0.0133206	0.0126183	0.0163399	0.00843882	0.0187668	0.030303
NTNG1	0	0	0	0	0	0	0
VAV3	0.0174146	0.018078	0.00315457	0.0087146	0.0443038	0.0509383	0.0378788
VAV3-AS1	0	0.000951475	0	0	0.0021097	0	0
RP11-356N1.2	0	0	0	0.00108932	0	0.0294906	0
SLC25A24	0.0375084	0.0190295	0.0157729	0.0522876	0.0189873	0.120643	0.0643939
RP11-483I13.5	0.000669792	0.000951475	0.00105152	0	0	0	0
NBPF4	0	0	0	0	0	0	0
RP11-483I13.2	0	0	0	0	0	0	0
NBPF6	0	0	0	0	0	0	0
RP11-131J3.1	0	0	0	0	0	0	0
FAM102B	0.0087073	0.00951475	0.00525762	0.0196078	0.0126582	0.0723861	0.0151515
HENMT1	0.054923	0.0475737	0.0252366	0.0337691	0.0316456	0.0241287	0.0719697
PRPF38B	0.352311	0.358706	0.417455	0.443355	0.487342	0.378016	0.920455
FNDC7	0	0	0	0	0	0	0
RP11-293A10.3	0	0	0	0	0	0	0
STXBP3	0.0522438	0.0447193	0.0599369	0.0827887	0.0527426	0.163539	0.113636
AKNAD1	0	0	0	0	0	0	0
RP11-475E11.9	0	0	0	0	0	0	0
SPATA42	0	0	0	0	0	0	0
GPSM2	0.00535834	0.00190295	0.00525762	0.00544662	0	0.0080429	0.00378788
CLCC1	0.0100469	0.00190295	0.00946372	0.0130719	0.00421941	0.0294906	0.0189394
WDR47	0.0087073	0.0152236	0.00525762	0.00762527	0.00632911	0.0214477	0.0606061
TAF13	0.0609511	0.0884872	0.0315457	0.0729847	0.0801688	0.268097	0.121212
RP5-1065J22.8	0.00736772	0.000951475	0.0157729	0.0119826	0.00632911	0.0080429	0.0340909
TMEM167B	0.105827	0.131304	0.136698	0.122004	0.177215	0.294906	0.314394
SCARNA2	0.000669792	0.00190295	0.00630915	0.00653595	0.00843882	0.00268097	0
C1orf194	0	0	0	0	0	0	0
KIAA1324	0.00401875	0.0038059	0.0136698	0.0315904	0.00843882	0	0.0454545
SARS	0.12793	0.104662	0.169295	0.212418	0.14135	0.198391	0.390152
CELSR2	0.00133958	0.00285442	0.00210305	0	0	0.00268097	0.00378788
PSRC1	0.00401875	0.000951475	0	0.00108932	0	0.00536193	0
MYBPHL	0	0	0	0	0	0	0
SORT1	0.000669792	0	0	0.00217865	0	0.136729	0
PSMA5	0.219022	0.135109	0.22082	0.279956	0.2173	0.418231	0.545455
SYPL2	0	0	0	0	0	0	0
ATXN7L2	0.00669792	0.0076118	0	0.00653595	0.0232068	0	0.0151515
CYB561D1	0.0214334	0.0076118	0.019979	0.0119826	0.0147679	0.00268097	0.030303
AMIGO1	0.00334896	0.00190295	0.0157729	0.00544662	0.00421941	0	0.0265152
GPR61	0	0	0	0	0	0.00268097	0
RP5-1160K1.8	0	0	0	0	0	0	0
GNAI3	0.169457	0.179829	0.125131	0.196078	0.223629	0.38874	0.348485
GNAT2	0	0	0	0	0	0	0
AMPD2	0.016075	0.0237869	0.0304942	0.0272331	0.0485232	0.147453	0.0416667
RP5-1160K1.6	0	0	0	0	0	0	0
GSTM4	0.00468855	0.00475737	0.00210305	0.00326797	0.00632911	0.0107239	0.0227273
GSTM2	0.000669792	0	0.00525762	0.00108932	0	0	0
GSTM1	0	0	0	0	0	0	0
AC000032.2	0	0	0	0	0	0	0
GSTM5	0	0	0	0	0	0	0
RP4-735C1.4	0	0	0	0	0	0	0
GSTM3	0.00334896	0.0076118	0.0315457	0.0108932	0.00632911	0.00536193	0.0227273
EPS8L3	0	0	0	0	0	0	0
RP4-735C1.6	0	0	0	0	0	0	0
RP11-195M16.1	0	0	0	0	0	0	0
RP11-195M16.3	0	0	0	0	0	0.00268097	0
CSF1	0.00133958	0.0038059	0.00210305	0.0043573	0.00843882	0.00536193	0.0227273
AHCYL1	0.0381782	0.0304472	0.0389064	0.0413943	0.0274262	0.182306	0.102273
STRIP1	0.0328198	0.0390105	0.0283912	0.0348584	0.0421941	0.0375335	0.0795455
RP4-773N10.4	0.00267917	0.00190295	0	0.00326797	0.0021097	0.00268097	0.0113636
ALX3	0	0	0	0	0	0	0
LINC01397	0	0	0	0	0	0	0
UBL4B	0	0	0	0	0	0	0
SLC6A17	0	0	0	0	0	0	0
RP5-1028L10.1	0	0	0	0	0	0	0
RP5-1028L10.2	0	0	0	0	0	0	0
KCNC4-AS1	0	0	0.00105152	0	0	0	0
KCNC4	0.00267917	0.00190295	0.00736067	0.00980392	0.00421941	0.00536193	0.0151515
RP5-1074L1.1	0	0.000951475	0.00525762	0.00217865	0	0.0107239	0
RBM15	0.0415271	0.0342531	0.0241851	0.0272331	0.035865	0.0509383	0.0757576
SLC16A4	0.00334896	0.000951475	0.00210305	0	0.00632911	0.00536193	0
RP5-1074L1.4	0.000669792	0.00190295	0.00105152	0.00217865	0	0.00536193	0
LAMTOR5	0.422639	0.409134	0.369085	0.423747	0.457806	0.927614	1.04167
PROK1	0	0	0	0	0	0	0
RP11-470L19.5	0	0	0	0	0	0	0
RP11-470L19.6	0	0	0	0	0	0	0
RP11-470L19.2	0	0	0	0	0	0	0
KCNA10	0	0	0	0	0	0	0
KCNA2	0.000669792	0	0.00315457	0.0043573	0	0	0.00757576
RP11-284N8.3	0.0415271	0.0304472	0.109359	0.0882353	0.0590717	0.0455764	0.219697
KCNA3	0.038848	0.0589914	0.06204	0.0653595	0.0949367	0.0160858	0.109848
CD53	1.18821	0.979068	1.01157	1.40741	1.21308	1.75335	2.55303
RP11-96K19.2	0.00736772	0.00475737	0.00210305	0.00217865	0.00421941	0.00268097	0.00757576
LRIF1	0.0267917	0.0171265	0.022082	0.0119826	0.035865	0.0402145	0.0757576
RP11-96K19.5	0.00133958	0.0038059	0.00105152	0.00217865	0.00632911	0.00536193	0.00757576
DRAM2	0.0977897	0.0856327	0.146162	0.127451	0.0970464	0.321716	0.314394
CEPT1	0.0221031	0.0209324	0.0357518	0.040305	0.0253165	0.0482574	0.0757576
RP5-1180E21.4	0	0	0	0	0	0	0
RP5-1180E21.5	0.0107167	0.0161751	0.0315457	0.0185185	0.0105485	0.0134048	0.0492424
DENND2D	0.0864032	0.139867	0.116719	0.127451	0.139241	0.0563003	0.280303
CHI3L2	0.112525	0.214082	0.0694006	0.0490196	0.0949367	0.0241287	0.223485
CHIA	0	0	0	0	0	0	0
RP5-1125M8.2	0	0	0	0	0	0	0
PIFO	0	0.00190295	0.00315457	0.00108932	0	0	0.00378788
OVGP1	0.00334896	0.00285442	0.00315457	0.00217865	0	0.00536193	0.0113636
WDR77	0.019424	0.0190295	0.0304942	0.0533769	0.0274262	0.0509383	0.0984848
ATP5F1	0.352311	0.251189	0.416404	0.496732	0.305907	0.713137	0.920455
C1orf162	0.149364	0.0608944	0.457413	0.326797	0.0949367	1.46113	0.57197
TMIGD3	0	0	0	0	0	0.00268097	0
ADORA3	0	0	0	0	0	0.0080429	0
RAP1A	0.366376	0.320647	0.371188	0.582789	0.303797	0.97319	0.776515
LINC01160	0	0	0	0	0	0.00268097	0
FAM212B	0.00133958	0	0.00210305	0.00326797	0.0021097	0.0160858	0.00378788
FAM212B-AS1	0	0	0	0	0	0	0
DDX20	0.0341594	0.0304472	0.0399579	0.0446623	0.0274262	0.0107239	0.0871212
KCND3	0.000669792	0.000951475	0	0	0	0	0
KCND3-AS1	0	0	0	0	0	0	0
RP11-88H9.2	0	0	0	0	0	0	0
RP5-965F6.2	0	0	0	0	0	0	0
CTTNBP2NL	0.000669792	0	0	0	0	0.0321716	0
WNT2B	0	0	0	0.00108932	0	0.00268097	0
RP4-671G15.2	0	0	0	0	0	0	0
ST7L	0.0120563	0.0142721	0.0231335	0.0087146	0.00843882	0.0134048	0.0454545
CAPZA1	0.271266	0.279734	0.243954	0.377996	0.293249	0.790885	0.681818
MOV10	0.0267917	0.0161751	0.019979	0.037037	0.0189873	0.0428954	0.0530303
RP11-426L16.3	0	0	0	0	0	0	0
RHOC	0.213664	0.240723	0.0483701	0.103486	0.421941	0.27882	0.397727
RP11-426L16.10	0	0	0	0	0	0	0
PPM1J	0	0	0	0	0	0.00268097	0
RP11-426L16.9	0	0	0	0	0	0	0
FAM19A3	0	0	0	0	0	0	0
LINC01356	0	0	0	0	0	0	0
RP3-522D1.1	0	0	0	0	0	0	0
SLC16A1	0.0301407	0.0256898	0.0126183	0.0315904	0.0274262	0.0294906	0.106061
SLC16A1-AS1	0.0140656	0.0104662	0.0325973	0.0348584	0.00632911	0.0160858	0.0492424
RP11-31F15.2	0	0.000951475	0	0	0	0	0.00378788
LRIG2	0.0133958	0.0114177	0.0157729	0.0206972	0.0168776	0.0107239	0.0454545
MAGI3	0.000669792	0.000951475	0.0042061	0.00653595	0	0.00268097	0.00757576
PHTF1	0.0187542	0.019981	0.0042061	0.0348584	0.0400844	0.0134048	0.0530303
RSBN1	0.139317	0.142721	0.226078	0.248366	0.183544	0.174263	0.515152
RP5-1073O3.2	0	0	0.00105152	0	0	0	0
PTPN22	0.261219	0.209324	0.0494217	0.107843	0.295359	0.077748	0.295455
AP4B1-AS1	0	0	0.00105152	0.00217865	0	0	0.00378788
BCL2L15	0.00133958	0	0.0042061	0	0	0	0.00757576
AP4B1	0.0200938	0.0275928	0.0189274	0.0250545	0.021097	0.0268097	0.0568182
DCLRE1B	0.00535834	0.00190295	0.0136698	0.0119826	0.0021097	0.00536193	0.00757576
HIPK1-AS1	0.0154052	0.0133206	0.0231335	0.0283224	0.0485232	0.0134048	0.0454545
HIPK1	0.140656	0.151284	0.132492	0.181917	0.263713	0.246649	0.371212
OLFML3	0.00133958	0	0	0	0.0021097	0.00268097	0
SYT6	0	0	0	0	0	0	0
RP4-543J13.1	0	0	0	0	0	0	0
TRIM33	0.111186	0.0989534	0.0830705	0.124183	0.137131	0.211796	0.314394
BCAS2	0.219692	0.261656	0.279706	0.421569	0.255274	0.163539	0.606061
DENND2C	0.000669792	0.00285442	0.0042061	0.00108932	0	0	0
AMPD1	0	0	0	0	0	0	0
NRAS	0.0823845	0.0932445	0.0536278	0.077342	0.128692	0.233244	0.193182
CSDE1	0.377763	0.449096	0.657203	0.64488	0.453586	1.0992	1.17045
SIKE1	0.0576021	0.05804	0.0515247	0.0708061	0.0907173	0.0911528	0.19697
SYCP1	0	0	0	0	0	0	0
TSHB	0	0	0	0	0	0	0
TSPAN2	0.0830543	0.0161751	0.0147213	0.0348584	0.0126582	0.0214477	0.0833333
RP4-666F24.3	0.00133958	0.000951475	0.0084122	0.0043573	0.00632911	0	0.00757576
RP4-663N10.1	0	0	0	0	0	0	0
NGF	0	0	0	0	0	0	0
VANGL1	0.00535834	0.00475737	0.00105152	0.00544662	0.0126582	0	0.0151515
CASQ2	0	0	0	0	0	0	0
NHLH2	0	0	0	0	0	0	0
RP11-12L8.1	0	0	0	0	0	0	0
SLC22A15	0.000669792	0	0	0.00108932	0	0.0187668	0
RP11-159M11.2	0	0	0	0	0	0	0
MAB21L3	0	0	0	0	0	0	0
RP5-1185H19.2	0	0	0	0	0	0	0
ATP1A1	0.22572	0.279734	0.343849	0.37037	0.299578	0.557641	0.613636
RP4-655J12.4	0	0.000951475	0	0.0043573	0	0	0
RP4-655J12.5	0	0	0	0	0	0	0
RP5-1086K13.1	0	0	0	0.00108932	0	0.00268097	0
CD58	0.0723376	0.0504282	0.0210305	0.0620915	0.0443038	0.238606	0.128788
IGSF3	0	0	0	0	0	0	0
C1orf137	0	0	0	0	0	0	0
CD2	1.22103	0.804948	0.697161	1.25599	0.734177	0.176944	2.32576
RP4-753F5.1	0	0	0.00105152	0.00108932	0	0.00268097	0
PTGFRN	0	0	0.00210305	0.00108932	0	0.00536193	0
CD101	0.0140656	0.0076118	0.0042061	0.0043573	0.00843882	0.0321716	0.0265152
RP11-27K13.3	0	0	0	0	0	0	0
TTF2	0.0274615	0.0247383	0.0262881	0.046841	0.0316456	0.0321716	0.0340909
TRIM45	0.000669792	0	0	0	0	0.0080429	0
VTCN1	0	0	0	0	0	0	0
LINC01525	0	0	0	0	0	0	0
RP11-188D8.1	0.000669792	0	0.00105152	0	0	0	0.00378788
MAN1A2	0.090422	0.0818268	0.104101	0.105664	0.105485	0.260054	0.32197
AL157902.3	0.00133958	0	0	0	0	0	0
FAM46C	0.275285	0.388202	0.0757098	0.309368	0.369198	0.10992	0.67803
GDAP2	0.0200938	0.0152236	0.0115668	0.0174292	0.0168776	0.075067	0.0530303
WDR3	0.00937709	0.0133206	0.0168244	0.0163399	0.0105485	0.0134048	0.0378788
SPAG17	0	0	0	0	0	0	0
TBX15	0	0	0	0	0	0	0
RP4-712E4.1	0	0	0	0	0	0	0
RP4-712E4.2	0	0	0	0	0	0	0
WARS2	0.0154052	0.00951475	0.0168244	0.0228758	0.021097	0.0134048	0.0151515
WARS2-IT1	0	0	0	0	0	0	0
RP11-418J17.1	0.00334896	0.00285442	0.0042061	0.0119826	0.0105485	0.00536193	0.00757576
RP11-418J17.3	0	0	0	0	0	0	0
RP5-834N19.1	0	0	0	0	0	0	0
HAO2	0	0	0	0	0	0	0
HSD3B2	0	0	0	0	0	0	0
HSD3B1	0	0	0	0	0	0	0
ZNF697	0.000669792	0	0	0	0	0.0134048	0
PHGDH	0.00267917	0.00475737	0.0105152	0.0087146	0.0021097	0.00268097	0.00378788
HMGCS2	0	0	0	0	0	0	0
REG4	0	0	0.00736067	0.00108932	0	0	0
ADAM30	0	0	0	0	0	0	0
NOTCH2	0.0381782	0.0237869	0.0178759	0.0446623	0.0295359	0.313673	0.0795455
RP11-114O18.1	0	0	0	0	0	0	0
SEC22B	0.054923	0.0704091	0.0904311	0.0686275	0.0632911	0.211796	0.166667
AC253572.1	0.00267917	0.000951475	0.00105152	0.00217865	0.0021097	0.0107239	0.00378788
NBPF26	0.00803751	0.00285442	0.0105152	0.00980392	0.00843882	0.0482574	0.0113636
PPIAL4A	0	0	0	0	0	0	0
AC241377.2	0.000669792	0.00190295	0.00315457	0.00326797	0	0	0.00378788
LINC00623	0.0730074	0.0675547	0.0662461	0.046841	0.0527426	0.0643432	0.121212
CH17-118O6.3	0	0	0	0	0	0	0
FCGR1B	0.000669792	0	0	0	0	0.160858	0
RP11-439A17.10	0	0	0	0	0	0.00536193	0
RP11-439A17.9	0	0	0	0	0	0.0080429	0
RP11-439A17.4	0	0	0	0	0	0	0
FAM72B	0	0.000951475	0	0.00217865	0	0	0
SRGAP2C	0.038848	0.0228354	0.0294427	0.0642702	0.0337553	0.150134	0.109848
SRGAP2-AS1	0	0	0	0	0	0.00268097	0
CH17-437K3.1	0	0	0.00105152	0	0	0	0.00378788
RP11-343N15.2	0	0	0	0	0	0	0
RP11-344P13.4	0	0	0	0	0.0021097	0.00268097	0.00378788
RP11-344P13.6	0.00937709	0.00570885	0.0189274	0.0196078	0.00843882	0.0080429	0.0265152
RP11-344P13.1	0	0	0	0	0	0	0
RP11-763B22.6	0	0	0	0	0	0	0
RP11-403I13.5	0.00133958	0.000951475	0	0	0.0021097	0	0
RP11-403I13.7	0.00133958	0	0	0.00108932	0.0021097	0	0
RP5-998N21.4	0	0	0	0	0	0	0
RP5-998N21.7	0	0	0	0	0	0	0
HIST2H3PS2	0	0	0	0	0	0	0
FAM72C	0	0	0	0	0	0.00268097	0
IGKV1OR1-1	0	0	0	0	0	0	0
RP11-14N7.2	0.000669792	0	0	0.00326797	0	0.0160858	0.0113636
PPIAL4E	0	0	0	0	0	0	0
RP11-763B22.4	0.019424	0.0161751	0.0431125	0.0315904	0.021097	0.00268097	0.102273
NBPF15	0.0113865	0.0161751	0.0515247	0.0686275	0.0147679	0.0348525	0.0909091
PPIAL4F	0	0	0	0	0	0	0
CH17-125A10.2	0	0	0	0	0	0	0
RP11-289H16.1	0	0	0	0	0	0.00536193	0
SRGAP2B	0.0140656	0.018078	0.00946372	0.0217865	0.00632911	0.115282	0.0492424
FAM72D	0.00133958	0	0	0	0	0.00268097	0
AC241585.2	0.00267917	0.00856327	0.0315457	0.0152505	0.0147679	0.0107239	0.0530303
PPIAL4D	0	0	0	0	0	0	0
CH17-373J23.1	0.0247823	0.0256898	0.0483701	0.0392157	0.168776	0.914209	0.0719697
RP11-89F3.2	0.00133958	0.000951475	0.0105152	0.00653595	0.0021097	0	0.00378788
NBPF20	0.00736772	0.018078	0.022082	0.0119826	0.00843882	0.0241287	0.030303
GPR89A	0.0301407	0.0294957	0.0262881	0.0413943	0.0253165	0.0160858	0.0606061
PDZK1	0.000669792	0.00190295	0	0	0	0	0
CD160	0.134628	0.320647	0.0084122	0.0130719	0.28903	0.0268097	0.25
RNF115	0.204287	0.204567	0.112513	0.152505	0.240506	0.174263	0.382576
POLR3C	0.0274615	0.0256898	0.0389064	0.0413943	0.021097	0.0348525	0.0378788
NUDT17	0.00133958	0.0038059	0.00736067	0.00326797	0.00421941	0.00536193	0.00757576
PIAS3	0.0140656	0.0152236	0.0157729	0.0130719	0.021097	0.0268097	0.0265152
ANKRD35	0.00535834	0.00475737	0.00315457	0.00108932	0.00843882	0.00536193	0.0113636
ITGA10	0	0	0.00315457	0.00108932	0	0	0
RP11-315I20.3	0	0	0	0	0	0	0
PEX11B	0.0308104	0.0123692	0.0231335	0.040305	0.0295359	0.0348525	0.0530303
RBM8A	0.61353	0.641294	0.545741	0.645969	0.767932	0.895442	1.57197
RP11-315I20.1	0	0	0	0.00217865	0	0.00268097	0.00378788
CH17-270A2.2	0	0	0	0	0	0	0
LIX1L	0.0616209	0.0418649	0.0715037	0.100218	0.0654008	0.0616622	0.219697
ANKRD34A	0.00200938	0.00190295	0	0.00326797	0.0021097	0	0.00757576
CH17-270A2.1	0	0	0	0	0	0	0
POLR3GL	0.251842	0.192198	0.246057	0.297386	0.223629	0.190349	0.556818
TXNIP	1.70596	1.08754	3.85174	2.8159	1.51266	1.32708	5.10606
HFE2	0	0	0	0	0	0	0
RP11-458D21.1	0	0	0	0.00108932	0	0	0.00378788
NBPF10	0.00468855	0.0038059	0.0042061	0.00326797	0.00632911	0.0455764	0.0151515
RP11-458D21.5	0	0	0	0	0	0	0
NOTCH2NL	0.00535834	0.000951475	0.00630915	0.0043573	0.00632911	0.0187668	0.030303
CH17-353B19.1	0	0	0	0	0	0	0
AC243756.1	0	0	0	0	0	0	0
CH17-408M7.1	0	0	0	0	0	0	0
NBPF12	0.0274615	0.0313987	0.0368034	0.0446623	0.0400844	0.0428954	0.132576
RP4-704D21.2	0	0	0	0	0	0	0
PRKAB2	0.0180844	0.0076118	0.0115668	0.0152505	0.00632911	0.0160858	0.0227273
RP11-337C18.8	0.00267917	0.00570885	0.00210305	0.00762527	0.00421941	0	0.00757576
FMO5	0.00334896	0.00285442	0.00210305	0.00544662	0	0.0134048	0.00757576
CHD1L	0.0247823	0.0171265	0.0325973	0.0217865	0.035865	0.0294906	0.0340909
LINC00624	0	0	0	0	0	0	0
BCL9	0.0100469	0.00190295	0.0084122	0.0043573	0.00632911	0.00536193	0.0151515
ACP6	0.00803751	0.00951475	0.0178759	0.0305011	0.0379747	0.0160858	0.0909091
RP11-533N14.3	0	0	0	0	0	0	0
GJA5	0	0	0	0	0	0	0
RP11-433J22.2	0	0	0	0	0	0	0
RP11-433J22.3	0	0	0	0	0	0	0
GJA8	0	0	0	0	0	0	0
GPR89B	0.0227729	0.0266413	0.0325973	0.0261438	0.0274262	0.0268097	0.0681818
RP6-74O6.2	0	0	0	0	0	0	0
XXyac-YX155B6.7	0	0	0	0	0	0	0
RP11-94I2.4	0.00133958	0	0	0	0	0	0.00378788
NBPF11	0.0100469	0.018078	0.0262881	0.0163399	0.0337553	0.0294906	0.0454545
RP4-565E6.1	0	0	0	0	0	0	0
XXyac-YX155B6.5	0	0	0	0	0	0.00268097	0
RP11-495P10.6	0	0	0	0	0	0	0
RP11-495P10.5	0	0	0	0	0	0	0
RP11-495P10.3	0	0	0	0	0	0	0
RP6-74O6.6	0	0	0	0	0	0	0.00378788
LINC01138	0.0341594	0.0133206	0.0115668	0.0206972	0.0295359	0.0080429	0.0454545
RP11-495P10.1	0.00133958	0.00285442	0.00525762	0.00326797	0	0.0080429	0.00757576
AC245100.1	0.0589417	0.0818268	0.169295	0.132898	0.122363	0.077748	0.325758
PPIAL4G	0.00267917	0.000951475	0.00105152	0.00217865	0	0	0.00757576
NBPF14	0.0495646	0.0123692	0.0357518	0.0577342	0.0189873	0.257373	0.0984848
PDE4DIP	0.0147354	0.00475737	0.0252366	0.0381264	0.021097	0.0965147	0.0643939
RP4-791M13.5	0	0	0	0	0	0	0
RP4-791M13.4	0	0	0	0	0	0	0
RP4-791M13.3	0	0	0	0	0	0.00268097	0
NBPF9	0.00401875	0.00190295	0.0241851	0.0087146	0.00843882	0.0643432	0.030303
CH17-189H20.1	0.187542	0.217888	0.159832	0.200436	0.257384	0.227882	0.587121
RP11-326G21.1	0.00669792	0.00570885	0.0042061	0.00762527	0.0021097	0.0080429	0.0113636
NBPF19	0.101139	0.0808754	0.119874	0.12854	0.116034	0.380697	0.329545
PPIAL4C	0	0	0	0	0	0	0
LINC00869	0.237776	0.2255	0.203996	0.203704	0.225738	0.0991957	0.617424
RP11-353N4.6	0	0	0.00105152	0.00108932	0	0	0
RP11-353N4.5	0	0	0	0	0	0	0
FAM231D	0.0663094	0.0599429	0.0294427	0.0315904	0.0675105	0.0187668	0.128788
FCGR1A	0	0	0.00105152	0.0043573	0.0021097	0.369973	0
HIST2H2BF	0.00535834	0.0076118	0.0168244	0.0130719	0.0105485	0.0455764	0.0227273
RP11-196G18.3	0	0	0	0	0	0	0
HIST2H3D	0	0	0	0	0	0	0
HIST2H4A	0	0	0	0.00108932	0	0	0
HIST2H3C	0	0	0	0	0	0	0
HIST2H2AA3	0.00133958	0.00666032	0.00210305	0.00217865	0.00843882	0.0134048	0.0151515
HIST2H2BE	0.0683188	0.104662	0.101998	0.116558	0.113924	0.241287	0.265152
RP11-196G18.24	0.00200938	0	0.0126183	0.0043573	0	0	0.0227273
HIST2H2AA4	0.00669792	0.0038059	0.00525762	0.00653595	0.0168776	0.0080429	0.0113636
HIST2H3A	0	0	0	0	0	0	0
HIST2H4B	0.00133958	0.00190295	0.00210305	0.00108932	0	0	0
RP11-196G18.23	0.00334896	0.00285442	0.00630915	0.00544662	0	0	0.00378788
HIST2H2AC	0.0435365	0.0428164	0.0536278	0.0784314	0.0590717	0.134048	0.0984848
HIST2H2AB	0.00200938	0.000951475	0.00630915	0.00544662	0.0021097	0.00536193	0.0113636
BOLA1	0.0234427	0.00951475	0.0567823	0.0326797	0.0126582	0.0160858	0.0909091
SV2A	0.00200938	0.00190295	0.00210305	0.00653595	0.00421941	0	0.00378788
SF3B4	0.156062	0.156042	0.153523	0.189542	0.14557	0.206434	0.450758
MTMR11	0.00133958	0	0.00105152	0.00217865	0	0.201072	0
OTUD7B	0.0120563	0.00856327	0.0147213	0.0119826	0.00843882	0.0080429	0.0265152
VPS45	0.019424	0.018078	0.0178759	0.0392157	0.00843882	0.0482574	0.0681818
PLEKHO1	0.0803751	0.0599429	0.0473186	0.0882353	0.0949367	0.292225	0.17803
ANP32E	0.173476	0.15509	0.209253	0.262527	0.21097	0.193029	0.556818
RP4-790G17.7	0.000669792	0	0	0	0	0	0
CA14	0	0	0	0	0	0	0
APH1A	0.280643	0.258801	0.305994	0.348584	0.371308	0.436997	0.670455
C1orf54	0.00267917	0.00190295	0.0126183	0.0108932	0.00632911	0.0509383	0.0227273
CIART	0	0	0.00105152	0	0.0021097	0	0.00378788
MRPS21	0.389819	0.318744	0.629863	0.676471	0.436709	0.605898	1.24621
AC242988.1	0	0	0	0	0	0	0
PRPF3	0.0361688	0.0313987	0.0462671	0.0424837	0.0379747	0.0991957	0.106061
RPRD2	0.0596115	0.0637488	0.0462671	0.0751634	0.0801688	0.112601	0.151515
TARS2	0.0133958	0.019981	0.0168244	0.0294118	0.00843882	0.0134048	0.0378788
ECM1	0	0	0	0	0	0	0
FALEC	0.00133958	0.00190295	0.0042061	0.00217865	0	0	0.00378788
RP11-54A4.2	0	0	0.00105152	0	0	0.00268097	0
ADAMTSL4	0	0.000951475	0	0.00108932	0	0.075067	0
MCL1	0.513731	0.736441	0.44164	0.708061	1.23207	4.28418	1.54924
ENSA	0.554588	0.497621	0.513144	0.568627	0.548523	0.651475	1.09091
GOLPH3L	0.00535834	0.0076118	0.00946372	0.0108932	0.0105485	0.00268097	0.0151515
HORMAD1	0	0	0	0	0	0.0080429	0.00378788
CTSS	0.456129	0.452902	0.375394	0.474946	0.468354	14.2842	1.01515
CTSK	0.0120563	0.0038059	0.0042061	0.00326797	0.00632911	0.0080429	0.0113636
ARNT	0.0167448	0.0247383	0.0189274	0.0228758	0.0168776	0.0455764	0.0454545
SETDB1	0.0281313	0.0313987	0.0189274	0.0250545	0.0400844	0.075067	0.102273
CERS2	0.105827	0.0884872	0.107256	0.14488	0.116034	0.168901	0.231061
RP11-316M1.12	0	0	0	0	0	0.00268097	0
RP11-316M1.3	0	0	0	0	0	0	0
ANXA9	0	0	0	0	0	0	0
FAM63A	0	0.000951475	0.00525762	0.0043573	0.0021097	0.00536193	0.0151515
PRUNE	0.00803751	0.0133206	0.0115668	0.0185185	0.00843882	0.0160858	0.0416667
BNIPL	0.000669792	0	0	0	0	0	0
C1orf56	0.405224	0.249286	0.392219	0.453159	0.377637	0.209115	0.704545
CDC42SE1	0.523778	0.407231	0.497371	0.530501	0.57384	0.718499	1.14773
MLLT11	0.0147354	0.00856327	0.0189274	0.0196078	0.0253165	0.0428954	0.0378788
GABPB2	0.0509042	0.0504282	0.0483701	0.0620915	0.0421941	0.0563003	0.151515
SEMA6C	0.000669792	0	0.00105152	0.00326797	0	0.00268097	0.00757576
TNFAIP8L2	0.0147354	0.0076118	0.0525762	0.0359477	0.00843882	0.0857909	0.0871212
SCNM1	0.133958	0.115128	0.150368	0.141612	0.147679	0.235925	0.310606
LYSMD1	0.00133958	0	0.00105152	0.00108932	0	0	0.0113636
TMOD4	0.00267917	0.000951475	0.00105152	0.00108932	0	0	0
VPS72	0.0482251	0.0437678	0.0504732	0.0599129	0.0675105	0.0723861	0.117424
PIP5K1A	0.0247823	0.0152236	0.0325973	0.0239651	0.0337553	0.0616622	0.0757576
PSMD4	0.233088	0.133206	0.268139	0.344227	0.151899	0.463807	0.556818
RP11-126K1.2	0.00334896	0.0038059	0	0.00217865	0.0105485	0.0428954	0.00757576
ZNF687	0.0214334	0.0171265	0.0262881	0.0119826	0.0168776	0.0509383	0.0833333
PI4KB	0.0529136	0.0485252	0.0746583	0.0751634	0.0675105	0.10992	0.159091
RP11-126K1.9	0	0	0	0	0	0	0
RFX5	0.0435365	0.0342531	0.0368034	0.0511983	0.0464135	0.10992	0.109848
RP11-126K1.8	0	0	0	0	0	0	0
RP11-126K1.6	0.00803751	0.00951475	0.0042061	0.0141612	0.0126582	0.0455764	0.00757576
SELENBP1	0	0	0	0	0	0	0
PSMB4	0.263228	0.215985	0.301788	0.409586	0.2173	0.613941	0.67803
POGZ	0.0562626	0.0513796	0.0630915	0.0642702	0.0907173	0.117962	0.219697
CGN	0	0	0	0	0	0	0.00378788
TUFT1	0.00133958	0.000951475	0.00105152	0.0119826	0	0.00536193	0.00757576
RP11-404E16.1	0	0	0	0	0	0	0
SNX27	0.0294709	0.0266413	0.0347003	0.0217865	0.0400844	0.209115	0.0681818
RP11-98D18.1	0	0	0	0	0	0	0
CELF3	0	0	0	0	0	0	0
RIIAD1	0	0	0	0	0	0	0
RP11-98D18.15	0	0	0	0	0	0	0
MRPL9	0.169457	0.181732	0.208202	0.269063	0.191983	0.150134	0.420455
OAZ3	0.000669792	0.000951475	0.00105152	0.00217865	0	0.00536193	0
RP11-98D18.3	0	0	0	0	0	0	0
RP11-98D18.16	0	0	0	0.00108932	0	0	0
TDRKH	0.00267917	0.0038059	0.00525762	0.00326797	0.00632911	0	0.0151515
RP11-98D18.9	0.00937709	0.00190295	0.00525762	0.00653595	0.00632911	0	0.0151515
RP11-98D18.17	0	0	0	0	0	0	0
LINGO4	0	0	0	0.00108932	0	0	0
RORC	0	0	0	0.0108932	0	0	0.00378788
C2CD4D	0.00200938	0.00190295	0	0.0087146	0.0021097	0.00268097	0.0113636
AL450992.2	0.000669792	0	0	0	0	0	0
THEM5	0	0	0	0	0	0	0
THEM4	0.0555928	0.0294957	0.176656	0.174292	0.0379747	0.0455764	0.261364
S100A10	2.47019	1.66889	1.37645	3.44118	2.4135	9.41019	5.2803
AL591893.1	0	0	0	0	0	0	0
S100A11	0.600804	0.335871	0.35857	1.01307	0.679325	8.36193	1.45833
TCHHL1	0	0	0	0	0	0	0
TCHH	0	0	0	0	0	0	0
AL589986.2	0	0	0	0	0	0	0
RPTN	0	0	0	0	0	0	0
FLG-AS1	0	0	0	0	0	0	0
RP11-107M16.2	0	0	0	0	0	0	0
HRNR	0	0	0	0	0	0	0
FLG	0	0	0	0	0	0	0
FLG2	0	0	0	0	0	0	0
CRNN	0	0	0	0	0	0	0
LCE5A	0	0	0	0	0	0	0
LCE3C	0	0	0	0	0	0	0
AL135842.1	0	0	0	0	0	0	0
CRCT1	0	0	0	0	0	0	0
LCE3E	0	0	0	0	0	0	0
LCE3D	0	0	0	0	0	0	0
LCE3B	0	0	0	0	0	0	0
LCE3A	0	0	0	0	0	0	0
LINC00302	0	0	0	0	0	0	0
LCE2D	0	0	0	0	0	0	0
LCE2C	0	0	0	0	0	0	0
LCE2B	0	0	0	0	0	0	0
LCE2A	0	0	0	0	0	0	0
LCE4A	0	0	0	0	0	0	0
C1orf68	0	0	0	0	0	0	0
KPRP	0	0	0	0	0	0	0
LCE1F	0	0	0	0	0	0	0
LCE1E	0	0	0	0	0	0	0
LCE1D	0	0	0	0	0	0	0
LCE1C	0	0	0	0	0	0	0
LCE1B	0	0	0	0	0	0	0
LCE1A	0	0	0	0	0	0	0
LCE6A	0	0	0	0	0	0	0
SMCP	0	0	0	0	0	0	0
IVL	0	0	0	0	0	0	0
LINC01527	0	0	0	0	0	0	0
SPRR4	0	0	0	0	0	0	0
SPRR1A	0	0	0	0	0	0	0
SPRR3	0	0	0	0	0	0	0
SPRR1B	0	0	0	0	0	0	0
SPRR2D	0	0	0	0	0	0	0
SPRR2A	0	0	0	0	0	0	0
SPRR2B	0	0	0	0	0	0	0
SPRR2E	0	0	0	0	0	0	0
SPRR2F	0	0	0	0	0	0	0
SPRR2G	0	0	0	0	0	0	0
RP1-140J1.1	0	0	0	0	0	0	0
LELP1	0	0	0	0	0	0	0
PRR9	0	0	0	0	0	0	0
LOR	0	0	0	0	0	0	0
PGLYRP3	0	0	0	0	0	0	0
PGLYRP4	0	0	0	0	0	0	0
S100A9	0.263228	0.196955	0.229232	0.239651	0.183544	63.3083	0.393939
S100A12	0.0227729	0.00856327	0.0157729	0.0130719	0.0295359	4.36461	0.0189394
S100A8	0.154722	0.136061	0.146162	0.12963	0.14135	40.0563	0.166667
S100A7A	0	0	0	0	0	0	0
S100A7L2	0	0	0	0	0	0	0
S100A7	0	0	0	0	0	0	0
BX470102.3	0	0	0	0	0	0	0
S100A6	4.89417	2.69458	2.05258	4.26688	3.68565	26.1903	8.23864
S100A5	0.00133958	0	0.00736067	0.00653595	0	0	0.0113636
S100A4	9.07435	3.82873	2.69401	9.0098	7.28692	24.8365	14.8068
S100A3	0	0	0	0	0	0	0
S100A2	0.00267917	0	0	0.00108932	0	0.0080429	0
S100A16	0	0	0	0	0	0	0
S100A14	0	0	0	0	0	0	0
S100A13	0.00937709	0.00856327	0.0136698	0.0108932	0.0021097	0.0214477	0.0227273
S100A1	0	0	0	0	0	0	0
RP1-178F15.4	0.000669792	0.000951475	0.00210305	0.00217865	0	0	0.00757576
CHTOP	0.114534	0.0970504	0.134595	0.139434	0.179325	0.158177	0.295455
SNAPIN	0.051574	0.0475737	0.0609884	0.0620915	0.0527426	0.136729	0.189394
ILF2	0.251172	0.239772	0.245005	0.316993	0.333333	0.273458	0.560606
NPR1	0	0	0	0	0	0	0
INTS3	0.0120563	0.0038059	0.0136698	0.0217865	0.021097	0.0375335	0.0530303
RP11-216N14.8	0	0	0	0	0	0	0
RP11-216N14.9	0	0.000951475	0	0	0	0	0
AL513523.2	0	0	0	0	0	0	0
SLC27A3	0.0308104	0.0256898	0.00736067	0.0152505	0.0253165	0.0938338	0.0492424
GATAD2B	0.0696584	0.0599429	0.0872766	0.101307	0.0421941	0.126005	0.204545
DENND4B	0.0569324	0.038059	0.0389064	0.043573	0.0485232	0.126005	0.117424
CRTC2	0.0562626	0.0418649	0.0630915	0.0490196	0.0421941	0.10992	0.128788
SLC39A1	0.0368386	0.0352046	0.0399579	0.0446623	0.0379747	0.0884718	0.094697
RP11-422P24.12	0.00200938	0	0.00315457	0.0043573	0	0	0
RP11-422P24.10	0.00133958	0	0	0	0.0021097	0.00268097	0.00378788
CREB3L4	0.00736772	0.00570885	0.00630915	0.00544662	0.00632911	0.0160858	0.0265152
JTB	0.661085	0.614653	0.610936	0.813725	0.704641	1.16622	1.70833
RP11-422P24.11	0.00334896	0.00190295	0.00525762	0.00217865	0	0.00268097	0
RAB13	0	0	0	0.00217865	0	0.123324	0.00378788
RPS27	59.5794	65.7859	100.858	87.5915	73.2342	47.6676	178.667
NUP210L	0	0	0	0	0	0	0
TPM3	0.835231	0.70314	0.740273	1.09477	0.843882	2.07775	2.02652
C1orf189	0	0	0	0	0	0	0
C1orf43	0.199598	0.220742	0.333333	0.345316	0.227848	0.436997	0.772727
UBAP2L	0.038848	0.0409134	0.064143	0.0620915	0.0590717	0.0884718	0.125
HAX1	0.22639	0.208373	0.48265	0.397603	0.255274	0.227882	0.761364
AQP10	0	0	0	0	0	0	0
ATP8B2	0.0348292	0.0418649	0.0515247	0.083878	0.0295359	0.0214477	0.0833333
RP11-350G8.5	0	0	0.0042061	0	0	0.00536193	0
IL6R	0.00200938	0.00190295	0.0715037	0.0751634	0.00632911	0.176944	0.0757576
SHE	0	0	0	0	0	0	0
RP11-350G8.9	0	0	0	0.00108932	0	0	0
TDRD10	0	0	0	0	0	0	0
UBE2Q1	0.103148	0.0837298	0.0757098	0.0816993	0.105485	0.184987	0.242424
UBE2Q1-AS1	0	0	0	0	0	0	0
CHRNB2	0	0	0	0	0	0	0
RP11-61L14.6	0	0	0	0	0	0	0
ADAR	0.302746	0.250238	0.300736	0.37146	0.352321	0.565684	0.829545
KCNN3	0	0	0	0	0	0	0
PMVK	0.0776959	0.0494767	0.0820189	0.1122	0.0864979	0.117962	0.17803
RP11-307C12.13	0.00133958	0.00190295	0.0042061	0.00653595	0.00843882	0	0.00378788
PBXIP1	0.208975	0.307326	0.398528	0.592593	0.487342	0.155496	0.844697
PYGO2	0.0187542	0.0266413	0.0378549	0.0381264	0.0316456	0.0268097	0.0909091
RP11-307C12.12	0.00937709	0.0152236	0.0136698	0.0108932	0.0147679	0.0107239	0.0568182
SHC1	0.0442063	0.038059	0.0304942	0.043573	0.0590717	0.128686	0.094697
CKS1B	0.0381782	0.0409134	0.0515247	0.040305	0.0548523	0.0831099	0.0757576
FLAD1	0.0488948	0.0418649	0.0389064	0.0511983	0.0506329	0.0536193	0.102273
LENEP	0	0	0.00105152	0	0	0	0
ZBTB7B	0.0395177	0.0237869	0.0189274	0.0283224	0.0337553	0.168901	0.0568182
DCST2	0	0	0	0	0.0021097	0	0
DCST1	0.00133958	0	0	0.00108932	0	0	0
RP11-307C12.11	0.00133958	0	0.00315457	0.00326797	0	0	0
ADAM15	0.0261219	0.0104662	0.0147213	0.0283224	0.0274262	0.174263	0.0416667
EFNA4	0.0120563	0.0104662	0.0084122	0.00980392	0.021097	0.00268097	0.030303
RP11-540D14.8	0	0	0	0	0	0	0
EFNA3	0.00334896	0	0	0.00326797	0.0021097	0	0
EFNA1	0	0	0	0.00108932	0.0021097	0	0
SLC50A1	0.0482251	0.0342531	0.0525762	0.0566449	0.0548523	0.0884718	0.0871212
DPM3	0.174146	0.143673	0.149317	0.218954	0.194093	0.308311	0.454545
KRTCAP2	0.665104	0.537583	0.555205	0.852941	0.687764	0.651475	1.54167
RP11-201K10.3	0	0	0	0	0	0	0
TRIM46	0.00535834	0.00190295	0.0042061	0.00544662	0.0021097	0	0
MUC1	0	0	0.00525762	0.00653595	0	0.0107239	0.0189394
AC234582.2	0	0	0	0	0	0	0
AC234582.1	0	0	0	0	0	0	0
RP11-263K19.4	0	0	0.00315457	0	0.0021097	0.00268097	0
THBS3	0.00334896	0.00285442	0.00630915	0.0119826	0.0021097	0.0080429	0.00757576
MTX1	0.0482251	0.0466223	0.0578339	0.083878	0.0443038	0.168901	0.166667
RP11-263K19.6	0	0	0	0	0	0	0
GBA	0.0274615	0.019981	0.0157729	0.0228758	0.0232068	0.075067	0.0606061
FAM189B	0.0207636	0.0114177	0.0336488	0.0174292	0.0168776	0.0294906	0.030303
SCAMP3	0.0951105	0.0751665	0.0998948	0.1122	0.101266	0.0831099	0.189394
CLK2	0.016075	0.0133206	0.0178759	0.0206972	0.0295359	0.0509383	0.0378788
HCN3	0.00334896	0.000951475	0	0	0.0021097	0.00536193	0.00378788
PKLR	0	0	0	0	0	0	0
FDPS	0.188881	0.111323	0.167192	0.202614	0.160338	0.187668	0.367424
RUSC1-AS1	0.000669792	0.000951475	0	0.00108932	0	0	0
RUSC1	0.0361688	0.0313987	0.0115668	0.040305	0.0295359	0.0509383	0.0681818
ASH1L	0.105157	0.0951475	0.136698	0.149237	0.0822785	0.152815	0.280303
ASH1L-AS1	0.0227729	0.0237869	0.0315457	0.0348584	0.0400844	0.0455764	0.121212
RP11-29H23.4	0	0	0	0	0	0	0
MSTO1	0.00535834	0.0076118	0.0189274	0.0152505	0.00843882	0.0107239	0.0265152
YY1AP1	0.0602813	0.0418649	0.0536278	0.0751634	0.0379747	0.131367	0.106061
DAP3	0.155392	0.160799	0.284963	0.284314	0.162447	0.227882	0.409091
RP11-243J18.2	0	0	0	0	0	0	0
GON4L	0.19491	0.183635	0.147213	0.197168	0.200422	0.123324	0.435606
SYT11	0.0797053	0.0475737	0.0210305	0.0642702	0.0316456	0.0536193	0.136364
[truncated: 31,661 more rows]

## Sheet: #2 Normal
Gene	cluster_0	cluster_1	cluster_2	cluster_3	cluster_4	cluster_5	cluster_6	cluster_7	cluster_8	cluster_9	cluster_10
RP11-34P13.3	0	0	0	0	0	0	0	0	0	0	0
FAM138A	0	0	0	0	0	0	0	0	0	0	0
OR4F5	0	0	0	0	0	0	0	0	0	0	0
RP11-34P13.7	0.000460617	0	0.000706714	0.00193237	0	0.00169205	0	0	0	0	0
RP11-34P13.8	0	0	0	0	0	0	0	0	0	0	0
RP11-34P13.14	0	0	0	0	0	0	0	0	0	0	0
RP11-34P13.9	0	0	0	0	0	0	0	0	0	0	0
FO538757.3	0	0	0	0	0	0	0	0	0	0	0
FO538757.2	0.0105942	0.0104686	0.0162544	0.0222222	0.0112994	0.0439932	0.00638298	0.0106838	0.0777778	0.1	0
AP006222.2	0.00460617	0.00448654	0.004947	0.00966184	0.00564972	0.0169205	0.00851064	0.00641026	0.0222222	0.05	0
RP5-857K21.15	0	0	0	0	0	0	0	0	0	0	0
RP4-669L17.2	0	0	0	0	0	0	0	0	0	0	0
RP4-669L17.10	0	0	0	0	0	0	0	0	0	0	0
OR4F29	0	0	0	0	0	0	0	0	0	0	0
RP5-857K21.4	0	0	0	0	0	0	0	0	0	0	0
RP5-857K21.2	0	0	0	0	0	0	0	0	0	0	0
OR4F16	0	0	0	0	0	0	0	0	0	0	0
RP11-206L10.4	0	0	0	0	0	0	0	0	0	0	0
RP11-206L10.9	0.011976	0.0129611	0.0162544	0.0144928	0.019774	0.0558376	0.00638298	0.00641026	0.0777778	0	0.05
FAM87B	0	0	0	0	0	0	0	0	0	0	0
LINC00115	0.0198065	0.0189432	0.0212014	0.0183575	0.0169492	0.0473773	0.012766	0.0128205	0.0333333	0	0
FAM41C	0.00552741	0.00548355	0.00565371	0.00772947	0.00988701	0.0236887	0.00851064	0.00854701	0.0111111	0	0
RP11-54O7.16	0	0	0	0	0	0	0	0	0	0	0
RP11-54O7.1	0	0.000498504	0	0	0	0	0	0	0	0	0
RP11-54O7.2	0	0	0	0	0	0	0	0	0	0	0
RP11-54O7.3	0	0	0	0	0	0	0	0	0	0	0
SAMD11	0	0	0.000706714	0	0	0	0	0.0042735	0	0	0
NOC2L	0.0852142	0.0697906	0.114488	0.113043	0.122881	0.211506	0.125532	0.0641026	0.311111	0.1	0
KLHL17	0.00184247	0.00199402	0.00282686	0.00386473	0.00282486	0.00676819	0.00212766	0.00213675	0.0222222	0	0
PLEKHN1	0.00230309	0.00498504	0.00141343	0.0057971	0.00141243	0.0101523	0.00638298	0.0042735	0	0	0
PERM1	0	0	0	0	0	0	0	0	0	0.05	0
RP11-54O7.17	0.000921234	0	0	0.000966184	0	0.00169205	0	0.0128205	0	0	0
HES4	0.102718	0.0473579	0.0982332	0.0850242	0.137006	0.243655	0.0765957	0.965812	0.0333333	1.05	0.1
ISG15	0.569784	0.651047	0.757597	0.607729	0.792373	1.83587	0.506383	2.78632	2.18889	1.4	0.15
RP11-54O7.11	0	0	0	0	0.00141243	0	0	0	0	0	0
AGRN	0.000460617	0.000997009	0.000706714	0.00289855	0	0.00169205	0	0.00641026	0.0111111	0.05	0
RP11-54O7.18	0	0.000498504	0	0	0	0	0	0.00213675	0	0	0
RNF223	0	0	0	0	0	0.00169205	0	0	0	0	0
C1orf159	0.0115154	0.00947159	0.0127208	0.0115942	0.0155367	0.0338409	0.0191489	0.00854701	0.0333333	0	0
LINC01342	0	0	0	0	0	0	0	0	0	0	0
RP11-465B22.8	0	0	0	0	0	0	0	0	0	0	0
TTLL10-AS1	0	0	0	0	0	0	0	0	0	0	0
TTLL10	0.000921234	0	0	0	0	0	0	0	0	0	0
TNFRSF18	0.12713	1.09272	0.0826855	0.378744	0.172316	1.07276	0.738298	0.205128	2.11111	0.2	0.15
TNFRSF4	0.444956	1.5005	0.194346	0.285024	0.276836	1.88494	0.604255	0.301282	1.75556	0.3	0.2
SDF4	0.143252	0.248754	0.141343	0.150725	0.149718	0.571912	0.202128	0.200855	0.644444	0.25	0.1
B3GALT6	0.00690926	0.0114656	0.00636042	0.0173913	0.0127119	0.0389171	0.0446809	0.0106838	0.0444444	0	0
FAM132A	0	0.000997009	0.000706714	0	0	0.00338409	0.00212766	0	0	0	0
RP5-902P8.12	0	0.00199402	0	0.000966184	0	0.00169205	0	0.00213675	0.0111111	0	0
UBE2J2	0.0419162	0.0588235	0.0515901	0.0763285	0.0466102	0.135364	0.0723404	0.0512821	0.222222	0.05	0
RP5-902P8.10	0	0	0.000706714	0	0	0	0	0	0	0	0
SCNN1D	0.000921234	0.000997009	0	0.000966184	0.00141243	0	0	0	0	0	0
ACAP3	0.00829111	0.0134596	0.0219081	0.0144928	0.0282486	0.0321489	0.012766	0.0149573	0.0444444	0	0.05
PUSL1	0.0133579	0.0229312	0.024735	0.026087	0.0183616	0.0490694	0.0234043	0.00854701	0.155556	0	0
CPSF3L	0.0520497	0.0588235	0.0628975	0.0676329	0.0706215	0.194585	0.102128	0.0854701	0.3	0.15	0
CPTP	0.00736988	0.00598205	0.00989399	0.0115942	0.0141243	0.0270728	0.0191489	0.00641026	0.0666667	0	0
TAS1R3	0.000460617	0	0	0.000966184	0	0	0	0	0	0	0
DVL1	0.00322432	0.00697906	0.00777385	0.00676329	0.00706215	0.0186125	0.00212766	0.00641026	0.0444444	0	0
MXRA8	0.000460617	0	0.000706714	0	0	0	0	0.0042735	0	0.35	0
AURKAIP1	0.155228	0.21336	0.209187	0.181643	0.211864	0.566836	0.242553	0.365385	0.933333	0.5	0.05
CCNL2	0.0764625	0.0872383	0.108834	0.109179	0.10452	0.296108	0.155319	0.0833333	0.188889	0.2	0
MRPL20	0.0944265	0.169492	0.120141	0.125604	0.165254	0.448393	0.185106	0.222222	0.877778	0.8	0.05
RP4-758J18.13	0.000460617	0	0	0	0	0	0	0	0	0	0
ANKRD65	0	0	0	0	0	0	0	0	0	0	0
RP4-758J18.7	0	0	0	0	0	0	0	0	0	0	0
TMEM88B	0	0	0	0	0	0	0	0	0	0	0
RP4-758J18.10	0	0	0	0	0	0	0	0	0	0	0
VWA1	0.000460617	0	0	0	0	0	0	0	0	0.1	0
ATAD3C	0.00138185	0.00398804	0.00141343	0.00676329	0.00282486	0.00676819	0.00212766	0.00213675	0.0222222	0	0
ATAD3B	0.0147398	0.0179462	0.0303887	0.0173913	0.0254237	0.0812183	0.0255319	0.0235043	0.0777778	0	0
ATAD3A	0.0115154	0.0129611	0.0127208	0.0193237	0.0240113	0.0236887	0.0170213	0.0235043	0.2	0.1	0
TMEM240	0	0	0	0	0	0	0	0	0	0	0
SSU72	0.158913	0.246261	0.209894	0.195169	0.245763	0.602369	0.302128	0.405983	0.688889	0.35	0.1
RP5-832C2.5	0.00598802	0.0144566	0.0134276	0.0173913	0.0225989	0.0507614	0.0191489	0.0277778	0.0222222	0	0
AL645728.1	0	0	0	0	0	0	0	0	0	0	0
C1orf233	0	0.000498504	0	0.000966184	0	0	0	0	0	0	0
RP11-345P4.9	0.00921234	0.0119641	0.0113074	0.00966184	0.0112994	0.0287648	0.0148936	0.025641	0.0222222	0	0
MIB2	0.0488254	0.0423729	0.0833922	0.0666667	0.0946328	0.201354	0.0787234	0.0448718	0.144444	0	0
MMP23B	0.00184247	0.000498504	0.0113074	0.000966184	0.0112994	0.0118443	0.00212766	0	0.0111111	0.35	0
CDK11B	0.0847536	0.113659	0.120141	0.152657	0.125706	0.270728	0.112766	0.149573	0.644444	0.1	0.05
RP11-345P4.10	0.0027637	0.00149551	0.000706714	0.00193237	0	0.00507614	0.00212766	0.00213675	0.0111111	0	0
SLC35E2B	0.0308614	0.0368893	0.0508834	0.0425121	0.0564972	0.121827	0.0574468	0.034188	0.0444444	0.05	0
RP11-345P4.7	0	0	0	0	0.00141243	0	0	0	0	0	0
CDK11A	0.0884385	0.117149	0.128622	0.135266	0.148305	0.316413	0.144681	0.138889	0.444444	0.2	0
SLC35E2	0.00414556	0.00149551	0.000706714	0.000966184	0.00282486	0.00846024	0.00212766	0.00213675	0	0	0
NADK	0.0133579	0.0134596	0.014841	0.0251208	0.0183616	0.0473773	0.0276596	0.0534188	0.0888889	0.15	0
GNB1	0.0981115	0.127617	0.118728	0.111111	0.180791	0.389171	0.185106	0.416667	0.5	0.55	0.05
RP1-140A9.1	0	0.000498504	0.000706714	0.000966184	0.00141243	0.00338409	0	0	0	0	0
CALML6	0.000460617	0	0	0.000966184	0	0	0	0	0	0	0
TMEM52	0.00414556	0.00199402	0.00636042	0.0057971	0.00847458	0.00676819	0.00425532	0.00854701	0	0	0
CFAP74	0	0	0.000706714	0.000966184	0.00141243	0	0	0	0	0	0
RP11-547D24.1	0	0	0	0	0	0	0	0	0	0	0
GABRD	0	0	0	0	0	0	0	0	0	0	0
RP11-547D24.3	0	0.000498504	0	0	0	0.00169205	0	0	0	0	0
PRKCZ	0.011976	0.0179462	0.0212014	0.0135266	0.0183616	0.0389171	0.0191489	0.0149573	0.0555556	0	0
RP5-892K4.1	0.00184247	0.00149551	0.000706714	0.00289855	0.00282486	0.00338409	0.00212766	0.00213675	0	0	0
RP11-181G12.2	0	0	0	0	0	0.00169205	0	0	0	0	0
FAAP20	0.0829111	0.109671	0.104594	0.137198	0.132768	0.2978	0.140426	0.190171	0.533333	0.35	0
RP11-181G12.4	0	0	0	0	0	0	0	0	0	0	0
SKI	0.0502073	0.0314058	0.0558304	0.047343	0.0903955	0.167513	0.0361702	0.0662393	0.0777778	0.1	0
MORN1	0.00138185	0.000498504	0.00353357	0	0.00141243	0.00169205	0.00212766	0.00213675	0	0	0
[truncated: 33,559 more rows]

## Sheet: #2 Tumor
Gene	cluster_0	cluster_1	cluster_2	cluster_3	cluster_4	cluster_5	cluster_6	cluster_7	cluster_8	cluster_9	cluster_10
[truncated: 33,660 more rows]
