# Supplementary material for: Specific subsets of urothelial bladder carcinoma infiltrating T cells associated with poor prognosis
Source: Sci Rep. 2023 Aug 7;13:12801. doi: 10.1038/s41598-023-39208-0 (PMC10406853; doi:10.1038/s41598-023-39208-0)
Supplement: Supplementary file 7 — Supplementary Table 6. [file 41598_2023_39208_MOESM7_ESM.xls]

## Sheet: Cluster_0_diff_significant
Supplementary Table 5. Significantly expressed genes between different clusters of #1 normal bladder sample.
Gene	Gene_name	cluster	avg_logFC	p_val	p_val_adj	pct.1	pct.2
ENSG00000113088	GZMK	0	1.11542	1.94768e-220	3.28165e-216	0.892	0.394
ENSG00000077984	CST7	0	0.925472	3.86846e-184	6.51797e-180	0.92	0.566
ENSG00000271503	CCL5	0	0.823788	8.22194e-165	1.38531e-160	0.964	0.632
ENSG00000276070	CCL4L2	0	1.34759	1.03839e-152	1.74958e-148	0.815	0.438
ENSG00000276085	CCL3L3	0	0.926827	1.10379e-138	1.85977e-134	0.706	0.306
ENSG00000105374	NKG7	0	0.769652	1.78812e-137	3.01281e-133	0.825	0.421
ENSG00000145649	GZMA	0	0.762281	5.57328e-97	9.39043e-93	0.695	0.361
ENSG00000187118	CMC1	0	0.808403	2.51064e-87	4.23018e-83	0.593	0.288
ENSG00000275302	CCL4	0	0.98393	1.03756e-83	1.74818e-79	0.729	0.422
ENSG00000132002	DNAJB1	0	0.379812	1.5999e-76	2.69567e-72	0.998	0.969
ENSG00000173110	HSPA6	0	0.679111	1.62729e-76	2.74183e-72	0.961	0.894
ENSG00000111537	IFNG	0	0.927024	1.29619e-69	2.18394e-65	0.703	0.453
ENSG00000204388	HSPA1B	0	0.403488	1.49918e-66	2.52596e-62	0.987	0.888
ENSG00000172543	CTSW	0	0.560978	2.13509e-64	3.59741e-60	0.654	0.384
ENSG00000120129	DUSP1	0	0.52852	3.59813e-60	6.0625e-56	0.936	0.857
ENSG00000123358	NR4A1	0	0.615864	3.41706e-58	5.7574e-54	0.801	0.605
ENSG00000116741	RGS2	0	0.487253	1.2558e-54	2.1159e-50	0.894	0.745
ENSG00000177606	JUN	0	0.47726	1.9719e-54	3.32246e-50	0.935	0.803
ENSG00000170345	FOS	0	0.526516	1.89611e-51	3.19476e-47	0.901	0.765
ENSG00000175906	ARL4D	0	0.657	3.23598e-49	5.4523e-45	0.278	0.099
ENSG00000171223	JUNB	0	0.562855	1.26818e-48	2.13676e-44	0.893	0.789
ENSG00000158050	DUSP2	0	0.580129	6.04465e-48	1.01846e-43	0.794	0.634
ENSG00000127528	KLF2	0	0.558005	1.71032e-47	2.88172e-43	0.869	0.745
ENSG00000099860	GADD45B	0	0.601895	2.63157e-45	4.43394e-41	0.762	0.589
ENSG00000160888	IER2	0	0.610863	3.06118e-45	5.15778e-41	0.69	0.501
ENSG00000196126	HLA-DRB1	0	0.252063	3.51987e-43	5.93063e-39	0.741	0.539
ENSG00000125740	FOSB	0	0.434561	5.98522e-41	1.00845e-36	0.76	0.606
ENSG00000139187	KLRG1	0	0.502739	1.17418e-40	1.97838e-36	0.327	0.148
ENSG00000197019	SERTAD1	0	0.568971	1.13201e-39	1.90732e-35	0.536	0.362
ENSG00000013441	CLK1	0	0.380464	2.62907e-38	4.42971e-34	0.84	0.685
ENSG00000223865	HLA-DPB1	0	0.288306	1.03338e-37	1.74115e-33	0.712	0.555
ENSG00000145220	LYAR	0	0.458242	3.98953e-37	6.72196e-33	0.545	0.358
ENSG00000204386	NEU1	0	0.484088	5.89149e-37	9.92657e-33	0.724	0.565
ENSG00000115875	SRSF7	0	0.434939	3.05494e-36	5.14727e-32	0.886	0.796
ENSG00000197540	GZMM	0	0.424209	3.17112e-36	5.34303e-32	0.554	0.369
ENSG00000115738	ID2	0	0.424839	8.35092e-33	1.40705e-28	0.786	0.624
ENSG00000127824	TUBA4A	0	0.452794	1.3856e-32	2.3346e-28	0.722	0.569
ENSG00000227191	TRGC2	0	0.519684	1.75941e-32	2.96442e-28	0.366	0.2
ENSG00000006652	IFRD1	0	0.478116	7.0418e-31	1.18647e-26	0.626	0.486
ENSG00000109943	CRTAM	0	0.514537	5.18629e-30	8.73839e-26	0.314	0.16
ENSG00000123975	CKS2	0	0.529974	1.0682e-29	1.79981e-25	0.584	0.427
ENSG00000162772	ATF3	0	0.516711	1.235e-29	2.08085e-25	0.632	0.486
ENSG00000087074	PPP1R15A	0	0.304371	3.90544e-29	6.58027e-25	0.902	0.818
ENSG00000156976	EIF4A2	0	0.286182	2.59475e-28	4.37189e-24	0.858	0.758
ENSG00000143185	XCL2	0	0.778841	1.32459e-27	2.2318e-23	0.378	0.221
ENSG00000153563	CD8A	0	0.424427	5.15088e-27	8.67871e-23	0.471	0.315
ENSG00000188229	TUBB4B	0	0.417743	7.68256e-27	1.29443e-22	0.638	0.512
ENSG00000143878	RHOB	0	0.438745	8.67165e-27	1.46109e-22	0.588	0.423
ENSG00000126264	HCST	0	0.329887	9.58679e-27	1.61528e-22	0.746	0.632
ENSG00000162616	DNAJB4	0	0.355166	2.09631e-26	3.53207e-22	0.691	0.552
ENSG00000100450	GZMH	0	0.414696	3.10622e-25	5.23366e-21	0.414	0.257
ENSG00000145675	PIK3R1	0	0.401178	1.76188e-23	2.9686e-19	0.587	0.455
ENSG00000159388	BTG2	0	0.397358	3.67052e-23	6.18446e-19	0.672	0.561
ENSG00000175197	DDIT3	0	0.464874	1.70914e-22	2.87974e-18	0.444	0.313
ENSG00000136527	TRA2B	0	0.28866	9.93435e-21	1.67384e-16	0.767	0.68
ENSG00000211689	TRGC1	0	0.437707	3.3116e-20	5.57972e-16	0.315	0.191
ENSG00000277632	CCL3	0	0.375431	3.7482e-20	6.31534e-16	0.317	0.182
ENSG00000002586	CD99	0	0.292319	6.75457e-19	1.13808e-14	0.654	0.569
ENSG00000088986	DYNLL1	0	0.377366	6.855e-19	1.155e-14	0.684	0.61
ENSG00000143669	LYST	0	0.329613	3.81215e-18	6.42309e-14	0.439	0.321
ENSG00000160570	DEDD2	0	0.286319	6.60302e-18	1.11254e-13	0.721	0.63
ENSG00000080822	CLDND1	0	0.342157	2.28067e-17	3.84271e-13	0.508	0.412
ENSG00000172116	CD8B	0	0.346719	1.05864e-16	1.78371e-12	0.372	0.251
ENSG00000173113	TRMT112	0	0.270301	3.27535e-16	5.51863e-12	0.677	0.611
ENSG00000182481	KPNA2	0	0.436689	3.4164e-16	5.7563e-12	0.433	0.336
ENSG00000183918	SH2D1A	0	0.319314	5.75985e-16	9.70478e-12	0.42	0.308
ENSG00000188486	H2AFX	0	0.36927	1.12829e-15	1.90106e-11	0.397	0.294
ENSG00000179344	HLA-DQB1	0	0.306355	1.53627e-15	2.58846e-11	0.393	0.284
ENSG00000087087	SRRT	0	0.316014	1.83964e-15	3.0996e-11	0.333	0.227
ENSG00000144655	CSRNP1	0	0.306926	2.11717e-15	3.56723e-11	0.598	0.517
ENSG00000112081	SRSF3	0	0.262904	2.15243e-14	3.62663e-10	0.766	0.698
ENSG00000051108	HERPUD1	0	0.292402	7.99468e-14	1.34702e-09	0.662	0.591
ENSG00000101474	APMAP	0	0.263686	3.16435e-13	5.33162e-09	0.318	0.226
ENSG00000175602	CCDC85B	0	0.346338	9.11117e-13	1.53514e-08	0.506	0.432
ENSG00000123416	TUBA1B	0	0.277693	1.25576e-12	2.11582e-08	0.632	0.552
ENSG00000172331	BPGM	0	0.446466	2.8462e-12	4.79556e-08	0.253	0.168
ENSG00000146232	NFKBIE	0	0.327494	4.72264e-12	7.95718e-08	0.374	0.283
ENSG00000186416	NKRF	0	0.338703	6.04027e-12	1.01773e-07	0.326	0.239
ENSG00000164442	CITED2	0	0.396489	1.33191e-11	2.24414e-07	0.501	0.424
ENSG00000143319	ISG20L2	0	0.278414	1.74593e-11	2.94172e-07	0.265	0.18
ENSG00000110848	CD69	0	0.261647	2.26231e-11	3.81177e-07	0.788	0.704
ENSG00000143889	HNRNPLL	0	0.298627	6.14159e-11	1.0348e-06	0.309	0.224
ENSG00000128590	DNAJB9	0	0.281589	1.05092e-10	1.77069e-06	0.518	0.448
ENSG00000131015	ULBP2	0	0.26029	1.45849e-10	2.4574e-06	0.368	0.284
ENSG00000108106	UBE2S	0	0.263236	1.98383e-10	3.34255e-06	0.474	0.4
ENSG00000175130	MARCKSL1	0	0.300739	3.0269e-10	5.10003e-06	0.39	0.307
ENSG00000133574	GIMAP4	0	0.274307	5.71262e-10	9.62519e-06	0.277	0.198
ENSG00000167553	TUBA1C	0	0.344138	4.02324e-09	6.77875e-05	0.404	0.337
ENSG00000186352	ANKRD37	0	0.289585	1.01637e-08	0.000171248	0.426	0.354
ENSG00000007944	MYLIP	0	0.281918	2.58738e-08	0.000435948	0.384	0.32
ENSG00000170540	ARL6IP1	0	0.274812	3.57146e-08	0.000601756	0.546	0.504
ENSG00000179144	GIMAP7	0	0.25706	3.86697e-08	0.000651547	0.285	0.214
ENSG00000070495	JMJD6	0	0.298601	4.15014e-08	0.000699256	0.401	0.343
ENSG00000027697	IFNGR1	0	0.251114	7.59303e-08	0.00127935	0.358	0.292
ENSG00000143851	PTPN7	0	0.253568	7.61052e-08	0.0012823	0.45	0.384
ENSG00000163519	TRAT1	0	0.251483	8.57153e-08	0.00144422	0.319	0.252
ENSG00000164615	CAMLG	0	0.301603	8.91689e-08	0.00150241	0.365	0.31
ENSG00000137267	TUBB2A	0	0.273477	3.05164e-07	0.00514172	0.297	0.236
ENSG00000256060	TRAPPC2P1	0	0.266854	3.23e-07	0.00544222	0.282	0.224
ENSG00000130844	ZNF331	0	0.2684	4.03441e-07	0.00679758	0.56	0.511
ENSG00000164611	PTTG1	0	0.25442	1.56733e-06	0.026408	0.402	0.352
ENSG00000125735	TNFSF14	0	0.26993	2.92128e-06	0.0492207	0.407	0.347
ENSG00000150867	PIP4K2A	0	0.252615	8.20952e-15	1.21394e-10	0.338	0.228
ENSG00000095794	CREM	0	0.282807	5.53553e-13	8.18539e-09	0.525	0.433
ENSG00000036448	MYOM2	0	0.325232	2.50599e-12	3.70561e-08	0.263	0.167
ENSG00000116741	RGS2	0	0.277798	1.038e-11	1.53488e-07	0.39	0.29
ENSG00000109321	AREG	0	0.415321	4.52472e-11	6.6907e-07	0.567	0.477

## Sheet: Cluster_1_diff_significant
Gene	Gene_name	cluster	avg_logFC	p_val	p_val_adj	pct.1	pct.2
ENSG00000049768	FOXP3	1	0.838683	1.48307e-163	2.49882e-159	0.358	0.036
ENSG00000134460	IL2RA	1	1.16704	6.37309e-149	1.0738e-144	0.427	0.071
ENSG00000204381	LAYN	1	0.749339	6.44005e-147	1.08508e-142	0.298	0.024
ENSG00000003147	ICA1	1	0.928939	1.90146e-139	3.20377e-135	0.371	0.053
ENSG00000186891	TNFRSF18	1	1.22733	5.24582e-137	8.83868e-133	0.534	0.143
ENSG00000167618	LAIR2	1	0.826966	1.46729e-128	2.47223e-124	0.335	0.045
ENSG00000204397	CARD16	1	1.17912	4.15543e-113	7.00149e-109	0.755	0.4
ENSG00000181847	TIGIT	1	1.05182	1.01392e-110	1.70836e-106	0.679	0.301
ENSG00000186827	TNFRSF4	1	1.33974	3.4042e-106	5.73574e-102	0.559	0.199
ENSG00000182010	RTKN2	1	0.807292	4.17796e-104	7.03945e-100	0.301	0.045
ENSG00000136111	TBC1D4	1	0.8463	3.67404e-101	6.19039e-97	0.458	0.128
ENSG00000163599	CTLA4	1	0.720048	5.00108e-99	8.42633e-95	0.369	0.078
ENSG00000123600	METTL8	1	0.906756	9.96891e-89	1.67966e-84	0.377	0.094
ENSG00000187601	MAGEH1	1	1.05965	5.39876e-82	9.09637e-78	0.441	0.146
ENSG00000236481	AC002331.1	1	0.80317	3.65261e-71	6.15428e-67	0.322	0.082
ENSG00000049249	TNFRSF9	1	0.925787	3.41068e-63	5.74665e-59	0.475	0.2
ENSG00000227507	LTB	1	0.845526	5.72038e-63	9.63827e-59	0.752	0.49
ENSG00000188404	SELL	1	0.621967	2.59797e-61	4.37732e-57	0.469	0.189
ENSG00000280721	AC133644.2	1	0.730728	2.74539e-61	4.62571e-57	0.304	0.085
ENSG00000273445	RP11-1399P15.1	1	0.79323	7.0913e-61	1.19481e-56	0.363	0.122
ENSG00000008517	IL32	1	0.585934	5.21629e-59	8.78893e-55	0.942	0.856
ENSG00000141682	PMAIP1	1	0.850464	1.6773e-57	2.82609e-53	0.777	0.559
ENSG00000277734	TRAC	1	0.673741	1.82802e-54	3.08004e-50	0.826	0.651
ENSG00000139193	CD27	1	0.703741	2.21333e-54	3.72923e-50	0.576	0.313
ENSG00000172965	MIR4435-2HG	1	0.683398	1.39482e-50	2.35013e-46	0.391	0.156
ENSG00000156127	BATF	1	0.762498	3.00319e-48	5.06007e-44	0.6	0.356
ENSG00000169764	UGP2	1	0.683218	2.17118e-45	3.65822e-41	0.607	0.362
ENSG00000172725	CORO1B	1	0.562619	4.78291e-43	8.05873e-39	0.411	0.188
ENSG00000100528	CNIH1	1	0.64835	6.79923e-43	1.1456e-38	0.458	0.235
ENSG00000206503	HLA-A	1	0.290937	3.18071e-42	5.35918e-38	0.978	0.971
ENSG00000112667	DNPH1	1	0.523082	3.7836e-42	6.37499e-38	0.321	0.125
ENSG00000163600	ICOS	1	0.584853	1.09846e-39	1.8508e-35	0.478	0.251
ENSG00000005486	RHBDD2	1	0.610769	5.73877e-36	9.66925e-32	0.611	0.418
ENSG00000090104	RGS1	1	0.758155	9.28037e-34	1.56365e-29	0.829	0.694
ENSG00000115009	CCL20	1	1.16227	7.1047e-33	1.19707e-28	0.386	0.19
ENSG00000107742	SPOCK2	1	0.463581	2.17488e-32	3.66445e-28	0.695	0.51
ENSG00000113580	NR3C1	1	0.540896	5.21301e-32	8.7834e-28	0.597	0.404
ENSG00000023445	BIRC3	1	0.58756	7.94663e-32	1.33893e-27	0.693	0.501
ENSG00000185088	RPS27L	1	0.521966	5.01076e-31	8.44264e-27	0.57	0.387
ENSG00000196154	S100A4	1	0.404073	5.42946e-31	9.1481e-27	0.832	0.68
ENSG00000139289	PHLDA1	1	0.570694	1.13812e-30	1.91762e-26	0.558	0.355
ENSG00000060558	GNA15	1	0.524559	1.08156e-28	1.82231e-24	0.354	0.18
ENSG00000135655	USP15	1	0.531668	1.40629e-27	2.36945e-23	0.416	0.241
ENSG00000126246	IGFLR1	1	0.400714	1.50062e-27	2.5284e-23	0.269	0.116
ENSG00000130222	GADD45G	1	0.804372	2.01966e-27	3.40293e-23	0.315	0.15
ENSG00000215788	TNFRSF25	1	0.438499	6.19676e-27	1.04409e-22	0.254	0.107
ENSG00000116824	CD2	1	0.458374	2.55159e-26	4.29918e-22	0.729	0.566
ENSG00000075624	ACTB	1	0.384788	5.38814e-26	9.07847e-22	0.928	0.89
ENSG00000116717	GADD45A	1	0.685859	8.67729e-26	1.46204e-21	0.558	0.397
ENSG00000173334	TRIB1	1	0.611648	1.98601e-25	3.34623e-21	0.271	0.125
ENSG00000173221	GLRX	1	0.544489	8.23034e-25	1.38673e-20	0.458	0.283
ENSG00000142168	SOD1	1	0.355904	8.58336e-24	1.44621e-19	0.894	0.84
ENSG00000130429	ARPC1B	1	0.443557	1.73944e-23	2.93079e-19	0.506	0.343
ENSG00000162645	GBP2	1	0.404183	4.07587e-23	6.86744e-19	0.534	0.375
ENSG00000067225	PKM	1	0.561344	3.96147e-22	6.67468e-18	0.445	0.297
ENSG00000184584	TMEM173	1	0.487148	5.49782e-22	9.26327e-18	0.368	0.216
ENSG00000109861	CTSC	1	0.523828	2.56514e-21	4.32201e-17	0.488	0.331
ENSG00000113810	SMC4	1	0.464532	1.79207e-20	3.01945e-16	0.322	0.175
ENSG00000154451	GBP5	1	0.450508	2.00129e-20	3.37198e-16	0.422	0.264
ENSG00000155330	C16orf87	1	0.386525	2.87388e-20	4.8422e-16	0.279	0.142
ENSG00000099622	CIRBP	1	0.312613	5.14951e-20	8.67641e-16	0.802	0.701
ENSG00000173762	CD7	1	0.455048	4.86089e-19	8.19012e-15	0.676	0.549
ENSG00000034510	TMSB10	1	0.289857	1.22829e-18	2.06955e-14	0.952	0.927
ENSG00000120875	DUSP4	1	0.406815	2.25049e-18	3.79185e-14	0.561	0.409
ENSG00000172215	CXCR6	1	0.535921	2.85405e-18	4.80878e-14	0.271	0.144
ENSG00000137752	CASP1	1	0.371164	4.88198e-18	8.22564e-14	0.389	0.244
ENSG00000112149	CD83	1	0.577283	5.34496e-18	9.00572e-14	0.491	0.354
ENSG00000168214	RBPJ	1	0.502687	2.0116e-17	3.38935e-13	0.302	0.173
ENSG00000175567	UCP2	1	0.439689	2.0809e-16	3.5061e-12	0.445	0.309
ENSG00000163346	PBXIP1	1	0.343568	4.98347e-16	8.39665e-12	0.517	0.385
ENSG00000156675	RAB11FIP1	1	0.419926	1.4126e-15	2.38009e-11	0.326	0.203
ENSG00000108518	PFN1	1	0.313112	1.67103e-15	2.81552e-11	0.847	0.813
ENSG00000211772	TRBC2	1	0.363507	2.15642e-15	3.63336e-11	0.81	0.743
ENSG00000163565	IFI16	1	0.303021	3.34477e-15	5.63561e-11	0.516	0.371
ENSG00000111348	ARHGDIB	1	0.277956	9.67962e-15	1.63092e-10	0.802	0.752
ENSG00000078808	SDF4	1	0.318719	1.23852e-14	2.08678e-10	0.279	0.163
ENSG00000100100	PIK3IP1	1	0.338168	2.83177e-14	4.77125e-10	0.456	0.327
ENSG00000211751	TRBC1	1	0.589022	4.58156e-14	7.71947e-10	0.615	0.531
ENSG00000147548	WHSC1L1	1	0.382779	1.4046e-13	2.36662e-09	0.413	0.289
ENSG00000147168	IL2RG	1	0.329971	2.4855e-13	4.18782e-09	0.618	0.522
ENSG00000160014	CALM3	1	0.358108	3.02179e-13	5.09141e-09	0.447	0.336
ENSG00000186010	NDUFA13	1	0.29052	7.27641e-13	1.226e-08	0.59	0.489
ENSG00000171159	C9orf16	1	0.343253	9.41459e-13	1.58626e-08	0.474	0.368
ENSG00000111276	CDKN1B	1	0.31967	1.45174e-12	2.44603e-08	0.397	0.278
ENSG00000102096	PIM2	1	0.398952	1.54552e-12	2.60405e-08	0.344	0.23
ENSG00000116473	RAP1A	1	0.281295	1.65702e-12	2.79192e-08	0.463	0.351
ENSG00000180370	PAK2	1	0.251548	2.73639e-12	4.61054e-08	0.265	0.158
ENSG00000116288	PARK7	1	0.331061	4.62331e-12	7.78981e-08	0.508	0.401
ENSG00000154640	BTG3	1	0.355259	1.51647e-11	2.5551e-07	0.536	0.433
ENSG00000234883	MIR155HG	1	0.437943	1.66216e-11	2.80057e-07	0.26	0.162
ENSG00000069667	RORA	1	0.356664	2.04901e-11	3.45238e-07	0.466	0.354
ENSG00000081320	STK17B	1	0.29357	2.21803e-11	3.73716e-07	0.598	0.497
ENSG00000204388	HSPA1B	1	0.26334	2.48747e-11	4.19113e-07	0.933	0.906
ENSG00000136003	ISCU	1	0.302569	2.50648e-11	4.22317e-07	0.402	0.297
ENSG00000150991	UBC	1	0.250342	2.56297e-11	4.31835e-07	0.984	0.964
ENSG00000114861	FOXP1	1	0.360106	4.08917e-11	6.88985e-07	0.514	0.422
ENSG00000115165	CYTIP	1	0.335045	5.45619e-11	9.19314e-07	0.687	0.601
ENSG00000168209	DDIT4	1	0.473552	1.0087e-10	1.69956e-06	0.561	0.459
ENSG00000131171	SH3BGRL	1	0.265363	1.42126e-10	2.39469e-06	0.391	0.287
ENSG00000166562	SEC11C	1	0.291709	1.66473e-10	2.80491e-06	0.293	0.195
ENSG00000087088	BAX	1	0.32712	1.77632e-10	2.99291e-06	0.419	0.32
ENSG00000171791	BCL2	1	0.31724	2.58859e-10	4.36152e-06	0.266	0.173
ENSG00000144746	ARL6IP5	1	0.278454	2.90241e-10	4.89027e-06	0.503	0.413
ENSG00000130724	CHMP2A	1	0.270947	2.96313e-10	4.99258e-06	0.28	0.185
ENSG00000141293	SKAP1	1	0.266768	3.39534e-10	5.72081e-06	0.327	0.225
ENSG00000003402	CFLAR	1	0.311589	4.29224e-10	7.23199e-06	0.474	0.374
ENSG00000076662	ICAM3	1	0.268965	4.68695e-10	7.89704e-06	0.503	0.408
ENSG00000088832	FKBP1A	1	0.305417	4.73099e-10	7.97125e-06	0.312	0.215
ENSG00000026103	FAS	1	0.325714	5.43522e-10	9.15781e-06	0.308	0.212
ENSG00000166340	TPP1	1	0.311069	6.27312e-10	1.05696e-05	0.36	0.264
ENSG00000198821	CD247	1	0.366216	1.23846e-09	2.08668e-05	0.368	0.275
ENSG00000258289	CHURC1	1	0.271229	2.03977e-09	3.43681e-05	0.388	0.297
ENSG00000078589	P2RY10	1	0.318724	3.35371e-09	5.65066e-05	0.346	0.254
ENSG00000185338	SOCS1	1	0.284698	7.24757e-09	0.000122114	0.327	0.235
ENSG00000150347	ARID5B	1	0.285898	9.78554e-09	0.000164877	0.6	0.511
ENSG00000054148	PHPT1	1	0.373447	1.07144e-08	0.000180527	0.28	0.197
ENSG00000272211	RP11-347P5.1	1	0.260991	1.82565e-08	0.000307604	0.299	0.208
ENSG00000273319	RP11-138A9.2	1	0.371517	1.94603e-08	0.000327886	0.495	0.395
ENSG00000136560	TANK	1	0.263995	3.9037e-08	0.000657734	0.464	0.378
ENSG00000057657	PRDM1	1	0.25505	6.9275e-08	0.00116721	0.255	0.174
ENSG00000173559	NABP1	1	0.267044	8.08722e-08	0.00136262	0.439	0.349
ENSG00000137193	PIM1	1	0.324737	8.58083e-08	0.00144578	0.374	0.291
ENSG00000130592	LSP1	1	0.275176	8.71649e-08	0.00146864	0.555	0.492
ENSG00000155307	SAMSN1	1	0.267662	8.97663e-08	0.00151247	0.578	0.495
ENSG00000271204	RP11-138A9.1	1	0.298961	1.06022e-07	0.00178637	0.506	0.423
ENSG00000028137	TNFRSF1B	1	0.263439	1.301e-07	0.00219205	0.34	0.252
ENSG00000118640	VAMP8	1	0.254851	1.5001e-07	0.00252753	0.416	0.332
ENSG00000157873	TNFRSF14	1	0.261112	1.51206e-07	0.00254767	0.316	0.236
ENSG00000177105	RHOG	1	0.256034	1.62284e-07	0.00273432	0.45	0.374
ENSG00000166295	ANAPC16	1	0.267339	1.92304e-07	0.00324012	0.52	0.455
ENSG00000222041	LINC00152	1	0.264779	1.99116e-07	0.0033549	0.514	0.44
ENSG00000145860	RNF145	1	0.264148	2.10791e-07	0.00355162	0.388	0.305
ENSG00000177606	JUN	1	0.315643	5.10764e-07	0.00860587	0.855	0.828
ENSG00000087191	PSMC5	1	0.251379	5.48061e-07	0.00923428	0.282	0.211
ENSG00000065911	MTHFD2	1	0.263215	7.42044e-07	0.0125027	0.396	0.323
ENSG00000162616	DNAJB4	1	0.305159	1.08076e-06	0.0182097	0.637	0.572

## Sheet: Cluster_2_diff_significant
Gene	Gene_name	cluster	avg_logFC	p_val	p_val_adj	pct.1	pct.2
ENSG00000111796	KLRB1	2	0.727694	2.44368e-23	4.11736e-19	0.407	0.234
ENSG00000227507	LTB	2	0.528072	2.27879e-37	3.83954e-33	0.723	0.5
ENSG00000126353	CCR7	2	0.424192	6.90607e-12	1.1636e-07	0.414	0.289
ENSG00000111716	LDHB	2	0.397646	3.05735e-16	5.15132e-12	0.647	0.531
ENSG00000137154	RPS6	2	0.396804	6.25232e-61	1.05345e-56	0.93	0.935
ENSG00000174444	RPL4	2	0.386203	4.75374e-39	8.00957e-35	0.888	0.86
ENSG00000089157	RPLP0	2	0.383408	1.72283e-32	2.90279e-28	0.887	0.85
ENSG00000145425	RPS3A	2	0.379448	1.25148e-52	2.10862e-48	0.927	0.93
ENSG00000109475	RPL34	2	0.376762	2.37093e-65	3.99478e-61	0.928	0.932
ENSG00000116251	RPL22	2	0.367566	3.73516e-35	6.29337e-31	0.867	0.856
ENSG00000122406	RPL5	2	0.364747	4.45009e-41	7.49796e-37	0.897	0.882
ENSG00000145287	PLAC8	2	0.360692	2.04922e-10	3.45273e-06	0.323	0.219
ENSG00000168685	IL7R	2	0.358445	3.12864e-18	5.27144e-14	0.709	0.573
ENSG00000168028	RPSA	2	0.35622	1.86233e-34	3.13784e-30	0.894	0.878
ENSG00000023445	BIRC3	2	0.354676	9.54019e-07	0.0160743	0.595	0.521
ENSG00000144713	RPL32	2	0.353704	8.65218e-59	1.45781e-54	0.939	0.938
ENSG00000089327	FXYD5	2	0.347288	3.01926e-17	5.08715e-13	0.789	0.707
ENSG00000142937	RPS8	2	0.346826	3.71601e-40	6.2611e-36	0.923	0.923
ENSG00000112306	RPS12	2	0.341446	1.05999e-46	1.78598e-42	0.928	0.929
ENSG00000142676	RPL11	2	0.339728	1.33576e-49	2.25062e-45	0.93	0.932
ENSG00000143947	RPS27A	2	0.336758	1.29922e-58	2.18906e-54	0.934	0.937
ENSG00000110700	RPS13	2	0.331378	5.00594e-38	8.4345e-34	0.904	0.913
ENSG00000104408	EIF3E	2	0.329798	5.79808e-15	9.76918e-11	0.689	0.597
ENSG00000100316	RPL3	2	0.323456	2.69997e-46	4.54918e-42	0.932	0.925
ENSG00000156508	EEF1A1	2	0.323058	3.5151e-53	5.92258e-49	0.965	0.963
ENSG00000114942	EEF1B2	2	0.321852	8.91684e-18	1.5024e-13	0.824	0.778
ENSG00000070756	PABPC1	2	0.31897	1.97331e-23	3.32483e-19	0.864	0.808
ENSG00000105640	RPL18A	2	0.314678	5.36286e-41	9.03588e-37	0.93	0.922
ENSG00000241343	RPL36A	2	0.314498	8.66931e-29	1.46069e-24	0.888	0.894
ENSG00000198034	RPS4X	2	0.313277	1.29408e-33	2.18039e-29	0.911	0.906
ENSG00000071082	RPL31	2	0.311657	1.70327e-44	2.86983e-40	0.927	0.921
ENSG00000122026	RPL21	2	0.31077	5.81136e-49	9.79156e-45	0.939	0.946
ENSG00000118181	RPS25	2	0.306783	3.80882e-47	6.41748e-43	0.925	0.921
ENSG00000231500	RPS18	2	0.303385	1.2184e-43	2.05289e-39	0.941	0.941
ENSG00000163682	RPL9	2	0.301147	9.59986e-40	1.61748e-35	0.92	0.917
ENSG00000147604	RPL7	2	0.298235	1.43623e-33	2.41991e-29	0.911	0.915
ENSG00000188404	SELL	2	0.289244	1.4342e-06	0.0241648	0.3	0.222
ENSG00000083845	RPS5	2	0.284292	4.53642e-27	7.64341e-23	0.892	0.886
ENSG00000254772	EEF1G	2	0.28325	3.89445e-09	6.56176e-05	0.545	0.46
ENSG00000182774	RPS17	2	0.282546	9.47683e-36	1.59675e-31	0.92	0.911
ENSG00000145592	RPL37	2	0.280679	3.33324e-43	5.61617e-39	0.925	0.934
ENSG00000198755	RPL10A	2	0.279056	1.50492e-26	2.53563e-22	0.895	0.888
ENSG00000133112	TPT1	2	0.275967	4.21162e-37	7.09616e-33	0.935	0.936
ENSG00000008988	RPS20	2	0.275049	1.28242e-33	2.16074e-29	0.913	0.924
ENSG00000105373	GLTSCR2	2	0.273938	2.67039e-15	4.49934e-11	0.792	0.732
ENSG00000105372	RPS19	2	0.272413	1.06365e-34	1.79215e-30	0.951	0.952
ENSG00000186468	RPS23	2	0.270337	3.22754e-34	5.43808e-30	0.906	0.914
ENSG00000137818	RPLP1	2	0.266727	4.24366e-35	7.15014e-31	0.942	0.949
ENSG00000187109	NAP1L1	2	0.266073	7.08554e-10	1.19384e-05	0.702	0.636
ENSG00000140988	RPS2	2	0.26452	2.54342e-32	4.28541e-28	0.932	0.932
ENSG00000108298	RPL19	2	0.260848	7.37375e-34	1.2424e-29	0.932	0.928
ENSG00000124614	RPS10	2	0.260481	6.58361e-26	1.10927e-21	0.885	0.89
ENSG00000156482	RPL30	2	0.257397	2.03121e-33	3.42239e-29	0.914	0.927
ENSG00000167526	RPL13	2	0.256933	2.52059e-36	4.24694e-32	0.958	0.945
ENSG00000063177	RPL18	2	0.255324	1.80601e-26	3.04295e-22	0.913	0.912
ENSG00000136942	RPL35	2	0.253959	1.4334e-28	2.41513e-24	0.92	0.917
ENSG00000130255	RPL36	2	0.250104	1.7276e-30	2.91083e-26	0.908	0.923

## Sheet: Cluster_3_diff_significant
Gene	Gene_name	cluster	avg_logFC	p_val	p_val_adj	pct.1	pct.2
ENSG00000197061	HIST1H4C	3	0.30547	6.35902e-39	1.07143e-34	0.566	0.251
ENSG00000173821	RNF213	3	0.276684	4.36656e-35	7.35722e-31	0.634	0.29
ENSG00000125735	TNFSF14	3	0.268203	9.66221e-35	1.62799e-30	0.648	0.316
ENSG00000020633	RUNX3	3	0.278322	1.74694e-34	2.94341e-30	0.679	0.324
ENSG00000110046	ATG2A	3	0.30085	1.08656e-30	1.83075e-26	0.593	0.283
ENSG00000108106	UBE2S	3	0.25695	1.62141e-29	2.73191e-25	0.692	0.373
ENSG00000140403	DNAJA4	3	0.252555	1.06382e-21	1.79244e-17	0.811	0.539

## Sheet: Cluster_4_diff_significant
Gene	Gene_name	cluster	avg_logFC	p_val	p_val_adj	pct.1	pct.2
ENSG00000115523	GNLY	4	1.94963	1.99012e-74	3.35315e-70	0.33	0.076
ENSG00000100453	GZMB	4	1.31723	2.13078e-108	3.59016e-104	0.493	0.126
ENSG00000235576	AC092580.4	4	1.15607	4.52846e-128	7.63e-124	0.734	0.274
ENSG00000143184	XCL1	4	0.948751	7.19769e-25	1.21274e-20	0.346	0.17
ENSG00000111796	KLRB1	4	0.892401	1.67716e-25	2.82584e-21	0.421	0.235
ENSG00000171476	HOPX	4	0.877802	1.53254e-104	2.58218e-100	0.39	0.076
ENSG00000105374	NKG7	4	0.701866	2.95517e-29	4.97916e-25	0.738	0.477
ENSG00000100450	GZMH	4	0.700233	3.42983e-25	5.77892e-21	0.456	0.267
ENSG00000271503	CCL5	4	0.69367	3.56175e-80	6.0012e-76	0.975	0.666
ENSG00000172116	CD8B	4	0.587455	2.62658e-37	4.42553e-33	0.489	0.247
ENSG00000135046	ANXA1	4	0.582864	1.87824e-39	3.16464e-35	0.909	0.679
ENSG00000197747	S100A10	4	0.539097	1.98632e-43	3.34675e-39	0.872	0.679
ENSG00000153563	CD8A	4	0.5233	1.01736e-40	1.71416e-36	0.59	0.314
ENSG00000172543	CTSW	4	0.512471	4.02256e-37	6.7776e-33	0.674	0.41
ENSG00000143185	XCL2	4	0.507846	1.54071e-13	2.59594e-09	0.379	0.237
ENSG00000168685	IL7R	4	0.465982	1.64592e-30	2.77321e-26	0.798	0.563
ENSG00000169442	CD52	4	0.432672	8.1656e-24	1.37582e-19	0.839	0.65
ENSG00000180644	PRF1	4	0.429498	1.10773e-17	1.86641e-13	0.379	0.222
ENSG00000134285	FKBP11	4	0.42492	1.03253e-27	1.73971e-23	0.398	0.2
ENSG00000110852	CLEC2B	4	0.420288	1.19205e-19	2.00849e-15	0.775	0.605
ENSG00000206560	ANKRD28	4	0.417673	7.01288e-22	1.1816e-17	0.256	0.113
ENSG00000173762	CD7	4	0.416561	3.96873e-28	6.68692e-24	0.75	0.543
ENSG00000213145	CRIP1	4	0.407028	1.99283e-10	3.35772e-06	0.639	0.521
ENSG00000185201	IFITM2	4	0.392658	3.78011e-20	6.36911e-16	0.728	0.572
ENSG00000227191	TRGC2	4	0.378168	2.19628e-16	3.70051e-12	0.371	0.217
ENSG00000026025	VIM	4	0.365962	1.89562e-23	3.19392e-19	0.874	0.73
ENSG00000196154	S100A4	4	0.359151	7.17204e-29	1.20842e-24	0.876	0.679
ENSG00000145649	GZMA	4	0.353047	4.99639e-10	8.41842e-06	0.54	0.419
ENSG00000110848	CD69	4	0.335783	8.91712e-09	0.000150244	0.817	0.708
ENSG00000089692	LAG3	4	0.322666	4.53257e-15	7.63693e-11	0.351	0.21
ENSG00000243927	MRPS6	4	0.316494	2.38288e-06	0.0401492	0.386	0.303
ENSG00000171867	PRNP	4	0.309436	1.14005e-09	1.92086e-05	0.553	0.434
ENSG00000123146	ADGRE5	4	0.306522	2.39302e-11	4.032e-07	0.41	0.289
ENSG00000235162	C12orf75	4	0.303092	7.18119e-09	0.000120996	0.317	0.215
ENSG00000102760	RGCC	4	0.302975	1.80185e-07	0.00303594	0.717	0.617
ENSG00000153283	CD96	4	0.301148	4.82329e-14	8.12676e-10	0.449	0.304
ENSG00000211689	TRGC1	4	0.300111	1.2337e-09	2.07867e-05	0.313	0.205
ENSG00000174946	GPR171	4	0.294741	7.08351e-12	1.1935e-07	0.443	0.301
ENSG00000145287	PLAC8	4	0.282495	8.89201e-14	1.49822e-09	0.355	0.216
ENSG00000126264	HCST	4	0.280779	1.82014e-17	3.06676e-13	0.796	0.637
ENSG00000170315	UBB	4	0.280369	1.96194e-10	3.30568e-06	0.979	0.931
ENSG00000133328	HRASLS2	4	0.274165	1.77415e-07	0.00298927	0.26	0.173
ENSG00000142669	SH3BGRL3	4	0.269589	2.24005e-13	3.77425e-09	0.895	0.784
ENSG00000145220	LYAR	4	0.263473	9.23264e-12	1.55561e-07	0.522	0.381
ENSG00000002586	CD99	4	0.25784	1.06881e-11	1.80085e-07	0.703	0.571
ENSG00000069667	RORA	4	0.256739	2.00186e-12	3.37293e-08	0.499	0.353
ENSG00000100097	LGALS1	4	0.256539	4.06906e-12	6.85596e-08	0.697	0.557
ENSG00000109971	HSPA8	4	0.256258	1.16079e-14	1.95582e-10	0.984	0.942
ENSG00000267519	CTD-3252C9.4	4	0.255354	2.22831e-11	3.75448e-07	0.542	0.409
ENSG00000128016	ZFP36	4	0.254948	3.47503e-10	5.85508e-06	0.823	0.717

## Sheet: Cluster_5_diff_significant
	Gene_name	cluster	avg_logFC	p_val	p_val_adj	pct.1	pct.2
ENSG00000113088	GZMK	5	0.677156	5.05e-49	8.51e-45	0.745	0.469
ENSG00000077984	CST7	5	0.501086	1.56e-36	2.62e-32	0.811	0.62
ENSG00000187118	CMC1	5	0.636597	5.38e-35	9.06e-31	0.556	0.326
ENSG00000135046	ANXA1	5	0.706629	1.16e-26	1.96e-22	0.798	0.695
ENSG00000179820	MYADM	5	0.460775	3.83e-23	6.45e-19	0.754	0.61
ENSG00000144381	HSPD1	5	0.32206	1.93e-21	3.25e-17	0.919	0.89
ENSG00000105374	NKG7	5	0.381414	1.13e-20	1.91e-16	0.674	0.487
ENSG00000160789	LMNA	5	0.510939	1.84e-20	3.1e-16	0.721	0.6
ENSG00000271503	CCL5	5	0.267262	1.43e-19	2.4e-15	0.857	0.683
ENSG00000198763	MT-ND2	5	0.380286	3.15e-18	5.3e-14	0.988	0.992
ENSG00000172543	CTSW	5	0.335314	1.91e-16	3.21e-12	0.597	0.422
ENSG00000105993	DNAJB6	5	0.37487	2.29e-16	3.86e-12	0.766	0.699
ENSG00000143384	MCL1	5	0.437926	4.06e-16	6.84e-12	0.713	0.646
ENSG00000153563	CD8A	5	0.349667	6.01e-16	1.01e-11	0.493	0.328
ENSG00000119801	YPEL5	5	0.395536	1.11e-15	1.87e-11	0.75	0.679
ENSG00000100450	GZMH	5	0.372219	4e-15	6.74e-11	0.426	0.272
ENSG00000113811	SELK	5	0.333571	6.89e-15	1.16e-10	0.79	0.775
ENSG00000044574	HSPA5	5	0.416035	1.15e-14	1.93e-10	0.729	0.661
ENSG00000115541	HSPE1	5	0.251921	2.05e-14	3.45e-10	0.949	0.952
ENSG00000198840	MT-ND3	5	0.33121	3.19e-14	5.38e-10	0.996	0.989
ENSG00000100650	SRSF5	5	0.354255	1.44e-13	2.42e-09	0.79	0.736
ENSG00000198804	MT-CO1	5	0.349696	5e-13	8.43e-09	1	0.997
ENSG00000197540	GZMM	5	0.403406	5.48e-13	9.23e-09	0.517	0.394
ENSG00000198938	MT-CO3	5	0.346721	5.82e-13	9.8e-09	0.994	0.995
ENSG00000060138	YBX3	5	0.428373	9.8e-13	1.65e-08	0.422	0.288
ENSG00000092820	EZR	5	0.443195	2.49e-12	4.19e-08	0.601	0.526
ENSG00000198727	MT-CYB	5	0.345353	6.98e-12	1.18e-07	0.986	0.987
ENSG00000198888	MT-ND1	5	0.333709	8.1e-12	1.36e-07	0.98	0.97
ENSG00000027697	IFNGR1	5	0.362625	1.33e-11	2.24e-07	0.411	0.292
ENSG00000172115	CYCS	5	0.290824	1.38e-11	2.33e-07	0.804	0.78
ENSG00000109943	CRTAM	5	0.473731	2.22e-11	3.74e-07	0.291	0.18
ENSG00000102760	RGCC	5	0.388393	2.72e-11	4.59e-07	0.692	0.621
ENSG00000127824	TUBA4A	5	0.343378	2.96e-11	4.99e-07	0.672	0.593
ENSG00000145220	LYAR	5	0.305367	7.74e-10	1.3e-05	0.499	0.385
ENSG00000090273	NUDC	5	0.34558	1.01e-09	1.69e-05	0.662	0.614
ENSG00000078304	PPP2R5C	5	0.332654	1.15e-09	1.93e-05	0.666	0.591
ENSG00000198899	MT-ATP6	5	0.292095	2.67e-09	4.5e-05	0.99	0.992
ENSG00000198712	MT-CO2	5	0.319182	2.75e-09	4.64e-05	1	0.996
ENSG00000198886	MT-ND4	5	0.320117	1.06e-08	0.000179328	0.994	0.995
ENSG00000267519	CTD-3252C9.4	5	0.538614	1.81e-08	0.000304455	0.499	0.415
ENSG00000166226	CCT2	5	0.339741	5.34e-08	0.000899818	0.464	0.374
ENSG00000137876	RSL24D1	5	0.303686	5.8e-07	0.00976678	0.55	0.487
ENSG00000136950	ARPC5L	5	0.330312	6.06e-07	0.0102049	0.322	0.238
ENSG00000198786	MT-ND5	5	0.355659	6.75e-07	0.0113687	0.729	0.666
ENSG00000128016	ZFP36	5	0.258027	7.51e-07	0.0126611	0.745	0.729
ENSG00000143933	CALM2	5	0.297533	1.03e-06	0.0173254	0.631	0.593
ENSG00000139187	KLRG1	5	0.281766	1.95e-06	0.032841	0.259	0.177

## Sheet: Cluster_6_diff_significant
Gene	Gene_name	cluster	avg_logFC	p_val	p_val_adj	pct.1	pct.2
ENSG00000163220	S100A9	6	4.25988	0	0	0.8	0.037
ENSG00000169429	CXCL8	6	4.05963	0	0	0.89	0.076
ENSG00000143546	S100A8	6	4.03104	0	0	0.729	0.023
ENSG00000125538	IL1B	6	3.95169	0	0	0.862	0.054
ENSG00000090382	LYZ	6	3.5703	0	0	0.905	0.013
ENSG00000081041	CXCL2	6	3.3213	0	0	0.852	0.038
ENSG00000124882	EREG	6	3.16427	0	0	0.757	0.014
ENSG00000163734	CXCL3	6	3.08649	0	0	0.714	0.032
ENSG00000011600	TYROBP	6	3.08136	0	0	0.933	0.029
ENSG00000101439	CST3	6	3.00904	0	0	0.886	0.055
ENSG00000158869	FCER1G	6	2.78316	0	0	0.914	0.014
ENSG00000204472	AIF1	6	2.38972	0	0	0.852	0.023
ENSG00000136689	IL1RN	6	2.29361	0	0	0.671	0.012
ENSG00000163221	S100A12	6	2.20143	0	0	0.581	0.002
ENSG00000073756	PTGS2	6	2.17844	0	0	0.676	0.01
ENSG00000204482	LST1	6	2.15333	0	0	0.829	0.06
ENSG00000085265	FCN1	6	1.90145	0	0	0.652	0.002
ENSG00000176788	BASP1	6	1.77067	0	0	0.652	0.01
ENSG00000277443	MARCKS	6	1.76158	0	0	0.652	0.007
ENSG00000197249	SERPINA1	6	1.72953	0	0	0.695	0.004
ENSG00000038427	VCAN	6	1.70535	0	0	0.59	0.003
ENSG00000197405	C5AR1	6	1.58709	0	0	0.638	0.004
ENSG00000121552	CSTA	6	1.55503	0	0	0.648	0.003
ENSG00000110077	MS4A6A	6	1.49544	0	0	0.638	0.024
ENSG00000103569	AQP9	6	1.45245	0	0	0.495	0.002
ENSG00000100079	LGALS2	6	1.43777	0	0	0.605	0.002
ENSG00000187116	LILRA5	6	1.39093	0	0	0.581	0.002
ENSG00000143226	FCGR2A	6	1.34575	0	0	0.571	0.003
ENSG00000112137	PHACTR1	6	1.30781	0	0	0.505	0.009
ENSG00000106066	CPVL	6	1.2872	0	0	0.529	0.005
ENSG00000171051	FPR1	6	1.28204	0	0	0.562	0.001
ENSG00000173391	OLR1	6	1.26357	0	0	0.443	0.003
ENSG00000166927	MS4A7	6	1.24493	0	0	0.471	0.001
ENSG00000106565	TMEM176B	6	1.19779	0	0	0.51	0.006
ENSG00000125810	CD93	6	1.19455	0	0	0.467	0.005
ENSG00000124731	TREM1	6	1.14466	0	0	0.448	0.004
ENSG00000186407	CD300E	6	1.10749	0	0	0.486	0.003
ENSG00000268734	CTB-61M7.2	6	1.05972	0	0	0.395	0
ENSG00000066336	SPI1	6	1.03433	0	0	0.476	0.001
ENSG00000168461	RAB31	6	1.03054	0	0	0.467	0.001
ENSG00000115919	KYNU	6	0.941299	0	0	0.414	0.003
ENSG00000165168	CYBB	6	0.88167	5.64056e-304	9.50378e-300	0.381	0.002
ENSG00000123689	G0S2	6	3.14972	4.44974e-300	7.49737e-296	0.843	0.069
ENSG00000128383	APOBEC3A	6	1.093	9.78551e-300	1.64876e-295	0.376	0.002
ENSG00000018280	SLC11A1	6	1.06491	4.3168e-296	7.27338e-292	0.443	0.006
ENSG00000131042	LILRB2	6	0.714129	2.83754e-291	4.78098e-287	0.367	0.002
ENSG00000002933	TMEM176A	6	0.886912	2.60962e-283	4.39695e-279	0.419	0.006
ENSG00000197632	SERPINB2	6	2.3934	2.80044e-277	4.71846e-273	0.452	0.01
ENSG00000140678	ITGAX	6	0.912397	2.18797e-269	3.68651e-265	0.405	0.006
ENSG00000172243	CLEC7A	6	1.01931	6.79472e-258	1.14484e-253	0.476	0.014
ENSG00000166523	CLEC4E	6	0.702759	6.87655e-258	1.15863e-253	0.305	0
ENSG00000129226	CD68	6	1.17165	9.1255e-256	1.53755e-251	0.476	0.014
ENSG00000114013	CD86	6	0.738885	1.58981e-251	2.67866e-247	0.352	0.004
ENSG00000166825	ANPEP	6	0.824678	1.44515e-249	2.43493e-245	0.305	0.001
ENSG00000126759	CFP	6	0.956348	2.36215e-248	3.97999e-244	0.419	0.01
ENSG00000137462	TLR2	6	0.785492	1.36311e-245	2.29671e-241	0.31	0.001
ENSG00000112799	LY86	6	0.635121	1.79642e-245	3.02679e-241	0.3	0.001
ENSG00000140749	IGSF6	6	0.713795	4.03146e-245	6.7926e-241	0.338	0.003
ENSG00000251230	MIR3945HG	6	0.840122	2.08013e-241	3.50481e-237	0.29	0.001
ENSG00000112715	VEGFA	6	1.35363	1.4416e-239	2.42896e-235	0.462	0.015
ENSG00000085514	PILRA	6	0.53906	8.41035e-238	1.41706e-233	0.3	0.001
ENSG00000142089	IFITM3	6	1.75013	1.39505e-237	2.35051e-233	0.714	0.058
ENSG00000198223	CSF2RA	6	0.640089	1.24774e-233	2.10232e-229	0.295	0.001
ENSG00000185215	TNFAIP2	6	0.826249	5.64081e-229	9.5042e-225	0.343	0.005
ENSG00000178726	THBD	6	0.977018	1.11859e-225	1.88472e-221	0.329	0.004
ENSG00000119535	CSF3R	6	0.663248	1.64282e-222	2.76799e-218	0.295	0.002
ENSG00000224397	LINC01272	6	0.738072	9.74265e-217	1.64154e-212	0.271	0.001
ENSG00000204103	MAFB	6	1.07292	4.80039e-211	8.08817e-207	0.4	0.012
ENSG00000169413	RNASE6	6	0.753724	6.95994e-208	1.17268e-203	0.333	0.006
ENSG00000116701	NCF2	6	0.621083	9.19075e-208	1.54855e-203	0.286	0.003
ENSG00000241399	CD302	6	0.651801	5.84147e-205	9.84229e-201	0.3	0.004
ENSG00000135218	CD36	6	0.675559	8.77455e-205	1.47842e-200	0.262	0.001
ENSG00000197629	MPEG1	6	0.691162	2.5e-204	4.21224e-200	0.252	0.001
ENSG00000102524	TNFSF13B	6	1.21235	1.42358e-203	2.39859e-199	0.505	0.028
ENSG00000150540	HNMT	6	0.612987	4.93854e-203	8.32094e-199	0.305	0.004
ENSG00000081189	MEF2C	6	0.660174	7.95345e-188	1.34008e-183	0.3	0.005
ENSG00000135047	CTSL	6	1.66652	3.89471e-186	6.5622e-182	0.533	0.039
ENSG00000101336	HCK	6	0.515835	4.08516e-186	6.88309e-182	0.252	0.002
ENSG00000123610	TNFAIP6	6	1.06197	1.16739e-183	1.96693e-179	0.29	0.005
ENSG00000102265	TIMP1	6	3.43145	6.13249e-183	1.03326e-178	0.89	0.182
ENSG00000170458	CD14	6	1.05914	1.02955e-182	1.73469e-178	0.424	0.02
ENSG00000254087	LYN	6	0.64225	5.94306e-174	1.00135e-169	0.29	0.006
ENSG00000151726	ACSL1	6	1.0344	3.57474e-173	6.02308e-169	0.424	0.023
ENSG00000136244	IL6	6	1.56688	1.95826e-170	3.29947e-166	0.314	0.009
ENSG00000115008	IL1A	6	0.694769	3.40773e-170	5.74168e-166	0.262	0.004
ENSG00000137393	RNF144B	6	0.572702	1.44848e-168	2.44054e-164	0.267	0.005
ENSG00000120708	TGFBI	6	0.912617	4.54976e-168	7.6659e-164	0.39	0.019
ENSG00000139572	GPR84	6	0.600813	4.94628e-168	8.33398e-164	0.271	0.005
ENSG00000163131	CTSS	6	2.10934	2.39298e-167	4.03194e-163	0.919	0.221
ENSG00000165029	ABCA1	6	0.683541	6.06451e-166	1.02181e-161	0.286	0.007
ENSG00000274213	RP11-670E13.6	6	1.34822	9.54705e-163	1.60858e-158	0.567	0.055
ENSG00000197872	FAM49A	6	0.65971	2.02467e-160	3.41137e-156	0.324	0.011
ENSG00000104870	FCGRT	6	1.19444	5.38883e-159	9.07963e-155	0.51	0.042
ENSG00000162711	NLRP3	6	1.02321	5.79407e-158	9.76243e-154	0.471	0.035
ENSG00000137331	IER3	6	1.82139	6.32216e-155	1.06522e-150	0.781	0.136
ENSG00000133657	ATP13A3	6	1.15292	3.46294e-151	5.83471e-147	0.519	0.048
ENSG00000011422	PLAUR	6	1.95708	7.9427e-151	1.33827e-146	0.838	0.18
ENSG00000119655	NPC2	6	1.69094	5.10731e-150	8.60531e-146	0.814	0.168
ENSG00000113269	RNF130	6	0.884554	1.20766e-146	2.03479e-142	0.433	0.032
ENSG00000000938	FGR	6	0.658904	4.18703e-141	7.05473e-137	0.295	0.011
ENSG00000197766	CFD	6	0.709417	2.12392e-138	3.57859e-134	0.514	0.051
ENSG00000166920	C15orf48	6	1.98543	1.78758e-136	3.01189e-132	0.529	0.06
ENSG00000167680	SEMA6B	6	0.593099	7.08185e-134	1.19322e-129	0.257	0.008
ENSG00000159128	IFNGR2	6	0.810682	4.4084e-131	7.42771e-127	0.367	0.024
ENSG00000204287	HLA-DRA	6	2.76887	7.9984e-131	1.34765e-126	0.929	0.339
ENSG00000138678	GPAT3	6	0.70664	2.23835e-129	3.77139e-125	0.343	0.02
ENSG00000140379	BCL2A1	6	2.32351	7.193e-124	1.21195e-119	0.824	0.228
ENSG00000140105	WARS	6	0.698733	2.04887e-116	3.45214e-112	0.324	0.021
ENSG00000197746	PSAP	6	1.68052	3.62014e-114	6.09957e-110	0.871	0.3
ENSG00000182287	AP1S2	6	1.03678	1.71282e-113	2.88594e-109	0.595	0.094
ENSG00000188313	PLSCR1	6	0.994926	2.25764e-112	3.80389e-108	0.586	0.092
ENSG00000167996	FTH1	6	1.857	2.05348e-111	3.4599e-107	0.99	0.931
ENSG00000136826	KLF4	6	0.876671	2.16095e-111	3.64098e-107	0.352	0.027
ENSG00000188820	FAM26F	6	0.704367	3.43346e-111	5.78503e-107	0.333	0.024
ENSG00000157557	ETS2	6	0.917967	1.04002e-108	1.75233e-104	0.524	0.072
ENSG00000112096	SOD2	6	2.35806	7.44947e-107	1.25516e-102	0.938	0.466
ENSG00000030582	GRN	6	0.964129	3.41365e-106	5.75167e-102	0.452	0.054
ENSG00000169554	ZEB2	6	1.2645	2.21654e-104	3.73465e-100	0.686	0.14
ENSG00000161921	CXCL16	6	0.764431	5.96272e-103	1.00466e-98	0.376	0.036
ENSG00000164713	BRI3	6	0.925775	7.02962e-103	1.18442e-98	0.548	0.085
ENSG00000198814	GK	6	1.06205	2.84588e-102	4.79502e-98	0.5	0.07
ENSG00000216490	IFI30	6	0.628637	1.02578e-101	1.72833e-97	0.348	0.029
ENSG00000105835	NAMPT	6	1.63732	2.65124e-101	4.46707e-97	0.938	0.457
ENSG00000101160	CTSZ	6	1.16337	2.32032e-100	3.90951e-96	0.481	0.066
ENSG00000271614	LINC00936	6	1.48971	5.08912e-100	8.57465e-96	0.662	0.147
ENSG00000104763	ASAH1	6	1.09325	9.6158e-99	1.62017e-94	0.61	0.115
ENSG00000137801	THBS1	6	1.87597	2.26636e-97	3.81859e-93	0.481	0.071
ENSG00000087086	FTL	6	1.6969	2.29027e-96	3.85888e-92	0.976	0.899
ENSG00000143110	C1orf162	6	0.866204	2.39229e-95	4.03076e-91	0.486	0.07
ENSG00000164733	CTSB	6	1.23258	2.76177e-95	4.6533e-91	0.567	0.103
ENSG00000154589	LY96	6	0.769018	2.12098e-94	3.57363e-90	0.414	0.049
ENSG00000103811	CTSH	6	0.695477	2.56631e-92	4.32398e-88	0.362	0.038
ENSG00000111817	DSE	6	0.686094	1.67993e-91	2.83051e-87	0.338	0.032
ENSG00000147454	SLC25A37	6	1.18865	2.46492e-91	4.15314e-87	0.562	0.105
ENSG00000090013	BLVRB	6	0.981049	8.21982e-90	1.38496e-85	0.467	0.069
ENSG00000115956	PLEK	6	1.13855	1.95898e-89	3.30069e-85	0.576	0.111
ENSG00000277632	CCL3	6	1.98948	3.38589e-88	5.70488e-84	0.705	0.184
ENSG00000130066	SAT1	6	1.52468	7.28694e-87	1.22778e-82	0.99	0.848
ENSG00000126883	NUP214	6	0.651869	4.43696e-86	7.47583e-82	0.338	0.035
ENSG00000084234	APLP2	6	0.892363	2.17996e-84	3.67301e-80	0.538	0.1
ENSG00000167703	SLC43A2	6	0.627242	3.38955e-83	5.71106e-79	0.338	0.036
ENSG00000121797	CCRL2	6	0.834334	4.41238e-83	7.43443e-79	0.367	0.045
ENSG00000025708	TYMP	6	1.27143	2.7213e-82	4.58511e-78	0.8	0.281
ENSG00000158470	B4GALT5	6	0.640487	4.94193e-81	8.32665e-77	0.343	0.039
ENSG00000233276	GPX1	6	1.40136	6.2291e-80	1.04954e-75	0.852	0.395
ENSG00000135821	GLUL	6	1.2207	8.84925e-79	1.49101e-74	0.671	0.179
ENSG00000127951	FGL2	6	0.92761	9.56286e-79	1.61125e-74	0.462	0.077
ENSG00000163191	S100A11	6	1.23763	1.38945e-78	2.34109e-74	0.89	0.419
ENSG00000245532	NEAT1	6	1.54277	3.39492e-78	5.7201e-74	0.967	0.743
ENSG00000139318	DUSP6	6	1.00079	4.08178e-77	6.87739e-73	0.471	0.083
ENSG00000042753	AP2S1	6	0.938876	1.00838e-76	1.69901e-72	0.595	0.139
ENSG00000113070	HBEGF	6	0.865397	1.82554e-76	3.07585e-72	0.39	0.056
ENSG00000100644	HIF1A	6	1.32687	2.59954e-74	4.37997e-70	0.662	0.183
ENSG00000100906	NFKBIA	6	1.23452	5.05139e-71	8.51108e-67	0.952	0.668
ENSG00000178719	GRINA	6	0.636551	2.46646e-70	4.15574e-66	0.424	0.071
ENSG00000109320	NFKB1	6	1.07027	2.35033e-69	3.96007e-65	0.624	0.17
ENSG00000170525	PFKFB3	6	0.898136	1.54357e-67	2.60076e-63	0.543	0.124
ENSG00000075420	FNDC3B	6	0.586819	9.87086e-67	1.66314e-62	0.262	0.027
ENSG00000122862	SRGN	6	1.06583	2.67343e-66	4.50447e-62	0.971	0.905
ENSG00000170542	SERPINB9	6	1.19008	4.70082e-66	7.92041e-62	0.733	0.263
ENSG00000039319	ZFYVE16	6	0.588932	5.31125e-66	8.94892e-62	0.281	0.032
ENSG00000197956	S100A6	6	1.40141	1.16658e-65	1.96557e-61	0.91	0.721
ENSG00000163041	H3F3A	6	0.941715	1.15893e-64	1.95269e-60	0.938	0.782
ENSG00000108179	PPIF	6	0.854949	3.57935e-64	6.03085e-60	0.424	0.08
ENSG00000100097	LGALS1	6	1.34379	1.15693e-63	1.94931e-59	0.881	0.558
ENSG00000084207	GSTP1	6	1.04396	1.22596e-63	2.06561e-59	0.757	0.305
ENSG00000070961	ATP2B1	6	1.16613	3.37125e-63	5.68021e-59	0.667	0.219
ENSG00000021355	SERPINB1	6	1.10158	8.36003e-63	1.40858e-58	0.7	0.246
ENSG00000180530	NRIP1	6	0.684884	4.11653e-62	6.93594e-58	0.252	0.027
ENSG00000131669	NINJ1	6	1.06876	1.31366e-61	2.21338e-57	0.7	0.245
ENSG00000136048	DRAM1	6	0.531505	2.98752e-61	5.03367e-57	0.252	0.027
ENSG00000136238	RAC1	6	1.0196	4.44203e-61	7.48438e-57	0.8	0.338
ENSG00000112531	QKI	6	0.494268	2.80803e-59	4.73124e-55	0.305	0.042
ENSG00000116514	RNF19B	6	0.689605	2.35757e-58	3.97227e-54	0.31	0.045
ENSG00000076944	STXBP2	6	0.910678	4.93567e-58	8.31611e-54	0.524	0.134
ENSG00000168036	CTNNB1	6	0.983752	6.16702e-58	1.03908e-53	0.571	0.158
ENSG00000090339	ICAM1	6	0.931597	1.26415e-56	2.12997e-52	0.633	0.199
ENSG00000148834	GSTO1	6	0.916449	1.82987e-56	3.08315e-52	0.624	0.198
ENSG00000196126	HLA-DRB1	6	1.694	3.9779e-56	6.70236e-52	0.895	0.566
ENSG00000107968	MAP3K8	6	1.16794	7.0576e-56	1.18913e-51	0.676	0.247
ENSG00000111144	LTA4H	6	0.778506	7.2844e-56	1.22735e-51	0.467	0.109
ENSG00000177989	ODF3B	6	0.537915	3.09119e-55	5.20834e-51	0.338	0.056
ENSG00000196154	S100A4	6	1.16613	6.38685e-55	1.07612e-50	0.933	0.691
ENSG00000173451	THAP2	6	0.965706	4.72005e-54	7.95281e-50	0.576	0.176
ENSG00000138326	RPS24	6	0.56384	7.388e-54	1.2448e-49	0.962	0.906
ENSG00000075426	FOSL2	6	0.892391	9.84997e-54	1.65962e-49	0.643	0.217
ENSG00000133112	TPT1	6	0.52089	1.20054e-53	2.02279e-49	0.99	0.933
ENSG00000133961	NUMB	6	0.671061	1.65121e-53	2.78212e-49	0.324	0.054
ENSG00000125772	GPCPD1	6	0.84169	1.28722e-52	2.16883e-48	0.562	0.16
ENSG00000134108	ARL8B	6	0.519633	6.68632e-52	1.12658e-47	0.305	0.048
ENSG00000169756	LIMS1	6	0.860368	5.115e-49	8.61827e-45	0.538	0.159
ENSG00000163931	TKT	6	0.844663	1.59119e-48	2.681e-44	0.562	0.184
ENSG00000093072	CECR1	6	0.619165	2.23805e-48	3.7709e-44	0.281	0.045
ENSG00000276085	CCL3L3	6	1.5805	3.24208e-48	5.46258e-44	0.776	0.373
ENSG00000119508	NR4A3	6	0.666665	5.55369e-48	9.35741e-44	0.295	0.05
ENSG00000196352	CD55	6	1.07984	7.17284e-48	1.20855e-43	0.757	0.364
ENSG00000131370	SH3BP5	6	0.541692	8.20619e-48	1.38266e-43	0.31	0.054
ENSG00000135404	CD63	6	1.02271	6.17752e-47	1.04085e-42	0.743	0.371
ENSG00000051523	CYBA	6	0.790566	1.03222e-46	1.73919e-42	0.924	0.796
ENSG00000170296	GABARAP	6	0.929352	2.82198e-46	4.75476e-42	0.819	0.45
ENSG00000221869	CEBPD	6	0.687933	3.10477e-46	5.23124e-42	0.476	0.128
ENSG00000273338	RP11-386I14.4	6	0.900975	9.06254e-46	1.52695e-41	0.329	0.064
ENSG00000134531	EMP1	6	0.74281	3.70506e-45	6.24266e-41	0.271	0.045
ENSG00000119900	OGFRL1	6	0.447557	4.64338e-45	7.82362e-41	0.257	0.04
ENSG00000143162	CREG1	6	0.618052	5.48894e-45	9.24831e-41	0.333	0.067
ENSG00000165997	ARL5B	6	0.58335	3.5254e-44	5.93994e-40	0.348	0.073
ENSG00000101421	CHMP4B	6	0.729413	4.72622e-44	7.96321e-40	0.505	0.155
ENSG00000034510	TMSB10	6	0.595838	8.98789e-44	1.51437e-39	0.971	0.929
ENSG00000075624	ACTB	6	0.730161	1.10037e-43	1.85402e-39	0.952	0.893
ENSG00000124172	ATP5E	6	0.609158	4.12544e-43	6.95095e-39	0.952	0.857
ENSG00000163563	MNDA	6	0.536394	1.41835e-42	2.38978e-38	0.267	0.044
ENSG00000118855	MFSD1	6	0.500242	5.19975e-42	8.76107e-38	0.271	0.047
ENSG00000170275	CRTAP	6	0.532434	9.09591e-42	1.53257e-37	0.324	0.067
ENSG00000110047	EHD1	6	0.932112	1.01509e-41	1.71033e-37	0.538	0.187
ENSG00000060138	YBX3	6	0.818651	1.77957e-41	2.99841e-37	0.69	0.284
ENSG00000172216	CEBPB	6	1.07112	2.89543e-41	4.8785e-37	0.776	0.401
ENSG00000117984	CTSD	6	0.898368	8.30142e-41	1.39871e-36	0.605	0.229
ENSG00000188290	HES4	6	0.975725	1.23641e-40	2.08323e-36	0.5	0.164
ENSG00000131981	LGALS3	6	0.819011	3.68256e-40	6.20475e-36	0.581	0.211
ENSG00000146676	PURB	6	0.673642	5.03638e-40	8.4858e-36	0.319	0.069
ENSG00000109321	AREG	6	1.08243	9.00305e-40	1.51692e-35	0.738	0.39
ENSG00000103490	PYCARD	6	0.676532	1.42894e-39	2.40762e-35	0.414	0.112
ENSG00000176597	B3GNT5	6	0.485449	4.96527e-39	8.36598e-35	0.252	0.043
ENSG00000164111	ANXA5	6	0.741757	8.90662e-39	1.50068e-34	0.638	0.256
ENSG00000026025	VIM	6	0.902708	1.27909e-38	2.15514e-34	0.914	0.739
ENSG00000170889	RPS9	6	0.478314	1.56112e-38	2.63032e-34	0.971	0.915
ENSG00000182718	ANXA2	6	0.819347	8.43196e-38	1.4207e-33	0.724	0.35
ENSG00000026508	CD44	6	1.00792	4.33269e-37	7.30015e-33	0.881	0.675
ENSG00000156411	C14orf2	6	0.812087	5.41576e-37	9.12501e-33	0.786	0.415
ENSG00000142227	EMP3	6	0.881168	7.06278e-37	1.19001e-32	0.805	0.52
ENSG00000174021	GNG5	6	0.709275	1.24175e-36	2.09223e-32	0.643	0.268
ENSG00000248323	LUCAT1	6	0.538074	1.64808e-36	2.77685e-32	0.267	0.051
ENSG00000123349	PFDN5	6	0.558056	3.37788e-36	5.69138e-32	0.914	0.826
ENSG00000115009	CCL20	6	0.972179	6.48843e-36	1.09324e-31	0.548	0.203
ENSG00000100300	TSPO	6	0.789802	7.26173e-35	1.22353e-30	0.662	0.306
ENSG00000008083	JARID2	6	0.561358	8.90771e-35	1.50086e-30	0.333	0.082
ENSG00000196735	HLA-DQA1	6	1.65869	1.96546e-34	3.3116e-30	0.357	0.101
ENSG00000159216	RUNX1	6	0.694567	3.48274e-34	5.86807e-30	0.352	0.093
ENSG00000120063	GNA13	6	0.580986	4.92246e-34	8.29385e-30	0.419	0.127
ENSG00000221983	UBA52	6	0.446735	7.57322e-34	1.27601e-29	0.962	0.896
ENSG00000111229	ARPC3	6	0.726806	8.13668e-33	1.37095e-28	0.829	0.563
ENSG00000142669	SH3BGRL3	6	0.582109	1.50643e-32	2.53818e-28	0.919	0.791
ENSG00000019582	CD74	6	1.38672	2.43911e-32	4.10966e-28	0.876	0.762
ENSG00000167460	TPM4	6	0.664292	9.0896e-32	1.53151e-27	0.548	0.22
ENSG00000113648	H2AFY	6	0.588451	2.27553e-31	3.83404e-27	0.51	0.19
ENSG00000107341	UBE2R2	6	0.498103	2.39325e-31	4.03239e-27	0.281	0.066
ENSG00000015475	BID	6	0.408917	2.6349e-31	4.43955e-27	0.31	0.077
ENSG00000103187	COTL1	6	0.763423	2.8198e-31	4.75109e-27	0.781	0.494
ENSG00000034152	MAP2K3	6	0.645113	1.73685e-30	2.92642e-26	0.552	0.218
ENSG00000198888	MT-ND1	6	0.475709	2.70588e-30	4.55914e-26	0.981	0.971
ENSG00000204257	HLA-DMA	6	0.812277	2.90189e-30	4.88939e-26	0.524	0.218
ENSG00000177156	TALDO1	6	0.521851	3.00287e-30	5.05954e-26	0.429	0.144
ENSG00000136810	TXN	6	0.827376	1.00707e-29	1.69681e-25	0.743	0.411
ENSG00000111640	GAPDH	6	0.572185	1.31777e-29	2.22031e-25	0.938	0.818
ENSG00000100292	HMOX1	6	0.80479	2.83686e-29	4.77982e-25	0.262	0.06
ENSG00000110700	RPS13	6	0.391679	7.99848e-29	1.34766e-24	0.967	0.909
ENSG00000198918	RPL39	6	0.32552	1.19097e-28	2.00666e-24	0.971	0.93
ENSG00000230989	HSBP1	6	0.556115	3.04409e-28	5.12899e-24	0.419	0.144
ENSG00000071054	MAP4K4	6	0.702151	3.13334e-28	5.27936e-24	0.281	0.072
ENSG00000140406	MESDC1	6	0.429225	4.6306e-28	7.80209e-24	0.252	0.058
ENSG00000177556	ATOX1	6	0.503608	6.08931e-28	1.02599e-23	0.386	0.123
ENSG00000147894	C9orf72	6	0.533292	6.11685e-28	1.03063e-23	0.314	0.086
ENSG00000242574	HLA-DMB	6	0.454514	1.05735e-27	1.78154e-23	0.281	0.071
ENSG00000144802	NFKBIZ	6	0.585876	1.25599e-27	2.11622e-23	0.571	0.245
ENSG00000156273	BACH1	6	0.408706	1.41151e-27	2.37825e-23	0.29	0.074
ENSG00000164211	STARD4	6	0.366107	1.61815e-27	2.72641e-23	0.271	0.066
ENSG00000069956	MAPK6	6	0.433251	3.21888e-27	5.4235e-23	0.267	0.066
ENSG00000168961	LGALS9	6	0.393282	4.44923e-27	7.4965e-23	0.262	0.063
ENSG00000118985	ELL2	6	0.691065	5.96664e-27	1.00532e-22	0.362	0.116
ENSG00000116679	IVNS1ABP	6	0.700631	1.32215e-26	2.22769e-22	0.481	0.193
ENSG00000132334	PTPRE	6	0.53028	5.40886e-26	9.11339e-22	0.543	0.223
ENSG00000198938	MT-CO3	6	0.376518	7.26197e-26	1.22357e-21	0.981	0.996
ENSG00000131238	PPT1	6	0.466629	7.80899e-26	1.31574e-21	0.352	0.11
ENSG00000186480	INSIG1	6	0.976227	1.20608e-25	2.03213e-21	0.543	0.262
ENSG00000005893	LAMP2	6	0.360668	1.56329e-25	2.63399e-21	0.295	0.081
ENSG00000042493	CAPG	6	0.457503	2.36305e-25	3.98151e-21	0.343	0.108
ENSG00000117410	ATP6V0B	6	0.586318	2.73442e-25	4.60723e-21	0.519	0.226
ENSG00000028137	TNFRSF1B	6	0.635323	5.47579e-25	9.22616e-21	0.552	0.25
ENSG00000132963	POMP	6	0.622165	5.56107e-25	9.36984e-21	0.7	0.397
ENSG00000187446	CHP1	6	0.388125	7.03409e-25	1.18517e-20	0.376	0.122
ENSG00000043462	LCP2	6	0.539578	7.43731e-25	1.25311e-20	0.448	0.174
ENSG00000142634	EFHD2	6	0.551978	9.67062e-25	1.6294e-20	0.51	0.217
ENSG00000104904	OAZ1	6	0.443968	1.21739e-24	2.05118e-20	0.929	0.817
ENSG00000112078	KCTD20	6	0.371664	1.56043e-24	2.62916e-20	0.271	0.073
ENSG00000003402	CFLAR	6	0.701091	1.87313e-24	3.15603e-20	0.667	0.375
ENSG00000182831	C16orf72	6	0.530242	2.04681e-24	3.44867e-20	0.433	0.162
ENSG00000103642	LACTB	6	0.298572	2.18309e-24	3.67829e-20	0.281	0.076
ENSG00000132510	KDM6B	6	0.539722	3.10523e-24	5.23201e-20	0.5	0.211
ENSG00000088832	FKBP1A	6	0.543437	3.55234e-24	5.98533e-20	0.5	0.215
ENSG00000072401	UBE2D1	6	0.548668	4.45562e-24	7.50728e-20	0.39	0.139
ENSG00000130313	PGLS	6	0.489806	9.10686e-24	1.53442e-19	0.41	0.149
ENSG00000162704	ARPC5	6	0.640512	9.58531e-24	1.61503e-19	0.505	0.218
ENSG00000183648	NDUFB1	6	0.646653	2.73111e-23	4.60165e-19	0.71	0.407
ENSG00000243317	C7orf73	6	0.501727	2.8486e-23	4.79961e-19	0.452	0.179
ENSG00000174695	TMEM167A	6	0.561997	3.14445e-23	5.29809e-19	0.471	0.191
ENSG00000231389	HLA-DPA1	6	1.49963	5.61254e-23	9.45658e-19	0.71	0.48
ENSG00000178104	PDE4DIP	6	0.374473	9.50671e-23	1.60179e-18	0.262	0.072
ENSG00000123983	ACSL3	6	0.450871	2.12629e-22	3.58258e-18	0.314	0.101
ENSG00000196924	FLNA	6	0.536978	2.8855e-22	4.86177e-18	0.424	0.168
ENSG00000147416	ATP6V1B2	6	0.456822	4.06917e-22	6.85614e-18	0.286	0.086
ENSG00000189067	LITAF	6	0.648341	4.4057e-22	7.42317e-18	0.719	0.459
ENSG00000062716	VMP1	6	0.680242	7.35101e-22	1.23857e-17	0.705	0.403
ENSG00000160213	CSTB	6	0.645012	8.26678e-22	1.39287e-17	0.6	0.318
ENSG00000101558	VAPA	6	0.542881	8.84232e-22	1.48984e-17	0.667	0.362
ENSG00000114784	EIF1B	6	0.878795	1.47153e-21	2.47938e-17	0.648	0.368
ENSG00000091317	CMTM6	6	0.452552	1.64434e-21	2.77055e-17	0.581	0.278
ENSG00000140612	SEC11A	6	0.545704	4.96741e-21	8.36959e-17	0.557	0.278
ENSG00000173660	UQCRH	6	0.518867	7.36717e-21	1.24129e-16	0.762	0.511
ENSG00000052795	FNIP2	6	0.262393	9.05566e-21	1.52579e-16	0.252	0.071
ENSG00000182117	NOP10	6	0.547254	1.17273e-20	1.97593e-16	0.743	0.467
ENSG00000176845	METRNL	6	0.416363	1.38207e-20	2.32864e-16	0.429	0.171
ENSG00000069849	ATP1B3	6	0.672054	1.43786e-20	2.42265e-16	0.619	0.345
ENSG00000136167	LCP1	6	0.506248	3.77014e-20	6.35231e-16	0.648	0.352
ENSG00000155307	SAMSN1	6	0.655986	5.70867e-20	9.61855e-16	0.757	0.494
ENSG00000146457	WTAP	6	0.677347	6.28084e-20	1.05826e-15	0.657	0.404
ENSG00000135698	MPHOSPH6	6	0.408436	9.02161e-20	1.52005e-15	0.329	0.115
ENSG00000198712	MT-CO2	6	0.276936	1.07241e-19	1.80691e-15	0.99	0.996
ENSG00000184588	PDE4B	6	0.619217	1.31696e-19	2.21895e-15	0.533	0.267
ENSG00000126247	CAPNS1	6	0.375818	1.60035e-19	2.69642e-15	0.319	0.112
ENSG00000181649	PHLDA2	6	0.575495	1.62152e-19	2.73209e-15	0.395	0.162
ENSG00000205542	TMSB4X	6	0.346872	1.81943e-19	3.06556e-15	0.986	0.973
ENSG00000163602	RYBP	6	0.509914	1.90496e-19	3.20967e-15	0.357	0.136
ENSG00000073921	PICALM	6	0.294783	2.92948e-19	4.93587e-15	0.271	0.085
ENSG00000086062	B4GALT1	6	0.376804	3.17002e-19	5.34117e-15	0.41	0.166
ENSG00000165312	OTUD1	6	0.543045	3.89203e-19	6.55768e-15	0.31	0.109
ENSG00000128524	ATP6V1F	6	0.589297	4.49418e-19	7.57225e-15	0.51	0.259
ENSG00000160131	VMA21	6	0.296111	4.49829e-19	7.57918e-15	0.276	0.088
ENSG00000010610	CD4	6	0.406295	1.07533e-18	1.81182e-14	0.29	0.097
ENSG00000142534	RPS11	6	0.313529	1.24875e-18	2.10401e-14	0.943	0.9
ENSG00000126267	COX6B1	6	0.512591	1.66924e-18	2.8125e-14	0.79	0.525
ENSG00000172175	MALT1	6	0.407215	3.68373e-18	6.20671e-14	0.324	0.122
ENSG00000198840	MT-ND3	6	0.25675	5.39301e-18	9.08669e-14	0.981	0.991
ENSG00000104765	BNIP3L	6	0.64221	6.447e-18	1.08625e-13	0.438	0.205
ENSG00000140264	SERF2	6	0.387032	1.26562e-17	2.13245e-13	0.905	0.847
ENSG00000122694	GLIPR2	6	0.451762	1.35285e-17	2.27942e-13	0.338	0.131
ENSG00000141480	ARRB2	6	0.331772	1.50092e-17	2.5289e-13	0.348	0.135
ENSG00000100387	RBX1	6	0.508701	2.1071e-17	3.55025e-13	0.49	0.241
ENSG00000266412	NCOA4	6	0.358308	3.16424e-17	5.33143e-13	0.252	0.082
ENSG00000075785	RAB7A	6	0.524538	3.36535e-17	5.67028e-13	0.495	0.249
ENSG00000223865	HLA-DPB1	6	1.34215	3.44435e-17	5.80339e-13	0.705	0.583
ENSG00000135390	ATP5G2	6	0.453943	4.28652e-17	7.22235e-13	0.805	0.658
ENSG00000105887	MTPN	6	0.338521	4.3164e-17	7.2727e-13	0.352	0.139
ENSG00000115762	PLEKHB2	6	0.317908	4.64599e-17	7.82802e-13	0.405	0.173
ENSG00000108518	PFN1	6	0.384176	8.0607e-17	1.35815e-12	0.914	0.813
ENSG00000197958	RPL12	6	0.279899	9.86641e-17	1.66239e-12	0.957	0.912
ENSG00000124762	CDKN1A	6	0.48663	1.35472e-16	2.28257e-12	0.69	0.424
ENSG00000112149	CD83	6	0.409072	1.61012e-16	2.71289e-12	0.643	0.361
ENSG00000183696	UPP1	6	0.514517	1.84475e-16	3.10821e-12	0.505	0.259
ENSG00000008294	SPAG9	6	0.37518	1.86958e-16	3.15006e-12	0.276	0.098
ENSG00000116044	NFE2L2	6	0.384432	2.60986e-16	4.39735e-12	0.505	0.254
ENSG00000168264	IRF2BP2	6	0.519342	5.40946e-16	9.11439e-12	0.538	0.293
ENSG00000065989	PDE4A	6	0.366087	5.45975e-16	9.19913e-12	0.29	0.108
ENSG00000197747	S100A10	6	0.490612	6.10129e-16	1.02801e-11	0.857	0.695
ENSG00000188186	LAMTOR4	6	0.502199	8.63869e-16	1.45553e-11	0.652	0.405
ENSG00000254999	BRK1	6	0.471937	9.45978e-16	1.59388e-11	0.586	0.342
ENSG00000135241	PNPLA8	6	0.408276	2.01902e-15	3.40185e-11	0.457	0.224
ENSG00000165672	PRDX3	6	0.282998	2.70319e-15	4.55461e-11	0.257	0.09
ENSG00000059804	SLC2A3	6	0.449178	4.96012e-15	8.35731e-11	0.795	0.598
ENSG00000135441	BLOC1S1	6	0.419121	5.29784e-15	8.92634e-11	0.462	0.229
ENSG00000243449	C4orf48	6	0.399068	6.87302e-15	1.15803e-10	0.429	0.201
ENSG00000155096	AZIN1	6	0.361547	7.96887e-15	1.34268e-10	0.519	0.271
ENSG00000102172	SMS	6	0.476954	9.62539e-15	1.62178e-10	0.39	0.182
ENSG00000167468	GPX4	6	0.447598	9.78847e-15	1.64926e-10	0.662	0.445
ENSG00000106803	SEC61B	6	0.423565	1.1104e-14	1.87092e-10	0.619	0.38
ENSG00000103496	STX4	6	0.447248	1.16519e-14	1.96323e-10	0.281	0.106
ENSG00000118503	TNFAIP3	6	0.55	1.32439e-14	2.23146e-10	0.776	0.557
ENSG00000102908	NFAT5	6	0.303842	1.41202e-14	2.37912e-10	0.29	0.112
ENSG00000067560	RHOA	6	0.426907	1.85161e-14	3.11978e-10	0.738	0.52
ENSG00000103363	TCEB2	6	0.529109	2.47714e-14	4.17374e-10	0.714	0.49
ENSG00000118689	FOXO3	6	0.308114	4.04283e-14	6.81176e-10	0.286	0.112
ENSG00000118515	SGK1	6	0.48963	4.06432e-14	6.84797e-10	0.486	0.257
ENSG00000120686	UFM1	6	0.433966	5.3689e-14	9.04606e-10	0.405	0.194
ENSG00000140575	IQGAP1	6	0.437762	6.7977e-14	1.14534e-09	0.595	0.345
ENSG00000185650	ZFP36L1	6	0.600708	1.06585e-13	1.79584e-09	0.629	0.401
ENSG00000177885	GRB2	6	0.454999	1.55938e-13	2.6274e-09	0.424	0.217
ENSG00000080371	RAB21	6	0.381433	1.81785e-13	3.06289e-09	0.381	0.178
ENSG00000158615	PPP1R15B	6	0.361843	1.90026e-13	3.20174e-09	0.352	0.161
ENSG00000169020	ATP5I	6	0.402484	2.49007e-13	4.19551e-09	0.695	0.465
ENSG00000277791	PSMB3	6	0.383209	3.22999e-13	5.44221e-09	0.529	0.296
ENSG00000143384	MCL1	6	0.403234	3.79725e-13	6.39799e-09	0.852	0.643
ENSG00000125753	VASP	6	0.412967	3.95374e-13	6.66166e-09	0.395	0.192
ENSG00000104312	RIPK2	6	0.39743	4.07509e-13	6.86611e-09	0.338	0.154
ENSG00000179344	HLA-DQB1	6	0.859692	5.75258e-13	9.69252e-09	0.495	0.298
ENSG00000065978	YBX1	6	0.428538	5.90528e-13	9.9498e-09	0.795	0.655
ENSG00000172757	CFL1	6	0.375056	6.21653e-13	1.04742e-08	0.857	0.775
ENSG00000169564	PCBP1	6	0.462049	8.6824e-13	1.4629e-08	0.643	0.438
ENSG00000151247	EIF4E	6	0.81265	9.92141e-13	1.67166e-08	0.348	0.164
ENSG00000103257	SLC7A5	6	0.354075	1.33426e-12	2.2481e-08	0.324	0.146
ENSG00000146425	DYNLT1	6	0.279452	1.35136e-12	2.27691e-08	0.305	0.132
ENSG00000059728	MXD1	6	0.40819	1.49194e-12	2.51377e-08	0.614	0.393
ENSG00000137575	SDCBP	6	0.357749	1.59604e-12	2.68918e-08	0.771	0.533
ENSG00000149925	ALDOA	6	0.375835	1.89046e-12	3.18523e-08	0.786	0.594
ENSG00000137161	CNPY3	6	0.360929	2.14441e-12	3.61311e-08	0.338	0.154
ENSG00000119979	FAM45A	6	0.321903	2.27836e-12	3.83882e-08	0.295	0.127
ENSG00000131979	GCH1	6	0.444484	2.65012e-12	4.46518e-08	0.324	0.151
ENSG00000116586	LAMTOR2	6	0.259135	3.43888e-12	5.79417e-08	0.262	0.106
ENSG00000173436	MINOS1	6	0.356469	3.46599e-12	5.83984e-08	0.529	0.302
ENSG00000167283	ATP5L	6	0.321365	7.45999e-12	1.25693e-07	0.843	0.733
ENSG00000078369	GNB1	6	0.374234	1.03882e-11	1.75031e-07	0.343	0.159
ENSG00000118640	VAMP8	6	0.438564	1.23294e-11	2.07738e-07	0.552	0.334
ENSG00000092841	MYL6	6	0.34276	1.36102e-11	2.29319e-07	0.914	0.801
ENSG00000110031	LPXN	6	0.327473	1.71233e-11	2.88511e-07	0.362	0.178
ENSG00000123130	ACOT9	6	0.338517	2.29732e-11	3.87075e-07	0.281	0.125
ENSG00000105849	TWISTNB	6	0.956428	2.48489e-11	4.18678e-07	0.352	0.188
ENSG00000137752	CASP1	6	0.299763	2.59024e-11	4.36429e-07	0.462	0.256
ENSG00000138071	ACTR2	6	0.351634	3.94929e-11	6.65415e-07	0.471	0.27
ENSG00000234883	MIR155HG	6	0.355277	4.07126e-11	6.85967e-07	0.343	0.168
ENSG00000197006	METTL9	6	0.378152	5.66965e-11	9.55279e-07	0.405	0.222
ENSG00000136521	NDUFB5	6	0.313784	7.86788e-11	1.32566e-06	0.405	0.211
ENSG00000132432	SEC61G	6	0.413891	9.08133e-11	1.53011e-06	0.61	0.423
ENSG00000131446	MGAT1	6	0.354999	1.13577e-10	1.91367e-06	0.352	0.176
ENSG00000174437	ATP2A2	6	0.257118	1.16653e-10	1.96549e-06	0.252	0.107
ENSG00000129559	NEDD8	6	0.368203	1.40088e-10	2.36035e-06	0.543	0.322
ENSG00000233429	HOTAIRM1	6	0.354683	1.61918e-10	2.72815e-06	0.267	0.12
ENSG00000242247	ARFGAP3	6	0.268823	1.88458e-10	3.17534e-06	0.286	0.128
ENSG00000160255	ITGB2	6	0.376284	2.47424e-10	4.16885e-06	0.638	0.439
ENSG00000172965	MIR4435-2HG	6	0.346945	2.68214e-10	4.51914e-06	0.362	0.184
ENSG00000144848	ATG3	6	0.295398	3.26793e-10	5.50614e-06	0.314	0.149
ENSG00000090621	PABPC4	6	0.326154	3.54118e-10	5.96653e-06	0.395	0.211
ENSG00000168899	VAMP5	6	0.292738	4.31309e-10	7.26713e-06	0.29	0.136
ENSG00000119013	NDUFB3	6	0.375026	5.14866e-10	8.67497e-06	0.324	0.158
ENSG00000160209	PDXK	6	0.2711	6.1434e-10	1.0351e-05	0.276	0.126
ENSG00000067225	PKM	6	0.259471	6.35481e-10	1.07072e-05	0.514	0.31
ENSG00000159840	ZYX	6	0.360782	7.04474e-10	1.18697e-05	0.314	0.154
ENSG00000124831	LRRFIP1	6	0.284719	8.00518e-10	1.34879e-05	0.643	0.414
ENSG00000070831	CDC42	6	0.399188	9.50547e-10	1.60158e-05	0.69	0.497
ENSG00000049860	HEXB	6	0.271032	9.75909e-10	1.64431e-05	0.271	0.125
ENSG00000155368	DBI	6	0.34947	1.04277e-09	1.75697e-05	0.605	0.398
ENSG00000145287	PLAC8	6	0.44444	1.08861e-09	1.8342e-05	0.395	0.225
ENSG00000169230	PRELID1	6	0.303483	1.21406e-09	2.04557e-05	0.457	0.259
ENSG00000176340	COX8A	6	0.326092	1.2204e-09	2.05626e-05	0.676	0.48
ENSG00000023191	RNH1	6	0.308898	1.33089e-09	2.24242e-05	0.362	0.191
ENSG00000241468	ATP5J2	6	0.312083	1.34344e-09	2.26356e-05	0.538	0.336
ENSG00000130429	ARPC1B	6	0.348012	1.39197e-09	2.34533e-05	0.552	0.358
ENSG00000241553	ARPC4	6	0.302789	1.39932e-09	2.35771e-05	0.438	0.248
ENSG00000099624	ATP5D	6	0.329696	1.46736e-09	2.47236e-05	0.629	0.423
ENSG00000131143	COX4I1	6	0.320624	1.50983e-09	2.54391e-05	0.829	0.753
ENSG00000131171	SH3BGRL	6	0.302056	1.88977e-09	3.18407e-05	0.49	0.293
ENSG00000072274	TFRC	6	0.357075	1.90991e-09	3.218e-05	0.252	0.116
ENSG00000134107	BHLHE40	6	0.286579	2.68686e-09	4.52708e-05	0.262	0.121
ENSG00000198355	PIM3	6	0.315079	3.31842e-09	5.59121e-05	0.519	0.329
ENSG00000131174	COX7B	6	0.318289	4.5641e-09	7.69005e-05	0.657	0.467
ENSG00000152484	USP12	6	0.357147	6.29115e-09	0.000106	0.295	0.149
ENSG00000114353	GNAI2	6	0.28206	7.18552e-09	0.000121069	0.414	0.237
ENSG00000134248	LAMTOR5	6	0.320202	1.00832e-08	0.000169892	0.424	0.249
ENSG00000125148	MT2A	6	0.736734	1.20488e-08	0.00020301	0.633	0.48
ENSG00000113712	CSNK1A1	6	0.251498	1.23168e-08	0.000207526	0.414	0.237
ENSG00000215301	DDX3X	6	0.309243	1.46832e-08	0.000247397	0.524	0.33
ENSG00000275302	CCL4	6	0.364611	1.90463e-08	0.00032091	0.662	0.48
ENSG00000169032	MAP2K1	6	0.284138	2.06279e-08	0.000347559	0.281	0.142
ENSG00000108953	YWHAE	6	0.266165	2.53349e-08	0.000426868	0.348	0.188
ENSG00000122705	CLTA	6	0.273462	2.72467e-08	0.00045908	0.376	0.211
ENSG00000115286	NDUFS7	6	0.262574	3.23335e-08	0.000544788	0.4	0.227
ENSG00000104164	BLOC1S6	6	0.265392	4.87678e-08	0.000821688	0.281	0.141
ENSG00000116459	ATP5F1	6	0.283252	5.36524e-08	0.00090399	0.433	0.264
ENSG00000148908	RGS10	6	0.318453	5.40771e-08	0.000911145	0.567	0.372
ENSG00000204435	CSNK2B	6	0.27063	5.76954e-08	0.000972109	0.481	0.295
ENSG00000104419	NDRG1	6	0.286618	6.59177e-08	0.00111065	0.276	0.141
ENSG00000177426	TGIF1	6	0.342944	6.98763e-08	0.00117735	0.333	0.181
ENSG00000163466	ARPC2	6	0.264475	7.11541e-08	0.00119888	0.762	0.597
ENSG00000177410	ZFAS1	6	0.302567	7.99734e-08	0.00134747	0.771	0.62
ENSG00000106546	AHR	6	0.407168	1.54626e-07	0.0026053	0.276	0.15
ENSG00000177700	POLR2L	6	0.398106	1.70151e-07	0.00286688	0.605	0.435
ENSG00000260032	LINC00657	6	0.270544	2.74029e-07	0.00461711	0.257	0.132
ENSG00000100219	XBP1	6	0.30202	2.79938e-07	0.00471668	0.619	0.46
ENSG00000149100	EIF3M	6	0.305461	4.25063e-07	0.00716189	0.481	0.311
ENSG00000171530	TBCA	6	0.317655	5.85931e-07	0.00987235	0.567	0.397
ENSG00000120705	ETF1	6	0.340891	6.37926e-07	0.0107484	0.338	0.198
ENSG00000073803	MAP3K13	6	0.25628	6.49506e-07	0.0109435	0.319	0.182
ENSG00000166128	RAB8B	6	0.302163	7.4804e-07	0.0126037	0.295	0.165
ENSG00000147123	NDUFB11	6	0.261525	1.09282e-06	0.0184129	0.562	0.398
ENSG00000067048	DDX3Y	6	0.286372	1.62803e-06	0.0274307	0.467	0.313
ENSG00000092820	EZR	6	0.26796	1.81667e-06	0.030609	0.681	0.528
ENSG00000113387	SUB1	6	0.253327	1.86853e-06	0.0314828	0.757	0.642
ENSG00000213639	PPP1CB	6	0.254598	2.17311e-06	0.0366147	0.667	0.495
ENSG00000008952	SEC62	6	0.281325	2.21619e-06	0.0373406	0.548	0.387
ENSG00000130522	JUND	6	0.423724	2.50881e-06	0.0422709	0.819	0.749
ENSG00000145901	TNIP1	6	0.265881	2.71433e-06	0.0457338	0.31	0.18

## Sheet: Cluster_7_diff_significant
Gene	Gene_name	cluster	avg_logFC	p_val	p_val_adj	pct.1	pct.2
ENSG00000251562	MALAT1	7	1.06864	3.59663e-59	6.05996e-55	1	0.999
ENSG00000198886	MT-ND4	7	0.85295	8.30258e-38	1.3989e-33	0.987	0.995
ENSG00000198899	MT-ATP6	7	0.913513	9.4334e-34	1.58943e-29	0.987	0.992
ENSG00000198712	MT-CO2	7	0.772328	1.04436e-33	1.75964e-29	0.994	0.996
ENSG00000198840	MT-ND3	7	0.9651	7.10338e-33	1.19685e-28	0.987	0.99
ENSG00000198938	MT-CO3	7	0.784599	5.88645e-31	9.91809e-27	0.987	0.995
ENSG00000198727	MT-CYB	7	0.875328	4.91374e-29	8.27915e-25	0.974	0.987
ENSG00000198763	MT-ND2	7	0.856997	5.34012e-28	8.99757e-24	0.987	0.992
ENSG00000198888	MT-ND1	7	0.680203	2.32782e-19	3.92215e-15	0.974	0.971
ENSG00000198804	MT-CO1	7	0.482131	3.77601e-19	6.3622e-15	0.994	0.997
ENSG00000108848	LUC7L3	7	1.4373	2.7426e-15	4.621e-11	0.325	0.135
ENSG00000132424	PNISR	7	1.21373	2.8014e-11	4.72008e-07	0.539	0.449
ENSG00000244754	N4BP2L2	7	1.22055	2.37684e-09	4.00474e-05	0.506	0.427
