# Supplementary material for: Specific subsets of urothelial bladder carcinoma infiltrating T cells associated with poor prognosis
Source: Sci Rep. 2023 Aug 7;13:12801. doi: 10.1038/s41598-023-39208-0 (PMC10406853; doi:10.1038/s41598-023-39208-0)
Supplement: Supplementary file 8 — Supplementary Table 7. [file 41598_2023_39208_MOESM8_ESM.xls]

## Sheet: Cluster_0_diff_significant
Supplementary Table 6. Significantly expressed genes between different clusters of #1 tumor sample.
Gene	Gene_name	cluster	avg_logFC	p_val	p_val_adj	pct.1	pct.2
ENSG00000235576	AC092580.4	0	1.33594	6.42512e-171	9.98592e-167	0.9	0.399
ENSG00000145649	GZMA	0	1.10643	9.75966e-106	1.51685e-101	0.845	0.478
ENSG00000156234	CXCL13	0	1.04532	3.19924e-76	4.97226e-72	0.823	0.556
ENSG00000132965	ALOX5AP	0	1.03697	7.81448e-111	1.21453e-106	0.855	0.546
ENSG00000271503	CCL5	0	1.00301	4.7473e-108	7.37826e-104	0.947	0.741
ENSG00000153563	CD8A	0	0.992466	7.40672e-57	1.15115e-52	0.576	0.297
ENSG00000100453	GZMB	0	0.98305	3.13233e-81	4.86827e-77	0.827	0.506
ENSG00000134539	KLRD1	0	0.963857	2.45095e-56	3.80927e-52	0.521	0.226
ENSG00000170442	KRT86	0	0.942975	3.21746e-59	5.00057e-55	0.326	0.078
ENSG00000168214	RBPJ	0	0.927977	1.23372e-94	1.91745e-90	0.833	0.503
ENSG00000171476	HOPX	0	0.91333	9.98044e-47	1.55116e-42	0.499	0.246
ENSG00000172543	CTSW	0	0.831718	1.48317e-51	2.30515e-47	0.579	0.293
ENSG00000135404	CD63	0	0.82662	4.24109e-71	6.59151e-67	0.734	0.445
ENSG00000180644	PRF1	0	0.821753	1.0388e-51	1.61451e-47	0.532	0.258
ENSG00000135077	HAVCR2	0	0.803332	9.79102e-67	1.52172e-62	0.538	0.215
ENSG00000105374	NKG7	0	0.747402	6.19992e-61	9.63592e-57	0.851	0.597
ENSG00000117984	CTSD	0	0.740483	3.93173e-71	6.1107e-67	0.724	0.417
ENSG00000126264	HCST	0	0.738465	2.68219e-74	4.16866e-70	0.876	0.683
ENSG00000205809	KLRC2	0	0.727901	1.68037e-30	2.61163e-26	0.355	0.155
ENSG00000169442	CD52	0	0.720596	8.74601e-91	1.3593e-86	0.938	0.821
ENSG00000234883	MIR155HG	0	0.714119	3.78464e-36	5.88209e-32	0.362	0.155
ENSG00000138185	ENTPD1	0	0.693274	4.55043e-45	7.07228e-41	0.459	0.203
ENSG00000142669	SH3BGRL3	0	0.693245	4.18432e-101	6.50326e-97	0.954	0.906
ENSG00000089692	LAG3	0	0.670564	2.91281e-45	4.52709e-41	0.626	0.357
ENSG00000173762	CD7	0	0.647719	5.90198e-71	9.17286e-67	0.911	0.772
ENSG00000042493	CAPG	0	0.6477	9.09365e-36	1.41334e-31	0.434	0.217
ENSG00000155926	SLA	0	0.646307	2.70423e-48	4.20291e-44	0.688	0.437
ENSG00000169583	CLIC3	0	0.63273	1.11254e-24	1.72911e-20	0.419	0.238
ENSG00000130592	LSP1	0	0.631885	7.31508e-64	1.13691e-59	0.832	0.615
ENSG00000174946	GPR171	0	0.613274	2.37002e-41	3.68349e-37	0.634	0.387
ENSG00000088832	FKBP1A	0	0.603872	4.51654e-46	7.0196e-42	0.659	0.421
ENSG00000166002	SMCO4	0	0.601921	5.98301e-44	9.2988e-40	0.349	0.12
ENSG00000196220	SRGAP3	0	0.600978	1.3131e-31	2.04083e-27	0.251	0.082
ENSG00000108848	LUC7L3	0	0.599613	1.55639e-37	2.41894e-33	0.518	0.279
ENSG00000277734	TRAC	0	0.592831	6.10538e-51	9.48899e-47	0.886	0.762
ENSG00000176083	ZNF683	0	0.592437	7.48171e-32	1.16281e-27	0.291	0.107
ENSG00000160593	JAML	0	0.591059	1.39843e-30	2.17344e-26	0.477	0.271
ENSG00000196405	EVL	0	0.576724	6.80728e-40	1.05799e-35	0.74	0.574
ENSG00000130303	BST2	0	0.574253	2.27041e-30	3.52867e-26	0.6	0.428
ENSG00000135541	AHI1	0	0.572219	8.26781e-23	1.28498e-18	0.419	0.25
ENSG00000002586	CD99	0	0.56371	3.88062e-49	6.03125e-45	0.798	0.62
ENSG00000236481	AC002331.1	0	0.561952	2.22727e-21	3.46163e-17	0.53	0.36
ENSG00000069974	RAB27A	0	0.559444	6.8861e-34	1.07024e-29	0.541	0.332
ENSG00000111796	KLRB1	0	0.550513	2.41866e-14	3.75909e-10	0.461	0.326
ENSG00000217555	CKLF	0	0.550438	1.4868e-28	2.31079e-24	0.668	0.524
ENSG00000175309	PHYKPL	0	0.545549	5.26247e-25	8.17893e-21	0.284	0.125
ENSG00000198502	HLA-DRB5	0	0.541428	7.44268e-34	1.15674e-29	0.641	0.429
ENSG00000172116	CD8B	0	0.53448	5.71553e-22	8.88308e-18	0.38	0.208
ENSG00000122545	2020-09-07	0	0.527908	5.21893e-32	8.11126e-28	0.653	0.477
ENSG00000143740	SNAP47	0	0.524112	3.78796e-21	5.88724e-17	0.294	0.144
ENSG00000160654	CD3G	0	0.519437	1.27861e-26	1.98722e-22	0.654	0.514
ENSG00000075624	ACTB	0	0.517547	7.59893e-58	1.18103e-53	0.963	0.926
ENSG00000163466	ARPC2	0	0.516924	3.50633e-50	5.44954e-46	0.874	0.72
ENSG00000134242	PTPN22	0	0.516021	1.25237e-23	1.94644e-19	0.443	0.27
ENSG00000122862	SRGN	0	0.514071	1.27538e-32	1.98219e-28	0.939	0.918
ENSG00000096060	FKBP5	0	0.510364	1.0168e-27	1.5803e-23	0.563	0.387
ENSG00000167286	CD3D	0	0.509412	6.15509e-59	9.56624e-55	0.938	0.871
ENSG00000147065	MSN	0	0.508099	2.66409e-28	4.14053e-24	0.585	0.406
ENSG00000159335	PTMS	0	0.500133	6.53621e-30	1.01586e-25	0.484	0.27
ENSG00000212907	MT-ND4L	0	0.487114	1.08472e-16	1.68587e-12	0.51	0.379
ENSG00000255302	EID1	0	0.48708	2.84084e-26	4.41524e-22	0.625	0.463
ENSG00000135441	BLOC1S1	0	0.485875	3.35588e-28	5.21571e-24	0.632	0.472
ENSG00000136213	CHST12	0	0.485068	4.3268e-23	6.72471e-19	0.352	0.184
ENSG00000076641	PAG1	0	0.480387	3.19639e-18	4.96784e-14	0.285	0.151
ENSG00000020633	RUNX3	0	0.475666	3.18834e-23	4.95532e-19	0.445	0.267
ENSG00000143013	LMO4	0	0.474181	2.02855e-14	3.15277e-10	0.264	0.147
ENSG00000100201	DDX17	0	0.470005	9.40351e-25	1.46149e-20	0.409	0.232
ENSG00000196284	SUPT3H	0	0.468103	1.40518e-23	2.18394e-19	0.415	0.24
ENSG00000100450	GZMH	0	0.465047	4.95581e-15	7.70233e-11	0.451	0.301
ENSG00000089012	SIRPG	0	0.460613	1.01185e-19	1.57262e-15	0.431	0.282
ENSG00000126226	PCID2	0	0.459092	4.47384e-18	6.95324e-14	0.298	0.162
ENSG00000147168	IL2RG	0	0.458235	5.75941e-30	8.95127e-26	0.718	0.555
ENSG00000159140	SON	0	0.458081	2.5856e-35	4.01853e-31	0.78	0.616
ENSG00000227191	TRGC2	0	0.456443	1.66573e-13	2.58889e-09	0.321	0.191
ENSG00000107099	DOCK8	0	0.451622	3.86097e-11	6.00072e-07	0.284	0.182
ENSG00000153283	CD96	0	0.44409	3.14272e-18	4.88441e-14	0.529	0.395
ENSG00000115091	ACTR3	0	0.441995	8.41602e-19	1.30802e-14	0.533	0.398
ENSG00000172757	CFL1	0	0.44122	1.81948e-46	2.82784e-42	0.929	0.86
ENSG00000196937	FAM3C	0	0.437923	1.91513e-19	2.9765e-15	0.344	0.189
ENSG00000110619	CARS	0	0.433851	4.7955e-16	7.45317e-12	0.256	0.13
ENSG00000084207	GSTP1	0	0.429789	2.03585e-23	3.16411e-19	0.57	0.408
ENSG00000075142	SRI	0	0.422652	2.06973e-16	3.21678e-12	0.516	0.395
ENSG00000103187	COTL1	0	0.422484	3.14079e-25	4.88141e-21	0.774	0.671
ENSG00000115523	GNLY	0	0.420747	2.82228e-11	4.38638e-07	0.659	0.581
ENSG00000127922	SHFM1	0	0.418721	2.54979e-23	3.96288e-19	0.634	0.503
ENSG00000211772	TRBC2	0	0.415936	5.25935e-22	8.17407e-18	0.838	0.769
ENSG00000244754	N4BP2L2	0	0.411123	2.25189e-14	3.49988e-10	0.532	0.414
ENSG00000130340	SNX9	0	0.40643	3.8646e-11	6.00636e-07	0.27	0.17
ENSG00000205531	NAP1L4	0	0.40601	2.09053e-18	3.24911e-14	0.477	0.326
ENSG00000118418	HMGN3	0	0.404457	6.92163e-18	1.07576e-13	0.417	0.272
ENSG00000162704	ARPC5	0	0.402636	1.39438e-17	2.16715e-13	0.499	0.359
ENSG00000102144	PGK1	0	0.401946	3.98298e-16	6.19035e-12	0.594	0.48
ENSG00000160710	ADAR	0	0.401593	3.95011e-09	6.13926e-05	0.264	0.175
ENSG00000143641	GALNT2	0	0.401339	2.54967e-17	3.9627e-13	0.301	0.16
ENSG00000167797	CDK2AP2	0	0.39918	9.65565e-16	1.50068e-11	0.421	0.284
ENSG00000081237	PTPRC	0	0.399076	6.78656e-21	1.05477e-16	0.758	0.668
ENSG00000034677	RNF19A	0	0.39571	3.53694e-12	5.49711e-08	0.372	0.265
ENSG00000077549	CAPZB	0	0.395502	2.90238e-25	4.51087e-21	0.709	0.581
ENSG00000223865	HLA-DPB1	0	0.394902	5.22123e-21	8.11483e-17	0.666	0.538
ENSG00000134954	ETS1	0	0.390133	5.21541e-22	8.1058e-18	0.53	0.365
ENSG00000116824	CD2	0	0.388559	3.17593e-23	4.93602e-19	0.835	0.751
ENSG00000197540	GZMM	0	0.385795	4.74463e-17	7.37411e-13	0.484	0.334
ENSG00000105404	RABAC1	0	0.385453	1.2935e-18	2.01036e-14	0.541	0.4
ENSG00000101608	MYL12A	0	0.384424	4.34371e-32	6.751e-28	0.876	0.825
ENSG00000179218	CALR	0	0.384314	9.29245e-12	1.44423e-07	0.539	0.454
ENSG00000144224	UBXN4	0	0.380717	1.09268e-13	1.69825e-09	0.474	0.364
ENSG00000211450	C11orf31	0	0.379485	6.12826e-19	9.52455e-15	0.606	0.468
ENSG00000161405	IKZF3	0	0.377001	2.80696e-12	4.36257e-08	0.303	0.189
ENSG00000167004	PDIA3	0	0.376198	3.16017e-15	4.91154e-11	0.448	0.321
ENSG00000111843	TMEM14C	0	0.373904	8.35913e-14	1.29918e-09	0.359	0.243
ENSG00000126777	KTN1	0	0.373588	1.08328e-11	1.68363e-07	0.49	0.392
ENSG00000131236	CAP1	0	0.373471	1.73625e-14	2.69848e-10	0.514	0.391
ENSG00000241468	ATP5J2	0	0.373037	2.05054e-25	3.18695e-21	0.708	0.552
ENSG00000077420	APBB1IP	0	0.371834	1.38527e-12	2.15299e-08	0.409	0.299
ENSG00000175550	DRAP1	0	0.37179	1.23139e-22	1.91383e-18	0.697	0.558
ENSG00000119632	IFI27L2	0	0.371746	3.41768e-16	5.31176e-12	0.561	0.435
ENSG00000100300	TSPO	0	0.370349	2.2992e-16	3.57342e-12	0.569	0.464
ENSG00000205542	TMSB4X	0	0.36654	4.75947e-59	7.39716e-55	0.993	0.993
ENSG00000132424	PNISR	0	0.363236	9.79588e-17	1.52248e-12	0.679	0.569
ENSG00000126698	DNAJC8	0	0.362862	5.91799e-13	9.19775e-09	0.434	0.322
ENSG00000134285	FKBP11	0	0.362567	7.99878e-14	1.24317e-09	0.36	0.233
ENSG00000183011	NAA38	0	0.36237	1.4776e-10	2.29648e-06	0.452	0.364
ENSG00000100028	SNRPD3	0	0.361853	2.05037e-14	3.18669e-10	0.383	0.252
ENSG00000171314	PGAM1	0	0.361412	6.4395e-15	1.00083e-10	0.53	0.416
ENSG00000213145	CRIP1	0	0.357545	6.88957e-27	1.07078e-22	0.838	0.705
ENSG00000155366	RHOC	0	0.357461	5.45681e-08	0.000848098	0.388	0.321
ENSG00000108518	PFN1	0	0.357329	1.25033e-39	1.94326e-35	0.95	0.907
ENSG00000196199	MPHOSPH8	0	0.35716	6.00619e-12	9.33482e-08	0.489	0.389
ENSG00000188389	PDCD1	0	0.35703	9.66558e-12	1.50222e-07	0.337	0.224
ENSG00000244509	APOBEC3C	0	0.356398	5.4631e-11	8.49076e-07	0.356	0.257
ENSG00000213626	LBH	0	0.356218	2.56894e-07	0.00399265	0.356	0.279
ENSG00000143669	LYST	0	0.356168	4.60688e-08	0.000716001	0.38	0.298
ENSG00000204287	HLA-DRA	0	0.352387	4.4517e-15	6.91883e-11	0.626	0.492
ENSG00000240065	PSMB9	0	0.351633	8.21185e-23	1.27629e-18	0.768	0.641
ENSG00000116489	CAPZA1	0	0.350553	6.84095e-10	1.06322e-05	0.405	0.315
ENSG00000127540	UQCR11	0	0.349181	1.00713e-16	1.56528e-12	0.79	0.729
ENSG00000231925	TAPBP	0	0.348784	5.65577e-08	0.000879019	0.4	0.325
ENSG00000135535	CD164	0	0.34831	5.68005e-12	8.82794e-08	0.449	0.346
ENSG00000164054	SHISA5	0	0.347285	1.56358e-12	2.43011e-08	0.397	0.285
ENSG00000281103	TRG-AS1	0	0.343682	1.98835e-11	3.09029e-07	0.287	0.181
ENSG00000119013	NDUFB3	0	0.343038	6.89888e-10	1.07222e-05	0.406	0.31
ENSG00000102879	CORO1A	0	0.339556	2.87743e-25	4.4721e-21	0.827	0.73
ENSG00000143183	TMCO1	0	0.339007	1.8273e-11	2.84e-07	0.434	0.334
ENSG00000156587	UBE2L6	0	0.337145	5.35018e-11	8.31525e-07	0.482	0.39
ENSG00000198840	MT-ND3	0	0.336595	6.60094e-24	1.02592e-19	0.987	0.983
ENSG00000231389	HLA-DPA1	0	0.336589	3.01983e-14	4.69343e-10	0.657	0.558
ENSG00000155957	TMBIM4	0	0.335384	1.18106e-11	1.8356e-07	0.436	0.334
ENSG00000198851	CD3E	0	0.334791	3.25793e-27	5.06347e-23	0.877	0.814
ENSG00000148362	C9orf142	0	0.332552	8.81311e-12	1.36973e-07	0.613	0.535
ENSG00000141027	NCOR1	0	0.331106	6.18856e-09	9.61826e-05	0.388	0.303
ENSG00000132485	ZRANB2	0	0.329984	2.85507e-07	0.00443735	0.284	0.208
ENSG00000169230	PRELID1	0	0.328302	5.55981e-11	8.64105e-07	0.434	0.331
ENSG00000254999	BRK1	0	0.327831	2.41828e-12	3.75849e-08	0.523	0.429
ENSG00000198899	MT-ATP6	0	0.326647	4.85767e-28	7.54979e-24	0.987	0.985
ENSG00000105379	ETFB	0	0.326296	1.63016e-09	2.5336e-05	0.355	0.27
ENSG00000114423	CBLB	0	0.32514	7.06714e-09	0.000109837	0.26	0.17
ENSG00000118363	SPCS2	0	0.325047	1.33956e-12	2.08194e-08	0.468	0.356
ENSG00000127914	AKAP9	0	0.323497	1.28018e-06	0.0198966	0.378	0.308
ENSG00000196126	HLA-DRB1	0	0.323166	2.06812e-16	3.21427e-12	0.728	0.628
ENSG00000185896	LAMP1	0	0.323041	6.39856e-08	0.000994464	0.31	0.232
ENSG00000123200	ZC3H13	0	0.322331	1.82653e-06	0.0283879	0.253	0.182
ENSG00000165527	ARF6	0	0.322173	6.89827e-12	1.07213e-07	0.387	0.277
ENSG00000170144	HNRNPA3	0	0.322156	2.44357e-16	3.7978e-12	0.591	0.462
ENSG00000069493	CLEC2D	0	0.321519	2.53774e-07	0.00394415	0.489	0.428
ENSG00000175463	TBC1D10C	0	0.320961	3.41045e-08	0.000530053	0.377	0.297
ENSG00000182866	LCK	0	0.320568	1.80992e-10	2.81297e-06	0.523	0.441
ENSG00000168002	POLR2G	0	0.320396	5.97814e-09	9.29123e-05	0.415	0.339
ENSG00000111640	GAPDH	0	0.318662	4.18417e-30	6.50304e-26	0.965	0.927
ENSG00000198843	SELT	0	0.315293	4.83009e-08	0.000750693	0.422	0.353
ENSG00000198786	MT-ND5	0	0.31488	5.88049e-17	9.13945e-13	0.801	0.72
ENSG00000136167	LCP1	0	0.312193	1.19744e-08	0.000186105	0.442	0.36
ENSG00000117523	PRRC2C	0	0.311327	1.98041e-11	3.07796e-07	0.495	0.399
ENSG00000048740	CELF2	0	0.311216	1.59224e-10	2.47465e-06	0.561	0.478
ENSG00000104064	GABPB1	0	0.310807	1.72393e-09	2.67933e-05	0.383	0.288
ENSG00000206573	THUMPD3-AS1	0	0.310055	3.61711e-09	5.62172e-05	0.263	0.171
ENSG00000166794	PPIB	0	0.309808	2.30573e-12	3.58357e-08	0.589	0.495
ENSG00000164754	RAD21	0	0.309588	9.79659e-07	0.0152259	0.323	0.248
ENSG00000054148	PHPT1	0	0.309536	4.63586e-07	0.00720505	0.43	0.358
ENSG00000166598	HSP90B1	0	0.309211	8.88985e-10	1.38166e-05	0.43	0.336
ENSG00000043462	LCP2	0	0.309044	4.7082e-09	7.31749e-05	0.335	0.24
ENSG00000205581	HMGN1	0	0.307634	3.16126e-15	4.91324e-11	0.73	0.639
ENSG00000113558	SKP1	0	0.30746	1.61409e-14	2.50862e-10	0.706	0.645
ENSG00000126246	IGFLR1	0	0.306961	1.59715e-06	0.0248229	0.326	0.26
ENSG00000112739	PRPF4B	0	0.306833	1.66605e-07	0.00258937	0.321	0.24
ENSG00000134248	LAMTOR5	0	0.306707	3.87604e-10	6.02414e-06	0.448	0.355
ENSG00000143420	ENSA	0	0.306448	1.16785e-09	1.81507e-05	0.502	0.426
ENSG00000125970	RALY	0	0.306226	9.51978e-09	0.000147956	0.403	0.319
ENSG00000166750	SLFN5	0	0.306065	3.1087e-10	4.83154e-06	0.279	0.177
ENSG00000102575	ACP5	0	0.305477	8.85222e-08	0.00137581	0.294	0.21
ENSG00000198886	MT-ND4	0	0.305425	3.32639e-22	5.16987e-18	0.99	0.972
ENSG00000118971	CCND2	0	0.304842	9.23324e-12	1.43503e-07	0.337	0.222
ENSG00000172531	PPP1CA	0	0.304515	1.76073e-12	2.73652e-08	0.51	0.395
ENSG00000155307	SAMSN1	0	0.30443	2.74294e-08	0.000426308	0.529	0.462
ENSG00000108523	RNF167	0	0.304237	1.003e-07	0.00155886	0.31	0.234
ENSG00000163564	PYHIN1	0	0.304054	3.2041e-06	0.0497982	0.282	0.214
ENSG00000184840	TMED9	0	0.303684	5.96874e-09	9.27662e-05	0.322	0.232
ENSG00000166710	B2M	0	0.303383	2.98356e-65	4.63704e-61	0.999	0.999
ENSG00000185201	IFITM2	0	0.303367	1.68619e-08	0.000262067	0.737	0.746
ENSG00000129625	REEP5	0	0.300728	1.78387e-08	0.00027725	0.425	0.35
ENSG00000140264	SERF2	0	0.299006	4.88937e-32	7.59906e-28	0.957	0.938
ENSG00000136450	SRSF1	0	0.298106	5.49732e-10	8.54394e-06	0.27	0.173
ENSG00000146425	DYNLT1	0	0.298096	6.06988e-07	0.00943381	0.35	0.278
ENSG00000220205	VAMP2	0	0.295653	2.10277e-14	3.26813e-10	0.614	0.514
ENSG00000247596	TWF2	0	0.294645	1.72534e-08	0.000268152	0.276	0.191
ENSG00000128340	RAC2	0	0.293407	1.33356e-18	2.07262e-14	0.806	0.713
ENSG00000196735	HLA-DQA1	0	0.293043	9.89734e-09	0.000153824	0.412	0.306
ENSG00000198821	CD247	0	0.292608	1.22192e-07	0.00189911	0.422	0.351
ENSG00000153310	FAM49B	0	0.291545	1.4526e-08	0.000225763	0.415	0.334
ENSG00000139644	TMBIM6	0	0.291079	2.88279e-11	4.48043e-07	0.629	0.56
ENSG00000078596	ITM2A	0	0.288934	1.31243e-10	2.03978e-06	0.544	0.453
ENSG00000164096	C4orf3	0	0.287959	1.19612e-11	1.85902e-07	0.538	0.443
ENSG00000089063	TMEM230	0	0.286885	4.97841e-10	7.73744e-06	0.452	0.365
ENSG00000240972	MIF	0	0.286604	4.51778e-13	7.02153e-09	0.786	0.74
ENSG00000270164	LINC01480	0	0.286214	3.89169e-09	6.04847e-05	0.294	0.195
ENSG00000143549	TPM3	0	0.285514	2.17981e-13	3.38786e-09	0.598	0.506
ENSG00000173436	MINOS1	0	0.284517	2.99341e-08	0.000465236	0.52	0.451
ENSG00000070831	CDC42	0	0.284299	1.09965e-10	1.70907e-06	0.555	0.471
ENSG00000170776	AKAP13	0	0.283115	3.44085e-08	0.000534776	0.511	0.445
ENSG00000174718	KIAA1551	0	0.282701	1.81596e-07	0.00282237	0.381	0.301
ENSG00000019582	CD74	0	0.281421	8.45263e-12	1.31371e-07	0.842	0.8
ENSG00000143891	GALM	0	0.280946	3.14205e-06	0.0488337	0.369	0.3
ENSG00000104823	ECH1	0	0.280479	1.62051e-09	2.51859e-05	0.526	0.447
ENSG00000072818	ACAP1	0	0.278028	1.28992e-09	2.00479e-05	0.487	0.405
ENSG00000185885	IFITM1	0	0.277019	2.52557e-10	3.92525e-06	0.774	0.715
ENSG00000174720	LARP7	0	0.27653	5.83183e-07	0.00906383	0.303	0.222
ENSG00000204264	PSMB8	0	0.276024	1.41574e-10	2.20034e-06	0.595	0.52
ENSG00000100100	PIK3IP1	0	0.27582	5.78795e-09	8.99563e-05	0.524	0.447
ENSG00000009790	TRAF3IP3	0	0.275781	8.14357e-10	1.26567e-05	0.393	0.289
ENSG00000177700	POLR2L	0	0.275176	8.13713e-13	1.26467e-08	0.622	0.515
ENSG00000126432	PRDX5	0	0.274825	4.80885e-08	0.000747392	0.526	0.468
ENSG00000138085	ATRAID	0	0.273723	7.57614e-07	0.0117748	0.356	0.288
ENSG00000092010	PSME1	0	0.271295	3.99863e-15	6.21467e-11	0.827	0.788
ENSG00000198727	MT-CYB	0	0.271051	6.74791e-15	1.04876e-10	0.969	0.947
ENSG00000154723	ATP5J	0	0.269577	6.26521e-10	9.73739e-06	0.575	0.488
ENSG00000180353	HCLS1	0	0.269503	7.61513e-07	0.0118354	0.419	0.353
ENSG00000085117	CD82	0	0.268758	1.08848e-07	0.00169171	0.357	0.276
ENSG00000134186	PRPF38B	0	0.268398	4.74115e-08	0.000736869	0.461	0.381
ENSG00000042753	AP2S1	0	0.268225	4.2119e-07	0.00654614	0.343	0.266
ENSG00000116288	PARK7	0	0.26739	7.34637e-14	1.14177e-09	0.712	0.608
ENSG00000188612	SUMO2	0	0.266965	4.06743e-18	6.3216e-14	0.808	0.721
ENSG00000177409	SAMD9L	0	0.266947	2.42707e-08	0.000377215	0.313	0.22
ENSG00000184009	ACTG1	0	0.266899	1.6583e-17	2.57734e-13	0.913	0.866
ENSG00000164111	ANXA5	0	0.266555	1.74837e-08	0.000271731	0.427	0.344
ENSG00000198258	UBL5	0	0.266546	3.03357e-16	4.71478e-12	0.809	0.766
ENSG00000108946	PRKAR1A	0	0.266449	3.15066e-08	0.000489676	0.325	0.238
ENSG00000189403	HMGB1	0	0.266256	1.36175e-26	2.11644e-22	0.888	0.835
ENSG00000092841	MYL6	0	0.265628	6.19937e-20	9.63506e-16	0.901	0.853
ENSG00000184076	UQCR10	0	0.265497	3.93199e-11	6.1111e-07	0.575	0.483
ENSG00000127314	RAP1B	0	0.265087	4.426e-08	0.000687889	0.483	0.411
ENSG00000239713	APOBEC3G	0	0.265075	2.3306e-06	0.0362221	0.428	0.369
ENSG00000077984	CST7	0	0.264816	1.37563e-11	2.13801e-07	0.668	0.566
ENSG00000152601	MBNL1	0	0.264311	1.82822e-06	0.0284142	0.439	0.369
ENSG00000170906	NDUFA3	0	0.26379	1.8012e-09	2.79942e-05	0.669	0.628
ENSG00000232112	TMA7	0	0.263783	8.24737e-19	1.28181e-14	0.91	0.882
ENSG00000161203	AP2M1	0	0.261658	3.25441e-07	0.005058	0.403	0.329
ENSG00000122566	HNRNPA2B1	0	0.261168	1.33998e-14	2.08259e-10	0.743	0.66
ENSG00000229833	PET100	0	0.260866	7.47818e-07	0.0116226	0.514	0.466
ENSG00000172270	BSG	0	0.260607	4.82341e-09	7.49655e-05	0.452	0.363
ENSG00000113732	ATP6V0E1	0	0.260194	2.93325e-08	0.000455885	0.564	0.506
ENSG00000124795	DEK	0	0.258314	6.1667e-10	9.58428e-06	0.539	0.443
ENSG00000243317	C7orf73	0	0.258066	3.04794e-08	0.000473711	0.352	0.262
ENSG00000154814	OXNAD1	0	0.257354	6.98129e-08	0.00108503	0.372	0.288
ENSG00000138071	ACTR2	0	0.256033	4.87175e-08	0.000757167	0.436	0.35
ENSG00000125835	SNRPB	0	0.254564	2.05491e-11	3.19374e-07	0.606	0.509
ENSG00000169189	NSMCE1	0	0.25373	2.11853e-06	0.0329262	0.29	0.218
ENSG00000110717	NDUFS8	0	0.253651	7.55812e-10	1.17468e-05	0.473	0.384
ENSG00000275302	CCL4	0	0.253571	7.83279e-22	1.21737e-17	0.705	0.519
ENSG00000125356	NDUFA1	0	0.25275	6.25974e-13	9.72889e-09	0.706	0.63
ENSG00000277791	PSMB3	0	0.252528	1.1862e-08	0.00018436	0.539	0.459
ENSG00000132963	POMP	0	0.251652	5.70536e-07	0.00886727	0.523	0.459
ENSG00000100632	ERH	0	0.251381	2.2938e-09	3.56502e-05	0.436	0.338
ENSG00000165119	HNRNPK	0	0.251214	7.67999e-09	0.000119362	0.612	0.552
ENSG00000137815	RTF1	0	0.251033	8.56228e-07	0.0133075	0.384	0.308

## Sheet: Cluster_1_diff_significant
Gene	Gene_name	cluster	avg_logFC	p_val	p_val_adj	pct.1	pct.2
ENSG00000113088	GZMK	1	0.803297	1.03443e-16	1.60771e-12	0.286	0.137
ENSG00000168685	IL7R	1	0.795806	5.20722e-46	8.09307e-42	0.714	0.403
ENSG00000100316	RPL3	1	0.59919	2.48716e-74	3.86555e-70	0.951	0.942
ENSG00000112306	RPS12	1	0.578706	6.8384e-87	1.06282e-82	0.975	0.977
ENSG00000167526	RPL13	1	0.546771	7.73061e-97	1.20149e-92	0.973	0.983
ENSG00000109475	RPL34	1	0.524348	1.1332e-80	1.76122e-76	0.969	0.972
ENSG00000105373	GLTSCR2	1	0.516005	6.79533e-32	1.05613e-27	0.839	0.753
ENSG00000166441	RPL27A	1	0.51256	6.93186e-82	1.07735e-77	0.964	0.971
ENSG00000231500	RPS18	1	0.493603	1.05855e-72	1.64519e-68	0.982	0.977
ENSG00000147403	RPL10	1	0.49161	2.10711e-74	3.27487e-70	0.98	0.982
ENSG00000142541	RPL13A	1	0.488625	3.80786e-83	5.91818e-79	0.969	0.982
ENSG00000145425	RPS3A	1	0.484736	3.49462e-61	5.43134e-57	0.953	0.957
ENSG00000177600	RPLP2	1	0.483794	6.81357e-80	1.05896e-75	0.982	0.978
ENSG00000118181	RPS25	1	0.481074	3.62738e-68	5.63768e-64	0.953	0.959
ENSG00000114942	EEF1B2	1	0.476383	6.53026e-33	1.01493e-28	0.855	0.792
ENSG00000198242	RPL23A	1	0.4701	4.39977e-73	6.83812e-69	0.958	0.97
ENSG00000164587	RPS14	1	0.47008	1.47084e-71	2.28598e-67	0.975	0.973
ENSG00000122406	RPL5	1	0.468588	2.58181e-55	4.01265e-51	0.938	0.923
ENSG00000137154	RPS6	1	0.462401	1.05653e-62	1.64207e-58	0.96	0.976
ENSG00000163682	RPL9	1	0.457435	1.10325e-65	1.71468e-61	0.946	0.954
ENSG00000105640	RPL18A	1	0.448716	3.1678e-66	4.92339e-62	0.964	0.968
ENSG00000156508	EEF1A1	1	0.44687	2.80523e-60	4.3599e-56	0.978	0.984
ENSG00000188846	RPL14	1	0.445437	2.07587e-55	3.22632e-51	0.958	0.955
ENSG00000163600	ICOS	1	0.441931	7.33944e-46	1.08528e-41	0.432	0.212
ENSG00000177954	RPS27	1	0.441674	1.99838e-68	3.10589e-64	0.996	0.983
ENSG00000265681	RPL17	1	0.438769	2.10308e-52	3.2686e-48	0.938	0.93
ENSG00000149273	RPS3	1	0.438573	1.8661e-61	2.90029e-57	0.964	0.97
ENSG00000117091	CD48	1	0.436574	8.6352e-17	1.34208e-12	0.694	0.565
ENSG00000172809	RPL38	1	0.434163	5.85571e-62	9.10095e-58	0.962	0.962
ENSG00000130255	RPL36	1	0.433389	2.72609e-60	4.23689e-56	0.949	0.963
ENSG00000241343	RPL36A	1	0.432006	1.06597e-46	1.65673e-42	0.935	0.948
ENSG00000142937	RPS8	1	0.431313	5.7354e-49	8.91396e-45	0.958	0.965
ENSG00000156482	RPL30	1	0.428752	1.33809e-66	2.07966e-62	0.969	0.974
ENSG00000144713	RPL32	1	0.421155	7.43559e-60	1.15564e-55	0.978	0.977
ENSG00000137193	PIM1	1	0.418973	8.19784e-50	1.21221e-45	0.617	0.363
ENSG00000147604	RPL7	1	0.415224	4.05207e-50	6.29773e-46	0.942	0.947
ENSG00000142676	RPL11	1	0.409313	1.07008e-58	1.66312e-54	0.984	0.977
ENSG00000198918	RPL39	1	0.409289	2.87169e-64	4.46318e-60	0.964	0.966
ENSG00000110700	RPS13	1	0.408281	8.79154e-51	1.36638e-46	0.942	0.946
ENSG00000171858	RPS21	1	0.40493	4.91345e-54	7.63649e-50	0.949	0.949
ENSG00000083845	RPS5	1	0.402722	2.35706e-41	3.66334e-37	0.935	0.928
ENSG00000213741	RPS29	1	0.401365	5.19791e-79	8.0786e-75	0.971	0.983
ENSG00000008988	RPS20	1	0.401219	1.14641e-58	1.78175e-54	0.949	0.963
ENSG00000186468	RPS23	1	0.400485	9.69083e-57	1.50615e-52	0.958	0.964
ENSG00000134419	RPS15A	1	0.395455	6.05284e-65	9.40733e-61	0.978	0.978
ENSG00000071082	RPL31	1	0.394469	2.25818e-60	3.50967e-56	0.967	0.97
ENSG00000143947	RPS27A	1	0.394131	1.86433e-52	2.89755e-48	0.953	0.97
ENSG00000229117	RPL41	1	0.393456	1.83145e-73	2.84644e-69	0.973	0.988
ENSG00000124614	RPS10	1	0.39006	6.44269e-42	1.00132e-37	0.929	0.937
ENSG00000171490	RSL1D1	1	0.38814	1.59949e-43	2.36517e-39	0.644	0.414
ENSG00000198034	RPS4X	1	0.385693	4.95604e-47	7.70268e-43	0.949	0.962
ENSG00000162894	FCMR	1	0.385363	2.00946e-48	2.97139e-44	0.513	0.265
ENSG00000269893	SNHG8	1	0.383342	4.71503e-49	6.97212e-45	0.851	0.671
ENSG00000179144	GIMAP7	1	0.381977	3.92479e-13	6.09991e-09	0.442	0.285
ENSG00000254772	EEF1G	1	0.380966	4.51907e-14	7.02354e-10	0.643	0.543
ENSG00000089157	RPLP0	1	0.380338	1.39347e-28	2.16573e-24	0.917	0.899
ENSG00000005059	CCDC109B	1	0.377277	4.72549e-42	6.98758e-38	0.574	0.34
ENSG00000245954	RP11-18H21.1	1	0.377206	3.97229e-47	5.87383e-43	0.312	0.123
ENSG00000233927	RPS28	1	0.374418	5.2478e-62	8.15613e-58	0.962	0.973
ENSG00000198755	RPL10A	1	0.372209	8.85236e-37	1.37583e-32	0.951	0.945
ENSG00000131469	RPL27	1	0.372177	3.48385e-52	5.4146e-48	0.955	0.954
ENSG00000161970	RPL26	1	0.372059	1.19329e-56	1.85461e-52	0.973	0.973
ENSG00000122026	RPL21	1	0.369914	7.35964e-42	1.14384e-37	0.964	0.975
ENSG00000182568	SATB1	1	0.367614	2.61624e-45	3.86863e-41	0.399	0.188
ENSG00000104408	EIF3E	1	0.365021	4.28787e-14	6.6642e-10	0.692	0.615
ENSG00000108298	RPL19	1	0.360464	2.81726e-49	4.37859e-45	0.971	0.971
ENSG00000182899	RPL35A	1	0.359175	1.65983e-50	2.57971e-46	0.975	0.966
ENSG00000133574	GIMAP4	1	0.356738	7.14872e-36	1.05708e-31	0.6	0.378
ENSG00000108107	RPL28	1	0.355033	2.91906e-61	4.5368e-57	0.969	0.988
ENSG00000171863	RPS7	1	0.353225	9.33412e-44	1.45071e-39	0.955	0.957
ENSG00000161016	RPL8	1	0.346887	4.15963e-35	6.4649e-31	0.949	0.955
ENSG00000080822	CLDND1	1	0.346265	7.33866e-07	0.0114058	0.44	0.342
ENSG00000105193	RPS16	1	0.343391	5.89459e-56	9.16137e-52	0.978	0.973
ENSG00000106952	TNFSF8	1	0.342795	4.68094e-39	6.92171e-35	0.281	0.113
ENSG00000182774	RPS17	1	0.341048	2.59285e-45	4.0298e-41	0.969	0.966
ENSG00000136942	RPL35	1	0.339548	1.31935e-41	2.05054e-37	0.953	0.967
ENSG00000089009	RPL6	1	0.339047	2.47204e-33	3.84205e-29	0.955	0.953
ENSG00000100380	ST13	1	0.338991	3.16001e-33	4.6727e-29	0.66	0.462
ENSG00000135185	TMEM243	1	0.338457	5.36037e-38	7.92638e-34	0.577	0.355
ENSG00000233016	SNHG7	1	0.336002	1.72035e-33	2.54387e-29	0.364	0.189
ENSG00000148303	RPL7A	1	0.335237	1.49425e-38	2.32237e-34	0.944	0.951
ENSG00000196843	ARID5A	1	0.329543	1.52626e-29	2.25688e-25	0.682	0.495
ENSG00000114861	FOXP1	1	0.329279	8.86705e-40	1.31117e-35	0.54	0.316
ENSG00000102096	PIM2	1	0.323339	1.79658e-33	2.6566e-29	0.573	0.354
ENSG00000162244	RPL29	1	0.320912	3.05312e-39	4.74516e-35	0.962	0.955
ENSG00000140988	RPS2	1	0.319719	4.46758e-34	6.94351e-30	0.958	0.953
ENSG00000145592	RPL37	1	0.317846	1.17207e-43	1.82163e-39	0.969	0.973
ENSG00000254772	EEF1G	1	0.317609	1.5196e-38	2.24704e-34	0.817	0.633
ENSG00000196683	TOMM7	1	0.317144	5.91166e-16	9.18791e-12	0.846	0.817
ENSG00000157978	LDLRAP1	1	0.316432	5.27455e-48	7.79947e-44	0.35	0.141
ENSG00000035115	SH3YL1	1	0.314883	3.19068e-44	4.71806e-40	0.283	0.108
ENSG00000133574	GIMAP4	1	0.313552	2.53347e-06	0.0393751	0.375	0.279
ENSG00000197756	RPL37A	1	0.312637	1.96576e-47	3.05519e-43	0.969	0.975
ENSG00000245164	LINC00861	1	0.309873	2.58428e-32	3.82138e-28	0.362	0.185
ENSG00000137818	RPLP1	1	0.307239	9.00054e-40	1.39886e-35	0.982	0.99
ENSG00000115268	RPS15	1	0.306243	4.67495e-44	7.26581e-40	0.967	0.97
ENSG00000063177	RPL18	1	0.305754	4.09303e-35	6.36138e-31	0.94	0.959
ENSG00000139684	ESD	1	0.30543	6.86765e-31	1.01552e-26	0.409	0.227
ENSG00000265972	TXNIP	1	0.30461	1.25516e-14	1.95077e-10	0.873	0.796
ENSG00000170889	RPS9	1	0.303385	6.68249e-35	1.03859e-30	0.953	0.957
ENSG00000227507	LTB	1	0.302725	1.37322e-09	2.13425e-05	0.484	0.347
ENSG00000148908	RGS10	1	0.301119	4.96895e-35	7.34759e-31	0.638	0.423
ENSG00000204628	GNB2L1	1	0.300747	3.07368e-24	4.77711e-20	0.931	0.925
ENSG00000169508	GPR183	1	0.300444	5.93486e-16	8.77588e-12	0.466	0.322
ENSG00000152495	CAMK4	1	0.296657	2.45276e-31	3.62689e-27	0.357	0.183
ENSG00000164466	SFXN1	1	0.296373	1.05983e-33	1.56717e-29	0.363	0.184
ENSG00000111678	C12orf57	1	0.289383	7.01239e-27	1.03692e-22	0.696	0.519
ENSG00000133112	TPT1	1	0.286449	1.10443e-28	1.7165e-24	0.973	0.981
ENSG00000168421	RHOH	1	0.28523	9.07468e-21	1.34187e-16	0.569	0.403
ENSG00000129824	RPS4Y1	1	0.282642	6.66297e-43	9.85253e-39	0.938	0.868
ENSG00000187109	NAP1L1	1	0.281284	6.9652e-34	1.02994e-29	0.869	0.682
ENSG00000048740	CELF2	1	0.281284	5.49017e-36	8.11832e-32	0.738	0.536
ENSG00000070081	NUCB2	1	0.279657	1.24028e-24	1.834e-20	0.386	0.224
ENSG00000105373	GLTSCR2	1	0.279436	2.34952e-45	3.47424e-41	0.95	0.887
ENSG00000145287	PLAC8	1	0.277561	3.74682e-27	5.54043e-23	0.65	0.448
ENSG00000106211	HSPB1	1	0.277072	9.32289e-24	1.37858e-19	0.371	0.217
ENSG00000129824	RPS4Y1	1	0.271523	3.80967e-11	5.92099e-07	0.788	0.761
ENSG00000147457	CHMP7	1	0.270847	1.87692e-39	2.77541e-35	0.266	0.102
ENSG00000047410	TPR	1	0.269464	2.15213e-14	3.18235e-10	0.441	0.31
ENSG00000117602	RCAN3	1	0.269441	2.28264e-35	3.37535e-31	0.318	0.148
ENSG00000116251	RPL22	1	0.267801	1.23876e-19	1.92528e-15	0.935	0.941
ENSG00000150347	ARID5B	1	0.263272	3.87317e-19	5.72726e-15	0.597	0.443
ENSG00000082074	FYB	1	0.262871	3.07155e-27	4.5419e-23	0.752	0.539
ENSG00000104529	EEF1D	1	0.25664	4.53475e-18	7.04792e-14	0.915	0.902
ENSG00000134352	IL6ST	1	0.253043	7.31795e-31	1.0821e-26	0.276	0.124
ENSG00000266402	SNHG25	1	0.252946	2.9989e-06	0.046609	0.578	0.504
ENSG00000177410	ZFAS1	1	0.252192	6.27381e-28	9.27708e-24	0.898	0.773
ENSG00000213203	GIMAP1	1	0.251886	1.54377e-23	2.28278e-19	0.418	0.253

## Sheet: Cluster_2_diff_significant
Gene	Gene_name	cluster	avg_logFC	p_val	p_val_adj	pct.1	pct.2
ENSG00000049768	FOXP3	2	1.14118	4.2934e-174	6.6728e-170	0.534	0.04
ENSG00000167618	LAIR2	2	1.45732	9.18559e-167	1.42762e-162	0.66	0.098
ENSG00000115590	IL1R2	2	0.703441	2.15548e-111	3.35005e-107	0.318	0.017
ENSG00000112659	CUL9	2	0.763643	2.09885e-108	3.26204e-104	0.369	0.032
ENSG00000134460	IL2RA	2	1.21825	1.762e-103	2.7385e-99	0.519	0.098
ENSG00000186827	TNFRSF4	2	1.70204	3.76205e-102	5.84698e-98	0.701	0.235
ENSG00000227507	LTB	2	1.21853	9.34095e-99	1.45177e-94	0.789	0.288
ENSG00000139193	CD27	2	1.08488	1.45792e-93	2.26589e-89	0.735	0.268
ENSG00000240350	AC017002.1	2	0.738182	4.44135e-93	6.90274e-89	0.347	0.036
ENSG00000003147	ICA1	2	0.950189	5.97494e-93	9.28625e-89	0.522	0.109
ENSG00000008517	IL32	2	0.785732	1.91338e-69	2.97378e-65	0.961	0.921
ENSG00000163600	ICOS	2	0.837987	9.4501e-69	1.46873e-64	0.546	0.163
ENSG00000136111	TBC1D4	2	0.785446	1.30613e-68	2.02999e-64	0.481	0.123
ENSG00000102096	PIM2	2	0.782809	9.70102e-68	1.50773e-63	0.451	0.11
ENSG00000172965	MIR4435-2HG	2	0.821617	1.13269e-67	1.76042e-63	0.689	0.286
ENSG00000182010	RTKN2	2	0.696735	1.31466e-67	2.04324e-63	0.323	0.049
ENSG00000156127	BATF	2	0.941452	1.08685e-64	1.68919e-60	0.786	0.427
ENSG00000187601	MAGEH1	2	0.882284	1.35997e-55	2.11366e-51	0.461	0.141
ENSG00000186891	TNFRSF18	2	0.920611	1.68404e-55	2.61733e-51	0.777	0.431
ENSG00000112667	DNPH1	2	0.764501	7.52087e-55	1.16889e-50	0.655	0.309
ENSG00000172725	CORO1B	2	0.847243	2.31219e-53	3.5936e-49	0.648	0.301
ENSG00000130066	SAT1	2	0.769755	6.61321e-53	1.02783e-48	0.939	0.737
ENSG00000280721	AC133644.2	2	0.704151	8.05546e-53	1.25198e-48	0.451	0.134
ENSG00000204397	CARD16	2	0.729235	3.26757e-49	5.07846e-45	0.83	0.554
ENSG00000162645	GBP2	2	0.639314	1.8539e-48	2.88133e-44	0.757	0.41
ENSG00000007312	CD79B	2	0.472638	1.72795e-45	2.68558e-41	0.294	0.063
ENSG00000109861	CTSC	2	0.757626	1.74018e-45	2.70459e-41	0.714	0.397
ENSG00000196154	S100A4	2	0.723557	3.01395e-45	4.68427e-41	0.913	0.811
ENSG00000188404	SELL	2	0.563036	4.1298e-45	6.41853e-41	0.468	0.154
ENSG00000117090	SLAMF1	2	0.517538	5.52388e-44	8.58522e-40	0.337	0.087
ENSG00000107742	SPOCK2	2	0.632633	6.64338e-44	1.03251e-39	0.607	0.275
ENSG00000163599	CTLA4	2	0.560694	2.63826e-42	4.10039e-38	0.551	0.222
ENSG00000109854	HTATIP2	2	0.470774	2.27499e-40	3.53579e-36	0.362	0.106
ENSG00000177556	ATOX1	2	0.605364	3.99744e-40	6.21282e-36	0.461	0.177
ENSG00000130429	ARPC1B	2	0.584674	1.0506e-39	1.63284e-35	0.806	0.543
ENSG00000178562	CD28	2	0.393835	1.12294e-38	1.74527e-34	0.282	0.067
ENSG00000163346	PBXIP1	2	0.531728	5.17473e-38	8.04257e-34	0.403	0.135
ENSG00000023445	BIRC3	2	0.536082	1.18838e-37	1.84698e-33	0.718	0.375
ENSG00000182568	SATB1	2	0.482789	1.37745e-33	2.14083e-29	0.267	0.07
ENSG00000196141	SPATS2L	2	0.542113	1.60978e-32	2.50192e-28	0.425	0.168
ENSG00000215788	TNFRSF25	2	0.437309	3.54343e-32	5.50719e-28	0.388	0.145
ENSG00000168234	TTC39C	2	0.459306	1.85751e-31	2.88694e-27	0.437	0.177
ENSG00000025708	TYMP	2	0.717617	2.93525e-31	4.56197e-27	0.663	0.4
ENSG00000010610	CD4	2	0.361291	3.20832e-31	4.98638e-27	0.325	0.103
ENSG00000160014	CALM3	2	0.484911	2.96105e-30	4.60206e-26	0.74	0.459
ENSG00000175567	UCP2	2	0.531491	4.57748e-30	7.11432e-26	0.687	0.409
ENSG00000206503	HLA-A	2	0.321151	6.098e-30	9.47751e-26	0.985	0.974
ENSG00000116717	GADD45A	2	0.627925	7.31484e-30	1.13687e-25	0.459	0.202
ENSG00000182551	ADI1	2	0.385402	1.03853e-29	1.61409e-25	0.296	0.092
ENSG00000143153	ATP1B1	2	0.569148	2.79469e-29	4.34351e-25	0.296	0.096
ENSG00000005486	RHBDD2	2	0.693977	4.57677e-29	7.11321e-25	0.602	0.345
ENSG00000181847	TIGIT	2	0.500909	2.81573e-28	4.37621e-24	0.684	0.42
ENSG00000034510	TMSB10	2	0.332424	3.65993e-28	5.68827e-24	0.985	0.978
ENSG00000173221	GLRX	2	0.523088	3.99566e-28	6.21006e-24	0.498	0.24
ENSG00000153551	CMTM7	2	0.463731	7.66693e-27	1.19159e-22	0.4	0.166
ENSG00000233276	GPX1	2	0.50688	5.57299e-26	8.66154e-22	0.65	0.418
ENSG00000108639	SYNGR2	2	0.518394	5.61116e-26	8.72086e-22	0.473	0.235
ENSG00000185088	RPS27L	2	0.550452	1.06638e-25	1.65737e-21	0.66	0.428
ENSG00000104904	OAZ1	2	0.335251	1.18277e-25	1.83826e-21	0.939	0.873
ENSG00000105835	NAMPT	2	0.414078	6.33882e-25	9.8518e-21	0.471	0.219
ENSG00000178741	COX5A	2	0.527614	1.12271e-24	1.74492e-20	0.667	0.42
ENSG00000138495	COX17	2	0.416715	2.14851e-24	3.33921e-20	0.597	0.334
ENSG00000155115	GTF3C6	2	0.445654	3.47588e-24	5.40222e-20	0.493	0.252
ENSG00000177105	RHOG	2	0.442981	7.38168e-24	1.14726e-19	0.607	0.344
ENSG00000166562	SEC11C	2	0.397977	1.08226e-23	1.68205e-19	0.541	0.287
ENSG00000067225	PKM	2	0.65142	9.05539e-23	1.40739e-18	0.629	0.415
ENSG00000152465	NMT2	2	0.338594	1.09701e-22	1.70497e-18	0.323	0.128
ENSG00000136003	ISCU	2	0.419334	1.2587e-22	1.95627e-18	0.687	0.44
ENSG00000071575	TRIB2	2	0.383712	1.6114e-22	2.50444e-18	0.262	0.09
ENSG00000189043	NDUFA4	2	0.372587	4.17098e-22	6.48254e-18	0.835	0.673
ENSG00000142168	SOD1	2	0.396371	7.14932e-22	1.11115e-17	0.913	0.801
ENSG00000133106	EPSTI1	2	0.508846	9.07493e-22	1.41042e-17	0.638	0.388
ENSG00000167815	PRDX2	2	0.493864	9.82665e-22	1.52726e-17	0.529	0.314
ENSG00000178573	MAF	2	0.340446	1.52894e-21	2.37628e-17	0.471	0.229
ENSG00000163041	H3F3A	2	0.327096	1.53065e-21	2.37893e-17	0.937	0.842
ENSG00000060558	GNA15	2	0.421939	2.38285e-21	3.70342e-17	0.262	0.095
ENSG00000124766	SOX4	2	0.640974	2.71011e-21	4.21205e-17	0.301	0.123
ENSG00000243449	C4orf48	2	0.381424	3.123e-21	4.85376e-17	0.498	0.259
ENSG00000027869	SH2D2A	2	0.407066	3.22184e-21	5.00739e-17	0.498	0.262
ENSG00000150347	ARID5B	2	0.416933	5.93871e-21	9.22994e-17	0.694	0.423
ENSG00000049249	TNFRSF9	2	0.400252	1.21326e-20	1.88564e-16	0.364	0.162
ENSG00000135940	COX5B	2	0.393929	1.33467e-20	2.07434e-16	0.791	0.619
ENSG00000169764	UGP2	2	0.468305	3.26859e-20	5.08005e-16	0.59	0.355
ENSG00000163344	PMVK	2	0.352558	4.77642e-20	7.42351e-16	0.34	0.151
ENSG00000148908	RGS10	2	0.375951	1.57376e-19	2.44594e-15	0.723	0.488
ENSG00000028137	TNFRSF1B	2	0.429432	2.24955e-19	3.49625e-15	0.461	0.24
ENSG00000075624	ACTB	2	0.369551	2.55724e-19	3.97447e-15	0.971	0.929
ENSG00000213658	LAT	2	0.395552	7.25485e-19	1.12755e-14	0.527	0.31
ENSG00000103363	TCEB2	2	0.308486	7.93857e-19	1.23381e-14	0.859	0.704
ENSG00000076043	REXO2	2	0.294582	1.05742e-18	1.64344e-14	0.333	0.145
ENSG00000198937	CCDC167	2	0.300161	1.44592e-18	2.24725e-14	0.354	0.162
ENSG00000166340	TPP1	2	0.338926	2.43731e-18	3.78807e-14	0.386	0.185
ENSG00000171840	NINJ2	2	0.261319	2.57601e-18	4.00363e-14	0.282	0.112
ENSG00000074800	ENO1	2	0.452045	3.60761e-18	5.60695e-14	0.723	0.547
ENSG00000120875	DUSP4	2	0.422087	5.06775e-18	7.87629e-14	0.534	0.315
ENSG00000198818	SFT2D1	2	0.341861	5.74457e-18	8.92821e-14	0.422	0.219
ENSG00000145860	RNF145	2	0.33669	5.79157e-18	9.00126e-14	0.502	0.277
ENSG00000145901	TNIP1	2	0.346368	9.88131e-18	1.53575e-13	0.289	0.123
ENSG00000171222	SCAND1	2	0.493854	1.01206e-17	1.57295e-13	0.522	0.312
ENSG00000099341	PSMD8	2	0.350889	1.07009e-17	1.66313e-13	0.587	0.365
ENSG00000134594	RAB33A	2	0.309038	2.1965e-17	3.4138e-13	0.272	0.113
ENSG00000182117	NOP10	2	0.393479	2.32352e-17	3.61122e-13	0.655	0.461
ENSG00000130724	CHMP2A	2	0.371688	4.56435e-17	7.09392e-13	0.51	0.305
ENSG00000173559	NABP1	2	0.327785	9.35033e-17	1.45323e-12	0.272	0.114
ENSG00000277791	PSMB3	2	0.290759	1.18153e-16	1.83633e-12	0.67	0.443
ENSG00000155330	C16orf87	2	0.316077	1.40053e-16	2.1767e-12	0.367	0.18
ENSG00000135655	USP15	2	0.37932	2.72543e-16	4.23587e-12	0.415	0.224
ENSG00000090266	NDUFB2	2	0.368096	2.82663e-16	4.39316e-12	0.687	0.472
ENSG00000188290	HES4	2	0.52708	1.25623e-15	1.95243e-11	0.289	0.135
ENSG00000166913	YWHAB	2	0.361597	1.30892e-15	2.03432e-11	0.755	0.581
ENSG00000126709	IFI6	2	0.581408	1.35199e-15	2.10126e-11	0.65	0.462
ENSG00000077380	DYNC1I2	2	0.38338	1.87324e-15	2.9114e-11	0.427	0.241
ENSG00000183648	NDUFB1	2	0.303795	2.72975e-15	4.24257e-11	0.682	0.48
ENSG00000108518	PFN1	2	0.316658	3.13026e-15	4.86505e-11	0.968	0.909
ENSG00000162702	ZNF281	2	0.367055	3.65501e-15	5.68061e-11	0.289	0.134
ENSG00000137752	CASP1	2	0.312577	4.30887e-15	6.69684e-11	0.43	0.234
ENSG00000089127	OAS1	2	0.260021	4.46666e-15	6.94208e-11	0.282	0.125
ENSG00000118640	VAMP8	2	0.29766	5.18879e-15	8.06441e-11	0.682	0.474
ENSG00000112514	CUTA	2	0.322199	5.45365e-15	8.47606e-11	0.677	0.487
ENSG00000100365	NCF4	2	0.275981	5.99809e-15	9.32223e-11	0.316	0.152
ENSG00000111640	GAPDH	2	0.285172	1.02678e-14	1.59582e-10	0.959	0.933
ENSG00000142507	PSMB6	2	0.313619	1.05291e-14	1.63643e-10	0.529	0.33
ENSG00000130755	GMFG	2	0.317793	1.12937e-14	1.75526e-10	0.811	0.655
ENSG00000136490	LIMD2	2	0.359094	1.42775e-14	2.219e-10	0.631	0.427
ENSG00000172183	ISG20	2	0.428884	1.68253e-14	2.61498e-10	0.806	0.689
ENSG00000154451	GBP5	2	0.326416	1.77347e-14	2.75632e-10	0.461	0.269
ENSG00000126246	IGFLR1	2	0.29227	2.1141e-14	3.28573e-10	0.434	0.247
ENSG00000116161	CACYBP	2	0.37081	2.1932e-14	3.40867e-10	0.818	0.687
ENSG00000236481	AC002331.1	2	0.331454	2.55267e-14	3.96736e-10	0.583	0.372
ENSG00000132463	GRSF1	2	0.263682	2.66902e-14	4.14819e-10	0.291	0.136
ENSG00000078808	SDF4	2	0.351009	2.82845e-14	4.39598e-10	0.323	0.163
ENSG00000092841	MYL6	2	0.291039	3.01963e-14	4.6931e-10	0.915	0.856
ENSG00000258289	CHURC1	2	0.330384	5.30331e-14	8.24241e-10	0.546	0.351
ENSG00000089006	SNX5	2	0.280525	5.9175e-14	9.19698e-10	0.379	0.204
ENSG00000136810	TXN	2	0.39242	7.00059e-14	1.08803e-09	0.648	0.481
ENSG00000177311	ZBTB38	2	0.264756	7.4221e-14	1.15354e-09	0.359	0.186
ENSG00000168884	TNIP2	2	0.261501	9.83602e-14	1.52871e-09	0.299	0.145
ENSG00000111348	ARHGDIB	2	0.265414	1.09249e-13	1.69795e-09	0.891	0.799
ENSG00000141293	SKAP1	2	0.284329	1.15893e-13	1.80121e-09	0.439	0.245
ENSG00000153113	CAST	2	0.278467	1.40021e-13	2.17621e-09	0.405	0.226
ENSG00000151366	NDUFC2	2	0.277028	1.81845e-13	2.82623e-09	0.583	0.384
ENSG00000139289	PHLDA1	2	0.37279	2.1917e-13	3.40633e-09	0.464	0.282
ENSG00000065518	NDUFB4	2	0.301063	2.36396e-13	3.67407e-09	0.667	0.48
ENSG00000081320	STK17B	2	0.338346	2.55234e-13	3.96684e-09	0.563	0.375
ENSG00000169756	LIMS1	2	0.293627	7.70785e-13	1.19795e-08	0.359	0.195
ENSG00000129235	TXNDC17	2	0.30059	8.09508e-13	1.25814e-08	0.371	0.206
ENSG00000169567	HINT1	2	0.268959	8.13441e-13	1.26425e-08	0.85	0.767
ENSG00000084070	SMAP2	2	0.301877	1.32905e-12	2.06561e-08	0.432	0.256
ENSG00000003402	CFLAR	2	0.309483	2.29721e-12	3.57032e-08	0.682	0.501
ENSG00000144746	ARL6IP5	2	0.350999	2.31851e-12	3.60343e-08	0.684	0.514
ENSG00000164949	GEM	2	0.315127	2.32605e-12	3.61514e-08	0.308	0.159
ENSG00000154640	BTG3	2	0.352585	2.46433e-12	3.83006e-08	0.539	0.345
ENSG00000112149	CD83	2	0.289756	3.09771e-12	4.81446e-08	0.376	0.209
ENSG00000143106	PSMA5	2	0.276439	3.71602e-12	5.77544e-08	0.464	0.288
ENSG00000184076	UQCR10	2	0.284191	4.29177e-12	6.67027e-08	0.655	0.479
ENSG00000171530	TBCA	2	0.301679	8.76769e-12	1.36267e-07	0.689	0.511
ENSG00000277734	TRAC	2	0.287685	8.95698e-12	1.39209e-07	0.893	0.777
ENSG00000131171	SH3BGRL	2	0.254598	9.25887e-12	1.43901e-07	0.621	0.423
ENSG00000186810	CXCR3	2	0.259945	1.21956e-11	1.89544e-07	0.252	0.123
ENSG00000163644	PPM1K	2	0.362523	1.30379e-11	2.02634e-07	0.345	0.191
ENSG00000120963	ZNF706	2	0.279024	1.4321e-11	2.22576e-07	0.49	0.31
ENSG00000136930	PSMB7	2	0.261604	1.43726e-11	2.23379e-07	0.434	0.26
ENSG00000101460	MAP1LC3A	2	0.282153	1.74425e-11	2.71092e-07	0.262	0.131
ENSG00000109390	NDUFC1	2	0.265666	2.98714e-11	4.64261e-07	0.367	0.211
ENSG00000088448	ANKRD10	2	0.270817	3.7255e-11	5.79017e-07	0.337	0.192
ENSG00000162924	REL	2	0.328715	5.84852e-11	9.08977e-07	0.391	0.229
ENSG00000163584	RPL22L1	2	0.338408	6.22976e-11	9.68229e-07	0.604	0.449
ENSG00000014641	MDH1	2	0.287506	9.72118e-11	1.51087e-06	0.437	0.277
ENSG00000128340	RAC2	2	0.255395	1.28691e-10	2.00012e-06	0.837	0.719
ENSG00000170348	TMED10	2	0.269555	1.3894e-10	2.1594e-06	0.347	0.198
ENSG00000113387	SUB1	2	0.276768	1.69204e-10	2.62978e-06	0.816	0.686
ENSG00000187608	ISG15	2	0.46464	1.74788e-10	2.71655e-06	0.828	0.709
ENSG00000178127	NDUFV2	2	0.284525	2.53592e-10	3.94132e-06	0.541	0.376
ENSG00000117450	PRDX1	2	0.306665	2.59477e-10	4.0328e-06	0.551	0.385
ENSG00000131669	NINJ1	2	0.273642	2.6222e-10	4.07543e-06	0.347	0.203
ENSG00000100911	PSME2	2	0.278839	2.98258e-10	4.63553e-06	0.738	0.58
ENSG00000141682	PMAIP1	2	0.384686	6.15708e-10	9.56934e-06	0.721	0.578
ENSG00000099622	CIRBP	2	0.256169	6.45477e-10	1.0032e-05	0.818	0.683
ENSG00000179010	MRFAP1	2	0.256093	7.8771e-10	1.22426e-05	0.476	0.307
ENSG00000125354	2020-09-06	2	0.264087	8.35584e-10	1.29867e-05	0.437	0.278
ENSG00000184983	NDUFA6	2	0.258739	8.45389e-10	1.3139e-05	0.539	0.367
ENSG00000152234	ATP5A1	2	0.255935	1.01019e-09	1.57003e-05	0.551	0.39
ENSG00000162616	DNAJB4	2	0.423651	1.26318e-09	1.96324e-05	0.631	0.494
ENSG00000147168	IL2RG	2	0.258453	1.80763e-09	2.80942e-05	0.718	0.576
ENSG00000166136	NDUFB8	2	0.250083	1.93704e-09	3.01055e-05	0.638	0.471
ENSG00000128989	ARPP19	2	0.262885	2.68747e-09	4.17687e-05	0.439	0.288
ENSG00000075415	SLC25A3	2	0.257207	4.37664e-09	6.80217e-05	0.716	0.562
ENSG00000204388	HSPA1B	2	0.306791	5.88674e-09	9.14918e-05	0.881	0.796
ENSG00000154518	ATP5G3	2	0.314322	9.44724e-09	0.000146829	0.653	0.496
ENSG00000246705	H2AFJ	2	0.26617	9.58009e-09	0.000148894	0.439	0.284
ENSG00000100292	HMOX1	2	0.257149	1.19332e-08	0.000185465	0.32	0.189
ENSG00000157601	MX1	2	0.251023	1.63246e-08	0.000253718	0.367	0.223
ENSG00000211751	TRBC1	2	0.427493	1.74786e-08	0.000271653	0.646	0.534
ENSG00000131508	UBE2D2	2	0.284231	2.5679e-08	0.000399102	0.587	0.449
ENSG00000189159	HN1	2	0.273037	4.64736e-08	0.000722292	0.568	0.424
ENSG00000150991	UBC	2	0.294199	1.41445e-07	0.00219835	0.964	0.932
ENSG00000147872	PLIN2	2	0.354718	1.47808e-07	0.00229724	0.507	0.365
ENSG00000107372	ZFAND5	2	0.284575	2.21423e-07	0.00344135	0.369	0.247
ENSG00000170315	UBB	2	0.299906	3.04672e-07	0.00473522	0.971	0.954
ENSG00000132002	DNAJB1	2	0.283674	3.76336e-07	0.00584902	0.883	0.846
ENSG00000115977	AAK1	2	0.26974	1.0606e-06	0.0164838	0.539	0.386
ENSG00000104131	EIF3J	2	0.287115	1.11951e-06	0.0173994	0.451	0.319
ENSG00000122643	NT5C3A	2	0.251048	1.5924e-06	0.024749	0.403	0.282
ENSG00000013441	CLK1	2	0.255971	1.84482e-06	0.0286721	0.714	0.587
ENSG00000137193	PIM1	2	0.274854	2.60612e-06	0.0405043	0.306	0.196

## Sheet: Cluster_3_diff_significant
Gene	Gene_name	cluster	avg_logFC	p_val	p_val_adj	pct.1	pct.2
ENSG00000164400	CSF2	3	1.1791	5.30387e-37	8.24327e-33	0.264	0.065
ENSG00000143878	RHOB	3	1.15195	1.40329e-64	2.18099e-60	0.738	0.349
ENSG00000143333	RGS16	3	1.11553	1.15691e-40	1.79807e-36	0.531	0.234
ENSG00000115523	GNLY	3	1.1134	1.07896e-31	1.67691e-27	0.785	0.566
ENSG00000162783	IER5	3	1.10722	9.65962e-34	1.5013e-29	0.555	0.302
ENSG00000144674	GOLGA4	3	1.01757	1.92244e-25	2.98785e-21	0.406	0.194
ENSG00000135378	PRRG4	3	0.921096	3.60918e-59	5.6094e-55	0.379	0.087
ENSG00000120694	HSPH1	3	0.886939	2.60262e-36	4.04499e-32	0.756	0.503
ENSG00000102804	TSC22D1	3	0.885113	3.60067e-27	5.59617e-23	0.418	0.191
ENSG00000204388	HSPA1B	3	0.861391	9.71038e-64	1.50919e-59	0.971	0.778
ENSG00000116741	RGS2	3	0.850532	5.90393e-35	9.17589e-31	0.87	0.678
ENSG00000151929	BAG3	3	0.839793	1.04891e-31	1.63021e-27	0.609	0.344
ENSG00000106211	HSPB1	3	0.811768	1.07185e-53	1.66587e-49	0.978	0.876
ENSG00000164949	GEM	3	0.81161	5.50399e-44	8.55429e-40	0.418	0.138
ENSG00000087074	PPP1R15A	3	0.789647	3.24639e-40	5.04553e-36	0.765	0.467
ENSG00000177606	JUN	3	0.782319	7.96169e-39	1.23741e-34	0.875	0.655
ENSG00000204389	HSPA1A	3	0.778998	1.55948e-66	2.42375e-62	0.993	0.932
ENSG00000277632	CCL3	3	0.771855	6.09349e-23	9.4705e-19	0.496	0.267
ENSG00000111537	IFNG	3	0.747157	2.06478e-28	3.20908e-24	0.667	0.405
ENSG00000123358	NR4A1	3	0.744214	6.10909e-32	9.49475e-28	0.623	0.361
ENSG00000156234	CXCL13	3	0.742636	1.0364e-40	1.61078e-36	0.836	0.588
ENSG00000144381	HSPD1	3	0.738321	1.67592e-33	2.60472e-29	0.768	0.533
ENSG00000132002	DNAJB1	3	0.712438	3.24365e-49	5.04128e-45	0.966	0.829
ENSG00000100292	HMOX1	3	0.712428	2.85711e-29	4.44052e-25	0.408	0.171
ENSG00000162772	ATF3	3	0.711737	4.90961e-33	7.63051e-29	0.57	0.281
ENSG00000120129	DUSP1	3	0.70451	3.03291e-22	4.71375e-18	0.79	0.575
ENSG00000164687	FABP5	3	0.696439	6.58537e-22	1.0235e-17	0.516	0.29
ENSG00000158050	DUSP2	3	0.684895	1.1254e-12	1.74909e-08	0.604	0.47
ENSG00000115541	HSPE1	3	0.672232	3.76313e-33	5.84865e-29	0.907	0.773
ENSG00000067082	KLF6	3	0.665169	1.22334e-21	1.90132e-17	0.746	0.55
ENSG00000123975	CKS2	3	0.660882	4.15238e-20	6.45364e-16	0.628	0.419
ENSG00000100906	NFKBIA	3	0.653369	2.48683e-13	3.86503e-09	0.738	0.643
ENSG00000086061	DNAJA1	3	0.65134	2.8187e-27	4.38082e-23	0.792	0.59
ENSG00000130222	GADD45G	3	0.64946	2.15693e-20	3.3523e-16	0.318	0.139
ENSG00000173110	HSPA6	3	0.631652	3.31032e-25	5.14491e-21	0.88	0.731
ENSG00000164104	HMGB2	3	0.624301	1.12334e-36	1.7459e-32	0.89	0.744
ENSG00000164442	CITED2	3	0.622587	1.58771e-19	2.46761e-15	0.523	0.315
ENSG00000149257	SERPINH1	3	0.6214	2.16151e-19	3.35942e-15	0.655	0.459
ENSG00000080824	HSP90AA1	3	0.620072	1.30236e-40	2.02413e-36	0.993	0.951
ENSG00000162616	DNAJB4	3	0.590693	3.7858e-27	5.88389e-23	0.746	0.472
ENSG00000144802	NFKBIZ	3	0.586371	7.21097e-21	1.12073e-16	0.367	0.168
ENSG00000184205	TSPYL2	3	0.579592	4.95386e-17	7.69928e-13	0.447	0.254
ENSG00000100097	LGALS1	3	0.577051	5.11965e-16	7.95696e-12	0.631	0.462
ENSG00000136527	TRA2B	3	0.575343	1.50583e-26	2.34037e-22	0.839	0.649
ENSG00000140403	DNAJA4	3	0.568584	1.20855e-24	1.87834e-20	0.579	0.327
ENSG00000275302	CCL4	3	0.568583	2.05954e-12	3.20094e-08	0.714	0.542
ENSG00000150991	UBC	3	0.565859	7.98301e-34	1.24072e-29	0.983	0.928
ENSG00000115738	ID2	3	0.555547	2.97315e-16	4.62086e-12	0.861	0.773
ENSG00000118515	SGK1	3	0.552616	1.48599e-10	2.30952e-06	0.298	0.169
ENSG00000109519	GRPEL1	3	0.544591	7.79027e-14	1.21076e-09	0.308	0.157
ENSG00000100453	GZMB	3	0.525843	1.74919e-26	2.71859e-22	0.795	0.555
ENSG00000099860	GADD45B	3	0.52272	1.38566e-12	2.15359e-08	0.658	0.501
ENSG00000141682	PMAIP1	3	0.521672	1.27373e-17	1.97963e-13	0.748	0.573
ENSG00000109971	HSPA8	3	0.517165	2.6796e-31	4.16464e-27	0.932	0.84
ENSG00000178381	ZFAND2A	3	0.513923	5.36821e-14	8.34327e-10	0.667	0.497
ENSG00000276070	CCL4L2	3	0.513334	1.37351e-08	0.000213471	0.587	0.463
ENSG00000267270	PARD6G-AS1	3	0.501904	2.5653e-15	3.98699e-11	0.362	0.191
ENSG00000205809	KLRC2	3	0.50034	1.79332e-28	2.78718e-24	0.418	0.168
ENSG00000175197	DDIT3	3	0.499476	1.65038e-17	2.56501e-13	0.401	0.208
ENSG00000270164	LINC01480	3	0.497419	2.62816e-09	4.08469e-05	0.328	0.201
ENSG00000130522	JUND	3	0.49638	1.3205e-07	0.00205231	0.423	0.307
ENSG00000112149	CD83	3	0.495284	1.62598e-06	0.025271	0.323	0.219
ENSG00000044574	HSPA5	3	0.490577	2.1163e-15	3.28915e-11	0.54	0.349
ENSG00000116161	CACYBP	3	0.485119	5.88112e-28	9.14043e-24	0.868	0.677
ENSG00000112245	PTP4A1	3	0.482432	3.6866e-13	5.72971e-09	0.411	0.25
ENSG00000123080	CDKN2C	3	0.480971	8.13827e-15	1.26485e-10	0.296	0.142
ENSG00000110172	CHORDC1	3	0.478321	4.54658e-16	7.06629e-12	0.465	0.271
ENSG00000132475	H3F3B	3	0.473431	8.08818e-19	1.25707e-14	0.941	0.905
ENSG00000139289	PHLDA1	3	0.472638	2.11205e-16	3.28254e-12	0.479	0.279
ENSG00000090104	RGS1	3	0.468879	4.90607e-11	7.62502e-07	0.91	0.873
ENSG00000172543	CTSW	3	0.466881	6.93463e-19	1.07778e-14	0.553	0.336
ENSG00000096384	HSP90AB1	3	0.464595	4.45268e-21	6.92036e-17	0.895	0.789
ENSG00000168209	DDIT4	3	0.464531	3.5449e-07	0.00550949	0.721	0.656
ENSG00000120875	DUSP4	3	0.462339	1.89169e-13	2.94006e-09	0.506	0.321
ENSG00000115875	SRSF7	3	0.458102	3.05093e-15	4.74176e-11	0.834	0.721
ENSG00000186352	ANKRD37	3	0.45802	1.29896e-11	2.01885e-07	0.355	0.205
ENSG00000144655	CSRNP1	3	0.445696	3.6943e-15	5.74169e-11	0.34	0.171
ENSG00000147443	DOK2	3	0.444307	6.8579e-14	1.06585e-09	0.597	0.42
ENSG00000144136	SLC20A1	3	0.439895	1.35092e-12	2.0996e-08	0.362	0.205
ENSG00000153234	NR4A2	3	0.439525	4.95268e-15	7.69745e-11	0.284	0.13
ENSG00000100591	AHSA1	3	0.438322	2.77134e-13	4.30722e-09	0.592	0.424
ENSG00000120438	TCP1	3	0.438225	2.80469e-10	4.35905e-06	0.487	0.353
ENSG00000105374	NKG7	3	0.436761	3.85672e-13	5.99412e-09	0.763	0.647
ENSG00000150459	SAP18	3	0.429288	5.07648e-09	7.88986e-05	0.716	0.606
ENSG00000100664	EIF5	3	0.424639	2.21931e-10	3.44925e-06	0.523	0.37
ENSG00000006652	IFRD1	3	0.421939	1.45246e-12	2.25741e-08	0.323	0.168
ENSG00000112081	SRSF3	3	0.421741	5.7006e-15	8.85987e-11	0.741	0.571
ENSG00000171223	JUNB	3	0.42156	4.44814e-08	0.00069133	0.565	0.442
ENSG00000112110	MRPL18	3	0.42109	8.43531e-13	1.31102e-08	0.575	0.401
ENSG00000159335	PTMS	3	0.420925	3.73918e-18	5.81143e-14	0.521	0.291
ENSG00000271503	CCL5	3	0.415554	1.85983e-19	2.89054e-15	0.888	0.78
ENSG00000145649	GZMA	3	0.401241	5.98213e-17	9.29743e-13	0.726	0.549
ENSG00000147872	PLIN2	3	0.398941	1.73901e-10	2.70277e-06	0.523	0.362
ENSG00000163171	CDC42EP3	3	0.397539	9.62527e-07	0.0149596	0.359	0.247
ENSG00000118503	TNFAIP3	3	0.394646	1.59878e-10	2.48482e-06	0.509	0.357
ENSG00000217128	FNIP1	3	0.388408	1.45597e-10	2.26286e-06	0.386	0.246
ENSG00000188229	TUBB4B	3	0.387902	7.04585e-13	1.09507e-08	0.452	0.276
ENSG00000167552	TUBA1A	3	0.387257	7.50048e-13	1.16572e-08	0.484	0.306
ENSG00000196937	FAM3C	3	0.387178	4.6537e-12	7.23278e-08	0.367	0.205
ENSG00000004478	FKBP4	3	0.386066	9.76937e-11	1.51836e-06	0.386	0.242
ENSG00000113810	SMC4	3	0.380685	2.28888e-12	3.55738e-08	0.484	0.302
ENSG00000131015	ULBP2	3	0.379174	3.15945e-11	4.91042e-07	0.267	0.138
ENSG00000170315	UBB	3	0.375986	2.55723e-21	3.97444e-17	0.966	0.955
ENSG00000170345	FOS	3	0.374693	2.29723e-09	3.57036e-05	0.533	0.39
ENSG00000167553	TUBA1C	3	0.371982	8.7325e-11	1.35721e-06	0.35	0.207
ENSG00000197019	SERTAD1	3	0.366107	6.0173e-13	9.35209e-09	0.394	0.223
ENSG00000161011	SQSTM1	3	0.361461	2.55391e-07	0.00396929	0.494	0.378
ENSG00000171612	SLC25A33	3	0.360716	4.38599e-18	6.8167e-14	0.271	0.109
ENSG00000145365	TIFA	3	0.360377	4.05632e-08	0.000630433	0.303	0.187
ENSG00000146232	NFKBIE	3	0.357419	2.4944e-13	3.8768e-09	0.328	0.171
ENSG00000135604	STX11	3	0.351394	2.75069e-12	4.27512e-08	0.335	0.182
ENSG00000105993	DNAJB6	3	0.348326	2.01489e-07	0.00313155	0.557	0.44
ENSG00000110852	CLEC2B	3	0.347553	2.25398e-06	0.0350314	0.54	0.429
ENSG00000168003	SLC3A2	3	0.347452	2.3941e-10	3.72091e-06	0.575	0.424
ENSG00000119326	CTNNAL1	3	0.344365	6.22678e-14	9.67767e-10	0.286	0.137
ENSG00000169641	LUZP1	3	0.343064	7.99741e-09	0.000124296	0.315	0.184
ENSG00000196126	HLA-DRB1	3	0.342713	4.55882e-11	7.08533e-07	0.738	0.639
ENSG00000204287	HLA-DRA	3	0.342223	1.91868e-14	2.98201e-10	0.675	0.5
ENSG00000107372	ZFAND5	3	0.339316	1.3222e-10	2.05496e-06	0.389	0.243
ENSG00000125657	TNFSF9	3	0.336745	9.55116e-15	1.48444e-10	0.43	0.246
ENSG00000110848	CD69	3	0.334681	6.43638e-07	0.0100034	0.667	0.554
ENSG00000111796	KLRB1	3	0.332187	5.99039e-07	0.00931027	0.469	0.342
ENSG00000135821	GLUL	3	0.332123	3.18739e-06	0.0495384	0.284	0.184
ENSG00000087086	FTL	3	0.330979	9.21476e-07	0.0143216	0.9	0.927
ENSG00000115758	ODC1	3	0.329587	7.14981e-07	0.0111122	0.333	0.222
ENSG00000100450	GZMH	3	0.323808	3.47456e-13	5.40017e-09	0.504	0.309
ENSG00000111669	TPI1	3	0.322685	2.33469e-08	0.000362857	0.765	0.66
ENSG00000276085	CCL3L3	3	0.321714	4.5563e-08	0.000708141	0.252	0.141
ENSG00000215301	DDX3X	3	0.319759	1.98716e-09	3.08845e-05	0.379	0.237
ENSG00000142168	SOD1	3	0.319262	8.06106e-11	1.25285e-06	0.858	0.812
ENSG00000005486	RHBDD2	3	0.311554	4.76219e-10	7.4014e-06	0.523	0.361
ENSG00000173598	NUDT4	3	0.311021	1.28892e-07	0.00200323	0.264	0.157
ENSG00000013441	CLK1	3	0.310661	4.73276e-11	7.35566e-07	0.719	0.586
ENSG00000134539	KLRD1	3	0.310332	4.71549e-15	7.32882e-11	0.477	0.273
ENSG00000135541	AHI1	3	0.309485	4.83166e-11	7.50936e-07	0.443	0.267
ENSG00000184203	PPP1R2	3	0.308269	8.14664e-07	0.0126615	0.584	0.481
ENSG00000169583	CLIC3	3	0.306003	1.57771e-11	2.45208e-07	0.428	0.26
ENSG00000100219	XBP1	3	0.30584	5.86562e-08	0.000911634	0.389	0.265
ENSG00000112312	GMNN	3	0.304702	1.98262e-07	0.00308139	0.284	0.179
ENSG00000137575	SDCBP	3	0.304122	1.41926e-08	0.000220582	0.494	0.36
ENSG00000089692	LAG3	3	0.303745	4.13086e-13	6.42019e-09	0.594	0.399
ENSG00000095794	CREM	3	0.299205	1.10364e-08	0.000171528	0.638	0.494
ENSG00000168439	STIP1	3	0.297976	4.73816e-09	7.36405e-05	0.357	0.224
ENSG00000256039	RP11-291B21.2	3	0.296425	4.03707e-14	6.27442e-10	0.286	0.132
ENSG00000164056	SPRY1	3	0.295542	2.5228e-14	3.92094e-10	0.257	0.112
ENSG00000070495	JMJD6	3	0.294953	5.34253e-11	8.30336e-07	0.311	0.172
ENSG00000164691	TAGAP	3	0.289414	4.24354e-07	0.00659531	0.333	0.214
ENSG00000206560	ANKRD28	3	0.287577	6.71596e-10	1.04379e-05	0.289	0.157
ENSG00000140941	MAP1LC3B	3	0.28522	1.79577e-08	0.000279098	0.628	0.498
ENSG00000282988	RP1-34B20.21	3	0.284067	3.43545e-09	5.33938e-05	0.254	0.14
ENSG00000117984	CTSD	3	0.282762	2.09959e-10	3.26319e-06	0.645	0.473
ENSG00000166226	CCT2	3	0.278259	5.88874e-08	0.000915228	0.367	0.239
ENSG00000182481	KPNA2	3	0.278098	2.61737e-06	0.0406791	0.274	0.181
ENSG00000232956	SNHG15	3	0.278013	9.90101e-08	0.00153881	0.33	0.208
ENSG00000111011	RSRC2	3	0.2763	2.04478e-06	0.03178	0.528	0.401
ENSG00000166012	TAF1D	3	0.276034	1.41935e-06	0.0220595	0.623	0.494
ENSG00000164430	MB21D1	3	0.270864	1.30078e-07	0.00202167	0.274	0.164
ENSG00000160570	DEDD2	3	0.264212	2.33544e-08	0.000362974	0.435	0.294
ENSG00000125726	CD70	3	0.263958	2.8155e-06	0.0437584	0.262	0.162
ENSG00000135114	OASL	3	0.26186	7.81458e-08	0.00121454	0.279	0.164
ENSG00000165233	CARD19	3	0.25668	2.77368e-10	4.31086e-06	0.34	0.197
ENSG00000171476	HOPX	3	0.255325	4.55854e-12	7.08489e-08	0.474	0.284
ENSG00000108106	UBE2S	3	0.25208	5.01356e-09	7.79208e-05	0.328	0.195
ENSG00000162642	C1orf52	3	0.250518	1.8256e-11	2.83735e-07	0.274	0.141

## Sheet: Cluster_4_diff_significant
Gene	Gene_name	cluster	avg_logFC	p_val	p_val_adj	pct.1	pct.2
ENSG00000135046	ANXA1	4	1.53194	5.82983e-94	9.06072e-90	0.759	0.282
ENSG00000125657	TNFSF9	4	1.16804	1.02477e-53	1.5927e-49	0.576	0.223
ENSG00000109971	HSPA8	4	1.02351	5.29737e-89	8.23317e-85	0.995	0.83
ENSG00000102760	RGCC	4	1.02269	2.28933e-39	3.55807e-35	0.568	0.273
ENSG00000111537	IFNG	4	0.999173	4.07223e-23	6.32905e-19	0.625	0.418
ENSG00000113088	GZMK	4	0.994352	1.17111e-84	1.82014e-80	0.509	0.103
ENSG00000173110	HSPA6	4	0.974484	2.79694e-63	4.347e-59	0.944	0.723
ENSG00000204386	NEU1	4	0.94905	1.35033e-60	2.09868e-56	0.544	0.177
ENSG00000178381	ZFAND2A	4	0.929129	8.12016e-49	1.26204e-44	0.796	0.477
ENSG00000080824	HSP90AA1	4	0.874724	3.14565e-79	4.88898e-75	0.995	0.951
ENSG00000168685	IL7R	4	0.865606	1.36232e-58	2.11731e-54	0.794	0.4
ENSG00000113811	SELK	4	0.861285	5.72494e-50	8.8977e-46	0.82	0.562
ENSG00000127528	KLF2	4	0.860167	1.56833e-72	2.43749e-68	0.528	0.138
ENSG00000162772	ATF3	4	0.854392	7.25103e-54	1.12695e-49	0.649	0.272
ENSG00000096384	HSP90AB1	4	0.844053	3.43418e-55	5.3374e-51	0.93	0.784
ENSG00000126353	CCR7	4	0.836113	3.2509e-59	5.05255e-55	0.378	0.082
ENSG00000179820	MYADM	4	0.82009	3.60504e-49	5.60295e-45	0.365	0.094
ENSG00000086061	DNAJA1	4	0.814392	3.38921e-55	5.2675e-51	0.877	0.578
ENSG00000004478	FKBP4	4	0.809492	1.50733e-42	2.34269e-38	0.528	0.219
ENSG00000171223	JUNB	4	0.797109	9.99925e-42	1.55408e-37	0.727	0.415
ENSG00000169508	GPR183	4	0.79674	1.16147e-38	1.80516e-34	0.464	0.179
ENSG00000115541	HSPE1	4	0.792591	2.93225e-63	4.5573e-59	0.952	0.768
ENSG00000143185	XCL2	4	0.787516	1.01639e-14	1.57967e-10	0.252	0.112
ENSG00000197747	S100A10	4	0.786871	1.79657e-48	2.79223e-44	0.866	0.574
ENSG00000090273	NUDC	4	0.77868	3.04604e-33	4.73416e-29	0.633	0.378
ENSG00000147443	DOK2	4	0.774963	4.56218e-39	7.09055e-35	0.713	0.403
ENSG00000110848	CD69	4	0.770061	4.41634e-37	6.86388e-33	0.78	0.536
ENSG00000132002	DNAJB1	4	0.769319	5.09536e-69	7.91921e-65	0.995	0.826
ENSG00000160789	LMNA	4	0.761558	1.63342e-58	2.53866e-54	0.437	0.115
ENSG00000133321	RARRES3	4	0.761309	2.95949e-32	4.59964e-28	0.858	0.706
ENSG00000147872	PLIN2	4	0.737088	8.83205e-38	1.37268e-33	0.651	0.341
ENSG00000095794	CREM	4	0.730837	1.16505e-40	1.81072e-36	0.759	0.475
ENSG00000116161	CACYBP	4	0.728849	5.19677e-58	8.07681e-54	0.93	0.67
ENSG00000172115	CYCS	4	0.724229	1.79656e-25	2.79221e-21	0.732	0.545
ENSG00000087074	PPP1R15A	4	0.72033	3.74596e-54	5.82198e-50	0.842	0.458
ENSG00000167552	TUBA1A	4	0.715934	1.85296e-29	2.87987e-25	0.56	0.295
ENSG00000116752	BCAS2	4	0.710946	1.8823e-38	2.92548e-34	0.614	0.306
ENSG00000159388	BTG2	4	0.708012	5.79584e-30	9.00789e-26	0.517	0.248
ENSG00000067082	KLF6	4	0.699426	9.76297e-51	1.51736e-46	0.887	0.528
ENSG00000110852	CLEC2B	4	0.696709	2.38133e-25	3.70106e-21	0.643	0.413
ENSG00000124762	CDKN1A	4	0.693204	1.21893e-40	1.89447e-36	0.461	0.168
ENSG00000100162	CENPM	4	0.690035	5.46165e-24	8.48849e-20	0.448	0.231
ENSG00000106211	HSPB1	4	0.689483	2.10199e-58	3.26692e-54	0.971	0.879
ENSG00000121966	CXCR4	4	0.682461	6.76323e-39	1.05114e-34	0.906	0.748
ENSG00000184515	BEX5	4	0.677774	2.32109e-40	3.60744e-36	0.271	0.06
ENSG00000112110	MRPL18	4	0.674437	4.96319e-38	7.71379e-34	0.686	0.385
ENSG00000204389	HSPA1A	4	0.668709	1.26851e-67	1.97152e-63	1	0.932
ENSG00000149257	SERPINH1	4	0.668208	3.28624e-33	5.10748e-29	0.743	0.447
ENSG00000170315	UBB	4	0.667159	3.09054e-29	4.80332e-25	0.987	0.951
ENSG00000120694	HSPH1	4	0.666702	1.6618e-43	2.58277e-39	0.815	0.497
ENSG00000119801	YPEL5	4	0.664432	1.94289e-26	3.01964e-22	0.566	0.33
ENSG00000150991	UBC	4	0.654791	1.32333e-41	2.05673e-37	0.976	0.931
ENSG00000132475	H3F3B	4	0.651706	2.22183e-49	3.45317e-45	0.965	0.901
ENSG00000276070	CCL4L2	4	0.645382	2.17778e-10	3.38471e-06	0.595	0.464
ENSG00000170345	FOS	4	0.635737	7.28613e-33	1.13241e-28	0.668	0.369
ENSG00000110944	IL23A	4	0.630307	1.13228e-21	1.75979e-17	0.268	0.097
ENSG00000112096	SOD2	4	0.627097	9.73957e-36	1.51372e-31	0.525	0.247
ENSG00000125735	TNFSF14	4	0.616324	8.38225e-22	1.30277e-17	0.432	0.21
ENSG00000135604	STX11	4	0.611348	5.50243e-28	8.55187e-24	0.402	0.173
ENSG00000140403	DNAJA4	4	0.601895	1.15125e-31	1.78927e-27	0.622	0.324
ENSG00000136997	MYC	4	0.599073	1.29038e-28	2.00551e-24	0.316	0.107
ENSG00000144381	HSPD1	4	0.592363	1.98941e-42	3.09194e-38	0.839	0.525
ENSG00000184205	TSPYL2	4	0.590951	2.736e-28	4.2523e-24	0.512	0.246
ENSG00000137575	SDCBP	4	0.580816	1.3877e-19	2.15677e-15	0.55	0.352
ENSG00000151929	BAG3	4	0.57421	1.75238e-37	2.72354e-33	0.673	0.337
ENSG00000160570	DEDD2	4	0.570834	3.44809e-32	5.35902e-28	0.563	0.274
ENSG00000141682	PMAIP1	4	0.570387	1.03071e-29	1.60193e-25	0.82	0.563
ENSG00000123358	NR4A1	4	0.565945	1.00805e-30	1.56671e-26	0.662	0.359
ENSG00000027697	IFNGR1	4	0.56251	1.0071e-26	1.56523e-22	0.276	0.089
ENSG00000130844	ZNF331	4	0.557823	3.45616e-23	5.37156e-19	0.306	0.115
ENSG00000127824	TUBA4A	4	0.555692	1.179e-12	1.8324e-08	0.595	0.445
ENSG00000145220	LYAR	4	0.550945	1.57635e-25	2.44996e-21	0.373	0.154
ENSG00000122644	ARL4A	4	0.547881	7.9023e-20	1.22818e-15	0.314	0.132
ENSG00000135821	GLUL	4	0.526565	5.1366e-09	7.9833e-05	0.303	0.182
ENSG00000175197	DDIT3	4	0.517644	1.77042e-17	2.75159e-13	0.402	0.211
ENSG00000080822	CLDND1	4	0.512587	1.37009e-23	2.12939e-19	0.558	0.325
ENSG00000125740	FOSB	4	0.511464	1.4385e-28	2.23572e-24	0.316	0.108
ENSG00000100591	AHSA1	4	0.510807	1.12843e-27	1.75381e-23	0.681	0.411
ENSG00000087086	FTL	4	0.507112	6.89797e-10	1.07208e-05	0.952	0.918
ENSG00000130522	JUND	4	0.500621	4.83772e-29	7.51878e-25	0.56	0.284
ENSG00000112245	PTP4A1	4	0.498787	1.38237e-19	2.14848e-15	0.453	0.245
ENSG00000131015	ULBP2	4	0.497276	2.27214e-29	3.53136e-25	0.351	0.125
ENSG00000204388	HSPA1B	4	0.490641	1.69789e-43	2.63886e-39	0.973	0.781
ENSG00000178607	ERN1	4	0.490457	2.1348e-27	3.3179e-23	0.397	0.161
ENSG00000136527	TRA2B	4	0.488314	6.59672e-26	1.02526e-21	0.826	0.654
ENSG00000115484	CCT4	4	0.488109	3.29713e-13	5.12441e-09	0.568	0.417
ENSG00000185947	ZNF267	4	0.486793	3.54203e-20	5.50502e-16	0.263	0.099
ENSG00000163171	CDC42EP3	4	0.485038	4.72466e-19	7.34307e-15	0.445	0.233
ENSG00000128016	ZFP36	4	0.479821	1.31476e-17	2.0434e-13	0.649	0.453
ENSG00000120129	DUSP1	4	0.473909	2.73815e-28	4.25563e-24	0.815	0.574
ENSG00000158050	DUSP2	4	0.469915	5.8731e-18	9.12797e-14	0.676	0.46
ENSG00000161011	SQSTM1	4	0.46853	6.08113e-14	9.45129e-10	0.536	0.372
ENSG00000186352	ANKRD37	4	0.4664	3.27461e-19	5.08941e-15	0.402	0.199
ENSG00000105993	DNAJB6	4	0.460418	6.69716e-14	1.04087e-09	0.579	0.438
ENSG00000135114	OASL	4	0.454488	3.03698e-09	4.72007e-05	0.282	0.166
ENSG00000144136	SLC20A1	4	0.43608	9.1026e-12	1.41473e-07	0.359	0.209
ENSG00000102804	TSC22D1	4	0.435891	4.24981e-11	6.60505e-07	0.354	0.207
ENSG00000175130	MARCKSL1	4	0.434153	8.15922e-21	1.26811e-16	0.287	0.112
ENSG00000196352	CD55	4	0.433084	2.44188e-22	3.79516e-18	0.37	0.161
ENSG00000134480	CCNH	4	0.424616	1.51628e-21	2.3566e-17	0.466	0.244
ENSG00000162616	DNAJB4	4	0.424606	3.24924e-25	5.04996e-21	0.756	0.474
ENSG00000184557	SOCS3	4	0.423682	4.03653e-18	6.27357e-14	0.311	0.138
ENSG00000013441	CLK1	4	0.422798	1.69371e-15	2.63236e-11	0.735	0.585
ENSG00000067064	IDI1	4	0.416444	6.22984e-12	9.68241e-08	0.534	0.372
ENSG00000163519	TRAT1	4	0.415854	3.97184e-17	6.17304e-13	0.322	0.147
ENSG00000044574	HSPA5	4	0.40921	8.30713e-17	1.29109e-12	0.552	0.35
ENSG00000115165	CYTIP	4	0.405034	1.46648e-12	2.2792e-08	0.769	0.629
ENSG00000132196	HSD17B7	4	0.400034	2.92882e-11	4.55197e-07	0.386	0.242
ENSG00000077721	UBE2A	4	0.399963	7.41517e-10	1.15247e-05	0.426	0.29
ENSG00000143507	DUSP10	4	0.3985	1.7506e-13	2.72079e-09	0.252	0.116
ENSG00000145779	TNFAIP8	4	0.397907	1.65321e-10	2.56942e-06	0.536	0.379
ENSG00000140379	BCL2A1	4	0.397488	2.81716e-13	4.37844e-09	0.279	0.133
ENSG00000141543	EIF4A3	4	0.395735	3.8684e-12	6.01227e-08	0.373	0.221
ENSG00000160888	IER2	4	0.394579	1.37882e-14	2.14297e-10	0.448	0.264
ENSG00000269893	SNHG8	4	0.39283	2.65318e-21	4.12358e-17	0.74	0.517
ENSG00000128590	DNAJB9	4	0.391644	1.52519e-16	2.37046e-12	0.359	0.182
ENSG00000110172	CHORDC1	4	0.391575	5.40479e-14	8.40012e-10	0.453	0.276
ENSG00000153187	HNRNPU	4	0.388824	1.83647e-13	2.85425e-09	0.499	0.33
ENSG00000120742	SERP1	4	0.388402	1.72851e-15	2.68645e-11	0.724	0.572
ENSG00000126524	SBDS	4	0.386427	7.06637e-18	1.09826e-13	0.464	0.257
ENSG00000100219	XBP1	4	0.385055	3.11554e-12	4.84217e-08	0.424	0.261
ENSG00000169641	LUZP1	4	0.382124	5.80796e-11	9.02672e-07	0.322	0.186
ENSG00000140941	MAP1LC3B	4	0.381482	2.9157e-11	4.53158e-07	0.635	0.499
ENSG00000071073	MGAT4A	4	0.381299	1.46639e-19	2.27906e-15	0.298	0.119
ENSG00000188229	TUBB4B	4	0.379753	6.16208e-12	9.5771e-08	0.453	0.279
ENSG00000188290	HES4	4	0.37931	5.81755e-13	9.04163e-09	0.284	0.139
ENSG00000109321	AREG	4	0.376576	6.2462e-12	9.70784e-08	0.367	0.207
ENSG00000145675	PIK3R1	4	0.374235	4.32668e-14	6.72453e-10	0.389	0.213
ENSG00000164430	MB21D1	4	0.373406	1.84864e-13	2.87315e-09	0.314	0.159
ENSG00000007944	MYLIP	4	0.372528	8.04597e-15	1.25051e-10	0.335	0.168
ENSG00000166441	RPL27A	4	0.372492	9.30312e-55	1.44589e-50	0.984	0.967
ENSG00000107968	MAP3K8	4	0.371566	1.41349e-12	2.19684e-08	0.306	0.159
ENSG00000142168	SOD1	4	0.370666	8.0097e-15	1.24487e-10	0.887	0.807
ENSG00000167553	TUBA1C	4	0.369609	3.13131e-11	4.86668e-07	0.351	0.209
ENSG00000116741	RGS2	4	0.364673	7.97045e-24	1.23877e-19	0.898	0.677
ENSG00000059804	SLC2A3	4	0.364149	4.68503e-10	7.28147e-06	0.346	0.209
ENSG00000131669	NINJ1	4	0.361979	2.23117e-09	3.46769e-05	0.332	0.208
ENSG00000164691	TAGAP	4	0.358123	8.09885e-16	1.25872e-11	0.394	0.205
ENSG00000173846	PLK3	4	0.357876	2.19456e-14	3.41079e-10	0.279	0.131
ENSG00000177606	JUN	4	0.356821	3.33731e-21	5.18685e-17	0.874	0.659
ENSG00000171867	PRNP	4	0.356448	4.12559e-08	0.0006412	0.343	0.225
ENSG00000105849	TWISTNB	4	0.355347	9.97766e-07	0.0155073	0.276	0.18
ENSG00000165169	DYNLT3	4	0.354105	7.41359e-14	1.15222e-09	0.26	0.12
ENSG00000099860	GADD45B	4	0.353714	1.36631e-20	2.12352e-16	0.732	0.491
ENSG00000163874	ZC3H12A	4	0.353201	5.10684e-11	7.93705e-07	0.282	0.15
ENSG00000189067	LITAF	4	0.351355	1.25139e-06	0.0194491	0.437	0.323
ENSG00000177600	RPLP2	4	0.346036	1.22341e-56	1.90143e-52	0.987	0.977
ENSG00000123595	RAB9A	4	0.341106	6.48434e-11	1.0078e-06	0.319	0.182
ENSG00000198242	RPL23A	4	0.337865	4.52077e-46	7.02619e-42	0.979	0.966
ENSG00000144655	CSRNP1	4	0.337734	1.54958e-13	2.40836e-09	0.332	0.175
ENSG00000100906	NFKBIA	4	0.335778	2.06477e-13	3.20906e-09	0.759	0.641
ENSG00000100316	RPL3	4	0.335652	5.375e-36	8.35382e-32	0.968	0.94
ENSG00000197019	SERTAD1	4	0.334847	2.00552e-09	3.11697e-05	0.367	0.231
ENSG00000023445	BIRC3	4	0.331615	1.39084e-06	0.0216164	0.536	0.414
ENSG00000115758	ODC1	4	0.331453	2.68155e-10	4.16767e-06	0.359	0.219
ENSG00000118181	RPS25	4	0.328436	3.69685e-42	5.74564e-38	0.973	0.955
ENSG00000156976	EIF4A2	4	0.327373	1.05567e-16	1.64072e-12	0.863	0.719
ENSG00000146232	NFKBIE	4	0.326902	8.17647e-13	1.27079e-08	0.327	0.174
ENSG00000112306	RPS12	4	0.326841	4.04332e-41	6.28413e-37	0.987	0.975
ENSG00000184203	PPP1R2	4	0.32654	1.04749e-09	1.62801e-05	0.611	0.478
ENSG00000162924	REL	4	0.324079	5.5677e-13	8.65333e-09	0.399	0.23
ENSG00000099875	MKNK2	4	0.323442	2.48003e-10	3.85446e-06	0.26	0.135
ENSG00000141232	TOB1	4	0.321486	9.04881e-09	0.000140637	0.284	0.168
ENSG00000120438	TCP1	4	0.321122	1.66148e-11	2.58227e-07	0.509	0.352
ENSG00000142541	RPL13A	4	0.320867	4.30028e-45	6.68349e-41	0.989	0.978
ENSG00000150347	ARID5B	4	0.319284	5.81352e-07	0.00903538	0.555	0.453
ENSG00000164587	RPS14	4	0.317424	3.61536e-43	5.61899e-39	0.987	0.971
ENSG00000115875	SRSF7	4	0.317039	1.74077e-12	2.70551e-08	0.85	0.72
ENSG00000198355	PIM3	4	0.314006	7.53e-11	1.17031e-06	0.33	0.187
ENSG00000123562	MORF4L2	4	0.312542	1.15003e-09	1.78738e-05	0.375	0.237
ENSG00000173727	CMB9-22P13.1	4	0.311506	1.19887e-09	1.86328e-05	0.397	0.25
ENSG00000182481	KPNA2	4	0.311196	4.11212e-11	6.39106e-07	0.319	0.174
ENSG00000149273	RPS3	4	0.307611	1.15798e-40	1.79974e-36	0.981	0.967
ENSG00000157514	TSC22D3	4	0.29947	4.41282e-07	0.0068584	0.828	0.761
ENSG00000109519	GRPEL1	4	0.29594	1.40755e-11	2.18762e-07	0.3	0.161
ENSG00000117091	CD48	4	0.295718	8.23488e-14	1.27986e-09	0.735	0.563
ENSG00000147403	RPL10	4	0.293489	1.82918e-39	2.84291e-35	0.995	0.979
ENSG00000119048	UBE2B	4	0.293425	3.32902e-09	5.17396e-05	0.483	0.339
ENSG00000184588	PDE4B	4	0.292968	2.12098e-12	3.29643e-08	0.282	0.141
ENSG00000232956	SNHG15	4	0.292479	2.51161e-07	0.00390355	0.324	0.211
ENSG00000173457	PPP1R14B	4	0.291504	1.52912e-08	0.000237656	0.306	0.183
ENSG00000114942	EEF1B2	4	0.288825	8.95906e-17	1.39242e-12	0.906	0.785
ENSG00000155096	AZIN1	4	0.287451	1.23487e-09	1.91924e-05	0.306	0.178
ENSG00000265972	TXNIP	4	0.286346	8.09426e-09	0.000125801	0.887	0.796
ENSG00000112149	CD83	4	0.28619	8.95689e-09	0.000139208	0.349	0.217
ENSG00000118503	TNFAIP3	4	0.286098	1.03214e-06	0.0160415	0.477	0.365
ENSG00000198938	MT-CO3	4	0.284382	4.30966e-21	6.69808e-17	0.997	0.969
ENSG00000188846	RPL14	4	0.282241	5.99627e-29	9.31941e-25	0.976	0.952
ENSG00000105835	NAMPT	4	0.280393	1.08135e-07	0.00168063	0.362	0.243
ENSG00000204387	C6orf48	4	0.277517	3.63502e-10	5.64955e-06	0.748	0.621
ENSG00000133872	SARAF	4	0.275915	3.90563e-09	6.07012e-05	0.78	0.691
ENSG00000108106	UBE2S	4	0.274954	2.17873e-09	3.38618e-05	0.33	0.197
ENSG00000231721	LINC-PINT	4	0.274405	7.844e-07	0.0121911	0.255	0.155
ENSG00000124614	RPS10	4	0.274282	4.22908e-26	6.57284e-22	0.976	0.928
ENSG00000089737	DDX24	4	0.264417	1.37376e-06	0.021351	0.641	0.54
ENSG00000189159	HN1	4	0.263735	3.30171e-07	0.00513151	0.555	0.429
ENSG00000179119	SPTY2D1	4	0.262766	4.76906e-09	7.41207e-05	0.265	0.148
ENSG00000172809	RPL38	4	0.261755	1.55367e-27	2.41472e-23	0.992	0.956
ENSG00000167526	RPL13	4	0.261311	1.37867e-33	2.14273e-29	0.989	0.979
ENSG00000067334	DNTTIP2	4	0.256873	1.9891e-08	0.000309145	0.314	0.193
ENSG00000154640	BTG3	4	0.256864	5.67896e-09	8.82625e-05	0.507	0.354
ENSG00000108107	RPL28	4	0.256589	1.02156e-33	1.5877e-29	0.992	0.983
ENSG00000137309	HMGA1	4	0.254003	1.64591e-06	0.0255807	0.33	0.226
ENSG00000146278	PNRC1	4	0.250298	1.79658e-06	0.0279225	0.48	0.362

## Sheet: Cluster_5_diff_significant
Gene	Gene_name	cluster	avg_logFC	p_val	p_val_adj	pct.1	pct.2
ENSG00000117632	STMN1	5	2.1196	4.15683e-107	6.46055e-103	0.961	0.241
ENSG00000123416	TUBA1B	5	1.80121	3.81738e-62	5.93297e-58	0.929	0.42
ENSG00000166803	KIAA0101	5	1.75758	7.61007e-154	1.18276e-149	0.835	0.081
ENSG00000196230	TUBB	5	1.7465	7.94938e-68	1.23549e-63	0.921	0.325
ENSG00000131747	TOP2A	5	1.52081	7.41738e-157	1.15281e-152	0.717	0.05
ENSG00000176890	TYMS	5	1.48948	6.77896e-158	1.05359e-153	0.701	0.049
ENSG00000132646	PCNA	5	1.42149	1.24769e-73	1.93915e-69	0.772	0.169
ENSG00000128951	DUT	5	1.4152	1.23523e-55	1.91979e-51	0.843	0.298
ENSG00000137804	NUSAP1	5	1.37888	1.54374e-117	2.39928e-113	0.677	0.068
ENSG00000198830	HMGN2	5	1.25244	9.13113e-50	1.41916e-45	0.945	0.607
ENSG00000167900	TK1	5	1.23725	1.04038e-135	1.61695e-131	0.598	0.039
ENSG00000164032	H2AFZ	5	1.18349	1.07486e-49	1.67055e-45	0.945	0.56
ENSG00000148773	MKI67	5	1.17952	4.93066e-146	7.66324e-142	0.606	0.035
ENSG00000175063	UBE2C	5	1.17718	1.30016e-94	2.0207e-90	0.488	0.04
ENSG00000117724	CENPF	5	1.1474	6.44058e-82	1.001e-77	0.528	0.057
ENSG00000124795	DEK	5	1.13141	9.39387e-54	1.46e-49	0.929	0.445
ENSG00000178999	AURKB	5	1.08954	3.98245e-136	6.18953e-132	0.528	0.027
ENSG00000189403	HMGB1	5	1.07356	4.33484e-52	6.73721e-48	0.984	0.843
ENSG00000166508	MCM7	5	1.06892	3.42872e-81	5.32891e-77	0.606	0.081
ENSG00000066279	ASPM	5	1.04621	2.58561e-101	4.01855e-97	0.425	0.024
ENSG00000173207	CKS1B	5	1.02482	1.34144e-78	2.08487e-74	0.638	0.092
ENSG00000122952	ZWINT	5	1.01396	1.57359e-123	2.44567e-119	0.567	0.039
ENSG00000188486	H2AFX	5	1.00759	1.22715e-51	1.90724e-47	0.661	0.156
ENSG00000164104	HMGB2	5	1.00585	8.63018e-34	1.3413e-29	0.961	0.757
ENSG00000113810	SMC4	5	1.00038	8.51353e-45	1.32317e-40	0.85	0.304
ENSG00000136824	SMC2	5	0.986791	5.11222e-113	7.94542e-109	0.654	0.062
ENSG00000089685	BIRC5	5	0.980084	4.1725e-138	6.4849e-134	0.488	0.021
ENSG00000069275	NUCKS1	5	0.979903	7.67531e-47	1.1929e-42	0.929	0.412
ENSG00000105011	ASF1B	5	0.947792	1.70737e-122	2.65359e-118	0.598	0.045
ENSG00000171848	RRM2	5	0.935649	1.29425e-112	2.01153e-108	0.433	0.021
ENSG00000164109	MAD2L1	5	0.881633	2.89605e-77	4.50104e-73	0.559	0.069
ENSG00000119969	HELLS	5	0.874546	7.31985e-50	1.13765e-45	0.551	0.105
ENSG00000132780	NASP	5	0.863151	1.22318e-42	1.90107e-38	0.717	0.206
ENSG00000106268	NUDT1	5	0.862685	1.0637e-50	1.6532e-46	0.685	0.159
ENSG00000099901	RANBP1	5	0.848844	5.33961e-28	8.29882e-24	0.803	0.382
ENSG00000187514	PTMA	5	0.837178	1.10245e-48	1.71343e-44	1	0.963
ENSG00000213551	DNAJC9	5	0.822089	1.08274e-54	1.6828e-50	0.654	0.132
ENSG00000228716	DHFR	5	0.822054	2.4085e-74	3.7433e-70	0.48	0.051
ENSG00000213145	CRIP1	5	0.820456	3.03388e-22	4.71526e-18	0.913	0.732
ENSG00000100453	GZMB	5	0.819821	5.90361e-18	9.17539e-14	0.85	0.581
ENSG00000100526	CDKN3	5	0.818626	3.32834e-68	5.1729e-64	0.425	0.043
ENSG00000125835	SNRPB	5	0.818456	5.15679e-33	8.01468e-29	0.921	0.515
ENSG00000092853	CLSPN	5	0.817616	2.42793e-72	3.77348e-68	0.559	0.073
ENSG00000160298	C21orf58	5	0.811893	8.17854e-113	1.27111e-108	0.441	0.022
ENSG00000077152	UBE2T	5	0.810539	5.61556e-71	8.72771e-67	0.528	0.066
ENSG00000134291	TMEM106C	5	0.810101	3.49732e-57	5.43554e-53	0.638	0.124
ENSG00000120802	TMPO	5	0.792752	1.85047e-41	2.876e-37	0.677	0.181
ENSG00000143977	SNRPG	5	0.791215	2.60659e-34	4.05116e-30	0.921	0.47
ENSG00000184990	SIVA1	5	0.79043	4.11513e-40	6.39574e-36	0.811	0.283
ENSG00000161547	SRSF2	5	0.772434	1.2053e-28	1.87328e-24	0.89	0.484
ENSG00000105968	H2AFV	5	0.7665	8.77924e-29	1.36447e-24	0.827	0.429
ENSG00000136938	ANP32B	5	0.764143	9.71561e-31	1.51e-26	0.858	0.49
ENSG00000122566	HNRNPA2B1	5	0.760633	8.28268e-33	1.28729e-28	0.953	0.668
ENSG00000123136	DDX39A	5	0.753308	9.18021e-52	1.42679e-47	0.622	0.128
ENSG00000081870	HSPB11	5	0.745937	1.68435e-37	2.61782e-33	0.701	0.208
ENSG00000170540	ARL6IP1	5	0.745601	6.04398e-15	9.39355e-11	0.819	0.489
ENSG00000130520	LSM4	5	0.736271	4.74377e-34	7.37276e-30	0.669	0.207
ENSG00000277632	CCL3	5	0.72666	8.37522e-08	0.00130168	0.512	0.294
ENSG00000075218	GTSE1	5	0.725687	1.7276e-138	2.68503e-134	0.409	0.011
ENSG00000122565	CBX3	5	0.72425	4.77016e-27	7.41379e-23	0.89	0.497
ENSG00000176208	ATAD5	5	0.723382	1.39541e-97	2.16875e-93	0.449	0.029
ENSG00000143228	NUF2	5	0.723151	1.21398e-107	1.88677e-103	0.449	0.025
ENSG00000196262	PPIA	5	0.721911	1.05412e-28	1.63832e-24	0.969	0.805
ENSG00000113648	H2AFY	5	0.708862	3.00383e-33	4.66856e-29	0.685	0.229
ENSG00000143401	ANP32E	5	0.706245	2.27921e-34	3.54235e-30	0.724	0.243
ENSG00000162607	USP1	5	0.699002	8.74036e-43	1.35843e-38	0.52	0.104
ENSG00000132341	RAN	5	0.697333	3.36412e-24	5.22851e-20	0.89	0.596
ENSG00000143742	SRP9	5	0.697069	1.60097e-29	2.48823e-25	0.787	0.312
ENSG00000130816	DNMT1	5	0.695194	1.58297e-32	2.46025e-28	0.551	0.154
ENSG00000169813	HNRNPF	5	0.694432	5.97537e-25	9.28691e-21	0.74	0.332
ENSG00000156802	ATAD2	5	0.691897	3.20258e-57	4.97745e-53	0.402	0.046
ENSG00000188529	SRSF10	5	0.691495	8.07281e-27	1.25468e-22	0.795	0.357
ENSG00000117399	CDC20	5	0.689894	8.40211e-53	1.30586e-48	0.307	0.028
ENSG00000075624	ACTB	5	0.688908	1.79809e-27	2.7946e-23	0.992	0.933
ENSG00000134333	LDHA	5	0.687128	6.40694e-23	9.95767e-19	0.843	0.495
ENSG00000106399	RPA3	5	0.686002	3.33542e-20	5.18391e-16	0.677	0.323
ENSG00000164754	RAD21	5	0.682757	2.28475e-24	3.55096e-20	0.638	0.249
ENSG00000112029	FBXO5	5	0.682584	2.52639e-81	3.92652e-77	0.37	0.024
ENSG00000176340	COX8A	5	0.682301	3.13376e-27	4.87049e-23	0.937	0.697
ENSG00000079616	KIF22	5	0.680942	2.48334e-53	3.85961e-49	0.551	0.096
ENSG00000153048	CARHSP1	5	0.679322	1.75197e-27	2.72292e-23	0.677	0.248
ENSG00000170312	CDK1	5	0.678607	1.28692e-97	2.00014e-93	0.472	0.033
ENSG00000170144	HNRNPA3	5	0.675007	1.93556e-21	3.00825e-17	0.858	0.478
ENSG00000198901	PRC1	5	0.673241	7.90843e-79	1.22913e-74	0.386	0.027
ENSG00000167088	SNRPD1	5	0.67172	2.4851e-30	3.86235e-26	0.74	0.282
ENSG00000100632	ERH	5	0.670665	5.86824e-24	9.12041e-20	0.756	0.344
ENSG00000166801	FAM111A	5	0.667893	4.1598e-48	6.46517e-44	0.512	0.089
ENSG00000174021	GNG5	5	0.667612	3.86437e-23	6.006e-19	0.874	0.515
ENSG00000185088	RPS27L	5	0.663778	4.80593e-17	7.46938e-13	0.795	0.449
ENSG00000165916	PSMC3	5	0.658341	2.40346e-34	3.73546e-30	0.661	0.193
ENSG00000125944	HNRNPR	5	0.658056	4.01248e-27	6.2362e-23	0.709	0.272
ENSG00000169738	DCXR	5	0.657599	7.31886e-26	1.1375e-21	0.677	0.252
ENSG00000072571	HMMR	5	0.654736	7.1806e-80	1.11601e-75	0.315	0.016
ENSG00000172531	PPP1CA	5	0.650353	3.77221e-25	5.86276e-21	0.835	0.404
ENSG00000102879	CORO1A	5	0.649292	2.30878e-28	3.58831e-24	0.976	0.745
ENSG00000005022	SLC25A5	5	0.649198	1.35172e-23	2.10084e-19	0.866	0.498
ENSG00000151725	CENPU	5	0.6478	1.56383e-89	2.43051e-85	0.441	0.032
ENSG00000074800	ENO1	5	0.646247	2.0064e-17	3.11834e-13	0.898	0.559
ENSG00000167747	C19orf48	5	0.644126	1.848e-43	2.87216e-39	0.441	0.076
ENSG00000108518	PFN1	5	0.643599	7.72191e-31	1.20014e-26	1	0.914
ENSG00000198502	HLA-DRB5	5	0.64045	3.01855e-21	4.69143e-17	0.874	0.466
ENSG00000129810	SGOL1	5	0.633561	3.93202e-94	6.11114e-90	0.378	0.02
ENSG00000169689	STRA13	5	0.632908	2.11517e-31	3.2874e-27	0.606	0.178
ENSG00000182628	SKA2	5	0.630749	1.33912e-37	2.08126e-33	0.661	0.176
ENSG00000145386	CCNA2	5	0.630389	2.23004e-74	3.46592e-70	0.339	0.021
ENSG00000100297	MCM5	5	0.629381	3.70835e-35	5.76352e-31	0.48	0.107
ENSG00000127483	HP1BP3	5	0.628075	1.48931e-23	2.31469e-19	0.669	0.254
ENSG00000141552	ANAPC11	5	0.625895	2.07662e-26	3.22748e-22	0.803	0.35
ENSG00000116670	MAD2L2	5	0.624839	3.36653e-35	5.23226e-31	0.646	0.177
ENSG00000156234	CXCL13	5	0.624592	1.63435e-10	2.54011e-06	0.843	0.617
ENSG00000104889	RNASEH2A	5	0.623735	2.05073e-46	3.18724e-42	0.425	0.066
ENSG00000106355	LSM5	5	0.620463	6.00488e-23	9.33279e-19	0.654	0.254
ENSG00000164985	PSIP1	5	0.617514	7.11069e-28	1.10514e-23	0.677	0.237
ENSG00000013810	TACC3	5	0.616292	4.59079e-60	7.13501e-56	0.441	0.053
ENSG00000125148	MT2A	5	0.615641	5.1212e-19	7.95937e-15	0.921	0.717
ENSG00000112118	MCM3	5	0.615586	1.66254e-42	2.58391e-38	0.441	0.076
ENSG00000029993	HMGB3	5	0.615553	3.80279e-57	5.91029e-53	0.339	0.032
ENSG00000164111	ANXA5	5	0.614672	4.1521e-19	6.45319e-15	0.724	0.347
ENSG00000106462	EZH2	5	0.613624	4.91748e-51	7.64275e-47	0.504	0.082
ENSG00000237649	KIFC1	5	0.611046	7.37908e-114	1.14686e-109	0.386	0.015
ENSG00000109881	CCDC34	5	0.610726	3.49155e-65	5.42657e-61	0.402	0.039
ENSG00000153044	CENPH	5	0.610604	3.45933e-60	5.3765e-56	0.417	0.047
ENSG00000175334	BANF1	5	0.610447	9.82286e-20	1.52667e-15	0.709	0.329
ENSG00000157456	CCNB2	5	0.608013	2.8702e-79	4.46087e-75	0.346	0.021
ENSG00000170515	PA2G4	5	0.605822	1.16876e-27	1.81649e-23	0.732	0.274
ENSG00000170779	CDCA4	5	0.60299	2.10213e-53	3.26712e-49	0.378	0.043
ENSG00000138182	KIF20B	5	0.599691	3.4185e-36	5.31304e-32	0.504	0.111
ENSG00000168393	DTYMK	5	0.59914	3.6251e-45	5.63413e-41	0.402	0.06
ENSG00000183648	NDUFB1	5	0.599054	1.21437e-17	1.88738e-13	0.843	0.496
ENSG00000204287	HLA-DRA	5	0.596668	7.23599e-15	1.12462e-10	0.811	0.513
ENSG00000042753	AP2S1	5	0.595966	1.11562e-23	1.73389e-19	0.693	0.265
ENSG00000168496	FEN1	5	0.59427	1.02992e-72	1.6007e-68	0.425	0.039
ENSG00000088325	TPX2	5	0.593907	8.94735e-60	1.3906e-55	0.362	0.035
ENSG00000171314	PGAM1	5	0.593476	9.54221e-18	1.48305e-13	0.795	0.428
ENSG00000205581	HMGN1	5	0.592036	3.73576e-24	5.80612e-20	0.937	0.649
ENSG00000142856	ITGB3BP	5	0.591136	6.19472e-39	9.62784e-35	0.402	0.068
ENSG00000213347	MXD3	5	0.590213	2.95977e-72	4.60007e-68	0.283	0.014
ENSG00000213585	VDAC1	5	0.589837	1.66615e-20	2.58953e-16	0.669	0.276
ENSG00000172922	RNASEH2C	5	0.588341	4.29373e-30	6.67331e-26	0.567	0.161
ENSG00000163535	SGOL2	5	0.588094	2.30129e-72	3.57667e-68	0.276	0.013
ENSG00000100028	SNRPD3	5	0.583882	3.38816e-25	5.26587e-21	0.693	0.266
ENSG00000154723	ATP5J	5	0.58362	1.10225e-19	1.71312e-15	0.866	0.493
ENSG00000100749	VRK1	5	0.583477	4.10218e-47	6.37562e-43	0.48	0.08
ENSG00000203760	CENPW	5	0.582211	8.7657e-66	1.36237e-61	0.378	0.034
ENSG00000026025	VIM	5	0.579931	9.72562e-17	1.51156e-12	0.913	0.735
ENSG00000197061	HIST1H4C	5	0.57941	8.54123e-12	1.32748e-07	0.449	0.201
ENSG00000143933	CALM2	5	0.574722	1.88486e-16	2.92944e-12	0.85	0.611
ENSG00000126787	DLGAP5	5	0.571278	2.4918e-90	3.87275e-86	0.299	0.011
ENSG00000142230	SAE1	5	0.569951	2.01948e-26	3.13868e-22	0.48	0.133
ENSG00000198937	CCDC167	5	0.567582	7.98786e-22	1.24147e-17	0.528	0.176
ENSG00000240065	PSMB9	5	0.565341	9.18341e-22	1.42729e-17	0.937	0.662
ENSG00000172757	CFL1	5	0.564585	1.56475e-24	2.43193e-20	0.984	0.873
ENSG00000131153	GINS2	5	0.564478	1.05194e-41	1.63493e-37	0.331	0.043
ENSG00000111640	GAPDH	5	0.563351	8.63997e-25	1.34282e-20	1	0.934
ENSG00000041357	PSMA4	5	0.561773	1.76404e-21	2.74168e-17	0.732	0.322
ENSG00000119640	ACYP1	5	0.56175	3.4562e-30	5.37162e-26	0.567	0.158
ENSG00000187951	ARHGAP11B	5	0.560308	4.53886e-52	7.0543e-48	0.394	0.047
ENSG00000183011	NAA38	5	0.560159	3.39799e-18	5.28116e-14	0.74	0.369
ENSG00000144354	CDCA7	5	0.559452	4.63005e-29	7.19602e-25	0.323	0.059
ENSG00000149929	HIRIP3	5	0.55859	4.56921e-61	7.10146e-57	0.425	0.047
ENSG00000217555	CKLF	5	0.554072	2.88385e-19	4.48208e-15	0.906	0.545
ENSG00000160014	CALM3	5	0.554064	1.43454e-15	2.22956e-11	0.803	0.49
ENSG00000111669	TPI1	5	0.553569	6.1391e-16	9.54139e-12	0.906	0.665
ENSG00000138185	ENTPD1	5	0.550911	9.22721e-17	1.43409e-12	0.614	0.255
ENSG00000138778	CENPE	5	0.549939	1.15448e-43	1.79429e-39	0.331	0.04
ENSG00000019582	CD74	5	0.548269	1.70224e-15	2.64562e-11	0.937	0.804
ENSG00000169564	PCBP1	5	0.545701	9.66541e-19	1.5022e-14	0.772	0.395
ENSG00000084207	GSTP1	5	0.544462	1.36713e-14	2.12479e-10	0.748	0.436
ENSG00000078668	VDAC3	5	0.54421	1.41845e-26	2.20455e-22	0.559	0.17
ENSG00000149554	CHEK1	5	0.543946	1.80327e-36	2.80264e-32	0.323	0.047
ENSG00000132507	EIF5A	5	0.541176	1.80434e-20	2.80431e-16	0.622	0.232
ENSG00000170860	LSM3	5	0.540194	6.62487e-26	1.02964e-21	0.724	0.276
ENSG00000127564	PKMYT1	5	0.539885	5.68296e-85	8.83246e-81	0.291	0.011
ENSG00000163565	IFI16	5	0.539345	7.23803e-18	1.12493e-13	0.835	0.483
ENSG00000091651	ORC6	5	0.537766	7.36333e-76	1.14441e-71	0.354	0.024
ENSG00000167513	CDT1	5	0.532471	5.94243e-51	9.23572e-47	0.346	0.039
ENSG00000102054	RBBP7	5	0.525335	7.60719e-29	1.18231e-24	0.559	0.158
ENSG00000119335	SET	5	0.524696	3.33721e-15	5.18669e-11	0.638	0.294
ENSG00000146670	CDCA5	5	0.522521	5.44389e-66	8.4609e-62	0.268	0.014
ENSG00000111247	RAD51AP1	5	0.521091	1.40036e-61	2.17645e-57	0.283	0.018
ENSG00000103275	UBE2I	5	0.52108	7.33021e-20	1.13926e-15	0.74	0.331
ENSG00000129534	MIS18BP1	5	0.520134	1.48558e-35	2.30888e-31	0.567	0.137
ENSG00000139618	BRCA2	5	0.519664	3.6783e-53	5.71681e-49	0.291	0.024
ENSG00000113368	LMNB1	5	0.5183	1.34124e-29	2.08455e-25	0.449	0.106
ENSG00000134453	RBM17	5	0.517679	6.64928e-21	1.03343e-16	0.638	0.243
ENSG00000113387	SUB1	5	0.514719	1.16282e-12	1.80726e-08	0.906	0.697
ENSG00000137812	CASC5	5	0.512755	2.06193e-64	3.20465e-60	0.299	0.019
ENSG00000106588	PSMA2	5	0.510321	2.44013e-15	3.79245e-11	0.78	0.44
ENSG00000166451	CENPN	5	0.508831	1.4594e-58	2.26821e-54	0.331	0.029
ENSG00000164611	PTTG1	5	0.508568	1.12717e-10	1.75184e-06	0.669	0.371
ENSG00000125977	EIF2S2	5	0.507116	2.2177e-17	3.44674e-13	0.78	0.398
ENSG00000182054	IDH2	5	0.505209	6.33077e-15	9.83929e-11	0.591	0.272
ENSG00000100387	RBX1	5	0.503489	2.60083e-14	4.04221e-10	0.732	0.408
ENSG00000138668	HNRNPD	5	0.50117	4.39669e-20	6.83333e-16	0.591	0.226
ENSG00000255302	EID1	5	0.50083	3.6865e-16	5.72957e-12	0.85	0.489
ENSG00000235162	C12orf75	5	0.498808	1.04927e-19	1.63077e-15	0.614	0.234
ENSG00000143870	PDIA6	5	0.498467	5.34269e-16	8.3036e-12	0.677	0.318
ENSG00000164687	FABP5	5	0.498431	1.03819e-17	1.61356e-13	0.701	0.307
ENSG00000162704	ARPC5	5	0.497926	1.79287e-14	2.78648e-10	0.709	0.381
ENSG00000165948	IFI27L1	5	0.497212	3.52809e-31	5.48335e-27	0.37	0.071
ENSG00000138376	BARD1	5	0.496107	6.06155e-38	9.42086e-34	0.449	0.085
ENSG00000162385	MAGOH	5	0.495283	7.75715e-22	1.20562e-17	0.724	0.3
ENSG00000205937	RNPS1	5	0.495172	3.03658e-21	4.71946e-17	0.583	0.211
ENSG00000104738	MCM4	5	0.49371	3.48455e-40	5.41568e-36	0.299	0.036
ENSG00000137563	GGH	5	0.492813	3.79389e-70	5.89647e-66	0.339	0.024
ENSG00000119013	NDUFB3	5	0.491723	3.48908e-18	5.42272e-14	0.709	0.316
ENSG00000133226	SRRM1	5	0.491356	1.47075e-17	2.28583e-13	0.74	0.346
ENSG00000108055	SMC3	5	0.489848	1.62843e-19	2.53091e-15	0.535	0.195
ENSG00000127337	YEATS4	5	0.488591	3.49338e-30	5.42942e-26	0.409	0.088
ENSG00000124562	SNRPC	5	0.488216	6.27992e-17	9.76026e-13	0.583	0.23
ENSG00000072501	SMC1A	5	0.487408	2.97555e-22	4.6246e-18	0.362	0.09
ENSG00000119403	PHF19	5	0.486894	2.56914e-38	3.99296e-34	0.441	0.082
ENSG00000167460	TPM4	5	0.486251	1.34996e-20	2.09811e-16	0.606	0.223
ENSG00000111011	RSRC2	5	0.483622	2.4508e-17	3.80903e-13	0.787	0.403
ENSG00000100911	PSME2	5	0.483417	6.20972e-16	9.65115e-12	0.898	0.591
ENSG00000109805	NCAPG	5	0.482601	1.70761e-70	2.65396e-66	0.307	0.018
ENSG00000162521	RBBP4	5	0.481894	6.60558e-24	1.02664e-19	0.567	0.182
ENSG00000128708	HAT1	5	0.481633	9.30969e-20	1.44691e-15	0.441	0.136
ENSG00000065978	YBX1	5	0.481032	5.47705e-15	8.51243e-11	0.913	0.694
ENSG00000277791	PSMB3	5	0.479101	2.34349e-16	3.64226e-12	0.843	0.462
ENSG00000138180	CEP55	5	0.478097	1.38578e-66	2.15378e-62	0.331	0.024
ENSG00000177917	ARL6IP6	5	0.476214	1.59314e-19	2.47606e-15	0.488	0.162
ENSG00000148834	GSTO1	5	0.473737	7.02019e-13	1.09108e-08	0.646	0.319
ENSG00000211450	C11orf31	5	0.472865	3.47368e-12	5.39879e-08	0.819	0.489
ENSG00000111639	MRPL51	5	0.470889	8.63987e-16	1.34281e-11	0.717	0.362
ENSG00000178878	APOLD1	5	0.470522	1.25543e-13	1.9512e-09	0.362	0.121
ENSG00000196126	HLA-DRB1	5	0.470399	7.44623e-12	1.15729e-07	0.874	0.644
ENSG00000143621	ILF2	5	0.470081	2.81615e-18	4.37686e-14	0.63	0.252
ENSG00000163918	RFC4	5	0.468862	7.94945e-27	1.2355e-22	0.331	0.066
ENSG00000197451	HNRNPAB	5	0.467259	9.72993e-22	1.51223e-17	0.543	0.179
ENSG00000119705	SLIRP	5	0.466269	4.63242e-16	7.1997e-12	0.622	0.267
ENSG00000198168	SVIP	5	0.464785	4.11924e-13	6.40212e-09	0.598	0.288
ENSG00000094916	CBX5	5	0.464479	2.60009e-28	4.04106e-24	0.465	0.115
ENSG00000152082	MZT2B	5	0.462517	6.44082e-14	1.00103e-09	0.701	0.355
ENSG00000121774	KHDRBS1	5	0.461792	3.43023e-18	5.33126e-14	0.583	0.228
ENSG00000167461	RAB8A	5	0.459927	2.53676e-24	3.94264e-20	0.48	0.132
ENSG00000169607	CKAP2L	5	0.458986	2.46857e-67	3.83666e-63	0.307	0.019
ENSG00000120699	EXOSC8	5	0.458928	5.70658e-23	8.86916e-19	0.496	0.147
ENSG00000177156	TALDO1	5	0.457992	3.18188e-19	4.94528e-15	0.63	0.249
ENSG00000115053	NCL	5	0.457241	9.39687e-11	1.46046e-06	0.717	0.397
ENSG00000182004	SNRPE	5	0.456872	2.20825e-16	3.43207e-12	0.772	0.426
ENSG00000124733	MEA1	5	0.456602	7.54086e-13	1.172e-08	0.449	0.185
ENSG00000006625	GGCT	5	0.45614	6.7995e-19	1.05678e-14	0.425	0.131
ENSG00000178035	IMPDH2	5	0.452851	6.6316e-15	1.03068e-10	0.378	0.128
ENSG00000121211	MND1	5	0.452689	5.63107e-85	8.7518e-81	0.291	0.011
ENSG00000108384	RAD51C	5	0.450144	6.40145e-28	9.94913e-24	0.425	0.097
ENSG00000189057	FAM111B	5	0.446316	1.99206e-70	3.09606e-66	0.315	0.019
ENSG00000145833	DDX46	5	0.445754	1.51567e-13	2.35565e-09	0.654	0.303
ENSG00000126067	PSMB2	5	0.445536	8.46075e-18	1.31497e-13	0.74	0.337
ENSG00000231607	DLEU2	5	0.44534	2.76814e-54	4.30224e-50	0.37	0.04
ENSG00000123219	CENPK	5	0.444946	4.95185e-24	7.69617e-20	0.409	0.104
ENSG00000163466	ARPC2	5	0.444757	1.52276e-14	2.36667e-10	0.945	0.752
ENSG00000094804	CDC6	5	0.444137	4.90587e-52	7.6247e-48	0.276	0.022
ENSG00000152253	SPC25	5	0.443708	1.14945e-79	1.78647e-75	0.268	0.01
ENSG00000111775	COX6A1	5	0.443443	1.36985e-12	2.12903e-08	0.874	0.617
ENSG00000096092	TMEM14A	5	0.443332	1.04182e-15	1.6192e-11	0.441	0.156
ENSG00000204899	MZT1	5	0.442234	1.09541e-24	1.70249e-20	0.496	0.141
ENSG00000166037	CEP57	5	0.440358	1.0084e-19	1.56725e-15	0.457	0.145
ENSG00000147274	RBMX	5	0.439696	2.22654e-13	3.4605e-09	0.85	0.533
ENSG00000128340	RAC2	5	0.436587	2.37816e-12	3.69614e-08	0.898	0.73
ENSG00000134574	DDB2	5	0.435962	8.20932e-22	1.27589e-17	0.378	0.097
ENSG00000141522	ARHGDIA	5	0.435632	7.06496e-16	1.09804e-11	0.732	0.348
ENSG00000122705	CLTA	5	0.434839	4.02387e-19	6.25391e-15	0.685	0.282
ENSG00000112081	SRSF3	5	0.434661	5.56201e-14	8.64448e-10	0.866	0.585
ENSG00000196735	HLA-DQA1	5	0.433826	7.08306e-12	1.10085e-07	0.622	0.319
ENSG00000067225	PKM	5	0.433297	1.05817e-12	1.64461e-08	0.78	0.433
ENSG00000125970	RALY	5	0.431655	6.82724e-15	1.06109e-10	0.677	0.324
ENSG00000140525	FANCI	5	0.430928	3.90173e-53	6.06408e-49	0.268	0.02
ENSG00000163781	TOPBP1	5	0.430483	8.73982e-29	1.35834e-24	0.299	0.05
ENSG00000188612	SUMO2	5	0.427501	3.66465e-14	5.6956e-10	0.945	0.734
ENSG00000073111	MCM2	5	0.426913	2.31658e-28	3.60043e-24	0.252	0.037
ENSG00000137310	TCF19	5	0.426835	5.63397e-64	8.75632e-60	0.299	0.02
ENSG00000135451	TROAP	5	0.426823	4.55224e-53	7.07509e-49	0.268	0.02
ENSG00000142864	SERBP1	5	0.426677	4.77433e-13	7.42027e-09	0.795	0.462
ENSG00000123485	HJURP	5	0.426284	2.11901e-93	3.29337e-89	0.252	0.005
ENSG00000130748	TMEM160	5	0.42617	4.69818e-17	7.30192e-13	0.598	0.242
ENSG00000151366	NDUFC2	5	0.424864	3.42137e-12	5.31749e-08	0.74	0.399
ENSG00000204256	BRD2	5	0.423267	1.57299e-10	2.44474e-06	0.449	0.198
ENSG00000171960	PPIH	5	0.421895	1.38526e-25	2.15297e-21	0.512	0.142
ENSG00000144034	TPRKB	5	0.420626	3.11778e-18	4.84565e-14	0.449	0.145
ENSG00000112312	GMNN	5	0.418764	2.28072e-17	3.5447e-13	0.504	0.18
ENSG00000165389	SPTSSA	5	0.418527	3.08212e-21	4.79023e-17	0.354	0.088
ENSG00000161981	SNRNP25	5	0.418109	1.76795e-27	2.74775e-23	0.362	0.075
ENSG00000165283	STOML2	5	0.417132	4.92159e-13	7.64913e-09	0.441	0.172
ENSG00000184009	ACTG1	5	0.417069	1.00516e-11	1.56221e-07	0.961	0.875
ENSG00000118418	HMGN3	5	0.416781	4.40304e-14	6.84321e-10	0.638	0.294
ENSG00000099783	HNRNPM	5	0.416316	4.28334e-14	6.65717e-10	0.677	0.341
ENSG00000147140	NONO	5	0.415781	1.14883e-13	1.78551e-09	0.638	0.289
ENSG00000189159	HN1	5	0.415221	9.28911e-13	1.44371e-08	0.772	0.431
ENSG00000169715	MT1E	5	0.414827	6.34457e-12	9.86073e-08	0.354	0.136
ENSG00000143727	ACP1	5	0.41341	3.1696e-13	4.92619e-09	0.567	0.258
ENSG00000077514	POLD3	5	0.413027	1.58888e-41	2.46944e-37	0.299	0.035
ENSG00000239672	NME1	5	0.412562	3.36855e-13	5.2354e-09	0.449	0.181
ENSG00000140365	COMMD4	5	0.411107	1.16798e-22	1.81528e-18	0.472	0.136
ENSG00000014641	MDH1	5	0.410978	1.67854e-14	2.60879e-10	0.622	0.286
ENSG00000049541	RFC2	5	0.410589	2.84672e-20	4.42437e-16	0.291	0.066
ENSG00000185651	UBE2L3	5	0.409273	8.89327e-15	1.38219e-10	0.693	0.327
ENSG00000160446	ZDHHC12	5	0.408654	1.86072e-23	2.89194e-19	0.449	0.122
ENSG00000070081	NUCB2	5	0.407471	4.2502e-19	6.60566e-15	0.504	0.171
ENSG00000009954	BAZ1B	5	0.407364	4.38063e-19	6.80837e-15	0.441	0.142
ENSG00000116350	SRSF4	5	0.406807	2.14504e-19	3.33382e-15	0.512	0.172
ENSG00000148229	POLE3	5	0.406638	6.49848e-22	1.00999e-17	0.472	0.137
ENSG00000118363	SPCS2	5	0.40656	5.41539e-13	8.41659e-09	0.709	0.37
ENSG00000138175	ARL3	5	0.406031	4.2209e-15	6.56013e-11	0.409	0.143
ENSG00000198176	TFDP1	5	0.404638	3.5518e-23	5.5202e-19	0.386	0.094
ENSG00000102007	PLP2	5	0.404223	7.91317e-11	1.22986e-06	0.764	0.472
ENSG00000130770	ATPIF1	5	0.40395	2.61237e-12	4.06014e-08	0.874	0.604
ENSG00000277734	TRAC	5	0.403831	1.08233e-11	1.68216e-07	0.961	0.787
ENSG00000067560	RHOA	5	0.403047	1.60198e-11	2.48979e-07	0.89	0.644
ENSG00000080986	NDC80	5	0.400213	1.31577e-33	2.04496e-29	0.378	0.066
ENSG00000069849	ATP1B3	5	0.398858	1.09312e-15	1.69892e-11	0.575	0.237
ENSG00000187109	NAP1L1	5	0.398014	9.16181e-12	1.42393e-07	0.937	0.722
ENSG00000198668	CALM1	5	0.397148	1.52946e-12	2.37709e-08	0.929	0.77
ENSG00000166333	ILK	5	0.396685	4.94136e-16	7.67986e-12	0.37	0.111
ENSG00000116560	SFPQ	5	0.39529	1.61448e-17	2.50923e-13	0.583	0.223
ENSG00000100941	PNN	5	0.395219	1.7625e-10	2.73927e-06	0.661	0.362
ENSG00000161800	RACGAP1	5	0.394909	1.55237e-55	2.41269e-51	0.268	0.018
ENSG00000135441	BLOC1S1	5	0.394793	7.52743e-11	1.16991e-06	0.819	0.5
ENSG00000165527	ARF6	5	0.394038	4.03282e-12	6.26781e-08	0.598	0.291
ENSG00000106153	CHCHD2	5	0.394038	1.93769e-12	3.01156e-08	0.937	0.759
ENSG00000167325	RRM1	5	0.394033	3.1106e-39	4.83449e-35	0.378	0.058
ENSG00000129351	ILF3	5	0.39391	1.74807e-16	2.71686e-12	0.488	0.175
ENSG00000101773	RBBP8	5	0.39381	3.91804e-37	6.08941e-33	0.26	0.029
ENSG00000167797	CDK2AP2	5	0.393371	2.12783e-10	3.30707e-06	0.606	0.306
ENSG00000241468	ATP5J2	5	0.39311	1.58467e-11	2.4629e-07	0.85	0.581
ENSG00000132963	POMP	5	0.387819	1.74679e-11	2.71486e-07	0.78	0.46
ENSG00000137776	SLTM	5	0.38771	2.97847e-11	4.62913e-07	0.598	0.299
ENSG00000188313	PLSCR1	5	0.387704	8.9937e-14	1.3978e-09	0.425	0.156
ENSG00000102898	NUTF2	5	0.387443	3.32265e-14	5.16406e-10	0.496	0.196
ENSG00000168061	SAC3D1	5	0.387398	3.89076e-49	6.04702e-45	0.283	0.025
ENSG00000165119	HNRNPK	5	0.386885	3.4775e-12	5.40474e-08	0.858	0.553
ENSG00000065911	MTHFD2	5	0.386742	3.60304e-14	5.59985e-10	0.598	0.264
ENSG00000137288	UQCC2	5	0.385491	6.80373e-16	1.05744e-11	0.488	0.18
ENSG00000154518	ATP5G3	5	0.385441	2.157e-12	3.35241e-08	0.835	0.505
ENSG00000154473	BUB3	5	0.384706	1.54673e-09	2.40392e-05	0.661	0.409
ENSG00000071127	WDR1	5	0.384583	1.49796e-12	2.32813e-08	0.646	0.314
ENSG00000108848	LUC7L3	5	0.384242	1.53055e-14	2.37879e-10	0.701	0.325
ENSG00000163041	H3F3A	5	0.383942	5.27837e-13	8.20364e-09	0.953	0.853
ENSG00000270647	TAF15	5	0.383755	3.34523e-21	5.19916e-17	0.472	0.142
ENSG00000127445	PIN1	5	0.383557	2.98141e-13	4.6337e-09	0.606	0.283
ENSG00000196419	XRCC6	5	0.380507	1.13758e-11	1.76803e-07	0.598	0.285
ENSG00000204392	LSM2	5	0.379448	4.59794e-11	7.14611e-07	0.654	0.341
ENSG00000111665	CDCA3	5	0.378503	7.61417e-74	1.18339e-69	0.252	0.009
ENSG00000122545	2020-09-07	5	0.377635	7.09388e-13	1.10253e-08	0.827	0.509
ENSG00000166002	SMCO4	5	0.377566	5.18285e-14	8.05519e-10	0.449	0.169
ENSG00000134690	CDCA8	5	0.377431	2.29296e-80	3.56372e-76	0.26	0.009
ENSG00000185236	RAB11B	5	0.376364	4.16713e-12	6.47655e-08	0.535	0.244
ENSG00000204264	PSMB8	5	0.376337	2.89813e-11	4.50428e-07	0.843	0.525
ENSG00000184983	NDUFA6	5	0.375583	1.00827e-13	1.56706e-09	0.74	0.377
ENSG00000133119	RFC3	5	0.375572	1.20769e-51	1.87698e-47	0.276	0.022
ENSG00000145050	MANF	5	0.375571	8.61485e-12	1.33892e-07	0.488	0.214
ENSG00000135541	AHI1	5	0.373985	8.69913e-16	1.35202e-11	0.638	0.278
ENSG00000136167	LCP1	5	0.373747	4.9448e-13	7.68521e-09	0.732	0.364
ENSG00000137404	NRM	5	0.373677	5.73801e-27	8.91801e-23	0.252	0.039
ENSG00000120697	ALG5	5	0.373602	6.94212e-18	1.07894e-13	0.362	0.101
ENSG00000240972	MIF	5	0.373012	1.1751e-06	0.0182634	0.882	0.746
ENSG00000189306	RRP7A	5	0.372199	8.37971e-23	1.30237e-18	0.386	0.097
ENSG00000167005	NUDT21	5	0.37206	6.15188e-18	9.56125e-14	0.535	0.192
ENSG00000121152	NCAPH	5	0.371658	7.03394e-42	1.09322e-37	0.276	0.028
ENSG00000103187	COTL1	5	0.371564	1.09759e-08	0.000170587	0.89	0.689
ENSG00000161980	POLR3K	5	0.371315	4.93063e-16	7.66318e-12	0.323	0.093
ENSG00000087191	PSMC5	5	0.371283	1.00863e-11	1.56761e-07	0.583	0.272
ENSG00000124831	LRRFIP1	5	0.37118	1.43575e-10	2.23143e-06	0.591	0.309
ENSG00000143793	C1orf35	5	0.370851	3.9823e-15	6.1893e-11	0.386	0.131
ENSG00000101182	PSMA7	5	0.370635	3.23644e-12	5.03008e-08	0.929	0.646
ENSG00000126453	BCL2L12	5	0.367798	2.01418e-24	3.13044e-20	0.315	0.064
ENSG00000159335	PTMS	5	0.367757	1.37649e-09	2.13933e-05	0.598	0.314
ENSG00000146386	ABRACL	5	0.367188	8.55608e-09	0.000132979	0.709	0.431
ENSG00000137073	UBAP2	5	0.36518	1.40952e-18	2.19067e-14	0.268	0.059
ENSG00000178307	TMEM11	5	0.364755	2.92655e-18	4.54844e-14	0.268	0.06
ENSG00000262814	MRPL12	5	0.364366	1.37e-10	2.12926e-06	0.315	0.117
ENSG00000138398	PPIG	5	0.363471	5.60734e-14	8.71493e-10	0.709	0.349
ENSG00000127838	PNKD	5	0.363082	2.3772e-15	3.69465e-11	0.465	0.168
ENSG00000163950	SLBP	5	0.362836	1.80644e-08	0.000280756	0.559	0.305
ENSG00000011304	PTBP1	5	0.362767	3.67636e-20	5.71379e-16	0.551	0.185
ENSG00000168159	RNF187	5	0.362279	2.87043e-14	4.46123e-10	0.591	0.252
ENSG00000111843	TMEM14C	5	0.361939	1.78547e-11	2.77497e-07	0.551	0.26
ENSG00000119333	WDR34	5	0.361771	2.33904e-42	3.63534e-38	0.276	0.028
ENSG00000010244	ZNF207	5	0.361186	9.23752e-12	1.4357e-07	0.528	0.247
ENSG00000165672	PRDX3	5	0.36026	1.01312e-14	1.57459e-10	0.496	0.193
ENSG00000147889	CDKN2A	5	0.360138	1.27932e-10	1.98832e-06	0.346	0.137
ENSG00000172354	GNB2	5	0.359145	3.55288e-10	5.52189e-06	0.465	0.21
ENSG00000115091	ACTR3	5	0.358933	1.33222e-11	2.07053e-07	0.748	0.418
ENSG00000205531	NAP1L4	5	0.358787	2.70313e-12	4.2012e-08	0.701	0.349
ENSG00000144224	UBXN4	5	0.358545	4.37209e-12	6.7951e-08	0.724	0.376
ENSG00000169045	HNRNPH1	5	0.358259	3.14689e-08	0.00048909	0.583	0.325
ENSG00000188229	TUBB4B	5	0.357816	1.77997e-09	2.76643e-05	0.551	0.292
ENSG00000100281	HMGXB4	5	0.35765	5.18861e-20	8.06413e-16	0.315	0.073
ENSG00000198826	ARHGAP11A	5	0.357201	1.83357e-31	2.84973e-27	0.252	0.033
ENSG00000134809	TIMM10	5	0.356011	1.72183e-10	2.67606e-06	0.331	0.125
ENSG00000096060	FKBP5	5	0.35586	2.09932e-08	0.000326276	0.717	0.42
ENSG00000139644	TMBIM6	5	0.355556	1.02992e-09	1.6007e-05	0.835	0.565
ENSG00000025770	NCAPH2	5	0.354881	3.60242e-18	5.59888e-14	0.26	0.058
ENSG00000149136	SSRP1	5	0.354434	9.32327e-21	1.44902e-16	0.378	0.1
ENSG00000136104	RNASEH2B	5	0.354352	1.1036e-13	1.71522e-09	0.402	0.144
ENSG00000117054	ACADM	5	0.354285	1.34903e-17	2.09666e-13	0.378	0.111
ENSG00000130592	LSP1	5	0.354077	9.60841e-10	1.49334e-05	0.906	0.662
ENSG00000111196	MAGOHB	5	0.352703	9.41858e-28	1.46384e-23	0.386	0.082
ENSG00000097021	ACOT7	5	0.352643	7.35622e-25	1.1433e-20	0.346	0.074
ENSG00000140350	ANP32A	5	0.352383	1.51509e-13	2.35475e-09	0.559	0.238
ENSG00000128656	CHN1	5	0.352296	2.83036e-12	4.39894e-08	0.307	0.101
ENSG00000120265	PCMT1	5	0.352174	1.78299e-17	2.77112e-13	0.488	0.166
ENSG00000174720	LARP7	5	0.352126	1.84658e-11	2.86995e-07	0.504	0.23
ENSG00000015153	YAF2	5	0.35205	2.9928e-14	4.65141e-10	0.496	0.194
ENSG00000223478	RP11-545E17.3	5	0.351761	2.33543e-19	3.62973e-15	0.268	0.057
ENSG00000143811	PYCR2	5	0.350959	1.19312e-15	1.85435e-11	0.386	0.122
ENSG00000100836	PABPN1	5	0.350666	1.54105e-16	2.39509e-12	0.394	0.122
ENSG00000082515	MRPL22	5	0.350216	2.77862e-15	4.31853e-11	0.457	0.166
ENSG00000110958	PTGES3	5	0.349643	6.07069e-11	9.43506e-07	0.803	0.469
ENSG00000139343	SNRPF	5	0.349621	6.82655e-10	1.06098e-05	0.756	0.459
ENSG00000075415	SLC25A3	5	0.349283	2.51395e-10	3.90718e-06	0.874	0.572
ENSG00000188389	PDCD1	5	0.349022	1.19083e-07	0.00185079	0.472	0.243
ENSG00000087088	BAX	5	0.348831	9.02634e-14	1.40287e-09	0.677	0.315
ENSG00000111142	METAP2	5	0.347009	4.60295e-14	7.15391e-10	0.63	0.271
ENSG00000054118	THRAP3	5	0.346904	2.1165e-12	3.28946e-08	0.504	0.22
ENSG00000178691	SUZ12	5	0.346899	1.62908e-23	2.53192e-19	0.386	0.094
ENSG00000117899	MESDC2	5	0.346848	2.47536e-15	3.84721e-11	0.457	0.164
ENSG00000083896	YTHDC1	5	0.346456	3.38602e-11	5.26255e-07	0.512	0.229
ENSG00000093000	NUP50	5	0.346145	5.52397e-21	8.58535e-17	0.299	0.066
ENSG00000110108	TMEM109	5	0.345569	6.59281e-13	1.02465e-08	0.362	0.125
ENSG00000167085	PHB	5	0.345321	6.18502e-09	9.61276e-05	0.417	0.192
ENSG00000139579	NABP2	5	0.345136	4.55002e-14	7.07164e-10	0.354	0.116
ENSG00000077312	SNRPA	5	0.344985	9.36275e-13	1.45516e-08	0.465	0.192
ENSG00000101361	NOP56	5	0.344754	6.53294e-15	1.01535e-10	0.559	0.229
ENSG00000075131	TIPIN	5	0.344488	2.23844e-25	3.47899e-21	0.276	0.048
ENSG00000109685	WHSC1	5	0.344285	4.89604e-36	7.60943e-32	0.268	0.032
ENSG00000108424	KPNB1	5	0.344198	2.55831e-17	3.97613e-13	0.496	0.17
ENSG00000126698	DNAJC8	5	0.344022	6.31152e-12	9.80936e-08	0.661	0.336
ENSG00000205220	PSMB10	5	0.343848	3.03067e-11	4.71027e-07	0.677	0.342
ENSG00000184752	NDUFA12	5	0.343125	5.10253e-10	7.93034e-06	0.661	0.341
ENSG00000143549	TPM3	5	0.343077	1.4892e-09	2.31452e-05	0.787	0.517
ENSG00000020633	RUNX3	5	0.342799	2.23048e-09	3.46661e-05	0.583	0.302
ENSG00000004700	RECQL	5	0.342705	2.31545e-11	3.59867e-07	0.433	0.172
ENSG00000137133	HINT2	5	0.342684	3.77378e-11	5.86521e-07	0.457	0.193
ENSG00000069974	RAB27A	5	0.342117	1.75679e-09	2.7304e-05	0.685	0.374
ENSG00000108468	CBX1	5	0.340924	1.84116e-21	2.86153e-17	0.339	0.08
ENSG00000119397	CNTRL	5	0.340719	2.98122e-16	4.63341e-12	0.354	0.104
ENSG00000105379	ETFB	5	0.340413	2.91939e-12	4.53731e-08	0.598	0.276
ENSG00000160131	VMA21	5	0.340373	3.78654e-15	5.88504e-11	0.433	0.152
ENSG00000187741	FANCA	5	0.340256	2.16942e-28	3.37172e-24	0.26	0.039
ENSG00000154582	TCEB1	5	0.339947	1.21801e-10	1.89303e-06	0.693	0.362
ENSG00000136810	TXN	5	0.339599	3.84561e-10	5.97685e-06	0.803	0.493
ENSG00000155368	DBI	5	0.339522	3.60249e-11	5.59899e-07	0.858	0.552
ENSG00000179091	CYC1	5	0.338716	2.22616e-13	3.4599e-09	0.512	0.202
ENSG00000128272	ATF4	5	0.337822	2.90654e-06	0.0451734	0.559	0.332
ENSG00000166797	FAM96A	5	0.337629	1.30353e-11	2.02595e-07	0.449	0.185
ENSG00000159352	PSMD4	5	0.336979	6.47257e-13	1.00597e-08	0.567	0.247
ENSG00000242086	LINC00969	5	0.336504	6.2107e-22	9.65267e-18	0.394	0.101
ENSG00000231389	HLA-DPA1	5	0.335981	4.9024e-08	0.000761931	0.827	0.573
ENSG00000125871	MGME1	5	0.335899	4.81463e-18	7.4829e-14	0.354	0.097
ENSG00000113068	PFDN1	5	0.335828	1.31506e-12	2.04386e-08	0.433	0.166
ENSG00000092470	WDR76	5	0.335299	4.06922e-28	6.32439e-24	0.283	0.046
ENSG00000204435	CSNK2B	5	0.335114	2.61883e-09	4.07019e-05	0.717	0.438
ENSG00000111445	RFC5	5	0.33483	7.74939e-45	1.20441e-40	0.268	0.024
ENSG00000163507	KIAA1524	5	0.334689	1.16901e-63	1.81688e-59	0.276	0.016
ENSG00000139921	TMX1	5	0.334518	4.77339e-14	7.41881e-10	0.394	0.137
ENSG00000152240	HAUS1	5	0.334325	1.27132e-17	1.97589e-13	0.394	0.119
ENSG00000103035	PSMD7	5	0.33402	4.87066e-12	7.56998e-08	0.528	0.234
ENSG00000060762	MPC1	5	0.333471	1.91721e-11	2.97973e-07	0.417	0.167
ENSG00000165609	NUDT5	5	0.333176	3.40141e-11	5.28647e-07	0.512	0.233
ENSG00000138496	PARP9	5	0.332369	6.73769e-12	1.04717e-07	0.339	0.121
ENSG00000130429	ARPC1B	5	0.332057	1.40784e-08	0.000218807	0.835	0.573
ENSG00000133318	RTN3	5	0.331765	5.82436e-14	9.05222e-10	0.323	0.101
ENSG00000150753	CCT5	5	0.331263	1.97938e-12	3.07636e-08	0.386	0.143
ENSG00000108946	PRKAR1A	5	0.330868	4.8254e-10	7.49964e-06	0.52	0.248
ENSG00000143815	LBR	5	0.330795	2.70618e-16	4.20594e-12	0.433	0.145
ENSG00000161542	PRPSAP1	5	0.330794	2.00885e-22	3.12216e-18	0.283	0.056
ENSG00000243927	MRPS6	5	0.330683	9.17456e-11	1.42591e-06	0.583	0.284
ENSG00000135077	HAVCR2	5	0.330357	2.4198e-10	3.76086e-06	0.583	0.288
ENSG00000177963	RIC8A	5	0.329873	5.94583e-16	9.24101e-12	0.283	0.074
ENSG00000079246	XRCC5	5	0.32956	1.09876e-09	1.70769e-05	0.591	0.299
ENSG00000174891	RSRC1	5	0.328827	1.16611e-14	1.81236e-10	0.409	0.142
ENSG00000172500	FIBP	5	0.328686	5.43172e-11	8.44199e-07	0.488	0.216
ENSG00000030419	IKZF2	5	0.328453	1.91694e-11	2.97931e-07	0.252	0.076
ENSG00000172336	POP7	5	0.328266	2.29475e-24	3.5665e-20	0.354	0.077
ENSG00000100908	EMC9	5	0.327935	6.07027e-17	9.43441e-13	0.307	0.08
ENSG00000196591	HDAC2	5	0.327831	2.21443e-12	3.44167e-08	0.354	0.126
ENSG00000183726	TMEM50A	5	0.327785	7.62296e-10	1.18476e-05	0.701	0.386
ENSG00000106028	SSBP1	5	0.327021	7.07017e-10	1.09885e-05	0.559	0.276
ENSG00000131435	PDLIM4	5	0.326621	1.48739e-11	2.3117e-07	0.283	0.093
ENSG00000104897	SF3A2	5	0.325683	3.22588e-16	5.01367e-12	0.488	0.171
ENSG00000157326	DHRS4	5	0.325256	8.41569e-20	1.30797e-15	0.299	0.068
ENSG00000126768	TIMM17B	5	0.325164	1.90105e-13	2.95462e-09	0.417	0.149
ENSG00000115392	FANCL	5	0.32364	4.81775e-25	7.48775e-21	0.268	0.045
ENSG00000164919	COX6C	5	0.323565	3.39809e-10	5.28131e-06	0.937	0.706
ENSG00000175768	TOMM5	5	0.323543	2.44139e-13	3.79442e-09	0.543	0.22
ENSG00000108344	PSMD3	5	0.323161	1.33692e-18	2.07785e-14	0.346	0.093
ENSG00000148248	SURF4	5	0.323148	5.40952e-08	0.000840747	0.425	0.21
ENSG00000143771	CNIH4	5	0.323029	1.73904e-17	2.70281e-13	0.378	0.11
ENSG00000123609	NMI	5	0.323001	2.11119e-08	0.000328121	0.354	0.157
ENSG00000205809	KLRC2	5	0.322462	2.91372e-07	0.0045285	0.402	0.199
ENSG00000111237	VPS29	5	0.322458	2.70697e-10	4.20717e-06	0.622	0.327
ENSG00000173272	MZT2A	5	0.322112	9.73408e-08	0.00151287	0.606	0.351
ENSG00000106682	EIF4H	5	0.321959	1.97444e-12	3.06868e-08	0.465	0.187
ENSG00000042493	CAPG	5	0.321804	1.49101e-09	2.31733e-05	0.528	0.263
ENSG00000178741	COX5A	5	0.321132	9.20673e-10	1.43091e-05	0.78	0.444
ENSG00000105185	PDCD5	5	0.32002	4.66527e-13	7.25077e-09	0.528	0.219
ENSG00000100410	PHF5A	5	0.319129	1.26796e-16	1.97066e-12	0.472	0.161
ENSG00000103769	RAB11A	5	0.319102	1.16964e-09	1.81786e-05	0.488	0.231
ENSG00000151287	TEX30	5	0.318845	8.21573e-20	1.27689e-15	0.339	0.083
ENSG00000101084	C20orf24	5	0.31852	5.72805e-11	8.90253e-07	0.63	0.316
ENSG00000173418	NAA20	5	0.317068	2.54074e-19	3.94882e-15	0.378	0.103
ENSG00000167004	PDIA3	5	0.316477	2.66084e-08	0.000413547	0.614	0.342
ENSG00000182944	EWSR1	5	0.316249	2.59743e-09	4.03693e-05	0.528	0.253
ENSG00000105402	NAPA	5	0.315937	2.23957e-12	3.48074e-08	0.52	0.217
ENSG00000116459	ATP5F1	5	0.315403	6.94525e-07	0.0107943	0.606	0.348
ENSG00000139168	ZCRB1	5	0.314584	3.42793e-11	5.32769e-07	0.591	0.284
ENSG00000035928	RFC1	5	0.314202	2.28659e-15	3.55381e-11	0.52	0.196
ENSG00000234545	FAM133B	5	0.313444	1.48629e-10	2.30999e-06	0.559	0.269
ENSG00000117748	RPA2	5	0.313265	1.36419e-11	2.12022e-07	0.402	0.159
ENSG00000167978	SRRM2	5	0.312933	4.5725e-13	7.10658e-09	0.638	0.282
ENSG00000111229	ARPC3	5	0.312635	2.74115e-09	4.26029e-05	0.937	0.736
ENSG00000136450	SRSF1	5	0.312592	7.16801e-14	1.11405e-09	0.488	0.184
ENSG00000156136	DCK	5	0.312179	7.76602e-15	1.207e-10	0.433	0.15
ENSG00000143633	C1orf131	5	0.311489	7.65082e-12	1.18909e-07	0.291	0.094
ENSG00000155959	VBP1	5	0.311437	7.17774e-11	1.11557e-06	0.409	0.169
ENSG00000013275	PSMC4	5	0.310952	3.38129e-12	5.25521e-08	0.48	0.202
ENSG00000086598	TMED2	5	0.310673	4.59015e-09	7.134e-05	0.488	0.236
ENSG00000149923	PPP4C	5	0.310109	6.58389e-14	1.02327e-09	0.622	0.266
ENSG00000165264	NDUFB6	5	0.310103	9.34264e-10	1.45203e-05	0.551	0.273
ENSG00000143420	ENSA	5	0.309951	1.89687e-06	0.0294811	0.654	0.436
ENSG00000117691	NENF	5	0.30941	2.3232e-15	3.61072e-11	0.417	0.138
ENSG00000135316	SYNCRIP	5	0.309299	4.0104e-11	6.23297e-07	0.441	0.184
ENSG00000177733	HNRNPA0	5	0.308855	6.57525e-09	0.000102193	0.669	0.386
ENSG00000096746	HNRNPH3	5	0.308066	1.959e-08	0.000304468	0.63	0.362
ENSG00000106615	RHEB	5	0.307451	1.12837e-10	1.75372e-06	0.52	0.24
ENSG00000139218	SCAF11	5	0.307428	3.91103e-08	0.000607852	0.551	0.286
ENSG00000160752	FDPS	5	0.307217	4.30073e-13	6.6842e-09	0.575	0.249
ENSG00000092201	SUPT16H	5	0.307188	3.08843e-14	4.80003e-10	0.362	0.119
ENSG00000087365	SF3B2	5	0.306895	2.41917e-11	3.75987e-07	0.551	0.251
ENSG00000127922	SHFM1	5	0.306201	1.09095e-07	0.00169556	0.795	0.525
ENSG00000136518	ACTL6A	5	0.305939	1.22675e-22	1.90662e-18	0.291	0.059
ENSG00000105583	WDR83OS	5	0.305798	1.57286e-07	0.00244455	0.764	0.482
ENSG00000213719	CLIC1	5	0.3057	2.07982e-08	0.000323245	0.858	0.632
ENSG00000178927	C17orf62	5	0.305626	1.09448e-07	0.00170105	0.441	0.22
ENSG00000198356	ASNA1	5	0.305158	3.24699e-09	5.04647e-05	0.441	0.199
ENSG00000076003	MCM6	5	0.304409	3.7274e-15	5.79313e-11	0.283	0.077
ENSG00000181163	NPM1	5	0.303991	2.33298e-07	0.00362591	0.961	0.813
ENSG00000134308	YWHAQ	5	0.302568	4.56889e-09	7.10097e-05	0.756	0.465
ENSG00000184840	TMED9	5	0.302362	1.26302e-12	1.96298e-08	0.559	0.24
ENSG00000129255	MPDU1	5	0.301894	3.753e-11	5.83291e-07	0.276	0.089
ENSG00000167664	TMIGD2	5	0.301885	4.84776e-09	7.53439e-05	0.291	0.113
ENSG00000133106	EPSTI1	5	0.301536	6.34674e-09	9.86411e-05	0.717	0.415
ENSG00000189043	NDUFA4	5	0.300942	3.61462e-07	0.00561784	0.89	0.69
ENSG00000125354	2020-09-06	5	0.300678	4.9449e-12	7.68537e-08	0.614	0.288
ENSG00000167699	GLOD4	5	0.300642	1.50409e-12	2.33766e-08	0.339	0.113
ENSG00000072958	AP1M1	5	0.299792	1.95756e-18	3.04243e-14	0.307	0.076
ENSG00000106635	BCL7B	5	0.299233	7.00696e-13	1.08902e-08	0.37	0.128
ENSG00000138495	COX17	5	0.29892	4.45309e-09	6.921e-05	0.677	0.362
ENSG00000092820	EZR	5	0.298613	3.86967e-08	0.000601424	0.606	0.352
ENSG00000146731	CCT6A	5	0.298549	2.85206e-09	4.43267e-05	0.504	0.233
ENSG00000107371	EXOSC3	5	0.298382	2.06289e-17	3.20615e-13	0.307	0.078
ENSG00000138796	HADH	5	0.29797	2.29767e-19	3.57104e-15	0.291	0.067
ENSG00000196976	LAGE3	5	0.297903	9.07653e-13	1.41067e-08	0.465	0.182
ENSG00000116288	PARK7	5	0.297861	2.28247e-08	0.000354742	0.89	0.623
ENSG00000197238	HIST1H4J	5	0.297356	1.82145e-12	2.83089e-08	0.268	0.079
ENSG00000166598	HSP90B1	5	0.297349	1.17705e-09	1.82937e-05	0.646	0.346
ENSG00000165487	MICU2	5	0.2969	1.0205e-09	1.58606e-05	0.276	0.098
ENSG00000089692	LAG3	5	0.296699	3.9401e-08	0.00061237	0.693	0.417
ENSG00000186010	NDUFA13	5	0.295916	2.3147e-07	0.00359751	0.882	0.637
ENSG00000153574	RPIA	5	0.2957	1.97999e-09	3.0773e-05	0.346	0.137
ENSG00000147123	NDUFB11	5	0.295566	7.46016e-09	0.000115946	0.811	0.494
ENSG00000111679	PTPN6	5	0.294981	3.81612e-10	5.93102e-06	0.37	0.148
ENSG00000114784	EIF1B	5	0.294966	4.79615e-08	0.000745418	0.598	0.322
ENSG00000167468	GPX4	5	0.294885	1.67622e-09	2.60519e-05	0.772	0.46
ENSG00000166226	CCT2	5	0.294754	1.48101e-09	2.30179e-05	0.52	0.246
ENSG00000164897	TMUB1	5	0.294717	1.2122e-10	1.884e-06	0.409	0.168
ENSG00000129128	SPCS3	5	0.294418	1.51233e-13	2.35046e-09	0.488	0.187
ENSG00000114331	ACAP2	5	0.294221	6.40365e-08	0.000995256	0.276	0.109
ENSG00000112739	PRPF4B	5	0.29408	1.82964e-11	2.84362e-07	0.543	0.246
ENSG00000120688	WBP4	5	0.293791	8.8526e-15	1.37587e-10	0.378	0.122
ENSG00000134825	TMEM258	5	0.293628	1.06069e-07	0.00164852	0.819	0.593
ENSG00000100442	FKBP3	5	0.293594	1.33725e-10	2.07835e-06	0.457	0.197
ENSG00000088832	FKBP1A	5	0.292631	5.17246e-09	8.03904e-05	0.803	0.469
ENSG00000115233	PSMD14	5	0.2924	4.00052e-12	6.21761e-08	0.465	0.187
ENSG00000047410	TPR	5	0.291835	2.4666e-09	3.83359e-05	0.575	0.288
ENSG00000182199	SHMT2	5	0.291576	4.1535e-12	6.45538e-08	0.276	0.087
ENSG00000257103	LSM14A	5	0.291457	6.3524e-11	9.8729e-07	0.378	0.142
ENSG00000105254	TBCB	5	0.290993	4.10551e-10	6.38078e-06	0.63	0.317
ENSG00000132383	RPA1	5	0.290436	6.89739e-19	1.07199e-14	0.26	0.055
ENSG00000153563	CD8A	5	0.290347	8.01886e-07	0.0124629	0.598	0.361
ENSG00000178057	NDUFAF3	5	0.289879	1.43316e-08	0.000222741	0.535	0.278
ENSG00000135446	CDK4	5	0.289543	3.9689e-21	6.16846e-17	0.37	0.093
ENSG00000179218	CALR	5	0.289179	6.86648e-07	0.0106719	0.724	0.464
ENSG00000115128	SF3B6	5	0.288705	1.2516e-06	0.0194524	0.677	0.417
ENSG00000136827	TOR1A	5	0.288698	4.25238e-14	6.60905e-10	0.315	0.095
ENSG00000170043	TRAPPC1	5	0.28853	4.55118e-07	0.00707345	0.74	0.466
ENSG00000099341	PSMD8	5	0.288183	8.05758e-08	0.00125231	0.669	0.388
ENSG00000126709	IFI6	5	0.287671	7.60556e-08	0.00118206	0.756	0.479
ENSG00000134186	PRPF38B	5	0.287284	8.63084e-08	0.0013414	0.646	0.389
ENSG00000104886	PLEKHJ1	5	0.28643	1.69993e-12	2.64203e-08	0.449	0.17
ENSG00000107581	EIF3A	5	0.286373	1.1747e-09	1.82571e-05	0.535	0.259
ENSG00000128228	SDF2L1	5	0.286001	1.00306e-10	1.55896e-06	0.472	0.202
ENSG00000108798	ABI3	5	0.285952	5.75389e-13	8.94269e-09	0.457	0.175
ENSG00000170855	TRIAP1	5	0.285686	8.8874e-11	1.38128e-06	0.268	0.089
ENSG00000002549	LAP3	5	0.28528	1.45179e-12	2.25637e-08	0.441	0.17
ENSG00000130332	LSM7	5	0.285139	6.29105e-08	0.000977754	0.654	0.376
ENSG00000136045	PWP1	5	0.284639	4.65751e-14	7.2387e-10	0.378	0.125
ENSG00000122483	CCDC18	5	0.284611	4.87235e-26	7.57261e-22	0.26	0.042
ENSG00000179029	TMEM107	5	0.284528	7.95858e-17	1.23692e-12	0.37	0.107
ENSG00000115415	STAT1	5	0.284489	2.03882e-08	0.000316874	0.591	0.315
ENSG00000100567	PSMA3	5	0.284304	8.08538e-10	1.25663e-05	0.528	0.251
ENSG00000124380	SNRNP27	5	0.284282	2.37329e-07	0.00368857	0.402	0.191
ENSG00000126457	PRMT1	5	0.283688	1.48159e-06	0.0230269	0.417	0.212
ENSG00000156587	UBE2L6	5	0.283167	1.11314e-09	1.73004e-05	0.724	0.398
ENSG00000092010	PSME1	5	0.283048	1.10939e-08	0.000172421	0.969	0.789
ENSG00000068028	RASSF1	5	0.283046	3.52829e-19	5.48366e-15	0.378	0.1
ENSG00000105669	COPE	5	0.282835	2.35195e-09	3.6554e-05	0.811	0.49
ENSG00000124767	GLO1	5	0.2826	2.8249e-15	4.39046e-11	0.409	0.134
ENSG00000107672	NSMCE4A	5	0.282444	5.82641e-16	9.05541e-12	0.283	0.073
ENSG00000143321	HDGF	5	0.282112	2.67833e-17	4.16265e-13	0.307	0.078
ENSG00000105700	KXD1	5	0.28211	2.51724e-15	3.9123e-11	0.425	0.142
ENSG00000203667	COX20	5	0.282074	4.16249e-07	0.00646935	0.449	0.229
ENSG00000130706	ADRM1	5	0.282007	2.94024e-10	4.56972e-06	0.504	0.231
ENSG00000244242	IFITM10	5	0.281795	4.02157e-11	6.25033e-07	0.252	0.076
ENSG00000143106	PSMA5	5	0.281677	6.01904e-10	9.35479e-06	0.598	0.303
ENSG00000152795	HNRNPDL	5	0.281153	2.11441e-07	0.00328622	0.89	0.64
ENSG00000162613	FUBP1	5	0.281052	3.47396e-12	5.39923e-08	0.433	0.168
ENSG00000093010	COMT	5	0.280916	1.5431e-14	2.39829e-10	0.386	0.127
ENSG00000223865	HLA-DPB1	5	0.280821	6.83969e-08	0.00106302	0.827	0.56
ENSG00000131652	THOC6	5	0.280621	4.33733e-17	6.74108e-13	0.26	0.06
ENSG00000110367	DDX6	5	0.280428	3.07301e-09	4.77607e-05	0.386	0.162
ENSG00000184900	SUMO3	5	0.280419	3.32856e-11	5.17324e-07	0.528	0.233
ENSG00000163166	IWS1	5	0.280064	1.22382e-08	0.000190206	0.315	0.126
ENSG00000079462	PAFAH1B3	5	0.279743	2.12358e-11	3.30047e-07	0.339	0.121
ENSG00000263001	GTF2I	5	0.279419	1.99097e-11	3.09436e-07	0.307	0.102
ENSG00000169062	UPF3A	5	0.279405	4.45914e-12	6.93039e-08	0.425	0.166
ENSG00000051596	THOC3	5	0.278943	3.8254e-19	5.94543e-15	0.283	0.064
ENSG00000090266	NDUFB2	5	0.278825	4.59523e-07	0.0071419	0.772	0.494
ENSG00000120437	ACAT2	5	0.278752	8.81639e-13	1.37024e-08	0.386	0.138
ENSG00000143653	SCCPDH	5	0.278676	3.49048e-13	5.4249e-09	0.268	0.076
ENSG00000171735	CAMTA1	5	0.277786	1.31898e-08	0.000204996	0.37	0.16
ENSG00000204574	ABCF1	5	0.277613	2.46945e-12	3.83801e-08	0.409	0.153
ENSG00000215021	PHB2	5	0.277583	1.42005e-09	2.20704e-05	0.606	0.298
ENSG00000099956	SMARCB1	5	0.277583	1.58065e-15	2.45664e-11	0.362	0.11
ENSG00000129235	TXNDC17	5	0.277558	1.59731e-11	2.48254e-07	0.512	0.218
ENSG00000136238	RAC1	5	0.277394	4.15883e-07	0.00646365	0.701	0.451
ENSG00000070010	UFD1L	5	0.277275	1.79435e-11	2.78878e-07	0.465	0.19
ENSG00000169919	GUSB	5	0.276312	4.15486e-18	6.45748e-14	0.339	0.087
ENSG00000110955	ATP5B	5	0.276161	3.01066e-08	0.000467917	0.732	0.454
ENSG00000136908	DPM2	5	0.275904	4.65501e-12	7.23482e-08	0.386	0.141
ENSG00000143799	PARP1	5	0.275816	1.05343e-08	0.000163725	0.48	0.238
ENSG00000147155	EBP	5	0.275667	4.79683e-10	7.45524e-06	0.465	0.206
ENSG00000140612	SEC11A	5	0.275495	5.2491e-07	0.00815814	0.646	0.396
ENSG00000169021	UQCRFS1	5	0.275456	7.54484e-09	0.000117262	0.465	0.214
ENSG00000153879	CEBPG	5	0.275178	5.05522e-10	7.85682e-06	0.276	0.094
ENSG00000179958	DCTPP1	5	0.275039	5.2787e-10	8.20416e-06	0.299	0.111
ENSG00000196465	MYL6B	5	0.274796	9.35614e-12	1.45413e-07	0.402	0.153
ENSG00000159199	ATP5G1	5	0.274709	3.68216e-07	0.00572281	0.457	0.231
ENSG00000078369	GNB1	5	0.274356	5.18393e-11	8.05686e-07	0.378	0.147
ENSG00000204568	MRPS18B	5	0.27423	4.39036e-12	6.8235e-08	0.354	0.125
ENSG00000137504	CREBZF	5	0.274145	2.8069e-08	0.000436249	0.307	0.124
ENSG00000060688	SNRNP40	5	0.273985	2.82486e-14	4.3904e-10	0.37	0.121
ENSG00000116489	CAPZA1	5	0.273464	4.81439e-08	0.000748253	0.606	0.325
ENSG00000005075	POLR2J	5	0.273055	3.75791e-09	5.84054e-05	0.646	0.335
ENSG00000165704	HPRT1	5	0.272881	2.69154e-09	4.1832e-05	0.488	0.236
ENSG00000125901	MRPS26	5	0.272682	4.87783e-10	7.58113e-06	0.339	0.13
ENSG00000081154	PCNP	5	0.272456	8.51773e-08	0.00132383	0.559	0.291
ENSG00000166794	PPIB	5	0.272293	6.24883e-08	0.000971193	0.78	0.507
ENSG00000181404	WASH1	5	0.272098	1.17336e-12	1.82363e-08	0.339	0.111
ENSG00000086589	RBM22	5	0.271872	8.07574e-09	0.000125513	0.276	0.102
ENSG00000119185	ITGB1BP1	5	0.271681	1.46208e-11	2.27237e-07	0.48	0.202
ENSG00000163655	GMPS	5	0.271668	7.56918e-13	1.1764e-08	0.26	0.072
ENSG00000131871	VIMP	5	0.271365	4.7555e-12	7.391e-08	0.48	0.198
ENSG00000057757	PITHD1	5	0.271174	2.45421e-13	3.81434e-09	0.362	0.122
ENSG00000123737	EXOSC9	5	0.270567	4.70031e-14	7.30522e-10	0.276	0.077
ENSG00000103018	CYB5B	5	0.270425	8.91007e-11	1.3848e-06	0.449	0.188
ENSG00000168275	COA6	5	0.270239	1.12026e-10	1.7411e-06	0.409	0.163
ENSG00000213619	NDUFS3	5	0.270113	5.8416e-09	9.07901e-05	0.433	0.198
ENSG00000102572	STK24	5	0.269719	1.33174e-10	2.0698e-06	0.26	0.085
ENSG00000143761	ARF1	5	0.269581	3.61852e-08	0.000562391	0.685	0.391
ENSG00000085117	CD82	5	0.26914	7.44938e-09	0.000115778	0.567	0.284
ENSG00000161057	PSMC2	5	0.268858	1.2671e-16	1.96932e-12	0.417	0.131
ENSG00000167283	ATP5L	5	0.268314	1.06353e-08	0.000165294	0.945	0.855
ENSG00000114021	NIT2	5	0.26793	5.50729e-09	8.55943e-05	0.291	0.111
ENSG00000131236	CAP1	5	0.267416	4.79826e-07	0.00745746	0.661	0.412
ENSG00000153914	SREK1	5	0.267351	1.1342e-12	1.76277e-08	0.441	0.166
ENSG00000167397	VKORC1	5	0.267285	1.13007e-10	1.75635e-06	0.354	0.134
ENSG00000128626	MRPS12	5	0.267272	1.31606e-06	0.0204541	0.331	0.153
ENSG00000066044	ELAVL1	5	0.267269	9.08774e-10	1.41242e-05	0.386	0.158
ENSG00000163714	U2SURP	5	0.266644	9.93394e-10	1.54393e-05	0.472	0.212
ENSG00000105281	SLC1A5	5	0.266151	2.33561e-15	3.63e-11	0.291	0.079
ENSG00000204356	NELFE	5	0.266134	1.50271e-13	2.33551e-09	0.409	0.143
ENSG00000172172	MRPL13	5	0.265988	6.90608e-12	1.07334e-07	0.378	0.138
ENSG00000197858	GPAA1	5	0.265835	5.13613e-12	7.98257e-08	0.299	0.097
ENSG00000127314	RAP1B	5	0.265773	7.66486e-09	0.000119127	0.717	0.415
ENSG00000134049	IER3IP1	5	0.265667	1.07515e-12	1.671e-08	0.504	0.199
ENSG00000142507	PSMB6	5	0.265603	5.71529e-09	8.8827e-05	0.654	0.347
ENSG00000235576	AC092580.4	5	0.265499	2.80073e-07	0.00435289	0.803	0.522
ENSG00000138050	THUMPD2	5	0.265052	7.72681e-12	1.2009e-07	0.252	0.074
ENSG00000117862	TXNDC12	5	0.265035	1.10178e-10	1.71238e-06	0.425	0.172
ENSG00000156261	CCT8	5	0.265035	3.81188e-07	0.00592442	0.528	0.285
ENSG00000205155	PSENEN	5	0.26467	1.52816e-07	0.00237506	0.394	0.188
ENSG00000103811	CTSH	5	0.264052	1.97647e-07	0.00307182	0.283	0.118
ENSG00000124191	TOX2	5	0.26368	4.64442e-09	7.21836e-05	0.331	0.134
ENSG00000248333	CDK11B	5	0.263514	8.62615e-14	1.34068e-09	0.394	0.133
ENSG00000155115	GTF3C6	5	0.26348	1.65614e-08	0.000257398	0.543	0.279
ENSG00000184207	PGP	5	0.263431	3.0515e-15	4.74264e-11	0.299	0.083
ENSG00000100142	POLR2F	5	0.263307	1.39066e-10	2.16137e-06	0.528	0.234
ENSG00000134056	MRPS36	5	0.263043	3.6613e-10	5.69039e-06	0.472	0.216
ENSG00000113649	TCERG1	5	0.262763	6.8118e-13	1.05869e-08	0.315	0.101
ENSG00000054654	SYNE2	5	0.261944	3.01029e-10	4.67859e-06	0.48	0.21
ENSG00000128534	LSM8	5	0.260827	1.98853e-07	0.00309057	0.732	0.45
ENSG00000102241	HTATSF1	5	0.26073	3.35248e-11	5.21042e-07	0.323	0.111
ENSG00000120675	DNAJC15	5	0.260366	9.88236e-12	1.53592e-07	0.638	0.288
ENSG00000182481	KPNA2	5	0.260162	1.3561e-07	0.00210765	0.394	0.185
ENSG00000111581	NUP107	5	0.259906	3.58611e-13	5.57353e-09	0.26	0.073
ENSG00000039650	PNKP	5	0.259492	4.11259e-07	0.00639178	0.268	0.114
ENSG00000128309	MPST	5	0.259411	5.29158e-13	8.22418e-09	0.354	0.119
ENSG00000110711	AIP	5	0.258724	2.96387e-08	0.000460645	0.575	0.3
ENSG00000168002	POLR2G	5	0.257776	2.88195e-08	0.000447913	0.638	0.344
ENSG00000186517	ARHGAP30	5	0.257237	1.36137e-10	2.11584e-06	0.323	0.117
ENSG00000177697	CD151	5	0.257118	3.05425e-11	4.74691e-07	0.315	0.109
ENSG00000137474	MYO7A	5	0.257078	1.15703e-08	0.000179825	0.268	0.1
ENSG00000186187	ZNRF1	5	0.256303	2.40572e-09	3.73897e-05	0.283	0.104
ENSG00000117410	ATP6V0B	5	0.256068	1.44573e-08	0.000224695	0.559	0.285
ENSG00000174886	NDUFA11	5	0.255737	1.91614e-06	0.0297806	0.764	0.505
ENSG00000173905	GOLIM4	5	0.25559	2.15324e-13	3.34657e-09	0.291	0.086
ENSG00000101557	USP14	5	0.255163	3.59657e-13	5.58979e-09	0.323	0.103
ENSG00000204257	HLA-DMA	5	0.255157	2.91212e-08	0.000452601	0.528	0.268
ENSG00000106244	PDAP1	5	0.25478	1.44648e-10	2.24812e-06	0.575	0.266
ENSG00000276345	AC004556.1	5	0.254353	4.69368e-09	7.29491e-05	0.433	0.194
ENSG00000187051	RPS19BP1	5	0.254269	2.78997e-07	0.00433617	0.512	0.27
ENSG00000163923	RPL39L	5	0.253938	2.31561e-18	3.59892e-14	0.299	0.071
ENSG00000111348	ARHGDIB	5	0.253694	9.02324e-07	0.0140239	0.921	0.808
ENSG00000168214	RBPJ	5	0.253481	7.16992e-09	0.000111435	0.89	0.578
ENSG00000158716	DUSP23	5	0.253276	3.0192e-12	4.69244e-08	0.378	0.134
ENSG00000258315	C17orf49	5	0.253253	1.76754e-07	0.00274712	0.535	0.281
ENSG00000109062	SLC9A3R1	5	0.253087	1.69419e-11	2.63311e-07	0.402	0.151
ENSG00000117697	NSL1	5	0.253071	5.84576e-12	9.08548e-08	0.323	0.109
ENSG00000241553	ARPC4	5	0.252799	6.35675e-07	0.00987966	0.567	0.328
ENSG00000099797	TECR	5	0.252665	7.99642e-10	1.2428e-05	0.591	0.293
ENSG00000116679	IVNS1ABP	5	0.252606	6.06358e-08	0.000942401	0.339	0.145
ENSG00000131876	SNRPA1	5	0.252364	7.02873e-12	1.0924e-07	0.488	0.197
ENSG00000197102	DYNC1H1	5	0.25204	6.62887e-07	0.0103026	0.283	0.12
ENSG00000029363	BCLAF1	5	0.251744	2.21846e-12	3.44793e-08	0.504	0.207
ENSG00000134539	KLRD1	5	0.251372	4.03626e-09	6.27316e-05	0.575	0.292
ENSG00000104472	CHRAC1	5	0.251096	1.16165e-13	1.80543e-09	0.315	0.095
ENSG00000122359	ANXA11	5	0.250916	1.832e-06	0.028473	0.528	0.287
ENSG00000100242	SUN2	5	0.250513	4.13528e-11	6.42705e-07	0.315	0.108
ENSG00000157601	MX1	5	0.25025	1.71214e-10	2.661e-06	0.52	0.232
ENSG00000145734	BDP1	5	0.25001	8.66046e-12	1.34601e-07	0.362	0.132
