# Supplementary material for: Specific subsets of urothelial bladder carcinoma infiltrating T cells associated with poor prognosis
Source: Sci Rep. 2023 Aug 7;13:12801. doi: 10.1038/s41598-023-39208-0 (PMC10406853; doi:10.1038/s41598-023-39208-0)
Supplement: Supplementary file 9 — Supplementary Table 8. [file 41598_2023_39208_MOESM9_ESM.xls]

## Sheet: Cluster_0_diff_significant
Supplementary Table 7. Significantly expressed genes between different clusters of #2 PBMC sample.
Gene	Gene_name	cluster	avg_logFC	p_val	p_val_adj	pct.1	pct.2
ENSG00000187118	CMC1	0	1.82153	6.18662e-295	9.14815e-291	0.741	0.199
ENSG00000115523	GNLY	0	1.15038	2.97735e-151	4.40261e-147	0.874	0.592
ENSG00000271503	CCL5	0	1.14793	5.85023e-262	8.65074e-258	0.975	0.513
ENSG00000105374	NKG7	0	1.1103	2.47241e-234	3.65595e-230	0.982	0.592
ENSG00000205809	KLRC2	0	0.987376	5.43547e-191	8.03744e-187	0.309	0.018
ENSG00000100450	GZMH	0	0.977714	2.50432e-185	3.70313e-181	0.829	0.33
ENSG00000172543	CTSW	0	0.931924	3.94193e-187	5.82893e-183	0.819	0.343
ENSG00000077984	CST7	0	0.928116	7.8801e-193	1.16523e-188	0.924	0.49
ENSG00000145649	GZMA	0	0.828439	5.02708e-176	7.43354e-172	0.869	0.374
ENSG00000150045	KLRF1	0	0.796606	1.90236e-146	2.81302e-142	0.368	0.061
ENSG00000180644	PRF1	0	0.792919	3.31147e-154	4.89667e-150	0.825	0.372
ENSG00000113088	GZMK	0	0.781876	1.81718e-47	2.68706e-43	0.429	0.214
ENSG00000134539	KLRD1	0	0.75291	3.66554e-141	5.42024e-137	0.712	0.258
ENSG00000173762	CD7	0	0.703609	3.23597e-97	4.78503e-93	0.755	0.474
ENSG00000126264	HCST	0	0.694997	1.83693e-130	2.71626e-126	0.924	0.709
ENSG00000100453	GZMB	0	0.691865	4.37867e-119	6.47473e-115	0.801	0.401
ENSG00000197540	GZMM	0	0.673725	4.0561e-102	5.99775e-98	0.694	0.38
ENSG00000211689	TRGC1	0	0.636886	4.8166e-73	7.12231e-69	0.256	0.061
ENSG00000127824	TUBA4A	0	0.612018	2.84034e-91	4.20001e-87	0.865	0.639
ENSG00000171476	HOPX	0	0.609741	6.08231e-82	8.99392e-78	0.548	0.238
ENSG00000275302	CCL4	0	0.588595	1.20526e-88	1.78222e-84	0.923	0.689
ENSG00000139187	KLRG1	0	0.553475	4.83778e-88	7.15363e-84	0.527	0.208
ENSG00000100030	MAPK1	0	0.552149	7.33985e-77	1.08534e-72	0.327	0.096
ENSG00000235162	C12orf75	0	0.533935	1.75571e-81	2.59617e-77	0.572	0.263
ENSG00000145220	LYAR	0	0.521622	1.07819e-66	1.59432e-62	0.608	0.329
ENSG00000203747	FCGR3A	0	0.503986	8.32068e-70	1.23038e-65	0.472	0.185
ENSG00000002586	CD99	0	0.499888	4.37302e-83	6.46638e-79	0.875	0.656
ENSG00000180739	S1PR5	0	0.498496	1.00733e-62	1.48954e-58	0.305	0.097
ENSG00000119801	YPEL5	0	0.48939	1.38657e-56	2.05032e-52	0.824	0.664
ENSG00000223865	HLA-DPB1	0	0.478764	2.19466e-72	3.24524e-68	0.785	0.516
ENSG00000227191	TRGC2	0	0.469842	5.48713e-44	8.11381e-40	0.47	0.245
ENSG00000148362	C9orf142	0	0.463038	8.95573e-52	1.32428e-47	0.629	0.411
ENSG00000185022	MAFF	0	0.460964	2.84341e-49	4.20455e-45	0.473	0.244
ENSG00000196126	HLA-DRB1	0	0.458457	7.41327e-58	1.0962e-53	0.631	0.358
ENSG00000134107	BHLHE40	0	0.456928	1.45023e-55	2.14446e-51	0.64	0.38
ENSG00000101474	APMAP	0	0.452937	5.16023e-55	7.63043e-51	0.374	0.156
ENSG00000130844	ZNF331	0	0.451698	3.21722e-22	4.7573e-18	0.488	0.354
ENSG00000181036	FCRL6	0	0.446037	1.41992e-64	2.09963e-60	0.31	0.093
ENSG00000159674	SPON2	0	0.43019	2.56991e-44	3.80012e-40	0.469	0.249
ENSG00000234745	HLA-B	0	0.420749	5.9793e-154	8.8416e-150	0.992	0.98
ENSG00000204525	HLA-C	0	0.420369	2.09059e-131	3.09136e-127	0.987	0.958
ENSG00000167286	CD3D	0	0.419426	2.32566e-65	3.43895e-61	0.933	0.811
ENSG00000109321	AREG	0	0.415321	4.52472e-11	6.6907e-07	0.567	0.477
ENSG00000145675	PIK3R1	0	0.408393	7.87486e-36	1.16446e-31	0.551	0.367
ENSG00000231389	HLA-DPA1	0	0.402344	9.29939e-49	1.3751e-44	0.671	0.424
ENSG00000198668	CALM1	0	0.390674	4.48739e-66	6.6355e-62	0.947	0.842
ENSG00000170315	UBB	0	0.385081	3.59171e-69	5.31106e-65	0.95	0.874
ENSG00000135404	CD63	0	0.377985	2.36525e-60	3.49749e-56	0.59	0.314
ENSG00000140030	GPR65	0	0.37232	1.00092e-29	1.48006e-25	0.509	0.335
ENSG00000108518	PFN1	0	0.372288	2.00163e-76	2.9598e-72	0.976	0.94
ENSG00000160255	ITGB2	0	0.366573	4.49413e-32	6.64546e-28	0.61	0.443
ENSG00000189067	LITAF	0	0.363876	8.85549e-44	1.30946e-39	0.833	0.674
ENSG00000239713	APOBEC3G	0	0.35011	1.6974e-29	2.50995e-25	0.336	0.178
ENSG00000007264	MATK	0	0.347945	4.8137e-38	7.11802e-34	0.275	0.112
ENSG00000133321	RARRES3	0	0.346965	6.64652e-37	9.8282e-33	0.737	0.58
ENSG00000179820	MYADM	0	0.342352	3.98616e-26	5.89433e-22	0.441	0.271
ENSG00000155366	RHOC	0	0.336116	4.31249e-39	6.37688e-35	0.309	0.135
ENSG00000206503	HLA-A	0	0.335563	2.85182e-102	4.21699e-98	0.997	0.972
ENSG00000143851	PTPN7	0	0.335206	1.1582e-39	1.71264e-35	0.361	0.168
ENSG00000166710	B2M	0	0.333939	5.69947e-144	8.4278e-140	1	0.999
ENSG00000121966	CXCR4	0	0.333505	8.85015e-70	1.30867e-65	0.998	0.965
ENSG00000082153	BZW1	0	0.328363	1.86927e-29	2.76409e-25	0.653	0.509
ENSG00000036448	MYOM2	0	0.325232	2.50599e-12	3.70561e-08	0.263	0.167
ENSG00000051523	CYBA	0	0.320531	1.19091e-52	1.76099e-48	0.913	0.742
ENSG00000164483	SAMD3	0	0.317392	4.10936e-35	6.07651e-31	0.364	0.181
ENSG00000143774	GUK1	0	0.317282	6.04139e-34	8.9334e-30	0.728	0.583
ENSG00000211751	TRBC1	0	0.317269	6.11214e-46	9.03802e-42	0.81	0.567
ENSG00000213145	CRIP1	0	0.316993	3.09717e-31	4.57978e-27	0.785	0.653
ENSG00000067064	IDI1	0	0.314525	1.24189e-27	1.83639e-23	0.572	0.406
ENSG00000153563	CD8A	0	0.31332	3.68559e-30	5.44988e-26	0.576	0.36
ENSG00000159111	MRPL10	0	0.311746	8.23486e-28	1.21769e-23	0.395	0.235
ENSG00000019582	CD74	0	0.308699	1.87144e-32	2.7673e-28	0.754	0.565
ENSG00000027869	SH2D2A	0	0.308507	1.08949e-30	1.61103e-26	0.317	0.159
ENSG00000204642	HLA-F	0	0.306375	1.12749e-28	1.66722e-24	0.811	0.722
ENSG00000255112	CHMP1B	0	0.306002	1.07571e-16	1.59065e-12	0.506	0.406
ENSG00000147669	POLR2K	0	0.305965	5.84472e-25	8.64259e-21	0.545	0.41
ENSG00000242114	MTFP1	0	0.305389	6.91837e-21	1.02302e-16	0.438	0.305
ENSG00000136950	ARPC5L	0	0.302427	1.4346e-21	2.12134e-17	0.489	0.352
ENSG00000172757	CFL1	0	0.299118	2.56397e-45	3.79134e-41	0.946	0.894
ENSG00000070495	JMJD6	0	0.298114	5.05078e-27	7.46859e-23	0.457	0.294
ENSG00000108798	ABI3	0	0.294773	1.63005e-25	2.41035e-21	0.289	0.15
ENSG00000154217	PITPNC1	0	0.291964	2.59654e-26	3.8395e-22	0.253	0.124
ENSG00000151327	FAM177A1	0	0.291631	3.64951e-24	5.39653e-20	0.644	0.508
ENSG00000020633	RUNX3	0	0.289449	6.47359e-22	9.5725e-18	0.407	0.265
ENSG00000084207	GSTP1	0	0.286369	1.2459e-34	1.84232e-30	0.658	0.465
ENSG00000160932	LY6E	0	0.28465	7.70528e-25	1.13938e-20	0.705	0.587
ENSG00000095794	CREM	0	0.282807	5.53553e-13	8.18539e-09	0.525	0.433
ENSG00000169583	CLIC3	0	0.280506	2.1085e-23	3.11784e-19	0.257	0.125
ENSG00000116741	RGS2	0	0.277798	1.038e-11	1.53488e-07	0.39	0.29
ENSG00000235576	AC092580.4	0	0.275482	3.04074e-22	4.49634e-18	0.509	0.326
ENSG00000166848	TERF2IP	0	0.275137	3.11572e-20	4.60722e-16	0.565	0.44
ENSG00000170776	AKAP13	0	0.273395	1.25545e-20	1.85643e-16	0.517	0.383
ENSG00000089692	LAG3	0	0.272513	1.68251e-24	2.48792e-20	0.258	0.127
ENSG00000078304	PPP2R5C	0	0.272052	5.6196e-29	8.30971e-25	0.71	0.552
ENSG00000101084	C20orf24	0	0.270435	5.68618e-21	8.40816e-17	0.434	0.292
ENSG00000148175	STOM	0	0.270346	3.72142e-21	5.50286e-17	0.333	0.201
ENSG00000122545	2020-09-07	0	0.266091	5.37416e-22	7.94677e-18	0.679	0.573
ENSG00000147168	IL2RG	0	0.261993	8.93137e-20	1.32068e-15	0.66	0.546
ENSG00000198851	CD3E	0	0.261361	2.61699e-28	3.86975e-24	0.898	0.786
ENSG00000169223	LMAN2	0	0.260582	8.41267e-18	1.24398e-13	0.405	0.289
ENSG00000198786	MT-ND5	0	0.257382	1.00438e-40	1.48518e-36	0.837	0.709
ENSG00000276070	CCL4L2	0	0.256548	3.77568e-17	5.58309e-13	0.419	0.271
ENSG00000197061	HIST1H4C	0	0.254031	7.10937e-16	1.05126e-11	0.58	0.465
ENSG00000197043	ANXA6	0	0.253743	4.99268e-16	7.38268e-12	0.427	0.312
ENSG00000157514	TSC22D3	0	0.253181	1.40713e-32	2.08073e-28	0.988	0.957
ENSG00000150867	PIP4K2A	0	0.252615	8.20952e-15	1.21394e-10	0.338	0.228
ENSG00000153234	NR4A2	0	0.251	2.15608e-27	3.1882e-23	0.581	0.406

## Sheet: Cluster_1_diff_significant
Gene	Gene_name	cluster	avg_logFC	p_val	p_val_adj	pct.1	pct.2
ENSG00000126353	CCR7	1	1.28026	5.40665e-299	7.99482e-295	0.889	0.289
ENSG00000136997	MYC	1	1.09662	7.58899e-218	1.12218e-213	0.719	0.213
ENSG00000188404	SELL	1	1.04166	8.56096e-223	1.26591e-218	0.866	0.36
ENSG00000118515	SGK1	1	0.857883	1.20401e-156	1.78037e-152	0.633	0.21
ENSG00000111863	ADTRP	1	0.781691	7.05418e-171	1.0431e-166	0.428	0.074
ENSG00000138795	LEF1	1	0.766995	1.32073e-175	1.95296e-171	0.648	0.201
ENSG00000152558	TMEM123	1	0.756678	3.3609e-148	4.96976e-144	0.821	0.452
ENSG00000184557	SOCS3	1	0.71378	8.99075e-105	1.32946e-100	0.684	0.336
ENSG00000179144	GIMAP7	1	0.687074	3.60483e-117	5.33046e-113	0.807	0.424
ENSG00000131507	NDFIP1	1	0.578641	2.73094e-88	4.03824e-84	0.748	0.442
ENSG00000172005	MAL	1	0.562107	4.37377e-110	6.46749e-106	0.442	0.127
ENSG00000181896	ZNF101	1	0.535389	5.38069e-82	7.95642e-78	0.547	0.235
ENSG00000204387	C6orf48	1	0.530745	2.41312e-95	3.56828e-91	0.876	0.618
ENSG00000110700	RPS13	1	0.526929	1.53852e-256	2.27502e-252	0.969	0.962
ENSG00000144713	RPL32	1	0.524252	1.39972e-297	2.06976e-293	0.983	0.977
ENSG00000182463	TSHZ2	1	0.514948	2.52404e-92	3.7323e-88	0.414	0.125
ENSG00000181163	NPM1	1	0.505029	4.75653e-128	7.03349e-124	0.942	0.842
ENSG00000081059	TCF7	1	0.48649	1.14515e-76	1.69334e-72	0.426	0.158
ENSG00000142546	NOSIP	1	0.485652	1.74491e-61	2.58019e-57	0.65	0.376
ENSG00000114942	EEF1B2	1	0.479744	1.92905e-124	2.85248e-120	0.953	0.89
ENSG00000137154	RPS6	1	0.478835	1.59469e-257	2.35807e-253	0.982	0.977
ENSG00000104408	EIF3E	1	0.473642	3.29569e-93	4.87334e-89	0.931	0.799
ENSG00000227507	LTB	1	0.466909	1.46556e-81	2.16713e-77	0.809	0.45
ENSG00000156127	BATF	1	0.464165	3.1743e-56	4.69384e-52	0.517	0.26
ENSG00000109475	RPL34	1	0.459607	2.22855e-272	3.29535e-268	0.979	0.975
ENSG00000116251	RPL22	1	0.455809	1.08387e-172	1.60273e-168	0.967	0.938
ENSG00000170222	ADPRM	1	0.452839	1.76531e-87	2.61036e-83	0.379	0.112
ENSG00000100100	PIK3IP1	1	0.44826	1.27199e-77	1.8809e-73	0.906	0.689
ENSG00000164512	ANKRD55	1	0.448066	1.75475e-101	2.59476e-97	0.251	0.037
ENSG00000111716	LDHB	1	0.448019	5.53363e-86	8.18258e-82	0.931	0.728
ENSG00000023445	BIRC3	1	0.4453	2.30635e-50	3.41039e-46	0.809	0.593
ENSG00000163600	ICOS	1	0.441931	7.33944e-46	1.08528e-41	0.432	0.212
ENSG00000083845	RPS5	1	0.438862	3.51826e-165	5.20246e-161	0.963	0.941
ENSG00000118181	RPS25	1	0.438083	5.5639e-217	8.22733e-213	0.968	0.96
ENSG00000156804	FBXO32	1	0.432883	1.36393e-55	2.01684e-51	0.344	0.129
ENSG00000145425	RPS3A	1	0.428651	7.30513e-243	1.08021e-238	0.981	0.965
ENSG00000154814	OXNAD1	1	0.422299	1.3144e-52	1.94361e-48	0.521	0.271
ENSG00000137193	PIM1	1	0.418973	8.19784e-50	1.21221e-45	0.617	0.363
ENSG00000071082	RPL31	1	0.415499	1.40172e-205	2.07272e-201	0.98	0.963
ENSG00000074966	TXK	1	0.414493	4.55856e-72	6.74075e-68	0.36	0.116
ENSG00000142937	RPS8	1	0.412729	1.22829e-185	1.81627e-181	0.971	0.96
ENSG00000163682	RPL9	1	0.409162	1.96927e-202	2.91196e-198	0.973	0.962
ENSG00000112306	RPS12	1	0.408056	1.10399e-200	1.63247e-196	0.98	0.974
ENSG00000167526	RPL13	1	0.405504	6.44733e-235	9.53367e-231	0.987	0.984
ENSG00000179715	PCED1B	1	0.400698	3.04123e-64	4.49706e-60	0.364	0.13
ENSG00000130255	RPL36	1	0.399613	1.4416e-188	2.13169e-184	0.981	0.961
ENSG00000142676	RPL11	1	0.396987	1.39791e-224	2.06709e-220	0.988	0.97
ENSG00000122026	RPL21	1	0.389813	1.66427e-236	2.46096e-232	0.986	0.986
ENSG00000198755	RPL10A	1	0.389581	1.67421e-159	2.47565e-155	0.972	0.95
ENSG00000171490	RSL1D1	1	0.38814	1.59949e-43	2.36517e-39	0.644	0.414
ENSG00000162894	FCMR	1	0.385363	2.00946e-48	2.97139e-44	0.513	0.265
ENSG00000269893	SNHG8	1	0.383342	4.71503e-49	6.97212e-45	0.851	0.671
ENSG00000265972	TXNIP	1	0.378624	9.723e-61	1.43774e-56	0.957	0.86
ENSG00000005059	CCDC109B	1	0.377277	4.72549e-42	6.98758e-38	0.574	0.34
ENSG00000245954	RP11-18H21.1	1	0.377206	3.97229e-47	5.87383e-43	0.312	0.123
ENSG00000231500	RPS18	1	0.376102	5.96287e-188	8.8173e-184	0.987	0.982
ENSG00000182899	RPL35A	1	0.374185	2.9101e-196	4.30316e-192	0.979	0.963
ENSG00000070756	PABPC1	1	0.372748	2.81003e-93	4.15519e-89	0.972	0.915
ENSG00000197958	RPL12	1	0.37219	1.2937e-157	1.91299e-153	0.97	0.957
ENSG00000186468	RPS23	1	0.37154	1.80934e-190	2.67547e-186	0.982	0.964
ENSG00000182568	SATB1	1	0.367614	2.61624e-45	3.86863e-41	0.399	0.188
ENSG00000174444	RPL4	1	0.36521	5.88446e-111	8.70135e-107	0.963	0.935
ENSG00000122406	RPL5	1	0.361898	3.54798e-131	5.24639e-127	0.97	0.945
ENSG00000133574	GIMAP4	1	0.356738	7.14872e-36	1.05708e-31	0.6	0.378
ENSG00000147604	RPL7	1	0.354051	1.47471e-187	2.18066e-183	0.977	0.967
ENSG00000233927	RPS28	1	0.350215	2.14378e-209	3.17001e-205	0.971	0.97
ENSG00000100316	RPL3	1	0.349557	1.07644e-166	1.59173e-162	0.98	0.966
ENSG00000133872	SARAF	1	0.349296	3.56452e-63	5.27086e-59	0.957	0.873
ENSG00000177600	RPLP2	1	0.345769	9.56596e-195	1.41452e-190	0.982	0.974
ENSG00000106952	TNFSF8	1	0.342795	4.68094e-39	6.92171e-35	0.281	0.113
ENSG00000100380	ST13	1	0.338991	3.16001e-33	4.6727e-29	0.66	0.462
ENSG00000135185	TMEM243	1	0.338457	5.36037e-38	7.92638e-34	0.577	0.355
ENSG00000164587	RPS14	1	0.338396	1.58827e-196	2.34858e-192	0.984	0.978
ENSG00000233016	SNHG7	1	0.336002	1.72035e-33	2.54387e-29	0.364	0.189
ENSG00000172809	RPL38	1	0.335975	5.7905e-142	8.56242e-138	0.969	0.952
ENSG00000105640	RPL18A	1	0.329684	3.72804e-169	5.51265e-165	0.969	0.972
ENSG00000196843	ARID5A	1	0.329543	1.52626e-29	2.25688e-25	0.682	0.495
ENSG00000114861	FOXP1	1	0.329279	8.86705e-40	1.31117e-35	0.54	0.316
ENSG00000134419	RPS15A	1	0.326745	1.79634e-177	2.65625e-173	0.978	0.969
ENSG00000008988	RPS20	1	0.32479	6.35448e-146	9.39637e-142	0.977	0.96
ENSG00000156482	RPL30	1	0.324338	1.36414e-165	2.01715e-161	0.978	0.969
ENSG00000102096	PIM2	1	0.323339	1.79658e-33	2.6566e-29	0.573	0.354
ENSG00000241343	RPL36A	1	0.32014	9.47438e-99	1.40098e-94	0.964	0.945
ENSG00000177954	RPS27	1	0.319142	9.88267e-199	1.46135e-194	0.991	0.99
ENSG00000198918	RPL39	1	0.318606	1.81512e-174	2.68401e-170	0.976	0.962
ENSG00000254772	EEF1G	1	0.317609	1.5196e-38	2.24704e-34	0.817	0.633
ENSG00000157978	LDLRAP1	1	0.316432	5.27455e-48	7.79947e-44	0.35	0.141
ENSG00000124614	RPS10	1	0.315882	2.93607e-119	4.34157e-115	0.962	0.946
ENSG00000143947	RPS27A	1	0.315057	5.8173e-164	8.60204e-160	0.984	0.978
ENSG00000035115	SH3YL1	1	0.314883	3.19068e-44	4.71806e-40	0.283	0.108
ENSG00000063177	RPL18	1	0.310683	2.35017e-125	3.47519e-121	0.974	0.96
ENSG00000245164	LINC00861	1	0.309873	2.58428e-32	3.82138e-28	0.362	0.185
ENSG00000108298	RPL19	1	0.306325	1.69202e-157	2.50199e-153	0.983	0.97
ENSG00000139684	ESD	1	0.30543	6.86765e-31	1.01552e-26	0.409	0.227
ENSG00000213741	RPS29	1	0.301787	1.08491e-168	1.60426e-164	0.981	0.978
ENSG00000148908	RGS10	1	0.301119	4.96895e-35	7.34759e-31	0.638	0.423
ENSG00000169508	GPR183	1	0.300444	5.93486e-16	8.77588e-12	0.466	0.322
ENSG00000152495	CAMK4	1	0.296657	2.45276e-31	3.62689e-27	0.357	0.183
ENSG00000164466	SFXN1	1	0.296373	1.05983e-33	1.56717e-29	0.363	0.184
ENSG00000125691	RPL23	1	0.293896	2.89629e-80	4.28275e-76	0.958	0.936
ENSG00000111678	C12orf57	1	0.289383	7.01239e-27	1.03692e-22	0.696	0.519
ENSG00000198034	RPS4X	1	0.288882	2.14723e-118	3.17512e-114	0.973	0.965
ENSG00000147403	RPL10	1	0.286069	1.64168e-139	2.42755e-135	0.998	0.987
ENSG00000145592	RPL37	1	0.285993	4.0068e-131	5.92485e-127	0.973	0.963
ENSG00000168421	RHOH	1	0.28523	9.07468e-21	1.34187e-16	0.569	0.403
ENSG00000129824	RPS4Y1	1	0.282642	6.66297e-43	9.85253e-39	0.938	0.868
ENSG00000187109	NAP1L1	1	0.281284	6.9652e-34	1.02994e-29	0.869	0.682
ENSG00000048740	CELF2	1	0.281284	5.49017e-36	8.11832e-32	0.738	0.536
ENSG00000070081	NUCB2	1	0.279657	1.24028e-24	1.834e-20	0.386	0.224
ENSG00000105373	GLTSCR2	1	0.279436	2.34952e-45	3.47424e-41	0.95	0.887
ENSG00000145287	PLAC8	1	0.277561	3.74682e-27	5.54043e-23	0.65	0.448
ENSG00000106211	HSPB1	1	0.277072	9.32289e-24	1.37858e-19	0.371	0.217
ENSG00000162244	RPL29	1	0.274657	2.62019e-98	3.87448e-94	0.97	0.954
ENSG00000170889	RPS9	1	0.274417	1.54316e-104	2.28186e-100	0.978	0.961
ENSG00000147457	CHMP7	1	0.270847	1.87692e-39	2.77541e-35	0.266	0.102
ENSG00000047410	TPR	1	0.269464	2.15213e-14	3.18235e-10	0.441	0.31
ENSG00000117602	RCAN3	1	0.269441	2.28264e-35	3.37535e-31	0.318	0.148
ENSG00000171858	RPS21	1	0.269274	1.89825e-92	2.80694e-88	0.969	0.947
ENSG00000156508	EEF1A1	1	0.268371	1.57451e-120	2.32824e-116	0.99	0.988
ENSG00000188846	RPL14	1	0.267159	4.1686e-90	6.1641e-86	0.968	0.955
ENSG00000105193	RPS16	1	0.266396	8.02207e-108	1.18622e-103	0.978	0.962
ENSG00000150347	ARID5B	1	0.263272	3.87317e-19	5.72726e-15	0.597	0.443
ENSG00000082074	FYB	1	0.262871	3.07155e-27	4.5419e-23	0.752	0.539
ENSG00000265681	RPL17	1	0.255683	5.7734e-71	8.53713e-67	0.963	0.937
ENSG00000142541	RPL13A	1	0.25464	6.01092e-130	8.88834e-126	0.991	0.987
ENSG00000134352	IL6ST	1	0.253043	7.31795e-31	1.0821e-26	0.276	0.124
ENSG00000177410	ZFAS1	1	0.252192	6.27381e-28	9.27708e-24	0.898	0.773
ENSG00000213203	GIMAP1	1	0.251886	1.54377e-23	2.28278e-19	0.418	0.253

## Sheet: Cluster_2_diff_significant
Gene	Gene_name	cluster	avg_logFC	p_val	p_val_adj	pct.1	pct.2
ENSG00000137441	FGFBP2	2	1.7109	0	0	0.885	0.131
ENSG00000100453	GZMB	2	1.51385	1.39748e-304	2.06645e-300	0.978	0.387
ENSG00000172116	CD8B	2	1.31941	1.5231e-292	2.2522e-288	0.862	0.244
ENSG00000100450	GZMH	2	1.30848	1.75744e-281	2.59872e-277	0.964	0.33
ENSG00000134539	KLRD1	2	1.20748	2.06913e-278	3.05962e-274	0.9	0.245
ENSG00000105374	NKG7	2	1.25864	7.40303e-248	1.09469e-243	0.992	0.61
ENSG00000115523	GNLY	2	1.27813	5.77368e-246	8.53755e-242	0.993	0.584
ENSG00000153563	CD8A	2	1.11665	1.43395e-241	2.12038e-237	0.888	0.31
ENSG00000203747	FCGR3A	2	0.992185	3.60143e-220	5.32544e-216	0.695	0.156
ENSG00000180644	PRF1	2	1.00154	4.45852e-194	6.59281e-190	0.899	0.381
ENSG00000271503	CCL5	2	0.972038	7.71361e-188	1.14061e-183	0.985	0.535
ENSG00000227191	TRGC2	2	0.898339	2.21258e-176	3.27175e-172	0.701	0.211
ENSG00000211751	TRBC1	2	0.959625	5.27539e-170	7.80072e-166	0.936	0.555
ENSG00000077984	CST7	2	0.775553	7.08247e-149	1.04728e-144	0.937	0.51
ENSG00000275302	CCL4	2	1.32014	5.0996e-140	7.54077e-136	0.954	0.695
ENSG00000145649	GZMA	2	0.809122	3.76174e-139	5.56248e-135	0.862	0.401
ENSG00000036448	MYOM2	2	0.794622	4.63712e-139	6.85691e-135	0.508	0.124
ENSG00000166710	B2M	2	0.358824	9.64789e-138	1.42663e-133	1	0.999
ENSG00000172543	CTSW	2	0.759287	1.98875e-133	2.94076e-129	0.816	0.368
ENSG00000077235	GTF3C1	2	0.738774	1.20308e-130	1.77899e-126	0.503	0.132
ENSG00000171476	HOPX	2	0.764466	1.53089e-125	2.26373e-121	0.646	0.235
ENSG00000159674	SPON2	2	0.740331	7.6136e-111	1.12582e-106	0.602	0.234
ENSG00000169583	CLIC3	2	0.725345	1.00187e-110	1.48147e-106	0.414	0.101
ENSG00000125868	DSTN	2	0.71541	6.62139e-100	9.79105e-96	0.687	0.355
ENSG00000204525	HLA-C	2	0.40228	2.79942e-99	4.1395e-95	0.984	0.96
ENSG00000234745	HLA-B	2	0.354058	1.63622e-96	2.41949e-92	0.996	0.98
ENSG00000235576	AC092580.4	2	0.593512	6.45404e-91	9.54359e-87	0.678	0.303
ENSG00000277734	TRAC	2	0.565594	4.86548e-86	7.19458e-82	0.93	0.739
ENSG00000235162	C12orf75	2	0.584714	2.40192e-84	3.55171e-80	0.607	0.272
ENSG00000134107	BHLHE40	2	0.685795	2.18688e-83	3.23374e-79	0.706	0.381
ENSG00000127824	TUBA4A	2	0.581548	2.53217e-81	3.74432e-77	0.877	0.648
ENSG00000139187	KLRG1	2	0.583358	3.00917e-80	4.44966e-76	0.545	0.221
ENSG00000115738	ID2	2	0.67203	4.40031e-80	6.50674e-76	0.855	0.56
ENSG00000276070	CCL4L2	2	0.795782	2.22403e-78	3.28867e-74	0.568	0.249
ENSG00000127314	RAP1B	2	0.543316	1.19879e-76	1.77266e-72	0.802	0.6
ENSG00000181036	FCRL6	2	0.498566	4.37472e-76	6.4689e-72	0.35	0.097
ENSG00000002586	CD99	2	0.525864	5.4011e-76	7.98661e-72	0.887	0.665
ENSG00000121966	CXCR4	2	0.37807	1.39501e-71	2.0628e-67	0.997	0.966
ENSG00000169442	CD52	2	0.40104	7.60465e-70	1.1245e-65	0.97	0.901
ENSG00000150093	ITGB1	2	0.503801	2.15604e-67	3.18813e-63	0.709	0.407
ENSG00000177606	JUN	2	0.542409	1.12655e-63	1.66583e-59	0.949	0.811
ENSG00000116667	C1orf21	2	0.420381	5.56774e-63	8.23302e-59	0.292	0.08
ENSG00000126264	HCST	2	0.448462	4.41651e-59	6.53069e-55	0.899	0.725
ENSG00000136213	CHST12	2	0.511384	2.28447e-58	3.37805e-54	0.377	0.144
ENSG00000164483	SAMD3	2	0.481322	8.27329e-58	1.22337e-53	0.429	0.178
ENSG00000108798	ABI3	2	0.471408	3.91013e-56	5.78192e-52	0.373	0.14
ENSG00000167286	CD3D	2	0.391734	1.36587e-54	2.01972e-50	0.949	0.814
ENSG00000196154	S100A4	2	0.342292	1.74439e-54	2.57942e-50	0.977	0.868
ENSG00000167618	LAIR2	2	0.471239	2.44771e-51	3.61942e-47	0.292	0.095
ENSG00000070495	JMJD6	2	0.548111	1.34638e-50	1.9909e-46	0.526	0.289
ENSG00000159388	BTG2	2	0.693078	9.58831e-50	1.41782e-45	0.887	0.793
ENSG00000142669	SH3BGRL3	2	0.332227	4.2401e-47	6.26984e-43	0.96	0.878
ENSG00000223865	HLA-DPB1	2	0.393799	4.62612e-47	6.84065e-43	0.757	0.536
ENSG00000167775	CD320	2	0.440187	5.12848e-47	7.58349e-43	0.366	0.157
ENSG00000111537	IFNG	2	0.536321	3.89432e-46	5.75854e-42	0.26	0.082
ENSG00000007264	MATK	2	0.375107	1.92453e-44	2.8458e-40	0.307	0.114
ENSG00000051523	CYBA	2	0.352385	2.39828e-44	3.54634e-40	0.899	0.754
ENSG00000100097	LGALS1	2	0.296344	1.52534e-43	2.25551e-39	0.678	0.39
ENSG00000160888	IER2	2	0.759828	3.24385e-43	4.79668e-39	0.88	0.773
ENSG00000180739	S1PR5	2	0.351367	3.8523e-42	5.6964e-38	0.299	0.109
ENSG00000145220	LYAR	2	0.430253	1.34192e-41	1.98429e-37	0.592	0.347
ENSG00000169554	ZEB2	2	0.330738	2.7544e-41	4.07293e-37	0.402	0.18
ENSG00000158050	DUSP2	2	0.407736	2.65042e-40	3.91918e-36	0.891	0.731
ENSG00000143507	DUSP10	2	0.438945	7.73388e-39	1.14361e-34	0.361	0.165
ENSG00000141232	TOB1	2	0.435998	2.59864e-38	3.8426e-34	0.645	0.434
ENSG00000140030	GPR65	2	0.43666	2.2267e-37	3.29262e-33	0.54	0.338
ENSG00000116824	CD2	2	0.349025	3.27697e-37	4.84565e-33	0.79	0.613
ENSG00000197540	GZMM	2	0.350134	2.51977e-36	3.72599e-32	0.617	0.411
ENSG00000100612	DHRS7	2	0.398054	1.4516e-35	2.14648e-31	0.519	0.33
ENSG00000134308	YWHAQ	2	0.400644	3.24263e-35	4.79488e-31	0.633	0.462
ENSG00000130775	THEMIS2	2	0.333146	1.6452e-34	2.43275e-30	0.276	0.113
ENSG00000160255	ITGB2	2	0.407339	3.71972e-34	5.50035e-30	0.642	0.446
ENSG00000136950	ARPC5L	2	0.39407	1.42749e-33	2.11083e-29	0.533	0.351
ENSG00000231389	HLA-DPA1	2	0.362504	4.64974e-33	6.87557e-29	0.641	0.443
ENSG00000109861	CTSC	2	0.40017	1.96381e-32	2.90388e-28	0.469	0.282
ENSG00000103257	SLC7A5	2	0.389015	2.1098e-31	3.11975e-27	0.351	0.182
ENSG00000164674	SYTL3	2	0.378795	9.18588e-30	1.35832e-25	0.462	0.281
ENSG00000100083	GGA1	2	0.363057	4.84267e-29	7.16086e-25	0.309	0.15
ENSG00000185022	MAFF	2	0.399005	1.51381e-28	2.23847e-24	0.447	0.261
ENSG00000198189	HSD17B11	2	0.350005	5.97031e-28	8.8283e-24	0.592	0.447
ENSG00000158717	RNF166	2	0.394093	6.94283e-28	1.02664e-23	0.433	0.266
ENSG00000101084	C20orf24	2	0.389507	3.83464e-27	5.67029e-23	0.46	0.295
ENSG00000130592	LSP1	2	0.272417	8.90777e-25	1.31719e-20	0.698	0.565
ENSG00000239713	APOBEC3G	2	0.365357	9.45297e-25	1.39781e-20	0.335	0.186
ENSG00000277147	LINC00869	2	0.341337	1.08701e-24	1.60736e-20	0.377	0.221
ENSG00000122545	2020-09-07	2	0.306163	3.34854e-24	4.95149e-20	0.69	0.576
ENSG00000220205	VAMP2	2	0.290184	5.95531e-24	8.80612e-20	0.805	0.697
ENSG00000143851	PTPN7	2	0.320243	6.56388e-24	9.70601e-20	0.336	0.183
ENSG00000110852	CLEC2B	2	0.296449	6.57449e-24	9.72169e-20	0.694	0.545
ENSG00000135821	GLUL	2	0.276347	3.11368e-23	4.60421e-19	0.361	0.201
ENSG00000159111	MRPL10	2	0.383005	3.61011e-23	5.33827e-19	0.391	0.244
ENSG00000160654	CD3G	2	0.316817	3.6702e-23	5.42712e-19	0.616	0.477
ENSG00000120738	EGR1	2	0.605442	7.6081e-22	1.12501e-17	0.432	0.282
ENSG00000142347	MYO1F	2	0.254561	1.19952e-21	1.77373e-17	0.354	0.207
ENSG00000134285	FKBP11	2	0.295515	8.35825e-21	1.23593e-16	0.567	0.427
ENSG00000142634	EFHD2	2	0.261477	1.15835e-20	1.71286e-16	0.284	0.15
ENSG00000179218	CALR	2	0.347702	1.31216e-19	1.94029e-15	0.572	0.464
ENSG00000110934	BIN2	2	0.298868	1.74491e-19	2.58019e-15	0.622	0.511
ENSG00000168209	DDIT4	2	0.269679	2.11721e-19	3.13072e-15	0.858	0.747
ENSG00000175197	DDIT3	2	0.333953	2.88426e-19	4.26496e-15	0.493	0.368
ENSG00000105993	DNAJB6	2	0.260817	6.95917e-19	1.02905e-14	0.646	0.548
ENSG00000177721	ANXA2R	2	0.329938	2.39596e-18	3.5429e-14	0.395	0.27
ENSG00000128294	TPST2	2	0.274235	3.68475e-18	5.44864e-14	0.288	0.164
ENSG00000087074	PPP1R15A	2	0.493741	1.18086e-17	1.74614e-13	0.71	0.608
ENSG00000051108	HERPUD1	2	0.255778	1.52674e-17	2.25759e-13	0.624	0.5
ENSG00000148362	C9orf142	2	0.25064	1.08896e-16	1.61024e-12	0.556	0.437
ENSG00000198821	CD247	2	0.277015	8.73512e-16	1.29166e-11	0.548	0.445
ENSG00000163564	PYHIN1	2	0.279258	6.89356e-15	1.01935e-10	0.318	0.206
ENSG00000147155	EBP	2	0.265311	1.936e-14	2.86277e-10	0.283	0.176
ENSG00000123358	NR4A1	2	0.365933	3.59758e-13	5.31974e-09	0.321	0.216
ENSG00000213246	SUPT4H1	2	0.250878	7.08518e-13	1.04769e-08	0.441	0.343

## Sheet: Cluster_3_diff_significant
Gene	Gene_name	cluster	avg_logFC	p_val	p_val_adj	pct.1	pct.2
ENSG00000169508	GPR183	3	0.552712	5.37616e-61	7.94973e-57	0.608	0.301
ENSG00000227507	LTB	3	0.546154	3.32974e-58	4.92369e-54	0.779	0.472
ENSG00000168685	IL7R	3	0.445914	1.18244e-53	1.74848e-49	0.894	0.713
ENSG00000174946	GPR171	3	0.680852	4.34784e-52	6.42915e-48	0.486	0.232
ENSG00000133872	SARAF	3	0.341609	8.00848e-45	1.18421e-40	0.91	0.886
ENSG00000111716	LDHB	3	0.357936	2.42604e-37	3.58738e-33	0.861	0.752
ENSG00000163519	TRAT1	3	0.369202	6.25812e-37	9.25388e-33	0.446	0.224
ENSG00000152518	ZFP36L2	3	0.403437	5.128e-34	7.58278e-30	0.899	0.847
ENSG00000150347	ARID5B	3	0.388629	3.1515e-32	4.66012e-28	0.668	0.436
ENSG00000102007	PLP2	3	0.395331	1.6201e-31	2.39565e-27	0.578	0.369
ENSG00000023445	BIRC3	3	0.415977	8.06443e-29	1.19249e-24	0.792	0.606
ENSG00000090104	RGS1	3	0.504467	4.21847e-27	6.23786e-23	0.858	0.78
ENSG00000265972	TXNIP	3	0.31375	4.48326e-26	6.6294e-22	0.908	0.874
ENSG00000102871	TRADD	3	0.278419	1.75435e-24	2.59416e-20	0.361	0.191
ENSG00000081019	RSBN1	3	0.309414	3.08556e-24	4.56262e-20	0.428	0.243
ENSG00000089327	FXYD5	3	0.26155	1.41998e-23	2.09972e-19	0.872	0.863
ENSG00000109929	SC5D	3	0.293008	2.32864e-23	3.44335e-19	0.385	0.217
ENSG00000034677	RNF19A	3	0.32669	3.86478e-23	5.71485e-19	0.371	0.2
ENSG00000179144	GIMAP7	3	0.313935	1.07236e-22	1.5857e-18	0.657	0.471
ENSG00000104660	LEPROTL1	3	0.291383	2.64881e-22	3.91679e-18	0.818	0.705
ENSG00000059804	SLC2A3	3	0.376764	3.43771e-22	5.08335e-18	0.621	0.449
ENSG00000107485	GATA3	3	0.313916	2.88695e-21	4.26893e-17	0.291	0.147
ENSG00000102096	PIM2	3	0.275235	2.70986e-20	4.00707e-16	0.563	0.367
ENSG00000165272	AQP3	3	0.264261	8.67421e-20	1.28266e-15	0.306	0.165
ENSG00000163600	ICOS	3	0.286046	1.14274e-18	1.68977e-14	0.386	0.231
ENSG00000095794	CREM	3	0.325758	5.22315e-18	7.72347e-14	0.596	0.424
ENSG00000026297	RNASET2	3	0.260933	2.42223e-16	3.58176e-12	0.648	0.507
ENSG00000139679	LPAR6	3	0.343564	1.06831e-15	1.5797e-11	0.393	0.251
ENSG00000164442	CITED2	3	0.315232	1.9324e-14	2.85744e-10	0.463	0.316
ENSG00000067082	KLF6	3	0.299767	3.82203e-14	5.65163e-10	0.777	0.657
ENSG00000171522	PTGER4	3	0.281984	6.8981e-14	1.02002e-09	0.506	0.36
ENSG00000168421	RHOH	3	0.270535	9.26356e-14	1.3698e-09	0.564	0.412
ENSG00000112297	AIM1	3	0.317301	1.95545e-13	2.89153e-09	0.352	0.224
ENSG00000135046	ANXA1	3	0.375338	2.57557e-13	3.80849e-09	0.738	0.673
ENSG00000102760	RGCC	3	0.347989	3.92086e-13	5.79778e-09	0.539	0.397
ENSG00000141232	TOB1	3	0.320713	4.60138e-12	6.80407e-08	0.571	0.448
ENSG00000127528	KLF2	3	0.272115	2.02484e-11	2.99413e-07	0.583	0.45
ENSG00000164466	SFXN1	3	0.269164	1.01695e-10	1.50376e-06	0.31	0.202
ENSG00000198604	BAZ1A	3	0.263349	7.27983e-10	1.07647e-05	0.506	0.396
ENSG00000122417	ODF2L	3	0.293472	3.4669e-09	5.1265e-05	0.337	0.233
ENSG00000101745	ANKRD12	3	0.289634	8.47856e-09	0.000125373	0.64	0.517

## Sheet: Cluster_4_diff_significant
Gene	Gene_name	cluster	avg_logFC	p_val	p_val_adj	pct.1	pct.2
ENSG00000120875	DUSP4	4	1.07857	1.7319e-141	2.56096e-137	0.456	0.067
ENSG00000090104	RGS1	4	0.996658	2.71869e-70	4.02013e-66	0.921	0.78
ENSG00000008517	IL32	4	0.960684	3.2332e-77	4.78094e-73	0.887	0.865
ENSG00000139193	CD27	4	0.879176	1.703e-79	2.51822e-75	0.53	0.177
ENSG00000019582	CD74	4	0.807961	5.75278e-49	8.50663e-45	0.811	0.583
ENSG00000245532	NEAT1	4	0.787501	1.38392e-44	2.0464e-40	0.861	0.6
ENSG00000184009	ACTG1	4	0.756788	2.47398e-38	3.65827e-34	0.871	0.858
ENSG00000150347	ARID5B	4	0.723712	2.16043e-54	3.19463e-50	0.76	0.444
ENSG00000172965	MIR4435-2HG	4	0.711626	3.9116e-84	5.78408e-80	0.472	0.119
ENSG00000162645	GBP2	4	0.709358	2.79617e-59	4.1347e-55	0.578	0.241
ENSG00000101596	SMCHD1	4	0.703853	3.21272e-36	4.75065e-32	0.6	0.317
ENSG00000141682	PMAIP1	4	0.702373	9.89142e-25	1.46264e-20	0.537	0.328
ENSG00000175567	UCP2	4	0.689017	3.84616e-38	5.68731e-34	0.664	0.446
ENSG00000103187	COTL1	4	0.687363	2.58764e-53	3.82634e-49	0.705	0.385
ENSG00000222041	LINC00152	4	0.678398	3.11576e-60	4.60728e-56	0.504	0.178
ENSG00000133106	EPSTI1	4	0.67722	9.5207e-75	1.40783e-70	0.484	0.143
ENSG00000164120	HPGD	4	0.674183	1.59161e-20	2.35352e-16	0.257	0.112
ENSG00000136490	LIMD2	4	0.6713	8.53147e-41	1.26155e-36	0.743	0.554
ENSG00000134460	IL2RA	4	0.668903	1.32076e-61	1.95301e-57	0.307	0.068
ENSG00000196405	EVL	4	0.633106	1.73352e-48	2.56335e-44	0.782	0.565
ENSG00000064666	CNN2	4	0.622372	6.45172e-45	9.54015e-41	0.506	0.232
ENSG00000277734	TRAC	4	0.611596	6.50455e-36	9.61827e-32	0.832	0.764
ENSG00000102879	CORO1A	4	0.611037	4.06146e-34	6.00569e-30	0.827	0.786
ENSG00000172183	ISG20	4	0.593914	2.93104e-38	4.33412e-34	0.813	0.727
ENSG00000150093	ITGB1	4	0.589082	3.09048e-34	4.56989e-30	0.681	0.433
ENSG00000187608	ISG15	4	0.584978	3.20183e-24	4.73455e-20	0.544	0.32
ENSG00000182463	TSHZ2	4	0.584092	4.64563e-26	6.86949e-22	0.367	0.165
ENSG00000211772	TRBC2	4	0.583309	1.41124e-22	2.0868e-18	0.789	0.708
ENSG00000169442	CD52	4	0.572071	1.86324e-46	2.75517e-42	0.904	0.913
ENSG00000077549	CAPZB	4	0.571588	6.4095e-42	9.47773e-38	0.77	0.61
ENSG00000064012	CASP8	4	0.56948	1.05436e-31	1.55909e-27	0.583	0.306
ENSG00000181847	TIGIT	4	0.564574	3.01324e-47	4.45568e-43	0.324	0.093
ENSG00000166913	YWHAB	4	0.559042	6.66681e-32	9.85821e-28	0.777	0.625
ENSG00000197448	GSTK1	4	0.553537	2.62226e-35	3.87753e-31	0.808	0.652
ENSG00000078596	ITM2A	4	0.550082	5.179e-24	7.65818e-20	0.549	0.336
ENSG00000169764	UGP2	4	0.549403	2.19988e-24	3.25297e-20	0.602	0.382
ENSG00000082074	FYB	4	0.548627	2.14621e-31	3.17359e-27	0.77	0.563
ENSG00000111348	ARHGDIB	4	0.545363	1.70806e-53	2.52571e-49	0.88	0.918
ENSG00000182866	LCK	4	0.53504	4.39256e-34	6.49527e-30	0.746	0.531
ENSG00000130429	ARPC1B	4	0.533926	3.56075e-33	5.26529e-29	0.751	0.591
ENSG00000198502	HLA-DRB5	4	0.532174	2.05154e-34	3.03361e-30	0.463	0.205
ENSG00000075624	ACTB	4	0.531829	4.79801e-32	7.09482e-28	0.933	0.968
ENSG00000169508	GPR183	4	0.527054	2.0245e-23	2.99362e-19	0.544	0.331
ENSG00000175463	TBC1D10C	4	0.523479	7.31286e-24	1.08135e-19	0.564	0.335
ENSG00000172531	PPP1CA	4	0.522817	4.2432e-31	6.27441e-27	0.64	0.403
ENSG00000135655	USP15	4	0.513791	2.50267e-32	3.7007e-28	0.561	0.296
ENSG00000115415	STAT1	4	0.505805	1.09523e-36	1.61952e-32	0.412	0.165
ENSG00000168394	TAP1	4	0.502865	1.7459e-30	2.58166e-26	0.552	0.303
ENSG00000125430	HS3ST3B1	4	0.499439	4.70145e-43	6.95203e-39	0.281	0.076
ENSG00000072818	ACAP1	4	0.497705	3.16985e-23	4.68726e-19	0.602	0.377
ENSG00000111716	LDHB	4	0.49601	1.16054e-37	1.71609e-33	0.832	0.763
ENSG00000101347	SAMHD1	4	0.491231	1.46116e-28	2.16062e-24	0.456	0.217
ENSG00000172725	CORO1B	4	0.49118	4.77106e-35	7.05497e-31	0.441	0.191
ENSG00000130755	GMFG	4	0.489977	2.60328e-40	3.84947e-36	0.851	0.826
ENSG00000128340	RAC2	4	0.483646	6.75642e-32	9.99072e-28	0.751	0.6
ENSG00000154451	GBP5	4	0.480141	1.70219e-38	2.51703e-34	0.384	0.144
ENSG00000147548	WHSC1L1	4	0.479388	2.07306e-24	3.06543e-20	0.554	0.32
ENSG00000104964	AES	4	0.476709	3.38638e-24	5.00744e-20	0.741	0.617
ENSG00000009790	TRAF3IP3	4	0.471137	2.23285e-25	3.30172e-21	0.655	0.448
ENSG00000112486	CCR6	4	0.469284	1.51178e-31	2.23546e-27	0.276	0.092
ENSG00000116824	CD2	4	0.468074	5.75327e-26	8.50735e-22	0.782	0.627
ENSG00000084070	SMAP2	4	0.466147	6.65022e-23	9.83368e-19	0.585	0.362
ENSG00000156587	UBE2L6	4	0.462037	8.97442e-27	1.32705e-22	0.501	0.272
ENSG00000114857	NKTR	4	0.458834	9.0529e-15	1.33865e-10	0.386	0.22
ENSG00000227507	LTB	4	0.458825	1.24004e-20	1.83364e-16	0.712	0.503
ENSG00000163328	GPR155	4	0.456075	2.04907e-40	3.02996e-36	0.281	0.079
ENSG00000213658	LAT	4	0.450989	3.25024e-26	4.80613e-22	0.537	0.311
ENSG00000169288	MRPL1	4	0.450297	1.15048e-17	1.70121e-13	0.355	0.184
ENSG00000133574	GIMAP4	4	0.443757	3.48596e-20	5.15469e-16	0.595	0.405
ENSG00000114861	FOXP1	4	0.441894	7.83501e-13	1.15856e-08	0.513	0.346
ENSG00000244754	N4BP2L2	4	0.441086	8.47069e-10	1.25256e-05	0.71	0.56
ENSG00000130066	SAT1	4	0.438437	4.7381e-28	7.00623e-24	0.827	0.688
ENSG00000165272	AQP3	4	0.437776	1.12377e-28	1.66172e-24	0.386	0.167
ENSG00000163565	IFI16	4	0.437012	3.64567e-25	5.39086e-21	0.652	0.434
ENSG00000127914	AKAP9	4	0.435378	2.67431e-08	0.000395451	0.429	0.298
ENSG00000163346	PBXIP1	4	0.434577	4.00435e-26	5.92123e-22	0.585	0.335
ENSG00000111640	GAPDH	4	0.434179	2.04755e-21	3.02772e-17	0.854	0.881
ENSG00000108518	PFN1	4	0.433946	1.84119e-29	2.72257e-25	0.902	0.952
ENSG00000130592	LSP1	4	0.433551	8.70676e-21	1.28747e-16	0.698	0.576
ENSG00000181896	ZNF101	4	0.4319	1.52989e-17	2.26225e-13	0.465	0.281
ENSG00000145247	OCIAD2	4	0.428333	3.58212e-23	5.29688e-19	0.604	0.397
ENSG00000160613	PCSK7	4	0.428223	6.88852e-20	1.01861e-15	0.36	0.17
ENSG00000173821	RNF213	4	0.427901	5.56153e-14	8.22384e-10	0.492	0.309
ENSG00000101109	STK4	4	0.426342	2.15138e-15	3.18125e-11	0.621	0.429
ENSG00000196126	HLA-DRB1	4	0.423778	5.94263e-15	8.78736e-11	0.566	0.399
ENSG00000157303	SUSD3	4	0.421851	6.50011e-45	9.61172e-41	0.372	0.122
ENSG00000172575	RASGRP1	4	0.417346	5.98302e-22	8.84709e-18	0.273	0.111
ENSG00000251562	MALAT1	4	0.41639	8.17302e-08	0.00120854	1	1
ENSG00000054654	SYNE2	4	0.414507	1.4626e-13	2.16274e-09	0.47	0.295
ENSG00000117602	RCAN3	4	0.413415	8.95967e-20	1.32487e-15	0.343	0.166
ENSG00000034510	TMSB10	4	0.412687	1.56805e-40	2.31868e-36	0.959	0.978
ENSG00000204264	PSMB8	4	0.411586	8.10751e-18	1.19886e-13	0.628	0.453
ENSG00000163600	ICOS	4	0.410559	2.84818e-23	4.2116e-19	0.453	0.236
ENSG00000188404	SELL	4	0.410524	8.83668e-19	1.30668e-14	0.662	0.441
ENSG00000026103	FAS	4	0.408582	2.68873e-37	3.97583e-33	0.338	0.115
ENSG00000132424	PNISR	4	0.407464	5.95996e-12	8.81299e-08	0.772	0.616
ENSG00000177105	RHOG	4	0.401802	1.54758e-24	2.28841e-20	0.631	0.414
ENSG00000081019	RSBN1	4	0.401218	8.66025e-19	1.28059e-14	0.453	0.254
ENSG00000111229	ARPC3	4	0.399738	1.43092e-26	2.1159e-22	0.811	0.792
ENSG00000102096	PIM2	4	0.398669	8.78346e-18	1.29881e-13	0.583	0.38
ENSG00000108848	LUC7L3	4	0.397664	1.72364e-10	2.54875e-06	0.504	0.342
ENSG00000162894	FCMR	4	0.396997	1.4843e-19	2.19484e-15	0.496	0.296
ENSG00000051108	HERPUD1	4	0.39673	3.23643e-13	4.78571e-09	0.65	0.507
ENSG00000134884	ARGLU1	4	0.396588	1.05073e-10	1.55371e-06	0.616	0.459
ENSG00000107581	EIF3A	4	0.396284	8.06452e-19	1.1925e-14	0.46	0.265
ENSG00000173221	GLRX	4	0.395665	1.82683e-17	2.70133e-13	0.535	0.346
ENSG00000185862	EVI2B	4	0.394785	1.82923e-21	2.70489e-17	0.597	0.392
ENSG00000080822	CLDND1	4	0.394488	3.08458e-23	4.56117e-19	0.48	0.255
ENSG00000214367	HAUS3	4	0.391566	7.92335e-24	1.17163e-19	0.333	0.144
ENSG00000153551	CMTM7	4	0.391483	2.01494e-21	2.97949e-17	0.468	0.26
ENSG00000160014	CALM3	4	0.389729	8.57323e-22	1.26772e-17	0.58	0.372
ENSG00000204287	HLA-DRA	4	0.38962	3.72245e-22	5.50439e-18	0.496	0.265
ENSG00000178562	CD28	4	0.388217	6.30425e-24	9.3221e-20	0.345	0.154
ENSG00000088930	XRN2	4	0.387602	3.02371e-17	4.47117e-13	0.482	0.292
ENSG00000141027	NCOR1	4	0.387533	1.05048e-24	1.55334e-20	0.506	0.266
ENSG00000125910	S1PR4	4	0.387043	3.02229e-23	4.46906e-19	0.465	0.241
ENSG00000141293	SKAP1	4	0.386824	3.2396e-24	4.7904e-20	0.506	0.275
ENSG00000189403	HMGB1	4	0.386178	7.03592e-27	1.0404e-22	0.894	0.875
ENSG00000171159	C9orf16	4	0.385296	1.41226e-19	2.08831e-15	0.693	0.527
ENSG00000178573	MAF	4	0.385161	5.5518e-17	8.20944e-13	0.353	0.184
ENSG00000041357	PSMA4	4	0.384002	5.23249e-19	7.73728e-15	0.544	0.346
ENSG00000198858	R3HDM4	4	0.382469	4.96848e-26	7.34689e-22	0.46	0.231
ENSG00000205542	TMSB4X	4	0.382148	8.96008e-41	1.32493e-36	0.981	0.992
ENSG00000069493	CLEC2D	4	0.378062	4.38589e-12	6.48542e-08	0.571	0.392
ENSG00000184203	PPP1R2	4	0.376684	8.44234e-14	1.24837e-09	0.595	0.427
ENSG00000083799	CYLD	4	0.374221	1.31411e-15	1.94317e-11	0.367	0.196
ENSG00000054267	ARID4B	4	0.372559	2.24868e-08	0.000332512	0.513	0.371
ENSG00000104660	LEPROTL1	4	0.371991	2.81148e-21	4.15733e-17	0.806	0.715
ENSG00000156127	BATF	4	0.371338	8.41472e-15	1.24428e-10	0.48	0.295
ENSG00000146112	PPP1R18	4	0.371183	1.01039e-21	1.49406e-17	0.496	0.281
ENSG00000117228	GBP1	4	0.370439	3.68044e-41	5.44227e-37	0.295	0.084
ENSG00000047410	TPR	4	0.370207	5.19351e-11	7.67964e-07	0.468	0.323
ENSG00000136717	BIN1	4	0.367709	1.65601e-18	2.44874e-14	0.566	0.365
ENSG00000179144	GIMAP7	4	0.366297	4.35569e-12	6.44076e-08	0.65	0.486
ENSG00000088832	FKBP1A	4	0.36627	3.74212e-22	5.53348e-18	0.549	0.339
ENSG00000116288	PARK7	4	0.365399	1.08838e-17	1.60939e-13	0.7	0.555
ENSG00000187239	FNBP1	4	0.363251	1.22725e-11	1.81473e-07	0.468	0.299
ENSG00000167460	TPM4	4	0.363055	9.33905e-27	1.38096e-22	0.345	0.146
ENSG00000186298	PPP1CC	4	0.362899	2.67676e-20	3.95812e-16	0.508	0.304
ENSG00000137078	SIT1	4	0.362752	4.41667e-31	6.53092e-27	0.321	0.118
ENSG00000183508	FAM46C	4	0.362411	4.5996e-10	6.80144e-06	0.355	0.22
ENSG00000185477	GPRIN3	4	0.362187	1.33002e-14	1.9667e-10	0.254	0.121
ENSG00000131981	LGALS3	4	0.360195	1.07638e-17	1.59164e-13	0.283	0.13
ENSG00000198937	CCDC167	4	0.359946	1.3772e-25	2.03646e-21	0.357	0.154
ENSG00000034677	RNF19A	4	0.359355	2.11231e-10	3.12347e-06	0.353	0.215
ENSG00000101132	PFDN4	4	0.358777	1.19787e-17	1.77129e-13	0.46	0.268
ENSG00000092820	EZR	4	0.358309	5.83867e-14	8.63365e-10	0.564	0.384
ENSG00000223865	HLA-DPB1	4	0.358039	2.40624e-10	3.5581e-06	0.664	0.562
ENSG00000255302	EID1	4	0.356458	1.88599e-21	2.78882e-17	0.724	0.55
ENSG00000069667	RORA	4	0.3564	1.58066e-09	2.33732e-05	0.429	0.28
ENSG00000198771	RCSD1	4	0.356219	1.23028e-19	1.81921e-15	0.432	0.243
ENSG00000110324	IL10RA	4	0.355355	2.24094e-14	3.31367e-10	0.458	0.274
ENSG00000166750	SLFN5	4	0.35264	2.9092e-22	4.30184e-18	0.36	0.167
ENSG00000110448	CD5	4	0.352274	3.99865e-18	5.91281e-14	0.381	0.198
ENSG00000182718	ANXA2	4	0.351428	2.0217e-16	2.98949e-12	0.501	0.308
ENSG00000185088	RPS27L	4	0.350845	6.60598e-12	9.76827e-08	0.595	0.44
ENSG00000184584	TMEM173	4	0.349914	4.31864e-09	6.38598e-05	0.46	0.332
ENSG00000064601	CTSA	4	0.349463	1.18249e-24	1.74855e-20	0.362	0.16
ENSG00000188994	ZNF292	4	0.348116	1.11868e-12	1.65419e-08	0.269	0.135
ENSG00000057657	PRDM1	4	0.347527	3.46448e-11	5.12292e-07	0.48	0.318
ENSG00000205531	NAP1L4	4	0.347455	2.75509e-16	4.07395e-12	0.489	0.291
ENSG00000143924	EML4	4	0.345199	1.24468e-10	1.8405e-06	0.434	0.282
ENSG00000059804	SLC2A3	4	0.34281	5.35913e-11	7.92454e-07	0.621	0.462
ENSG00000157601	MX1	4	0.340606	3.52578e-20	5.21357e-16	0.252	0.102
ENSG00000179344	HLA-DQB1	4	0.339266	4.60314e-30	6.80667e-26	0.365	0.144
ENSG00000205220	PSMB10	4	0.33848	3.4513e-19	5.10344e-15	0.511	0.302
ENSG00000184640	2020-09-09	4	0.338225	6.95502e-15	1.02844e-10	0.585	0.419
ENSG00000178741	COX5A	4	0.337771	1.3437e-16	1.98693e-12	0.597	0.432
ENSG00000117450	PRDX1	4	0.33732	1.71494e-19	2.53588e-15	0.528	0.318
ENSG00000081237	PTPRC	4	0.336709	5.6768e-13	8.39429e-09	0.806	0.72
ENSG00000107485	GATA3	4	0.335988	2.93916e-11	4.34614e-07	0.288	0.159
ENSG00000163162	RNF149	4	0.335979	8.49533e-07	0.012562	0.391	0.267
ENSG00000146386	ABRACL	4	0.33544	1.96386e-15	2.90396e-11	0.6	0.434
ENSG00000116754	SRSF11	4	0.334654	3.45404e-09	5.10748e-05	0.559	0.393
ENSG00000148908	RGS10	4	0.333903	2.28643e-15	3.38094e-11	0.619	0.451
ENSG00000005059	CCDC109B	4	0.332487	4.35282e-14	6.43651e-10	0.528	0.373
ENSG00000206503	HLA-A	4	0.331865	9.15892e-38	1.35433e-33	0.974	0.977
ENSG00000188612	SUMO2	4	0.331095	2.61862e-18	3.87216e-14	0.799	0.746
ENSG00000196735	HLA-DQA1	4	0.330169	1.27993e-18	1.89264e-14	0.257	0.107
ENSG00000153048	CARHSP1	4	0.329618	1.14854e-23	1.69835e-19	0.393	0.182
ENSG00000103653	CSK	4	0.328317	3.78464e-21	5.59635e-17	0.329	0.148
ENSG00000161405	IKZF3	4	0.327721	4.90492e-15	7.2529e-11	0.285	0.141
ENSG00000155115	GTF3C6	4	0.327063	7.90704e-22	1.16921e-17	0.415	0.212
ENSG00000154640	BTG3	4	0.326401	1.71942e-12	2.5425e-08	0.355	0.205
ENSG00000105379	ETFB	4	0.326242	6.00366e-24	8.87762e-20	0.434	0.215
ENSG00000163466	ARPC2	4	0.325267	5.48128e-18	8.10516e-14	0.811	0.765
ENSG00000088986	DYNLL1	4	0.324082	3.11241e-19	4.60233e-15	0.47	0.272
ENSG00000182199	SHMT2	4	0.32174	2.14964e-44	3.17868e-40	0.273	0.068
ENSG00000157873	TNFRSF14	4	0.320956	6.71762e-16	9.93335e-12	0.523	0.329
ENSG00000136280	CCM2	4	0.320282	7.897e-23	1.16773e-18	0.365	0.166
ENSG00000185262	UBALD2	4	0.319609	2.49055e-14	3.68278e-10	0.436	0.266
ENSG00000136104	RNASEH2B	4	0.318048	5.76943e-22	8.53126e-18	0.357	0.164
ENSG00000180096	2020-09-01	4	0.317386	1.51449e-15	2.23948e-11	0.571	0.387
ENSG00000005022	SLC25A5	4	0.316981	1.22666e-09	1.81386e-05	0.595	0.495
ENSG00000213719	CLIC1	4	0.315725	5.73034e-13	8.47345e-09	0.707	0.627
ENSG00000125354	2020-09-06	4	0.314843	1.70154e-16	2.51607e-12	0.446	0.263
ENSG00000240065	PSMB9	4	0.314672	1.41441e-14	2.09149e-10	0.633	0.503
ENSG00000204257	HLA-DMA	4	0.314548	2.30281e-30	3.40517e-26	0.29	0.098
ENSG00000115091	ACTR3	4	0.314426	6.43574e-12	9.51653e-08	0.556	0.417
ENSG00000012660	ELOVL5	4	0.314315	5.05754e-23	7.47859e-19	0.427	0.207
ENSG00000133872	SARAF	4	0.314146	7.95324e-27	1.17605e-22	0.921	0.886
ENSG00000111276	CDKN1B	4	0.313422	1.05569e-13	1.56104e-09	0.434	0.265
ENSG00000122359	ANXA11	4	0.313275	4.32931e-16	6.40176e-12	0.571	0.387
ENSG00000120690	ELF1	4	0.312598	3.97912e-12	5.88392e-08	0.693	0.57
ENSG00000213145	CRIP1	4	0.311363	2.65603e-06	0.0392747	0.736	0.675
ENSG00000142864	SERBP1	4	0.311246	1.57427e-14	2.32788e-10	0.664	0.51
ENSG00000112667	DNPH1	4	0.310656	2.20022e-30	3.25347e-26	0.273	0.09
ENSG00000106400	ZNHIT1	4	0.310038	9.31265e-18	1.37706e-13	0.492	0.28
ENSG00000263465	SRSF8	4	0.309993	1.56702e-13	2.31716e-09	0.343	0.188
ENSG00000186184	POLR1D	4	0.308473	1.33656e-13	1.97637e-09	0.564	0.406
ENSG00000204397	CARD16	4	0.307704	2.32123e-19	3.43241e-15	0.52	0.298
ENSG00000116489	CAPZA1	4	0.307538	3.68048e-13	5.44232e-09	0.448	0.288
ENSG00000136279	DBNL	4	0.307508	6.38068e-14	9.43511e-10	0.36	0.2
ENSG00000110876	SELPLG	4	0.305969	3.86204e-14	5.71079e-10	0.412	0.239
ENSG00000092841	MYL6	4	0.303423	6.88652e-18	1.01831e-13	0.851	0.875
ENSG00000109971	HSPA8	4	0.302904	5.6132e-13	8.30023e-09	0.801	0.802
ENSG00000147443	DOK2	4	0.302515	1.34031e-20	1.98192e-16	0.403	0.198
ENSG00000164111	ANXA5	4	0.30225	4.80364e-23	7.10315e-19	0.453	0.228
ENSG00000165629	ATP5C1	4	0.301278	6.81729e-13	1.00807e-08	0.554	0.404
ENSG00000137815	RTF1	4	0.300904	4.01527e-12	5.93738e-08	0.48	0.31
ENSG00000241468	ATP5J2	4	0.300508	1.51378e-14	2.23843e-10	0.664	0.536
ENSG00000122643	NT5C3A	4	0.299597	2.23478e-12	3.30456e-08	0.324	0.181
ENSG00000168214	RBPJ	4	0.299186	1.07273e-07	0.00158625	0.307	0.192
ENSG00000175482	POLD4	4	0.29784	6.03679e-16	8.92659e-12	0.448	0.268
ENSG00000134954	ETS1	4	0.297347	5.43781e-08	0.00080409	0.489	0.35
ENSG00000091039	OSBPL8	4	0.297278	2.6173e-16	3.87021e-12	0.379	0.2
ENSG00000071127	WDR1	4	0.296834	7.96726e-19	1.17812e-14	0.451	0.256
ENSG00000143742	SRP9	4	0.296333	1.91943e-15	2.83826e-11	0.604	0.418
ENSG00000170043	TRAPPC1	4	0.295659	1.20337e-15	1.77943e-11	0.612	0.438
ENSG00000014641	MDH1	4	0.294921	6.57413e-18	9.72117e-14	0.468	0.262
ENSG00000231389	HLA-DPA1	4	0.293506	2.42881e-08	0.000359149	0.58	0.465
ENSG00000159352	PSMD4	4	0.292013	1.25925e-18	1.86205e-14	0.465	0.26
ENSG00000087191	PSMC5	4	0.291147	2.75995e-13	4.08113e-09	0.525	0.355
ENSG00000136732	GYPC	4	0.291126	4.17868e-11	6.17901e-07	0.691	0.558
ENSG00000068831	RASGRP2	4	0.289924	4.43614e-11	6.55972e-07	0.489	0.317
ENSG00000172757	CFL1	4	0.289187	5.83482e-16	8.62794e-12	0.873	0.908
ENSG00000164308	ERAP2	4	0.289183	2.4539e-08	0.000362859	0.365	0.234
ENSG00000078304	PPP2R5C	4	0.28881	1.49591e-09	2.212e-05	0.703	0.573
ENSG00000187735	TCEA1	4	0.288202	6.65665e-15	9.84319e-11	0.492	0.309
ENSG00000175416	CLTB	4	0.287997	3.47303e-20	5.13556e-16	0.4	0.198
ENSG00000170571	EMB	4	0.287972	1.35603e-13	2.00516e-09	0.436	0.265
ENSG00000142669	SH3BGRL3	4	0.287538	3.56498e-17	5.27154e-13	0.868	0.894
ENSG00000173272	MZT2A	4	0.287419	6.19064e-14	9.15409e-10	0.523	0.335
ENSG00000127922	SHFM1	4	0.28702	5.63293e-09	8.32942e-05	0.554	0.427
ENSG00000023892	DEF6	4	0.286272	1.07625e-19	1.59145e-15	0.386	0.192
ENSG00000101224	CDC25B	4	0.285727	6.24243e-14	9.23069e-10	0.35	0.193
ENSG00000139679	LPAR6	4	0.285644	2.57506e-11	3.80775e-07	0.41	0.26
ENSG00000138668	HNRNPD	4	0.285625	7.53812e-14	1.11466e-09	0.372	0.204
ENSG00000198408	MGEA5	4	0.284355	7.46504e-08	0.00110386	0.3	0.185
ENSG00000174718	KIAA1551	4	0.284329	2.94731e-09	4.35818e-05	0.341	0.21
ENSG00000089289	IGBP1	4	0.284259	3.89497e-15	5.75949e-11	0.552	0.362
ENSG00000070961	ATP2B1	4	0.28415	6.62122e-12	9.7908e-08	0.393	0.235
ENSG00000122042	UBL3	4	0.282983	1.07876e-17	1.59516e-13	0.271	0.12
ENSG00000132274	TRIM22	4	0.282917	2.87429e-14	4.25022e-10	0.357	0.199
ENSG00000120860	CCDC53	4	0.282584	1.15195e-22	1.70339e-18	0.326	0.137
ENSG00000135842	FAM129A	4	0.282377	2.80586e-18	4.14902e-14	0.317	0.147
ENSG00000196154	S100A4	4	0.282371	2.59973e-08	0.000384423	0.866	0.888
ENSG00000136147	PHF11	4	0.281706	1.45606e-14	2.15307e-10	0.357	0.195
ENSG00000142168	SOD1	4	0.281301	2.09731e-13	3.10129e-09	0.789	0.698
ENSG00000159840	ZYX	4	0.280153	1.85183e-18	2.7383e-14	0.324	0.154
ENSG00000166562	SEC11C	4	0.279664	2.36901e-19	3.50306e-15	0.453	0.247
ENSG00000187109	NAP1L1	4	0.279554	8.11083e-13	1.19935e-08	0.772	0.715
ENSG00000110955	ATP5B	4	0.279077	3.59935e-10	5.32237e-06	0.614	0.488
ENSG00000143106	PSMA5	4	0.278831	9.86641e-12	1.45895e-07	0.384	0.231
ENSG00000136560	TANK	4	0.278568	1.71637e-16	2.538e-12	0.448	0.244
ENSG00000113387	SUB1	4	0.277919	1.22323e-16	1.80878e-12	0.842	0.836
ENSG00000115241	PPM1G	4	0.277383	6.41768e-19	9.48982e-15	0.4	0.206
ENSG00000166946	CCNDBP1	4	0.276878	1.35482e-10	2.00337e-06	0.472	0.316
ENSG00000198604	BAZ1A	4	0.276757	4.68467e-07	0.00692722	0.525	0.402
ENSG00000067066	SP100	4	0.276174	1.48101e-09	2.18998e-05	0.556	0.409
ENSG00000075884	ARHGAP15	4	0.276116	4.61729e-10	6.82759e-06	0.472	0.319
ENSG00000131236	CAP1	4	0.274759	1.35678e-13	2.00628e-09	0.614	0.452
ENSG00000112514	CUTA	4	0.274438	6.7494e-12	9.98034e-08	0.736	0.61
ENSG00000155307	SAMSN1	4	0.273814	5.41485e-08	0.000800694	0.688	0.557
ENSG00000110031	LPXN	4	0.273618	3.72614e-20	5.50984e-16	0.353	0.166
ENSG00000158864	NDUFS2	4	0.273196	1.33119e-13	1.96843e-09	0.329	0.177
ENSG00000196776	CD47	4	0.272514	5.80785e-10	8.58807e-06	0.561	0.415
ENSG00000100201	DDX17	4	0.27242	1.72327e-06	0.025482	0.376	0.259
ENSG00000162704	ARPC5	4	0.271856	7.90324e-13	1.16865e-08	0.585	0.429
ENSG00000189159	HN1	4	0.271782	3.61036e-18	5.33863e-14	0.448	0.249
ENSG00000241553	ARPC4	4	0.271777	2.94654e-13	4.35706e-09	0.6	0.424
ENSG00000144224	UBXN4	4	0.27148	7.35569e-08	0.00108769	0.434	0.308
ENSG00000073584	SMARCE1	4	0.271197	2.65868e-15	3.93139e-11	0.367	0.191
ENSG00000169756	LIMS1	4	0.270614	2.47879e-17	3.66538e-13	0.326	0.158
ENSG00000176978	DPP7	4	0.270601	1.75069e-08	0.000258875	0.465	0.317
ENSG00000247596	TWF2	4	0.27014	3.98339e-12	5.89024e-08	0.326	0.187
ENSG00000122705	CLTA	4	0.269972	2.91025e-13	4.30338e-09	0.424	0.258
ENSG00000137767	SQRDL	4	0.269636	4.9423e-23	7.30818e-19	0.333	0.143
ENSG00000115085	ZAP70	4	0.269037	1.0033e-11	1.48357e-07	0.405	0.24
ENSG00000079459	FDFT1	4	0.268408	6.66476e-15	9.85519e-11	0.353	0.189
ENSG00000105939	ZC3HAV1	4	0.267739	4.24419e-07	0.00627589	0.336	0.219
ENSG00000026508	CD44	4	0.267263	2.4104e-09	3.56425e-05	0.705	0.611
ENSG00000167286	CD3D	4	0.266679	4.35785e-15	6.44395e-11	0.837	0.836
ENSG00000076928	ARHGEF1	4	0.266429	2.0171e-10	2.98268e-06	0.595	0.442
ENSG00000196954	CASP4	4	0.266401	2.16926e-09	3.20768e-05	0.54	0.398
ENSG00000099341	PSMD8	4	0.265891	5.91386e-13	8.74482e-09	0.542	0.36
ENSG00000184752	NDUFA12	4	0.265509	8.41987e-10	1.24505e-05	0.496	0.359
ENSG00000065809	FAM107B	4	0.265037	3.06518e-10	4.53248e-06	0.396	0.256
ENSG00000005810	MYCBP2	4	0.264866	7.8148e-10	1.15557e-05	0.331	0.199
ENSG00000125971	DYNLRB1	4	0.264791	6.66351e-10	9.85334e-06	0.518	0.387
ENSG00000165609	NUDT5	4	0.264621	2.68435e-20	3.96934e-16	0.302	0.13
ENSG00000013364	MVP	4	0.264097	1.14886e-12	1.69882e-08	0.329	0.184
ENSG00000143119	CD53	4	0.263061	2.27272e-11	3.36067e-07	0.799	0.749
ENSG00000127445	PIN1	4	0.262952	5.00857e-13	7.40617e-09	0.41	0.238
ENSG00000104823	ECH1	4	0.262696	2.69876e-11	3.99065e-07	0.532	0.367
ENSG00000204267	TAP2	4	0.262638	6.1497e-14	9.09356e-10	0.254	0.12
ENSG00000186010	NDUFA13	4	0.261991	3.76113e-10	5.56158e-06	0.703	0.611
ENSG00000168234	TTC39C	4	0.26145	9.30655e-12	1.37616e-07	0.343	0.201
ENSG00000137133	HINT2	4	0.261401	4.55681e-15	6.73815e-11	0.314	0.159
ENSG00000180376	CCDC66	4	0.261089	1.75463e-12	2.59457e-08	0.329	0.184
ENSG00000136286	MYO1G	4	0.260585	4.7962e-18	7.09214e-14	0.434	0.233
ENSG00000258289	CHURC1	4	0.260516	3.15186e-11	4.66065e-07	0.609	0.464
ENSG00000140740	UQCRC2	4	0.260443	9.62878e-12	1.42381e-07	0.504	0.336
ENSG00000166136	NDUFB8	4	0.260094	1.00345e-08	0.000148379	0.633	0.513
ENSG00000138795	LEF1	4	0.259837	4.02123e-09	5.94619e-05	0.417	0.278
ENSG00000129515	SNX6	4	0.259646	2.47587e-09	3.66107e-05	0.388	0.246
ENSG00000148248	SURF4	4	0.259594	5.8776e-10	8.69121e-06	0.35	0.214
ENSG00000160932	LY6E	4	0.259265	7.84672e-08	0.0011603	0.681	0.604
ENSG00000152061	RABGAP1L	4	0.25916	2.37223e-14	3.50782e-10	0.271	0.13
ENSG00000166037	CEP57	4	0.258787	1.80817e-13	2.67374e-09	0.309	0.162
ENSG00000123240	OPTN	4	0.257793	5.67395e-15	8.39008e-11	0.405	0.226
ENSG00000116459	ATP5F1	4	0.257356	2.33188e-10	3.44815e-06	0.516	0.384
ENSG00000087460	GNAS	4	0.25689	1.25374e-10	1.8539e-06	0.468	0.308
ENSG00000170540	ARL6IP1	4	0.256441	1.82303e-10	2.69572e-06	0.552	0.408
ENSG00000147010	SH3KBP1	4	0.255951	1.16987e-10	1.72989e-06	0.451	0.29
ENSG00000152234	ATP5A1	4	0.255426	8.9651e-08	0.00132567	0.607	0.516
ENSG00000115977	AAK1	4	0.255141	6.93617e-07	0.0102565	0.53	0.403
ENSG00000138071	ACTR2	4	0.254915	5.50962e-12	8.14707e-08	0.472	0.299
ENSG00000143799	PARP1	4	0.254461	5.64438e-14	8.34635e-10	0.4	0.227
ENSG00000170759	KIF5B	4	0.254073	3.90966e-10	5.78122e-06	0.451	0.3
ENSG00000135930	EIF4E2	4	0.253991	1.99527e-14	2.9504e-10	0.329	0.17
ENSG00000277791	PSMB3	4	0.253934	9.22238e-13	1.36371e-08	0.628	0.489
ENSG00000127152	BCL11B	4	0.253621	1.12836e-12	1.66851e-08	0.307	0.164
ENSG00000115165	CYTIP	4	0.253381	4.43242e-10	6.55422e-06	0.815	0.774
ENSG00000136810	TXN	4	0.252814	1.84333e-10	2.72574e-06	0.631	0.469
ENSG00000105968	H2AFV	4	0.251515	3.12604e-10	4.62248e-06	0.516	0.366
ENSG00000106052	TAX1BP1	4	0.251007	9.57034e-09	0.000141517	0.556	0.405
ENSG00000161203	AP2M1	4	0.250915	1.30451e-09	1.92898e-05	0.513	0.358
ENSG00000137207	YIPF3	4	0.25077	8.32272e-19	1.23068e-14	0.257	0.105

## Sheet: Cluster_5_diff_significant
Gene	Gene_name	cluster	avg_logFC	p_val	p_val_adj	pct.1	pct.2
ENSG00000143546	S100A8	6	4.53909	9.80377e-191	1.44968e-186	0.997	0.65
ENSG00000163220	S100A9	6	4.25871	8.51183e-192	1.25864e-187	0.988	0.733
ENSG00000090382	LYZ	6	3.98262	0	0	0.936	0.144
ENSG00000125538	IL1B	6	3.52813	0	0	0.942	0.119
ENSG00000163221	S100A12	6	3.40136	0	0	0.869	0.108
ENSG00000169429	CXCL8	6	3.31461	0	0	0.933	0.136
ENSG00000158869	FCER1G	6	3.08943	0	0	0.918	0.079
ENSG00000011600	TYROBP	6	2.99275	0	0	0.939	0.16
ENSG00000277632	CCL3	6	2.66573	4.41785e-167	6.53268e-163	0.845	0.286
ENSG00000276085	CCL3L3	6	2.66251	1.43039e-259	2.11512e-255	0.736	0.097
ENSG00000112096	SOD2	6	2.60343	3.54976e-229	5.24903e-225	0.951	0.32
ENSG00000101439	CST3	6	2.59462	0	0	0.894	0.052
ENSG00000038427	VCAN	6	2.50005	0	0	0.866	0.018
ENSG00000104918	RETN	6	2.46899	0	0	0.854	0.018
ENSG00000121552	CSTA	6	2.45765	0	0	0.881	0.025
ENSG00000105835	NAMPT	6	2.44618	0	0	0.967	0.195
ENSG00000204482	LST1	6	2.42739	0	0	0.891	0.115
ENSG00000204472	AIF1	6	2.4219	6.27966e-304	9.28574e-300	0.878	0.142
ENSG00000137801	THBS1	6	2.35844	0	0	0.784	0.024
ENSG00000137331	IER3	6	2.32032	1.1445e-276	1.69237e-272	0.894	0.165
ENSG00000204103	MAFB	6	2.31783	0	0	0.821	0.019
ENSG00000123689	G0S2	6	2.23217	1.98076e-163	2.92895e-159	0.517	0.068
ENSG00000163131	CTSS	6	2.18525	1.48036e-192	2.18901e-188	0.915	0.366
ENSG00000011422	PLAUR	6	2.17696	0	0	0.796	0.043
ENSG00000081041	CXCL2	6	2.14689	0	0	0.511	0.018
ENSG00000115590	IL1R2	6	2.133	0	0	0.675	0.028
ENSG00000085265	FCN1	6	2.09654	0	0	0.778	0.017
ENSG00000114315	HES1	6	2.08871	0	0	0.471	0.013
ENSG00000130066	SAT1	6	2.07916	4.52181e-188	6.6864e-184	0.997	0.677
ENSG00000087086	FTL	6	2.07195	2.29321e-167	3.39098e-163	0.976	0.947
ENSG00000142089	IFITM3	6	2.03763	2.16828e-242	3.20624e-238	0.699	0.093
ENSG00000140379	BCL2A1	6	2.02375	1.10933e-269	1.64036e-265	0.872	0.158
ENSG00000115271	GCA	6	1.99305	0	0	0.815	0.085
ENSG00000171051	FPR1	6	1.96455	0	0	0.815	0.016
ENSG00000163191	S100A11	6	1.95138	6.14098e-169	9.08067e-165	0.93	0.524
ENSG00000163563	MNDA	6	1.92999	0	0	0.763	0.021
ENSG00000197956	S100A6	6	1.92092	3.61415e-163	5.34424e-159	0.957	0.864
ENSG00000197249	SERPINA1	6	1.91915	0	0	0.784	0.017
ENSG00000025708	TYMP	6	1.90832	2.67207e-305	3.95119e-301	0.872	0.132
ENSG00000177575	CD163	6	1.88611	0	0	0.772	0.008
ENSG00000233276	GPX1	6	1.87068	3.23459e-162	4.78298e-158	0.869	0.36
ENSG00000110077	MS4A6A	6	1.7196	0	0	0.69	0.008
ENSG00000115009	CCL20	6	1.71699	8.27421e-169	1.22351e-164	0.544	0.074
ENSG00000162444	RBP7	6	1.69825	0	0	0.684	0.006
ENSG00000167996	FTH1	6	1.66733	2.7124e-173	4.01083e-169	1	0.975
ENSG00000172243	CLEC7A	6	1.66096	0	0	0.726	0.011
ENSG00000271614	LINC00936	6	1.6534	0	0	0.729	0.063
ENSG00000170458	CD14	6	1.64594	0	0	0.66	0.013
ENSG00000245532	NEAT1	6	1.62058	8.60446e-139	1.27234e-134	0.951	0.598
ENSG00000204287	HLA-DRA	6	1.59747	1.03921e-142	1.53668e-138	0.793	0.246
ENSG00000151726	ACSL1	6	1.54922	0	0	0.666	0.022
ENSG00000143110	C1orf162	6	1.54398	5.09069e-213	7.52761e-209	0.781	0.152
ENSG00000018280	SLC11A1	6	1.54337	0	0	0.644	0.022
ENSG00000100097	LGALS1	6	1.52869	2.85747e-133	4.22533e-129	0.872	0.402
ENSG00000197746	PSAP	6	1.52108	9.09553e-132	1.34496e-127	0.839	0.393
ENSG00000102265	TIMP1	6	1.50869	5.6317e-135	8.3276e-131	0.723	0.215
ENSG00000100300	TSPO	6	1.48402	2.92465e-128	4.32469e-124	0.866	0.489
ENSG00000124882	EREG	6	1.47854	0	0	0.459	0.006
ENSG00000147454	SLC25A37	6	1.45469	1.05694e-273	1.5629e-269	0.669	0.063
ENSG00000021355	SERPINB1	6	1.45283	1.41372e-129	2.09047e-125	0.796	0.317
ENSG00000026025	VIM	6	1.44148	1.91614e-138	2.8334e-134	0.945	0.757
ENSG00000166523	CLEC4E	6	1.44037	0	0	0.602	0.011
ENSG00000197766	CFD	6	1.3915	0	0	0.59	0.024
ENSG00000135404	CD63	6	1.3806	2.47968e-111	3.66671e-107	0.787	0.338
ENSG00000119535	CSF3R	6	1.37198	0	0	0.495	0.01
ENSG00000139318	DUSP6	6	1.37033	0	0	0.587	0.025
ENSG00000073756	PTGS2	6	1.36312	1.49806e-286	2.21519e-282	0.398	0.008
ENSG00000104763	ASAH1	6	1.35449	6.25165e-168	9.24431e-164	0.733	0.169
ENSG00000277443	MARCKS	6	1.35314	0	0	0.547	0.007
ENSG00000119655	NPC2	6	1.33704	4.04049e-130	5.97468e-126	0.742	0.244
ENSG00000170296	GABARAP	6	1.33389	2.41721e-120	3.57433e-116	0.863	0.509
ENSG00000115956	PLEK	6	1.32679	4.2232e-152	6.24485e-148	0.647	0.127
ENSG00000066336	SPI1	6	1.3255	0	0	0.617	0.009
ENSG00000076944	STXBP2	6	1.325	2.93347e-134	4.33772e-130	0.684	0.18
ENSG00000166920	C15orf48	6	1.32003	1.0228e-226	1.51242e-222	0.319	0.007
ENSG00000182117	NOP10	6	1.31331	1.15125e-113	1.70236e-109	0.769	0.307
ENSG00000103187	COTL1	6	1.29574	2.32396e-110	3.43644e-106	0.827	0.383
ENSG00000137462	TLR2	6	1.28183	0	0	0.514	0.005
ENSG00000117410	ATP6V0B	6	1.26405	1.55988e-125	2.30659e-121	0.812	0.327
ENSG00000099985	OSM	6	1.25555	4.5642e-119	6.74909e-115	0.568	0.123
ENSG00000224397	LINC01272	6	1.25002	0	0	0.517	0.013
ENSG00000112137	PHACTR1	6	1.24863	4.82971e-283	7.14169e-279	0.389	0.008
ENSG00000164733	CTSB	6	1.2434	1.44315e-161	2.13399e-157	0.626	0.114
ENSG00000108179	PPIF	6	1.24133	1.31703e-159	1.94749e-155	0.559	0.084
ENSG00000103490	PYCARD	6	1.21335	4.25632e-133	6.29382e-129	0.681	0.18
ENSG00000107968	MAP3K8	6	1.20206	1.22479e-130	1.81109e-126	0.702	0.186
ENSG00000147872	PLIN2	6	1.19998	2.15308e-72	3.18375e-68	0.669	0.283
ENSG00000162711	NLRP3	6	1.1997	0	0	0.514	0.01
ENSG00000159128	IFNGR2	6	1.18777	2.72265e-218	4.02598e-214	0.571	0.058
ENSG00000121316	PLBD1	6	1.18662	0	0	0.468	0.006
ENSG00000177156	TALDO1	6	1.1831	1.47815e-122	2.18574e-118	0.717	0.227
ENSG00000090013	BLVRB	6	1.18134	3.46942e-241	5.13024e-237	0.59	0.054
ENSG00000163041	H3F3A	6	1.18114	4.92853e-129	7.28781e-125	0.939	0.885
ENSG00000163931	TKT	6	1.17504	2.03298e-97	3.00616e-93	0.729	0.309
ENSG00000101336	HCK	6	1.17324	0	0	0.538	0.007
ENSG00000129226	CD68	6	1.17088	0	0	0.535	0.012
ENSG00000157557	ETS2	6	1.16899	9.74278e-272	1.44067e-267	0.55	0.034
ENSG00000000938	FGR	6	1.16578	1.49922e-237	2.2169e-233	0.611	0.058
ENSG00000241399	CD302	6	1.1512	0	0	0.578	0.007
ENSG00000103569	AQP9	6	1.14395	0	0	0.489	0.008
ENSG00000090376	IRAK3	6	1.13582	0	0	0.505	0.007
ENSG00000168461	RAB31	6	1.13477	0	0	0.541	0.004
ENSG00000178719	GRINA	6	1.10691	1.02069e-238	1.50929e-234	0.544	0.043
ENSG00000059728	MXD1	6	1.10447	1.11193e-201	1.6442e-197	0.547	0.056
ENSG00000276070	CCL4L2	6	1.09072	5.98491e-40	8.84989e-36	0.574	0.28
ENSG00000124731	TREM1	6	1.08334	0	0	0.505	0.014
ENSG00000076641	PAG1	6	1.07808	1.48995e-90	2.2032e-86	0.578	0.165
ENSG00000104904	OAZ1	6	1.07595	2.24922e-121	3.32591e-117	0.93	0.884
ENSG00000125740	FOSB	6	1.07412	1.10928e-81	1.64029e-77	0.711	0.279
ENSG00000204397	CARD16	6	1.06532	4.0667e-82	6.01342e-78	0.699	0.288
ENSG00000084207	GSTP1	6	1.05946	4.28223e-83	6.33214e-79	0.802	0.481
ENSG00000165168	CYBB	6	1.05637	0	0	0.526	0.004
ENSG00000030582	GRN	6	1.05398	3.05511e-195	4.51759e-191	0.562	0.064
ENSG00000084234	APLP2	6	1.0539	6.26205e-130	9.25969e-126	0.578	0.115
ENSG00000104870	FCGRT	6	1.04841	2.51175e-158	3.71412e-154	0.55	0.081
ENSG00000126759	CFP	6	1.03716	1.34041e-285	1.98207e-281	0.526	0.027
ENSG00000123610	TNFAIP6	6	1.02998	2.52759e-303	3.73755e-299	0.386	0.005
ENSG00000174021	GNG5	6	1.02584	2.52211e-74	3.72945e-70	0.751	0.408
ENSG00000185950	IRS2	6	1.02328	1.09196e-167	1.61468e-163	0.517	0.064
ENSG00000143771	CNIH4	6	1.02255	8.46423e-89	1.25161e-84	0.602	0.19
ENSG00000254087	LYN	6	1.01633	2.42673e-259	3.58841e-255	0.52	0.031
ENSG00000126883	NUP214	6	1.01498	1.14148e-237	1.68791e-233	0.477	0.029
ENSG00000268734	CTB-61M7.2	6	1.00799	0	0	0.45	0.005
ENSG00000172216	CEBPB	6	1.00707	2.7236e-73	4.02739e-69	0.635	0.239
ENSG00000113269	RNF130	6	1.00223	4.42111e-192	6.5375e-188	0.547	0.061
ENSG00000102524	TNFSF13B	6	1.00071	2.1334e-217	3.15466e-213	0.489	0.037
ENSG00000183019	MCEMP1	6	1.00056	0	0	0.441	0.006
ENSG00000042493	CAPG	6	1.00025	1.90421e-212	2.81576e-208	0.48	0.036
ENSG00000170525	PFKFB3	6	0.999011	1.70547e-89	2.52189e-85	0.59	0.168
ENSG00000116701	NCF2	6	0.998131	0	0	0.459	0.006
ENSG00000232810	TNF	6	0.993546	1.7369e-103	2.56836e-99	0.444	0.077
ENSG00000116514	RNF19B	6	0.986845	6.58836e-266	9.74221e-262	0.422	0.014
ENSG00000196154	S100A4	6	0.983923	1.61331e-104	2.38561e-100	0.948	0.881
ENSG00000148834	GSTO1	6	0.975984	4.42288e-89	6.54011e-85	0.669	0.246
ENSG00000143384	MCL1	6	0.973607	3.33935e-85	4.9379e-81	0.918	0.671
ENSG00000185650	ZFP36L1	6	0.968784	5.07111e-53	7.49866e-49	0.517	0.2
ENSG00000107372	ZFAND5	6	0.963576	3.07237e-72	4.54311e-68	0.608	0.223
ENSG00000142657	PGD	6	0.961492	2.32211e-175	3.4337e-171	0.492	0.052
ENSG00000164713	BRI3	6	0.956326	4.85013e-145	7.17188e-141	0.508	0.074
ENSG00000169554	ZEB2	6	0.954433	9.86394e-74	1.45858e-69	0.599	0.186
ENSG00000144802	NFKBIZ	6	0.95172	3.67444e-75	5.4334e-71	0.76	0.34
ENSG00000182287	AP1S2	6	0.948717	1.15438e-86	1.70698e-82	0.574	0.169
ENSG00000135821	GLUL	6	0.948358	1.57559e-71	2.32982e-67	0.593	0.198
ENSG00000132334	PTPRE	6	0.940325	8.21389e-95	1.21459e-90	0.653	0.195
ENSG00000111640	GAPDH	6	0.937847	1.52751e-84	2.25873e-80	0.927	0.875
ENSG00000156411	C14orf2	6	0.935392	5.16592e-82	7.63884e-78	0.875	0.706
ENSG00000187116	LILRA5	6	0.934584	0	0	0.416	0.004
ENSG00000185201	IFITM2	6	0.925706	1.54796e-56	2.28896e-52	0.918	0.83
ENSG00000103363	TCEB2	6	0.92085	4.79095e-78	7.08438e-74	0.869	0.659
ENSG00000138061	CYP1B1	6	0.917351	0	0	0.377	0.001
ENSG00000131981	LGALS3	6	0.915281	1.11927e-99	1.65506e-95	0.52	0.115
ENSG00000122862	SRGN	6	0.913014	8.99738e-111	1.33044e-106	0.976	0.928
ENSG00000132965	ALOX5AP	6	0.909803	4.1913e-46	6.19767e-42	0.72	0.417
ENSG00000135604	STX11	6	0.907736	8.09727e-103	1.19734e-98	0.556	0.13
ENSG00000196352	CD55	6	0.903842	3.0435e-58	4.50042e-54	0.739	0.423
ENSG00000182718	ANXA2	6	0.899656	1.46782e-67	2.17047e-63	0.681	0.298
ENSG00000155090	KLF10	6	0.898867	8.08638e-87	1.19573e-82	0.468	0.104
ENSG00000136238	RAC1	6	0.897366	9.39127e-67	1.38869e-62	0.742	0.446
ENSG00000116679	IVNS1ABP	6	0.893759	1.64575e-80	2.43356e-76	0.483	0.118
ENSG00000198502	HLA-DRB5	6	0.89057	1.69579e-59	2.50757e-55	0.556	0.203
ENSG00000230989	HSBP1	6	0.89055	1.11735e-79	1.65223e-75	0.535	0.152
ENSG00000121797	CCRL2	6	0.887047	3.15467e-211	4.6648e-207	0.392	0.019
ENSG00000158825	CDA	6	0.886172	4.02848e-305	5.95691e-301	0.407	0.007
ENSG00000131669	NINJ1	6	0.885042	9.10558e-67	1.34644e-62	0.568	0.204
ENSG00000142227	EMP3	6	0.87835	2.05175e-68	3.03392e-64	0.842	0.655
ENSG00000173744	AGFG1	6	0.870648	2.92913e-179	4.33131e-175	0.41	0.031
ENSG00000155307	SAMSN1	6	0.870638	2.74483e-50	4.05879e-46	0.805	0.55
ENSG00000117984	CTSD	6	0.869354	1.30931e-64	1.93607e-60	0.65	0.277
ENSG00000154589	LY96	6	0.864598	5.68707e-108	8.40947e-104	0.514	0.103
ENSG00000169413	RNASE6	6	0.864376	2.47326e-235	3.6572e-231	0.365	0.011
ENSG00000124762	CDKN1A	6	0.863016	2.22601e-102	3.2916e-98	0.489	0.097
ENSG00000197405	C5AR1	6	0.861302	0	0	0.395	0.005
ENSG00000174695	TMEM167A	6	0.851164	7.569e-72	1.11923e-67	0.559	0.181
ENSG00000186407	CD300E	6	0.848222	2.65879e-283	3.93155e-279	0.359	0.004
ENSG00000135441	BLOC1S1	6	0.848081	3.65324e-58	5.40205e-54	0.696	0.356
ENSG00000126709	IFI6	6	0.842209	3.49237e-38	5.16417e-34	0.532	0.26
ENSG00000176788	BASP1	6	0.840894	7.59325e-255	1.12281e-250	0.356	0.007
ENSG00000166527	CLEC4D	6	0.83693	2.46357e-303	3.64288e-299	0.365	0.003
ENSG00000122644	ARL4A	6	0.836565	1.45048e-49	2.14482e-45	0.489	0.185
ENSG00000143226	FCGR2A	6	0.836098	5.71456e-270	8.45013e-266	0.362	0.006
ENSG00000221869	CEBPD	6	0.831371	6.05488e-154	8.95336e-150	0.407	0.038
ENSG00000274536	RP6-159A1.4	6	0.829029	1.92657e-189	2.84882e-185	0.325	0.013
ENSG00000051523	CYBA	6	0.826719	1.2021e-73	1.77754e-69	0.897	0.768
ENSG00000090339	ICAM1	6	0.824813	5.99101e-94	8.85891e-90	0.444	0.083
ENSG00000188186	LAMTOR4	6	0.822191	1.25991e-63	1.86303e-59	0.836	0.571
ENSG00000197629	MPEG1	6	0.813437	0	0	0.401	0.004
ENSG00000169230	PRELID1	6	0.811811	1.45948e-51	2.15814e-47	0.629	0.308
ENSG00000136810	TXN	6	0.811608	1.17241e-47	1.73365e-43	0.757	0.463
ENSG00000130429	ARPC1B	6	0.810437	1.24417e-63	1.83976e-59	0.818	0.589
ENSG00000214212	C19orf38	6	0.80355	0	0	0.404	0.006
ENSG00000185215	TNFAIP2	6	0.803397	4.9997e-252	7.39306e-248	0.301	0.002
ENSG00000140575	IQGAP1	6	0.800389	2.12328e-73	3.1397e-69	0.62	0.211
ENSG00000062716	VMP1	6	0.79338	8.29243e-38	1.2262e-33	0.529	0.244
ENSG00000150977	RILPL2	6	0.787512	4.3026e-61	6.36225e-57	0.562	0.204
ENSG00000137575	SDCBP	6	0.786901	2.15981e-50	3.19371e-46	0.76	0.49
ENSG00000277791	PSMB3	6	0.786889	5.4421e-48	8.04723e-44	0.751	0.482
ENSG00000274213	RP11-670E13.6	6	0.785064	1.15863e-157	1.71327e-153	0.292	0.014
ENSG00000216490	IFI30	6	0.781125	8.87904e-289	1.31294e-284	0.35	0.003
ENSG00000143933	CALM2	6	0.780258	1.99381e-55	2.94825e-51	0.863	0.792
ENSG00000131042	LILRB2	6	0.779658	1.66935e-269	2.46846e-265	0.331	0.003
ENSG00000249437	NAIP	6	0.779099	6.18669e-219	9.14825e-215	0.343	0.011
ENSG00000137393	RNF144B	6	0.778997	1.89909e-264	2.80818e-260	0.371	0.008
ENSG00000111275	ALDH2	6	0.776046	1.16168e-292	1.71778e-288	0.356	0.003
ENSG00000146278	PNRC1	6	0.774618	1.23062e-44	1.81972e-40	0.824	0.697
ENSG00000112799	LY86	6	0.770049	0	0	0.407	0.004
ENSG00000197006	METTL9	6	0.76626	2.56974e-36	3.79987e-32	0.584	0.332
ENSG00000151694	ADAM17	6	0.764835	6.72839e-112	9.94926e-108	0.386	0.05
ENSG00000140749	IGSF6	6	0.762892	7.93656e-269	1.17358e-264	0.319	0.002
ENSG00000113648	H2AFY	6	0.762278	1.13084e-56	1.67217e-52	0.535	0.198
ENSG00000128524	ATP6V1F	6	0.760599	2.38744e-49	3.53031e-45	0.69	0.391
ENSG00000166927	MS4A7	6	0.756993	1.66214e-208	2.4578e-204	0.28	0.005
ENSG00000132963	POMP	6	0.7494	3.61788e-46	5.34976e-42	0.787	0.571
ENSG00000092841	MYL6	6	0.741565	3.59975e-76	5.32294e-72	0.933	0.867
ENSG00000086300	SNX10	6	0.734535	1.33353e-119	1.9719e-115	0.377	0.044
ENSG00000140264	SERF2	6	0.732791	3.78985e-94	5.60405e-90	0.942	0.924
ENSG00000163694	RBM47	6	0.732415	3.76057e-280	5.56075e-276	0.331	0.002
ENSG00000149925	ALDOA	6	0.731861	1.59232e-50	2.35456e-46	0.827	0.728
ENSG00000134248	LAMTOR5	6	0.731452	4.54624e-43	6.72252e-39	0.693	0.415
ENSG00000008394	MGST1	6	0.73079	4.7284e-291	6.99189e-287	0.337	0.002
ENSG00000163421	PROK2	6	0.729904	1.6964e-96	2.50847e-92	0.292	0.032
ENSG00000213719	CLIC1	6	0.723622	5.34951e-42	7.91032e-38	0.787	0.622
ENSG00000124172	ATP5E	6	0.722827	5.22025e-95	7.71918e-91	0.942	0.932
ENSG00000111229	ARPC3	6	0.718927	2.6806e-53	3.9638e-49	0.854	0.789
ENSG00000072401	UBE2D1	6	0.717459	3.31582e-70	4.9031e-66	0.468	0.124
ENSG00000162704	ARPC5	6	0.713417	3.85542e-36	5.701e-32	0.681	0.424
ENSG00000122694	GLIPR2	6	0.713078	2.18676e-54	3.23357e-50	0.413	0.117
ENSG00000183696	UPP1	6	0.711563	2.13636e-42	3.15904e-38	0.626	0.317
ENSG00000106546	AHR	6	0.709649	7.4401e-166	1.10017e-161	0.331	0.019
ENSG00000171049	FPR2	6	0.70763	5.04642e-282	7.46214e-278	0.356	0.004
ENSG00000132510	KDM6B	6	0.705275	6.54606e-53	9.67965e-49	0.471	0.15
ENSG00000120742	SERP1	6	0.704733	2.14543e-54	3.17244e-50	0.842	0.676
ENSG00000111144	LTA4H	6	0.703495	2.61171e-59	3.86193e-55	0.465	0.142
ENSG00000155465	SLC7A7	6	0.702609	4.23973e-303	6.26929e-299	0.353	0.002
ENSG00000118503	TNFAIP3	6	0.701712	3.00667e-47	4.44596e-43	0.906	0.741
ENSG00000136026	CKAP4	6	0.700581	2.56966e-117	3.79976e-113	0.283	0.022
ENSG00000177674	AGTRAP	6	0.700537	5.14987e-70	7.61512e-66	0.45	0.114
ENSG00000169826	CSGALNACT2	6	0.698569	8.71983e-104	1.2894e-99	0.401	0.061
ENSG00000243449	C4orf48	6	0.696649	2.99486e-48	4.4285e-44	0.532	0.207
ENSG00000042753	AP2S1	6	0.695083	9.26056e-46	1.36936e-41	0.571	0.264
ENSG00000150337	FCGR1A	6	0.693717	8.55071e-280	1.26439e-275	0.325	0.002
ENSG00000164096	C4orf3	6	0.685299	1.41762e-38	2.09623e-34	0.793	0.583
ENSG00000136869	TLR4	6	0.680446	1.5345e-245	2.26907e-241	0.28	0.001
ENSG00000103811	CTSH	6	0.679344	4.59543e-87	6.79526e-83	0.389	0.068
ENSG00000198833	UBE2J1	6	0.678201	1.51077e-60	2.23398e-56	0.456	0.132
ENSG00000163823	CCR1	6	0.676386	9.37428e-216	1.38617e-211	0.267	0.003
ENSG00000168036	CTNNB1	6	0.675774	4.41404e-49	6.52704e-45	0.386	0.111
ENSG00000173334	TRIB1	6	0.673755	6.30193e-164	9.31866e-160	0.304	0.014
ENSG00000115919	KYNU	6	0.670666	1.85225e-232	2.73893e-228	0.289	0.003
ENSG00000088832	FKBP1A	6	0.667413	2.27554e-37	3.36485e-33	0.605	0.339
ENSG00000101220	C20orf27	6	0.667177	2.82379e-64	4.17554e-60	0.41	0.101
ENSG00000153250	RBMS1	6	0.665436	5.7135e-33	8.44855e-29	0.492	0.233
ENSG00000145416	2020-03-01	6	0.663057	1.06744e-279	1.57842e-275	0.322	0.001
ENSG00000026508	CD44	6	0.660704	1.39564e-26	2.06374e-22	0.772	0.607
ENSG00000130313	PGLS	6	0.658795	6.55846e-46	9.698e-42	0.526	0.221
ENSG00000127951	FGL2	6	0.657146	2.1942e-99	3.24457e-95	0.422	0.069
ENSG00000156052	GNAQ	6	0.654905	6.37421e-93	9.42555e-89	0.347	0.049
ENSG00000183648	NDUFB1	6	0.650434	3.40878e-37	5.04056e-33	0.745	0.529
ENSG00000127540	UQCR11	6	0.649261	5.41036e-40	8.0003e-36	0.851	0.768
ENSG00000105887	MTPN	6	0.648196	2.52899e-40	3.73962e-36	0.474	0.191
ENSG00000019582	CD74	6	0.648129	1.59166e-33	2.35359e-29	0.796	0.589
ENSG00000167470	MIDN	6	0.647851	9.55849e-38	1.41341e-33	0.483	0.199
ENSG00000188313	PLSCR1	6	0.647709	7.44853e-69	1.10141e-64	0.368	0.077
ENSG00000169020	ATP5I	6	0.644519	2.88112e-29	4.26032e-25	0.781	0.674
ENSG00000070961	ATP2B1	6	0.644484	1.63645e-35	2.41982e-31	0.514	0.228
ENSG00000141505	ASGR1	6	0.639765	1.16056e-227	1.71612e-223	0.286	0.003
ENSG00000136826	KLF4	6	0.639147	4.59315e-209	6.79189e-205	0.283	0.005
ENSG00000140044	JDP2	6	0.638246	2.62014e-209	3.8744e-205	0.271	0.004
ENSG00000167703	SLC43A2	6	0.635655	1.42285e-174	2.10397e-170	0.274	0.008
ENSG00000159216	RUNX1	6	0.634992	1.23794e-63	1.83054e-59	0.325	0.064
ENSG00000125753	VASP	6	0.634694	5.21818e-34	7.71613e-30	0.444	0.184
ENSG00000196126	HLA-DRB1	6	0.633029	2.93174e-26	4.33517e-22	0.626	0.398
ENSG00000197747	S100A10	6	0.630521	3.44652e-31	5.09637e-27	0.815	0.81
ENSG00000198363	ASPH	6	0.630356	3.1356e-96	4.63662e-92	0.264	0.025
ENSG00000101182	PSMA7	6	0.628369	3.23298e-34	4.7806e-30	0.763	0.611
ENSG00000138495	COX17	6	0.628057	1.59307e-22	2.35567e-18	0.571	0.361
ENSG00000176340	COX8A	6	0.624306	1.30533e-36	1.9302e-32	0.748	0.569
ENSG00000125810	CD93	6	0.620105	2.84047e-223	4.2002e-219	0.264	0.002
ENSG00000159720	ATP6V0D1	6	0.618522	6.97731e-46	1.03173e-41	0.435	0.146
ENSG00000180776	ZDHHC20	6	0.61626	1.62399e-90	2.4014e-86	0.31	0.039
ENSG00000111817	DSE	6	0.614437	3.01641e-156	4.46037e-152	0.277	0.012
ENSG00000044574	HSPA5	6	0.612586	6.62112e-13	9.79066e-09	0.699	0.662
ENSG00000169564	PCBP1	6	0.611977	7.03873e-30	1.04082e-25	0.663	0.437
ENSG00000188906	LRRK2	6	0.610297	1.10945e-242	1.64054e-238	0.28	0.001
ENSG00000185862	EVI2B	6	0.606729	9.03659e-25	1.33624e-20	0.623	0.394
ENSG00000111729	CLEC4A	6	0.605241	6.89086e-211	1.01895e-206	0.283	0.005
ENSG00000198585	NUDT16	6	0.604245	1.97499e-104	2.92041e-100	0.365	0.048
ENSG00000188820	FAM26F	6	0.603088	2.2411e-120	3.31391e-116	0.298	0.024
ENSG00000267519	CTD-3252C9.4	6	0.599293	5.67961e-18	8.39844e-14	0.447	0.242
ENSG00000160213	CSTB	6	0.59905	8.7455e-31	1.2932e-26	0.596	0.354
ENSG00000109320	NFKB1	6	0.588781	7.96675e-36	1.17804e-31	0.292	0.084
ENSG00000171860	C3AR1	6	0.584034	3.21555e-91	4.75483e-87	0.298	0.035
ENSG00000113732	ATP6V0E1	6	0.583902	3.41175e-31	5.04495e-27	0.76	0.604
ENSG00000114784	EIF1B	6	0.583779	6.92232e-29	1.0236e-24	0.602	0.353
ENSG00000067560	RHOA	6	0.582501	8.58393e-28	1.26931e-23	0.705	0.57
ENSG00000118508	RAB32	6	0.581505	1.32803e-223	1.96376e-219	0.274	0.002
ENSG00000085514	PILRA	6	0.5783	8.33233e-230	1.2321e-225	0.286	0.003
ENSG00000131174	COX7B	6	0.577667	9.6006e-27	1.41964e-22	0.726	0.567
ENSG00000109046	WSB1	6	0.577264	2.40443e-28	3.55543e-24	0.486	0.232
ENSG00000120129	DUSP1	6	0.577151	3.02403e-75	4.47163e-71	0.976	0.843
ENSG00000134686	PHC2	6	0.576225	7.24622e-134	1.0715e-129	0.289	0.018
ENSG00000177556	ATOX1	6	0.576045	7.23602e-43	1.06999e-38	0.368	0.111
ENSG00000106066	CPVL	6	0.575403	8.74159e-240	1.29262e-235	0.28	0.001
ENSG00000121064	SCPEP1	6	0.575163	6.77884e-78	1.00239e-73	0.347	0.059
ENSG00000130724	CHMP2A	6	0.574081	5.7328e-31	8.4771e-27	0.538	0.259
ENSG00000150540	HNMT	6	0.571157	6.56524e-243	9.70802e-239	0.286	0.002
ENSG00000173915	USMG5	6	0.567307	6.67035e-31	9.86344e-27	0.799	0.655
ENSG00000180353	HCLS1	6	0.567037	1.49558e-26	2.21151e-22	0.617	0.394
ENSG00000118855	MFSD1	6	0.566455	2.51192e-74	3.71437e-70	0.313	0.05
ENSG00000241468	ATP5J2	6	0.565933	1.17806e-26	1.742e-22	0.717	0.534
ENSG00000059377	TBXAS1	6	0.564037	6.85811e-111	1.01411e-106	0.325	0.034
ENSG00000126267	COX6B1	6	0.562367	5.50213e-33	8.136e-29	0.812	0.697
ENSG00000152229	PSTPIP2	6	0.562345	1.17581e-130	1.73868e-126	0.258	0.014
ENSG00000170542	SERPINB9	6	0.56138	8.91815e-31	1.31873e-26	0.441	0.19
ENSG00000136867	SLC31A2	6	0.55985	1.06334e-115	1.57236e-111	0.283	0.022
ENSG00000196743	GM2A	6	0.559765	1.00119e-161	1.48046e-157	0.271	0.01
ENSG00000164111	ANXA5	6	0.558787	1.2704e-30	1.87854e-26	0.48	0.231
ENSG00000107341	UBE2R2	6	0.557303	7.03656e-51	1.0405e-46	0.337	0.085
ENSG00000130755	GMFG	6	0.556779	2.31307e-38	3.42034e-34	0.875	0.825
ENSG00000135218	CD36	6	0.5562	8.8667e-226	1.31112e-221	0.271	0.002
ENSG00000120533	ENY2	6	0.555708	5.54122e-22	8.19381e-18	0.571	0.371
ENSG00000273338	RP11-386I14.4	6	0.555332	3.14436e-22	4.64956e-18	0.258	0.091
ENSG00000130522	JUND	6	0.5548	2.93758e-23	4.3438e-19	0.699	0.489
ENSG00000100906	NFKBIA	6	0.554096	2.47622e-58	3.66159e-54	0.976	0.921
ENSG00000112531	QKI	6	0.553092	4.77609e-70	7.0624e-66	0.286	0.044
ENSG00000120738	EGR1	6	0.552608	3.87296e-45	5.72695e-41	0.653	0.279
ENSG00000109321	AREG	6	0.551625	2.79969e-10	4.1399e-06	0.614	0.487
ENSG00000002549	LAP3	6	0.551051	5.18372e-39	7.66517e-35	0.353	0.111
ENSG00000198258	UBL5	6	0.550253	1.82152e-28	2.69348e-24	0.799	0.712
ENSG00000091317	CMTM6	6	0.550183	2.23406e-28	3.30351e-24	0.505	0.251
ENSG00000165997	ARL5B	6	0.549856	8.93587e-74	1.32135e-69	0.334	0.058
ENSG00000142669	SH3BGRL3	6	0.546324	9.35586e-50	1.38345e-45	0.933	0.889
ENSG00000137752	CASP1	6	0.543688	2.4989e-34	3.69513e-30	0.486	0.207
ENSG00000139832	RAB20	6	0.543381	3.5304e-137	5.2204e-133	0.261	0.013
ENSG00000122565	CBX3	6	0.541726	3.12851e-21	4.62612e-17	0.62	0.43
ENSG00000164104	HMGB2	6	0.540564	3.04443e-19	4.50179e-15	0.717	0.605
ENSG00000198814	GK	6	0.539117	3.26764e-92	4.83186e-88	0.255	0.024
ENSG00000137161	CNPY3	6	0.537574	2.5706e-36	3.80114e-32	0.486	0.208
ENSG00000163162	RNF149	6	0.537274	7.90321e-25	1.16865e-20	0.492	0.261
ENSG00000169896	ITGAM	6	0.53543	6.94396e-93	1.0268e-88	0.264	0.026
ENSG00000138071	ACTR2	6	0.535094	6.02135e-25	8.90377e-21	0.538	0.297
ENSG00000168899	VAMP5	6	0.533853	2.79821e-18	4.13771e-14	0.505	0.307
ENSG00000133961	NUMB	6	0.533283	1.36546e-47	2.0191e-43	0.292	0.067
ENSG00000167613	LAIR1	6	0.531276	9.79e-43	1.44765e-38	0.28	0.066
ENSG00000126432	PRDX5	6	0.529609	4.32419e-19	6.39419e-15	0.489	0.296
ENSG00000043462	LCP2	6	0.528598	7.32401e-23	1.083e-18	0.401	0.189
ENSG00000005020	SKAP2	6	0.527	5.86898e-53	8.67846e-49	0.331	0.076
ENSG00000147894	C9orf72	6	0.526063	1.82987e-50	2.70583e-46	0.286	0.061
ENSG00000100644	HIF1A	6	0.524794	3.39975e-25	5.0272e-21	0.419	0.194
ENSG00000166002	SMCO4	6	0.518892	2.48436e-112	3.67362e-108	0.283	0.024
ENSG00000164167	LSM6	6	0.518855	7.80517e-27	1.15415e-22	0.492	0.246
ENSG00000125772	GPCPD1	6	0.518451	3.678e-46	5.43865e-42	0.337	0.091
ENSG00000158470	B4GALT5	6	0.51627	1.46612e-57	2.16795e-53	0.267	0.047
ENSG00000198888	MT-ND1	6	0.515034	7.96718e-49	1.17811e-44	0.976	0.971
ENSG00000174886	NDUFA11	6	0.51471	3.57674e-24	5.28892e-20	0.702	0.529
ENSG00000093010	COMT	6	0.513842	3.14413e-36	4.64923e-32	0.356	0.117
ENSG00000120899	PTK2B	6	0.51301	2.2736e-36	3.36197e-32	0.307	0.088
ENSG00000177989	ODF3B	6	0.512803	1.14046e-75	1.6864e-71	0.274	0.037
ENSG00000172354	GNB2	6	0.512324	2.15769e-26	3.19058e-22	0.483	0.241
ENSG00000106803	SEC61B	6	0.507715	1.04134e-23	1.53983e-19	0.72	0.54
ENSG00000126247	CAPNS1	6	0.506801	4.20633e-43	6.2199e-39	0.41	0.136
ENSG00000187446	CHP1	6	0.5045	1.41784e-74	2.09655e-70	0.313	0.049
ENSG00000169756	LIMS1	6	0.501782	1.29734e-23	1.91837e-19	0.365	0.159
ENSG00000168214	RBPJ	6	0.501439	4.0635e-23	6.0087e-19	0.398	0.188
ENSG00000112149	CD83	6	0.495736	7.95753e-28	1.17668e-23	0.462	0.21
ENSG00000110422	HIPK3	6	0.495305	1.17356e-54	1.73534e-50	0.261	0.047
ENSG00000155957	TMBIM4	6	0.493306	6.1976e-22	9.16439e-18	0.59	0.395
ENSG00000198818	SFT2D1	6	0.492045	1.47014e-28	2.17389e-24	0.456	0.207
ENSG00000125356	NDUFA1	6	0.489713	2.1625e-23	3.19769e-19	0.775	0.678
ENSG00000173221	GLRX	6	0.487642	2.28998e-15	3.38619e-11	0.526	0.351
ENSG00000217555	CKLF	6	0.48735	5.8383e-11	8.63309e-07	0.532	0.393
ENSG00000150779	TIMM8B	6	0.486886	2.73707e-37	4.04731e-33	0.371	0.124
ENSG00000237765	FAM200B	6	0.486842	4.34995e-12	6.43227e-08	0.353	0.211
ENSG00000162511	LAPTM5	6	0.4839	1.93e-30	2.85389e-26	0.86	0.816
ENSG00000177700	POLR2L	6	0.482058	4.35591e-19	6.44108e-15	0.736	0.58
ENSG00000067225	PKM	6	0.481028	3.36749e-16	4.97951e-12	0.565	0.408
ENSG00000107738	C10orf54	6	0.478829	2.85569e-16	4.22271e-12	0.526	0.348
ENSG00000114353	GNAI2	6	0.47594	3.12677e-31	4.62356e-27	0.447	0.193
ENSG00000142634	EFHD2	6	0.475057	2.25592e-30	3.33582e-26	0.401	0.154
ENSG00000197329	PELI1	6	0.473617	6.08208e-23	8.99357e-19	0.298	0.116
ENSG00000171862	PTEN	6	0.473058	6.97111e-33	1.03082e-28	0.28	0.083
ENSG00000113719	ERGIC1	6	0.472986	1.79128e-39	2.64876e-35	0.274	0.069
ENSG00000183283	DAZAP2	6	0.47247	6.71165e-22	9.92451e-18	0.708	0.548
ENSG00000188641	DPYD	6	0.471255	1.04403e-65	1.5438e-61	0.252	0.036
ENSG00000100365	NCF4	6	0.469023	1.50101e-64	2.21955e-60	0.277	0.045
ENSG00000165732	DDX21	6	0.46643	3.77369e-18	5.58015e-14	0.605	0.43
ENSG00000116741	RGS2	6	0.464279	1.1811e-16	1.7465e-12	0.498	0.296
ENSG00000118640	VAMP8	6	0.463798	7.65297e-18	1.13164e-13	0.638	0.468
ENSG00000075624	ACTB	6	0.462685	7.71743e-48	1.14118e-43	0.954	0.966
ENSG00000167468	GPX4	6	0.46241	6.33881e-13	9.37319e-09	0.611	0.495
ENSG00000141298	SSH2	6	0.460381	4.06777e-16	6.01501e-12	0.356	0.183
ENSG00000112335	SNX3	6	0.45913	1.55917e-13	2.30554e-09	0.544	0.394
ENSG00000100219	XBP1	6	0.458863	1.1291e-15	1.6696e-11	0.596	0.415
ENSG00000159840	ZYX	6	0.457923	8.29007e-24	1.22585e-19	0.365	0.154
ENSG00000198736	MSRB1	6	0.457465	3.37888e-69	4.99634e-65	0.264	0.037
ENSG00000135940	COX5B	6	0.457162	4.19554e-24	6.20394e-20	0.766	0.661
ENSG00000170275	CRTAP	6	0.456329	1.69253e-41	2.50274e-37	0.31	0.083
ENSG00000088986	DYNLL1	6	0.45595	3.54078e-16	5.23576e-12	0.462	0.277
ENSG00000170345	FOS	6	0.454683	9.85751e-40	1.45763e-35	0.897	0.71
ENSG00000067082	KLF6	6	0.453093	1.81468e-23	2.68336e-19	0.83	0.664
ENSG00000119979	FAM45A	6	0.451292	9.28571e-19	1.37308e-14	0.365	0.18
ENSG00000196954	CASP4	6	0.451098	7.35611e-16	1.08775e-11	0.568	0.398
ENSG00000015475	BID	6	0.450503	1.89703e-38	2.80513e-34	0.356	0.111
ENSG00000173436	MINOS1	6	0.44421	8.12854e-18	1.20197e-13	0.596	0.409
ENSG00000143162	CREG1	6	0.443013	8.64699e-64	1.27863e-59	0.277	0.045
ENSG00000171988	JMJD1C	6	0.438987	3.265e-17	4.82796e-13	0.334	0.16
ENSG00000183011	NAA38	6	0.436102	1.24555e-16	1.84179e-12	0.465	0.273
ENSG00000243317	C7orf73	6	0.432486	4.0475e-12	5.98503e-08	0.456	0.295
ENSG00000132432	SEC61G	6	0.431426	6.17761e-15	9.13483e-11	0.714	0.623
ENSG00000215301	DDX3X	6	0.431358	2.09607e-19	3.09946e-15	0.432	0.225
ENSG00000130775	THEMIS2	6	0.42818	6.84534e-29	1.01222e-24	0.343	0.123
ENSG00000125995	ROMO1	6	0.426947	2.34788e-17	3.47181e-13	0.511	0.311
ENSG00000184922	FMNL1	6	0.426305	4.42767e-26	6.54719e-22	0.292	0.1
ENSG00000078369	GNB1	6	0.42501	2.40763e-22	3.56016e-18	0.298	0.115
ENSG00000087266	SH3BP2	6	0.423752	1.60765e-39	2.37723e-35	0.252	0.057
ENSG00000137767	SQRDL	6	0.423743	1.80264e-21	2.66556e-17	0.34	0.147
ENSG00000116586	LAMTOR2	6	0.420297	1.04721e-23	1.54851e-19	0.426	0.206
ENSG00000111913	FAM65B	6	0.416301	1.33303e-10	1.97115e-06	0.474	0.333
ENSG00000176845	METRNL	6	0.413959	3.28067e-37	4.85113e-33	0.328	0.096
ENSG00000179344	HLA-DQB1	6	0.413657	7.2272e-22	1.06869e-17	0.353	0.15
ENSG00000138964	PARVG	6	0.412483	5.92272e-21	8.75793e-17	0.283	0.11
ENSG00000060138	YBX3	6	0.412273	8.12595e-33	1.20158e-28	0.261	0.072
ENSG00000010256	UQCRC1	6	0.410774	3.0456e-23	4.50353e-19	0.356	0.149
ENSG00000198805	PNP	6	0.409866	1.77161e-43	2.61968e-39	0.261	0.057
ENSG00000105669	COPE	6	0.409086	1.30694e-15	1.93258e-11	0.611	0.444
ENSG00000129128	SPCS3	6	0.408939	1.02281e-18	1.51243e-14	0.401	0.203
ENSG00000074800	ENO1	6	0.407465	2.32728e-16	3.44136e-12	0.693	0.606
ENSG00000229833	PET100	6	0.406724	7.01636e-12	1.03751e-07	0.675	0.568
ENSG00000135390	ATP5G2	6	0.406213	6.37375e-25	9.42486e-21	0.851	0.855
ENSG00000110330	BIRC2	6	0.406104	1.58007e-12	2.33645e-08	0.419	0.256
ENSG00000162783	IER5	6	0.405765	1.33417e-18	1.97284e-14	0.316	0.139
ENSG00000108061	SHOC2	6	0.404231	2.53039e-17	3.74168e-13	0.334	0.16
ENSG00000131871	VIMP	6	0.403687	1.95684e-12	2.89358e-08	0.389	0.226
ENSG00000136371	MTHFS	6	0.40307	2.32383e-22	3.43625e-18	0.264	0.096
ENSG00000114978	MOB1A	6	0.403064	3.04594e-13	4.50402e-09	0.386	0.229
ENSG00000134825	TMEM258	6	0.402762	4.72466e-17	6.98636e-13	0.726	0.611
ENSG00000129355	CDKN2D	6	0.402	6.54932e-14	9.68448e-10	0.362	0.194
ENSG00000145494	NDUFS6	6	0.400368	1.23153e-14	1.82106e-10	0.498	0.317
ENSG00000198624	CCDC69	6	0.400195	2.10169e-15	3.10776e-11	0.34	0.172
ENSG00000110047	EHD1	6	0.399738	3.88686e-13	5.7475e-09	0.356	0.2
ENSG00000136167	LCP1	6	0.399384	1.23537e-09	1.82674e-05	0.538	0.411
ENSG00000136603	SKIL	6	0.396927	1.68308e-15	2.48877e-11	0.541	0.349
ENSG00000104765	BNIP3L	6	0.396566	1.96591e-10	2.90699e-06	0.362	0.221
ENSG00000112695	COX7A2	6	0.394457	2.78221e-20	4.11406e-16	0.857	0.802
ENSG00000102007	PLP2	6	0.392504	5.27316e-12	7.79742e-08	0.547	0.392
ENSG00000131495	NDUFA2	6	0.39213	1.20674e-15	1.7844e-11	0.529	0.34
ENSG00000101558	VAPA	6	0.391894	3.20104e-11	4.73338e-07	0.574	0.456
ENSG00000127922	SHFM1	6	0.391463	3.05482e-14	4.51717e-10	0.596	0.426
ENSG00000170043	TRAPPC1	6	0.389372	6.04274e-11	8.9354e-07	0.596	0.443
ENSG00000182220	ATP6AP2	6	0.388933	2.28503e-08	0.000337887	0.441	0.337
ENSG00000168961	LGALS9	6	0.388168	2.00739e-41	2.96833e-37	0.28	0.068
ENSG00000167283	ATP5L	6	0.386647	2.30405e-24	3.40699e-20	0.884	0.897
ENSG00000177105	RHOG	6	0.386131	5.29379e-10	7.82793e-06	0.553	0.425
ENSG00000173660	UQCRH	6	0.382348	2.66414e-14	3.93946e-10	0.748	0.682
ENSG00000168894	RNF181	6	0.381145	1.58867e-15	2.34916e-11	0.453	0.263
ENSG00000149932	TMEM219	6	0.381014	5.31809e-12	7.86386e-08	0.483	0.324
ENSG00000276345	AC004556.1	6	0.380464	6.00216e-16	8.8754e-12	0.374	0.199
ENSG00000101421	CHMP4B	6	0.380263	2.09989e-28	3.10511e-24	0.28	0.09
ENSG00000111669	TPI1	6	0.379849	1.32156e-09	1.9542e-05	0.605	0.525
ENSG00000100387	RBX1	6	0.379339	2.57648e-14	3.80984e-10	0.578	0.418
ENSG00000119632	IFI27L2	6	0.379322	4.56367e-09	6.7483e-05	0.416	0.285
ENSG00000131236	CAP1	6	0.379039	3.44705e-10	5.09715e-06	0.587	0.457
ENSG00000163512	AZI2	6	0.378295	5.30463e-26	7.84395e-22	0.271	0.089
ENSG00000071553	ATP6AP1	6	0.377718	1.31831e-17	1.94938e-13	0.261	0.106
ENSG00000164405	UQCRQ	6	0.377258	2.01299e-13	2.97661e-09	0.69	0.569
ENSG00000139112	GABARAPL1	6	0.371827	5.61874e-08	0.000830844	0.374	0.253
ENSG00000113811	SELK	6	0.371369	2.63537e-10	3.89693e-06	0.781	0.704
ENSG00000105518	TMEM205	6	0.371084	7.25181e-19	1.07232e-14	0.261	0.102
ENSG00000118564	FBXL5	6	0.37058	2.56689e-11	3.79566e-07	0.295	0.163
ENSG00000177885	GRB2	6	0.370075	5.41571e-12	8.00821e-08	0.35	0.196
ENSG00000170889	RPS9	6	0.368362	5.71518e-56	8.45103e-52	0.96	0.964
ENSG00000168264	IRF2BP2	6	0.36836	8.69694e-12	1.28602e-07	0.283	0.147
ENSG00000149357	LAMTOR1	6	0.366716	1.41289e-09	2.08924e-05	0.48	0.363
ENSG00000099624	ATP5D	6	0.366575	1.68981e-13	2.49872e-09	0.72	0.614
ENSG00000128228	SDF2L1	6	0.366173	2.2602e-09	3.34215e-05	0.334	0.202
ENSG00000115350	POLE4	6	0.365683	4.22215e-10	6.2433e-06	0.447	0.301
ENSG00000163754	GYG1	6	0.365556	1.41554e-19	2.09317e-15	0.301	0.125
ENSG00000119013	NDUFB3	6	0.364231	5.32459e-14	7.87348e-10	0.429	0.254
ENSG00000186010	NDUFA13	6	0.363572	8.63011e-14	1.27613e-09	0.714	0.612
ENSG00000124831	LRRFIP1	6	0.362422	8.79983e-09	0.000130123	0.489	0.373
ENSG00000099800	TIMM13	6	0.361061	1.19836e-13	1.77201e-09	0.422	0.25
ENSG00000183486	MX2	6	0.360211	2.56486e-11	3.79266e-07	0.313	0.173
ENSG00000126860	EVI2A	6	0.359908	6.77107e-11	1.00124e-06	0.407	0.254
ENSG00000163605	PPP4R2	6	0.356249	1.56134e-13	2.30875e-09	0.295	0.148
ENSG00000140941	MAP1LC3B	6	0.355149	5.5222e-07	0.00816568	0.541	0.444
ENSG00000101084	C20orf24	6	0.354571	2.01085e-13	2.97345e-09	0.492	0.308
ENSG00000238142	RP11-108M9.4	6	0.354135	1.25524e-29	1.85612e-25	0.267	0.079
ENSG00000102144	PGK1	6	0.352558	9.0509e-11	1.33836e-06	0.644	0.57
ENSG00000146066	HIGD2A	6	0.350177	1.57295e-12	2.32592e-08	0.687	0.589
ENSG00000123349	PFDN5	6	0.349418	4.39875e-34	6.50444e-30	0.933	0.941
ENSG00000171700	RGS19	6	0.347933	2.89586e-18	4.28211e-14	0.295	0.127
ENSG00000069399	BCL3	6	0.346494	1.91085e-10	2.82557e-06	0.261	0.136
ENSG00000115286	NDUFS7	6	0.346228	6.43467e-14	9.51494e-10	0.489	0.315
ENSG00000154723	ATP5J	6	0.345665	4.00207e-10	5.91786e-06	0.596	0.484
ENSG00000131143	COX4I1	6	0.343089	9.05433e-21	1.33886e-16	0.897	0.901
ENSG00000122705	CLTA	6	0.342927	8.95455e-10	1.32411e-05	0.401	0.264
ENSG00000172428	MYEOV2	6	0.341872	1.44619e-10	2.13849e-06	0.657	0.547
ENSG00000175354	PTPN2	6	0.34146	1.76103e-06	0.0260403	0.286	0.186
ENSG00000135698	MPHOSPH6	6	0.340477	1.98537e-10	2.93576e-06	0.295	0.164
ENSG00000131446	MGAT1	6	0.337871	1.65493e-17	2.44715e-13	0.31	0.14
ENSG00000163466	ARPC2	6	0.337016	3.37842e-17	4.99567e-13	0.809	0.766
ENSG00000133318	RTN3	6	0.336376	9.63495e-20	1.42472e-15	0.316	0.135
ENSG00000023191	RNH1	6	0.33454	9.05136e-12	1.33842e-07	0.413	0.265
ENSG00000068697	LAPTM4A	6	0.333672	1.40995e-09	2.0849e-05	0.477	0.342
ENSG00000149923	PPP4C	6	0.332185	1.18549e-11	1.75298e-07	0.45	0.278
ENSG00000160410	SHKBP1	6	0.332182	6.28195e-11	9.28913e-07	0.331	0.187
ENSG00000090487	SPG21	6	0.331891	4.70501e-12	6.9573e-08	0.316	0.169
ENSG00000116560	SFPQ	6	0.331287	1.16001e-14	1.71531e-10	0.398	0.224
ENSG00000097033	SH3GLB1	6	0.331237	2.09324e-13	3.09528e-09	0.398	0.223
ENSG00000204257	HLA-DMA	6	0.330397	1.4817e-20	2.19099e-16	0.271	0.103
ENSG00000213523	SRA1	6	0.330197	6.75416e-17	9.98738e-13	0.277	0.118
ENSG00000109083	IFT20	6	0.330159	4.55228e-12	6.73145e-08	0.295	0.155
ENSG00000160131	VMA21	6	0.329109	1.41745e-23	2.09598e-19	0.289	0.106
ENSG00000119705	SLIRP	6	0.328209	7.96463e-10	1.17773e-05	0.48	0.322
ENSG00000115310	RTN4	6	0.328065	1.95579e-09	2.89203e-05	0.465	0.33
ENSG00000166340	TPP1	6	0.327866	7.40491e-22	1.09496e-17	0.261	0.094
ENSG00000125384	PTGER2	6	0.326956	2.30299e-13	3.40544e-09	0.319	0.164
ENSG00000143669	LYST	6	0.325403	7.04118e-16	1.04118e-11	0.295	0.132
ENSG00000135930	EIF4E2	6	0.325114	3.16745e-15	4.68371e-11	0.347	0.172
ENSG00000154813	DPH3	6	0.324496	8.0085e-20	1.18422e-15	0.258	0.096
ENSG00000084070	SMAP2	6	0.323348	5.94227e-09	8.78683e-05	0.498	0.374
ENSG00000158615	PPP1R15B	6	0.323093	2.16874e-25	3.20691e-21	0.289	0.099
ENSG00000204435	CSNK2B	6	0.322469	3.32062e-07	0.00491019	0.514	0.386
ENSG00000147123	NDUFB11	6	0.322184	1.14858e-07	0.0016984	0.608	0.511
ENSG00000144848	ATG3	6	0.321895	5.04357e-13	7.45793e-09	0.328	0.173
ENSG00000137312	FLOT1	6	0.317779	2.23015e-14	3.29772e-10	0.277	0.128
ENSG00000198355	PIM3	6	0.315101	3.11518e-12	4.60642e-08	0.486	0.318
ENSG00000141504	SAT2	6	0.314661	2.16295e-09	3.19835e-05	0.337	0.203
ENSG00000099977	DDT	6	0.314268	8.2386e-07	0.0121824	0.495	0.377
ENSG00000168273	SMIM4	6	0.313176	4.62105e-10	6.83315e-06	0.274	0.148
ENSG00000120675	DNAJC15	6	0.312204	2.05037e-10	3.03189e-06	0.398	0.244
ENSG00000075426	FOSL2	6	0.311865	2.8131e-11	4.15974e-07	0.325	0.176
ENSG00000120705	ETF1	6	0.309202	1.59237e-13	2.35464e-09	0.307	0.152
ENSG00000173812	EIF1	6	0.309118	1.18641e-43	1.75435e-39	0.991	0.98
ENSG00000139278	GLIPR1	6	0.306308	1.76463e-12	2.60936e-08	0.45	0.274
ENSG00000117450	PRDX1	6	0.303527	7.14159e-08	0.00105603	0.447	0.329
ENSG00000175197	DDIT3	6	0.302864	1.31233e-06	0.0194054	0.483	0.381
ENSG00000167460	TPM4	6	0.298215	2.94745e-10	4.3584e-06	0.283	0.155
ENSG00000090266	NDUFB2	6	0.296579	3.43354e-07	0.00507718	0.581	0.491
ENSG00000173486	FKBP2	6	0.295602	3.38439e-12	5.00449e-08	0.319	0.168
ENSG00000196924	FLNA	6	0.291992	1.84673e-11	2.73076e-07	0.35	0.198
ENSG00000064601	CTSA	6	0.291769	2.27268e-11	3.36062e-07	0.31	0.168
ENSG00000171530	TBCA	6	0.287772	4.97484e-07	0.0073563	0.678	0.634
ENSG00000069849	ATP1B3	6	0.28752	4.18481e-07	0.00618808	0.356	0.241
ENSG00000184924	PTRHD1	6	0.285573	4.15686e-08	0.000614676	0.337	0.214
ENSG00000054148	PHPT1	6	0.284884	8.55576e-07	0.0126514	0.261	0.158
ENSG00000136521	NDUFB5	6	0.284307	4.38959e-09	6.49089e-05	0.407	0.263
ENSG00000028137	TNFRSF1B	6	0.284277	4.42956e-12	6.55e-08	0.38	0.213
ENSG00000246705	H2AFJ	6	0.283623	5.77346e-13	8.53722e-09	0.377	0.21
ENSG00000005022	SLC25A5	6	0.279459	1.63954e-07	0.00242439	0.584	0.498
ENSG00000130303	BST2	6	0.275323	1.40678e-06	0.0208021	0.401	0.287
ENSG00000165672	PRDX3	6	0.273916	4.32168e-14	6.39047e-10	0.258	0.116
ENSG00000135046	ANXA1	6	0.273421	3.78185e-08	0.000559223	0.739	0.68
ENSG00000131238	PPT1	6	0.270242	2.76385e-09	4.08691e-05	0.295	0.171
ENSG00000106400	ZNHIT1	6	0.270158	7.47722e-09	0.000110566	0.435	0.289
ENSG00000108953	YWHAE	6	0.268777	8.46304e-12	1.25143e-07	0.331	0.178
ENSG00000111775	COX6A1	6	0.26784	8.30938e-10	1.22871e-05	0.711	0.658
ENSG00000141552	ANAPC11	6	0.266876	6.36241e-08	0.00094081	0.374	0.25
ENSG00000110200	ANAPC15	6	0.265574	5.15101e-09	7.6168e-05	0.274	0.154
ENSG00000205542	TMSB4X	6	0.265545	2.86605e-33	4.23802e-29	0.988	0.992
ENSG00000179091	CYC1	6	0.260404	8.01542e-09	0.000118524	0.337	0.205
ENSG00000267855	NDUFA7	6	0.25997	1.98301e-08	0.000293228	0.316	0.193
ENSG00000213625	LEPROT	6	0.257202	3.64623e-10	5.39169e-06	0.271	0.143
ENSG00000275302	CCL4	6	0.254528	1.62593e-25	2.40426e-21	0.86	0.728
ENSG00000069974	RAB27A	6	0.251118	3.11912e-06	0.0461224	0.31	0.2
ENSG00000155096	AZIN1	6	0.250858	2.99845e-11	4.43381e-07	0.258	0.126

## Sheet: Cluster_6_diff_significant NKT
Gene	Gene_name	cluster	avg_logFC	p_val	p_val_adj	pct.1	pct.2
ENSG00000111796	KLRB1	5	2.12999	1.40151e-213	2.07241e-209	0.893	0.28
ENSG00000170345	FOS	5	2.05717	8.04026e-175	1.18891e-170	0.989	0.7
ENSG00000120129	DUSP1	5	1.93027	1.60424e-177	2.37219e-173	0.992	0.84
ENSG00000262202	RP11-160E2.6	5	1.813	3.06444e-209	4.53139e-205	0.776	0.159
ENSG00000177606	JUN	5	1.50915	1.85285e-150	2.73981e-146	0.995	0.819
ENSG00000158050	DUSP2	5	1.4606	1.25418e-130	1.85455e-126	0.984	0.736
ENSG00000128016	ZFP36	5	1.40731	1.6631e-157	2.45923e-153	0.997	0.955
ENSG00000100906	NFKBIA	5	1.35667	1.16242e-161	1.71888e-157	0.997	0.918
ENSG00000125740	FOSB	5	1.2677	1.15204e-137	1.70352e-133	0.816	0.265
ENSG00000113088	GZMK	5	1.22474	5.63824e-226	8.33727e-222	0.928	0.197
ENSG00000160888	IER2	5	1.20908	8.90988e-79	1.3175e-74	0.96	0.775
ENSG00000110848	CD69	5	1.15857	3.86695e-124	5.71806e-120	0.997	0.97
ENSG00000087074	PPP1R15A	5	1.11021	6.404e-103	9.46959e-99	0.944	0.596
ENSG00000099860	GADD45B	5	1.0789	4.37969e-67	6.47625e-63	0.763	0.382
ENSG00000276216	CH17-373J23.1	5	1.07183	1.31674e-172	1.94706e-168	0.512	0.064
ENSG00000118503	TNFAIP3	5	0.986819	1.37974e-111	2.04022e-107	0.976	0.733
ENSG00000125148	MT2A	5	0.966793	1.30584e-35	1.93094e-31	0.76	0.523
ENSG00000171223	JUNB	5	0.94773	8.34846e-115	1.23449e-110	0.995	0.944
ENSG00000204475	NCR3	5	0.933004	1.91076e-172	2.82544e-168	0.579	0.084
ENSG00000270022	RNU12	5	0.921488	1.24611e-185	1.84262e-181	0.395	0.028
ENSG00000179029	TMEM107	5	0.909786	2.97171e-110	4.39426e-106	0.555	0.126
ENSG00000120738	EGR1	5	0.904737	1.85628e-33	2.74489e-29	0.547	0.285
ENSG00000159388	BTG2	5	0.883857	8.69623e-61	1.28591e-56	0.947	0.796
ENSG00000164442	CITED2	5	0.865098	6.92464e-39	1.02395e-34	0.613	0.315
ENSG00000270103	RNU11	5	0.861495	5.07788e-203	7.50866e-199	0.365	0.018
ENSG00000139289	PHLDA1	5	0.761762	8.72402e-59	1.29002e-54	0.421	0.121
ENSG00000152518	ZFP36L2	5	0.74623	9.20932e-76	1.36178e-71	0.973	0.845
ENSG00000168685	IL7R	5	0.735845	1.20104e-81	1.77598e-77	0.963	0.722
ENSG00000117425	PTCH2	5	0.731577	9.32207e-114	1.37845e-109	0.304	0.031
ENSG00000144802	NFKBIZ	5	0.719927	5.49066e-70	8.11904e-66	0.757	0.335
ENSG00000235576	AC092580.4	5	0.716691	1.31156e-52	1.9394e-48	0.696	0.334
ENSG00000132002	DNAJB1	5	0.716329	2.00678e-47	2.96743e-43	0.803	0.51
ENSG00000086061	DNAJA1	5	0.712522	6.68843e-48	9.89019e-44	0.76	0.461
ENSG00000112149	CD83	5	0.709295	4.69987e-50	6.9497e-46	0.528	0.201
ENSG00000167552	TUBA1A	5	0.700433	8.01841e-35	1.18568e-30	0.704	0.419
ENSG00000153234	NR4A2	5	0.692132	3.54174e-46	5.23717e-42	0.736	0.416
ENSG00000121966	CXCR4	5	0.671454	2.06198e-102	3.04906e-98	0.995	0.969
ENSG00000157514	TSC22D3	5	0.657081	1.70773e-77	2.52522e-73	1	0.96
ENSG00000267519	CTD-3252C9.4	5	0.644147	1.07928e-67	1.59593e-63	0.627	0.223
ENSG00000160593	JAML	5	0.631015	3.91905e-74	5.7951e-70	0.56	0.176
ENSG00000102760	RGCC	5	0.621647	3.30789e-10	4.89138e-06	0.536	0.409
ENSG00000115738	ID2	5	0.591055	6.81064e-43	1.00709e-38	0.885	0.583
ENSG00000115875	SRSF7	5	0.544364	2.22154e-32	3.285e-28	0.907	0.716
ENSG00000132475	H3F3B	5	0.537273	2.80108e-59	4.14195e-55	0.984	0.958
ENSG00000167996	FTH1	5	0.516297	8.35663e-60	1.23569e-55	0.992	0.975
ENSG00000077235	GTF3C1	5	0.504841	2.9466e-49	4.35714e-45	0.491	0.165
ENSG00000196781	TLE1	5	0.502144	1.2907e-106	1.90855e-102	0.333	0.041
ENSG00000188229	TUBB4B	5	0.489352	4.77366e-33	7.05881e-29	0.533	0.259
ENSG00000179820	MYADM	5	0.487982	9.65569e-34	1.42779e-29	0.587	0.28
ENSG00000151883	PARP8	5	0.483938	2.06164e-41	3.04855e-37	0.589	0.264
ENSG00000143384	MCL1	5	0.477501	3.74743e-30	5.54133e-26	0.861	0.674
ENSG00000133316	WDR74	5	0.470227	9.95517e-28	1.47207e-23	0.381	0.164
ENSG00000069667	RORA	5	0.468393	1.33527e-43	1.97446e-39	0.6	0.266
ENSG00000107742	SPOCK2	5	0.461345	5.9624e-30	8.81661e-26	0.653	0.383
ENSG00000027697	IFNGR1	5	0.461181	1.04042e-30	1.53846e-26	0.523	0.259
ENSG00000185022	MAFF	5	0.456755	1.58808e-33	2.3483e-29	0.563	0.267
ENSG00000130844	ZNF331	5	0.454479	6.54601e-23	9.67959e-19	0.603	0.361
ENSG00000160789	LMNA	5	0.453972	1.67992e-13	2.4841e-09	0.384	0.222
ENSG00000163874	ZC3H12A	5	0.448109	3.05792e-33	4.52175e-29	0.483	0.207
ENSG00000119801	YPEL5	5	0.438544	9.28449e-28	1.3729e-23	0.88	0.681
ENSG00000197061	HIST1H4C	5	0.428283	1.85048e-16	2.73631e-12	0.659	0.473
ENSG00000010810	FYN	5	0.424243	5.39152e-32	7.97245e-28	0.675	0.382
ENSG00000122417	ODF2L	5	0.418157	1.8269e-36	2.70143e-32	0.515	0.225
ENSG00000273428	RP4-539M6.22	5	0.412259	9.58347e-25	1.41711e-20	0.269	0.096
ENSG00000145220	LYAR	5	0.406372	3.02236e-35	4.46917e-31	0.704	0.358
ENSG00000141682	PMAIP1	5	0.403405	7.85011e-23	1.1608e-18	0.587	0.326
ENSG00000144655	CSRNP1	5	0.396649	5.96441e-23	8.81958e-19	0.512	0.282
ENSG00000197019	SERTAD1	5	0.394431	2.76469e-21	4.08814e-17	0.523	0.292
ENSG00000186834	HEXIM1	5	0.393406	1.45159e-34	2.14646e-30	0.36	0.125
ENSG00000109906	ZBTB16	5	0.393267	1.42454e-47	2.10647e-43	0.336	0.092
ENSG00000103257	SLC7A5	5	0.379662	2.15337e-26	3.18419e-22	0.427	0.189
ENSG00000095794	CREM	5	0.379522	5.49411e-16	8.12413e-12	0.637	0.435
ENSG00000102786	INTS6	5	0.378862	3.33433e-26	4.93047e-22	0.349	0.141
ENSG00000143924	EML4	5	0.366742	1.15548e-25	1.7086e-21	0.533	0.275
ENSG00000185697	MYBL1	5	0.358306	2.86614e-64	4.23817e-60	0.253	0.04
ENSG00000134285	FKBP11	5	0.353865	4.47623e-26	6.619e-22	0.704	0.427
ENSG00000188486	H2AFX	5	0.342511	2.13483e-25	3.15678e-21	0.277	0.1
ENSG00000150593	PDCD4	5	0.342358	2.99078e-23	4.42247e-19	0.573	0.323
ENSG00000181222	POLR2A	5	0.339482	4.09752e-30	6.05901e-26	0.288	0.096
ENSG00000174946	GPR171	5	0.337349	2.00696e-29	2.96769e-25	0.536	0.249
ENSG00000215301	DDX3X	5	0.336865	1.06693e-19	1.57767e-15	0.429	0.223
ENSG00000137331	IER3	5	0.336165	1.96392e-23	2.90406e-19	0.432	0.199
ENSG00000133639	BTG1	5	0.335924	1.00285e-33	1.48291e-29	0.992	0.974
ENSG00000112378	PERP	5	0.329498	1.57572e-33	2.33002e-29	0.253	0.07
ENSG00000142546	NOSIP	5	0.326561	3.22078e-19	4.76257e-15	0.651	0.412
ENSG00000116044	NFE2L2	5	0.318737	4.21517e-18	6.23297e-14	0.613	0.393
ENSG00000161960	EIF4A1	5	0.30648	4.04618e-13	5.98308e-09	0.685	0.505
ENSG00000130522	JUND	5	0.301355	1.19531e-22	1.7675e-18	0.747	0.482
ENSG00000143507	DUSP10	5	0.301336	1.68647e-15	2.49379e-11	0.357	0.183
ENSG00000204256	BRD2	5	0.301177	5.32906e-18	7.88008e-14	0.453	0.247
ENSG00000164120	HPGD	5	0.300905	2.87803e-34	4.25575e-30	0.331	0.106
ENSG00000163346	PBXIP1	5	0.299802	2.53016e-14	3.74134e-10	0.531	0.343
ENSG00000140030	GPR65	5	0.296545	9.02276e-19	1.33419e-14	0.589	0.351
ENSG00000077984	CST7	5	0.293857	4.0399e-26	5.9738e-22	0.88	0.553
ENSG00000116741	RGS2	5	0.292001	1.27376e-20	1.88351e-16	0.536	0.29
ENSG00000071073	MGAT4A	5	0.290717	4.79367e-15	7.08839e-11	0.685	0.483
ENSG00000134480	CCNH	5	0.289368	8.43556e-17	1.24737e-12	0.6	0.38
ENSG00000172115	CYCS	5	0.287667	2.18934e-13	3.23738e-09	0.805	0.675
ENSG00000179094	PER1	5	0.27865	5.04983e-20	7.46718e-16	0.392	0.191
ENSG00000162783	IER5	5	0.278414	3.33822e-20	4.93622e-16	0.317	0.137
ENSG00000150991	UBC	5	0.270195	9.49022e-28	1.40332e-23	0.976	0.929
ENSG00000132965	ALOX5AP	5	0.270145	9.94183e-17	1.4701e-12	0.643	0.421
ENSG00000162924	REL	5	0.268041	5.4992e-14	8.13166e-10	0.443	0.261
ENSG00000173762	CD7	5	0.26644	8.40917e-15	1.24346e-10	0.728	0.515
ENSG00000169895	SYAP1	5	0.262993	3.55688e-16	5.25956e-12	0.424	0.231
ENSG00000141543	EIF4A3	5	0.262875	1.03806e-12	1.53497e-08	0.376	0.219
ENSG00000189067	LITAF	5	0.260997	1.07222e-13	1.5855e-09	0.848	0.694
ENSG00000092820	EZR	5	0.260685	1.05939e-15	1.56651e-11	0.603	0.382
ENSG00000182568	SATB1	5	0.257783	1.37694e-15	2.03609e-11	0.4	0.215
ENSG00000006652	IFRD1	5	0.252031	6.77556e-15	1.0019e-10	0.373	0.203
ENSG00000227507	LTB	5	0.251297	1.04654e-13	1.54752e-09	0.749	0.501
ENSG00000178607	ERN1	5	0.250901	3.89295e-20	5.75651e-16	0.264	0.103
