# Supplementary material for: Specific subsets of urothelial bladder carcinoma infiltrating T cells associated with poor prognosis
Source: Sci Rep. 2023 Aug 7;13:12801. doi: 10.1038/s41598-023-39208-0 (PMC10406853; doi:10.1038/s41598-023-39208-0)
Supplement: Supplementary file 10 — Supplementary Table 9. [file 41598_2023_39208_MOESM10_ESM.xls]

## Sheet: Cluster_0_diff_significant
Supplementary Table 8. Significantly expressed genes between different clusters of #2 normal bladder sample.
Gene	Gene_name	cluster	avg_logFC	p_val	p_val_adj	pct.1	pct.2
ENSG00000112306	RPS12	0	0.424356	2.3728e-262	4.01526e-258	0.944	0.968
ENSG00000109475	RPL34	0	0.376303	3.72287e-262	6.29984e-258	0.945	0.971
ENSG00000144713	RPL32	0	0.380887	3.27071e-253	5.53469e-249	0.942	0.969
ENSG00000137154	RPS6	0	0.411421	3.62921e-249	6.14134e-245	0.929	0.967
ENSG00000167526	RPL13	0	0.337022	1.44888e-229	2.4518e-225	0.949	0.973
ENSG00000122026	RPL21	0	0.343417	4.98801e-224	8.44071e-220	0.937	0.975
ENSG00000231500	RPS18	0	0.3555	3.71438e-223	6.28548e-219	0.942	0.969
ENSG00000177600	RPLP2	0	0.326431	3.93139e-223	6.6527e-219	0.953	0.975
ENSG00000198918	RPL39	0	0.314047	8.98266e-216	1.52005e-211	0.936	0.969
ENSG00000156508	EEF1A1	0	0.32181	4.55484e-209	7.70771e-205	0.961	0.98
ENSG00000143947	RPS27A	0	0.3352	5.62029e-206	9.51065e-202	0.936	0.966
ENSG00000145425	RPS3A	0	0.373989	4.28122e-205	7.24468e-201	0.923	0.953
ENSG00000100316	RPL3	0	0.366654	2.98454e-203	5.05044e-199	0.917	0.951
ENSG00000147403	RPL10	0	0.282431	3.30044e-191	5.58501e-187	0.968	0.984
ENSG00000213741	RPS29	0	0.253008	3.31773e-191	5.61426e-187	0.958	0.98
ENSG00000156482	RPL30	0	0.310405	2.3325e-187	3.94706e-183	0.926	0.964
ENSG00000142676	RPL11	0	0.300808	1.77794e-180	3.00864e-176	0.936	0.965
ENSG00000008988	RPS20	0	0.343683	7.19946e-179	1.21829e-174	0.92	0.945
ENSG00000163682	RPL9	0	0.337052	2.65446e-176	4.49188e-172	0.919	0.948
ENSG00000164587	RPS14	0	0.304972	2.32018e-172	3.92621e-168	0.931	0.962
ENSG00000118181	RPS25	0	0.318818	5.15159e-172	8.71753e-168	0.921	0.955
ENSG00000142937	RPS8	0	0.340815	1.5744e-165	2.6642e-161	0.921	0.953
ENSG00000071082	RPL31	0	0.317376	2.65477e-165	4.4924e-161	0.912	0.95
ENSG00000145287	PLAC8	0	0.77239	1.36286e-161	2.30624e-157	0.42	0.165
ENSG00000110700	RPS13	0	0.351641	1.9239e-159	3.25563e-155	0.906	0.935
ENSG00000134419	RPS15A	0	0.254621	4.75705e-157	8.04988e-153	0.953	0.973
ENSG00000142541	RPL13A	0	0.258152	3.0968e-155	5.24041e-151	0.951	0.978
ENSG00000124614	RPS10	0	0.331579	3.43105e-154	5.80603e-150	0.901	0.931
ENSG00000241343	RPL36A	0	0.395577	3.76836e-150	6.37683e-146	0.895	0.904
ENSG00000172809	RPL38	0	0.298667	4.33178e-150	7.33024e-146	0.911	0.944
ENSG00000149273	RPS3	0	0.283731	1.93735e-148	3.27839e-144	0.932	0.959
ENSG00000145592	RPL37	0	0.267692	5.79271e-148	9.80243e-144	0.927	0.961
ENSG00000105640	RPL18A	0	0.294113	4.10225e-143	6.94182e-139	0.924	0.955
ENSG00000171858	RPS21	0	0.296346	8.6439e-141	1.46272e-136	0.915	0.939
ENSG00000186468	RPS23	0	0.288119	4.96378e-140	8.39971e-136	0.916	0.95
ENSG00000198034	RPS4X	0	0.300212	5.54017e-140	9.37507e-136	0.92	0.948
ENSG00000130255	RPL36	0	0.299738	5.80117e-140	9.81673e-136	0.912	0.949
ENSG00000083845	RPS5	0	0.348812	3.06226e-134	5.18195e-130	0.889	0.898
ENSG00000137818	RPLP1	0	0.266182	3.43469e-130	5.81218e-126	0.956	0.98
ENSG00000182774	RPS17	0	0.281625	6.05047e-129	1.02386e-124	0.918	0.95
ENSG00000108298	RPL19	0	0.26357	1.87969e-128	3.18082e-124	0.93	0.953
ENSG00000122406	RPL5	0	0.342505	4.60183e-128	7.78722e-124	0.9	0.91
ENSG00000188846	RPL14	0	0.275121	8.21333e-119	1.38986e-114	0.905	0.937
ENSG00000198755	RPL10A	0	0.302806	9.72339e-116	1.64539e-111	0.91	0.922
ENSG00000147604	RPL7	0	0.283225	2.61673e-115	4.42804e-111	0.906	0.935
ENSG00000136942	RPL35	0	0.262718	2.17408e-110	3.67898e-106	0.911	0.943
ENSG00000070756	PABPC1	0	0.403032	9.90281e-107	1.67575e-102	0.868	0.794
ENSG00000168685	IL7R	0	0.539834	1.19066e-105	2.01483e-101	0.795	0.634
ENSG00000131469	RPL27	0	0.276773	2.14113e-105	3.62323e-101	0.896	0.93
ENSG00000063177	RPL18	0	0.255807	1.67352e-96	2.83193e-92	0.912	0.94
ENSG00000116251	RPL22	0	0.304663	8.40003e-94	1.42145e-89	0.883	0.894
ENSG00000114942	EEF1B2	0	0.389895	4.04225e-84	6.84029e-80	0.807	0.748
ENSG00000089157	RPLP0	0	0.31962	5.32384e-77	9.009e-73	0.87	0.849
ENSG00000174444	RPL4	0	0.297812	1.11614e-76	1.88874e-72	0.869	0.849
ENSG00000265681	RPL17	0	0.299778	7.1391e-63	1.20808e-58	0.837	0.81
ENSG00000134285	FKBP11	0	0.408083	9.8906e-49	1.67369e-44	0.449	0.302
ENSG00000188404	SELL	0	0.446407	6.09319e-47	1.03109e-42	0.513	0.381
ENSG00000104408	EIF3E	0	0.314116	2.11894e-44	3.58567e-40	0.742	0.666
ENSG00000105373	GLTSCR2	0	0.267641	4.50956e-42	7.63108e-38	0.789	0.73
ENSG00000110848	CD69	0	0.311296	2.27326e-38	3.8468e-34	0.847	0.78
ENSG00000135046	ANXA1	0	0.429745	1.22184e-35	2.06759e-31	0.645	0.535
ENSG00000126353	CCR7	0	0.411284	2.00659e-34	3.39556e-30	0.273	0.167
ENSG00000109929	SC5D	0	0.375549	5.71171e-32	9.66535e-28	0.409	0.299
ENSG00000127528	KLF2	0	0.252873	6.49671e-30	1.09937e-25	0.599	0.47
ENSG00000164466	SFXN1	0	0.41687	3.47852e-29	5.88635e-25	0.264	0.168
ENSG00000117091	CD48	0	0.285148	6.1337e-29	1.03794e-24	0.529	0.428
ENSG00000174946	GPR171	0	0.443057	9.18574e-28	1.55441e-23	0.535	0.444
ENSG00000071073	MGAT4A	0	0.331383	3.73091e-27	6.31344e-23	0.38	0.278
ENSG00000227507	LTB	0	0.252711	5.56561e-27	9.41813e-23	0.523	0.413
ENSG00000026297	RNASET2	0	0.297244	1.67744e-24	2.83856e-20	0.459	0.373
ENSG00000196352	CD55	0	0.328988	3.77989e-24	6.39633e-20	0.53	0.446
ENSG00000184557	SOCS3	0	0.334226	2.63925e-23	4.46614e-19	0.536	0.459
ENSG00000131507	NDFIP1	0	0.318414	3.00082e-21	5.07799e-17	0.43	0.356
ENSG00000139679	LPAR6	0	0.300224	1.55745e-11	2.63552e-07	0.314	0.259
ENSG00000159111	MRPL10	0	0.311746	8.23486e-28	1.21769e-23	0.395	0.235
ENSG00000067064	IDI1	0	0.314525	1.24189e-27	1.83639e-23	0.572	0.406
ENSG00000153234	NR4A2	0	0.251	2.15608e-27	3.1882e-23	0.581	0.406
ENSG00000070495	JMJD6	0	0.298114	5.05078e-27	7.46859e-23	0.457	0.294
ENSG00000154217	PITPNC1	0	0.291964	2.59654e-26	3.8395e-22	0.253	0.124
ENSG00000179820	MYADM	0	0.342352	3.98616e-26	5.89433e-22	0.441	0.271
ENSG00000108798	ABI3	0	0.294773	1.63005e-25	2.41035e-21	0.289	0.15
ENSG00000147669	POLR2K	0	0.305965	5.84472e-25	8.64259e-21	0.545	0.41
ENSG00000160932	LY6E	0	0.28465	7.70528e-25	1.13938e-20	0.705	0.587
ENSG00000089692	LAG3	0	0.272513	1.68251e-24	2.48792e-20	0.258	0.127
ENSG00000151327	FAM177A1	0	0.291631	3.64951e-24	5.39653e-20	0.644	0.508
ENSG00000169583	CLIC3	0	0.280506	2.1085e-23	3.11784e-19	0.257	0.125
ENSG00000235576	AC092580.4	0	0.275482	3.04074e-22	4.49634e-18	0.509	0.326
ENSG00000130844	ZNF331	0	0.451698	3.21722e-22	4.7573e-18	0.488	0.354
ENSG00000122545	SEPT7	0	0.266091	5.37416e-22	7.94677e-18	0.679	0.573
ENSG00000020633	RUNX3	0	0.289449	6.47359e-22	9.5725e-18	0.407	0.265
ENSG00000136950	ARPC5L	0	0.302427	1.4346e-21	2.12134e-17	0.489	0.352
ENSG00000148175	STOM	0	0.270346	3.72142e-21	5.50286e-17	0.333	0.201
ENSG00000101084	C20orf24	0	0.270435	5.68618e-21	8.40816e-17	0.434	0.292
ENSG00000242114	MTFP1	0	0.305389	6.91837e-21	1.02302e-16	0.438	0.305
ENSG00000170776	AKAP13	0	0.273395	1.25545e-20	1.85643e-16	0.517	0.383
ENSG00000166848	TERF2IP	0	0.275137	3.11572e-20	4.60722e-16	0.565	0.44
ENSG00000147168	IL2RG	0	0.261993	8.93137e-20	1.32068e-15	0.66	0.546
ENSG00000169223	LMAN2	0	0.260582	8.41267e-18	1.24398e-13	0.405	0.289
ENSG00000276070	CCL4L2	0	0.256548	3.77568e-17	5.58309e-13	0.419	0.271
ENSG00000255112	CHMP1B	0	0.306002	1.07571e-16	1.59065e-12	0.506	0.406
ENSG00000197043	ANXA6	0	0.253743	4.99268e-16	7.38268e-12	0.427	0.312
ENSG00000197061	HIST1H4C	0	0.254031	7.10937e-16	1.05126e-11	0.58	0.465
ENSG00000150867	PIP4K2A	0	0.252615	8.20952e-15	1.21394e-10	0.338	0.228
ENSG00000095794	CREM	0	0.282807	5.53553e-13	8.18539e-09	0.525	0.433
ENSG00000036448	MYOM2	0	0.325232	2.50599e-12	3.70561e-08	0.263	0.167
ENSG00000116741	RGS2	0	0.277798	1.038e-11	1.53488e-07	0.39	0.29
ENSG00000109321	AREG	0	0.415321	4.52472e-11	6.6907e-07	0.567	0.477

## Sheet: Cluster_1_diff_significant
Gene	Gene_name	cluster	avg_logFC	p_val	p_val_adj	pct.1	pct.2
ENSG00000134460	IL2RA	1	1.36058	0	0	0.555	0.161
ENSG00000187601	MAGEH1	1	1.35756	0	0	0.637	0.234
ENSG00000280721	AC133644.2	1	1.21709	0	0	0.507	0.137
ENSG00000204397	CARD16	1	1.11429	0	0	0.814	0.496
ENSG00000206503	HLA-A	1	0.495579	7.54314e-288	1.27645e-283	0.987	0.984
ENSG00000166710	B2M	1	0.353913	4.95456e-266	8.38411e-262	0.999	0.998
ENSG00000003147	ICA1	1	1.04393	2.0203e-264	3.41876e-260	0.503	0.162
ENSG00000172965	MIR4435-2HG	1	1.0509	7.26022e-263	1.22857e-258	0.517	0.181
ENSG00000169764	UGP2	1	0.87694	5.64361e-261	9.55012e-257	0.836	0.573
ENSG00000163599	CTLA4	1	0.898228	1.33262e-227	2.25506e-223	0.678	0.348
ENSG00000156127	BATF	1	0.904856	1.10198e-217	1.86478e-213	0.753	0.486
ENSG00000141682	PMAIP1	1	0.862451	4.85103e-208	8.20891e-204	0.834	0.61
ENSG00000008517	IL32	1	0.794851	2.60453e-205	4.40739e-201	0.825	0.61
ENSG00000186891	TNFRSF18	1	1.06936	1.22124e-190	2.06658e-186	0.469	0.184
ENSG00000049249	TNFRSF9	1	0.896558	7.04548e-183	1.19224e-178	0.505	0.216
ENSG00000130066	SAT1	1	0.529307	3.25905e-181	5.51497e-177	0.948	0.863
ENSG00000181847	TIGIT	1	0.806636	5.09272e-173	8.6179e-169	0.579	0.294
ENSG00000182010	RTKN2	1	0.776382	3.56774e-155	6.03733e-151	0.276	0.07
ENSG00000077380	DYNC1I2	1	0.934393	1.15204e-152	1.94948e-148	0.383	0.145
ENSG00000186827	TNFRSF4	1	1.11286	2.18464e-148	3.69685e-144	0.492	0.238
ENSG00000005486	RHBDD2	1	0.680138	1.28794e-136	2.17946e-132	0.64	0.41
ENSG00000136111	TBC1D4	1	0.72757	6.93494e-131	1.17353e-126	0.382	0.158
ENSG00000109854	HTATIP2	1	0.691832	9.07342e-130	1.5354e-125	0.321	0.114
ENSG00000234745	HLA-B	1	0.275045	8.00964e-123	1.35539e-118	0.992	0.988
ENSG00000139193	CD27	1	0.680021	1.55529e-122	2.63185e-118	0.402	0.18
ENSG00000100528	CNIH1	1	0.724584	1.51217e-119	2.5589e-115	0.46	0.24
ENSG00000115970	THADA	1	0.799926	5.27588e-110	8.92784e-106	0.347	0.147
ENSG00000164120	HPGD	1	0.812986	3.85533e-108	6.52399e-104	0.385	0.18
ENSG00000222041	LINC00152	1	0.637031	1.27265e-107	2.15358e-103	0.575	0.362
ENSG00000167618	LAIR2	1	0.663184	4.50023e-103	7.61529e-99	0.261	0.088
ENSG00000277734	TRAC	1	0.604276	1.66254e-101	2.81335e-97	0.673	0.497
ENSG00000163600	ICOS	1	0.640447	6.74025e-100	1.14058e-95	0.535	0.328
ENSG00000204381	LAYN	1	0.552327	3.59599e-99	6.08514e-95	0.296	0.113
ENSG00000198821	CD247	1	0.591303	6.62519e-98	1.12112e-93	0.547	0.344
ENSG00000196154	S100A4	1	0.63764	7.55227e-97	1.27799e-92	0.728	0.567
ENSG00000173762	CD7	1	0.517147	5.07166e-96	8.58226e-92	0.824	0.703
ENSG00000107742	SPOCK2	1	0.509014	8.43998e-94	1.42821e-89	0.707	0.548
ENSG00000123600	METTL8	1	0.738872	1.35528e-93	2.29341e-89	0.409	0.213
ENSG00000273445	RP11-1399P15.1	1	0.675547	6.15399e-92	1.04138e-87	0.362	0.176
ENSG00000162645	GBP2	1	0.586795	3.15436e-86	5.3378e-82	0.456	0.272
ENSG00000075624	ACTB	1	0.438568	1.19477e-83	2.02179e-79	0.884	0.814
ENSG00000142168	SOD1	1	0.395377	2.28341e-81	3.86398e-77	0.879	0.818
ENSG00000227507	LTB	1	0.5862	7.16682e-77	1.21277e-72	0.57	0.402
ENSG00000123130	ACOT9	1	0.548892	2.04104e-76	3.45385e-72	0.306	0.145
ENSG00000173221	GLRX	1	0.631883	2.33449e-75	3.95042e-71	0.476	0.303
ENSG00000154451	GBP5	1	0.590671	1.3013e-74	2.20205e-70	0.389	0.214
ENSG00000057657	PRDM1	1	0.507153	1.61884e-73	2.73939e-69	0.618	0.458
ENSG00000135655	USP15	1	0.532356	7.40931e-73	1.2538e-68	0.433	0.261
ENSG00000204525	HLA-C	1	0.256354	1.91712e-71	3.24416e-67	0.967	0.964
ENSG00000109861	CTSC	1	0.656102	4.6419e-70	7.85501e-66	0.448	0.284
ENSG00000168610	STAT3	1	0.409384	2.47477e-66	4.18781e-62	0.74	0.619
ENSG00000120727	PAIP2	1	0.533954	7.57783e-65	1.28232e-60	0.557	0.425
ENSG00000155380	SLC16A1	1	0.53327	2.63736e-62	4.46295e-58	0.285	0.141
ENSG00000104904	OAZ1	1	0.335107	1.84514e-60	3.12235e-56	0.829	0.761
ENSG00000147548	WHSC1L1	1	0.490339	2.41453e-57	4.08586e-53	0.472	0.33
ENSG00000116824	CD2	1	0.40041	6.62891e-57	1.12174e-52	0.733	0.624
ENSG00000090104	RGS1	1	0.33868	1.14181e-56	1.93216e-52	0.898	0.823
ENSG00000171159	C9orf16	1	0.503827	2.18052e-56	3.68988e-52	0.506	0.376
ENSG00000171222	SCAND1	1	0.511389	1.77822e-54	3.0091e-50	0.556	0.431
ENSG00000120875	DUSP4	1	0.448452	2.53503e-54	4.28978e-50	0.622	0.488
ENSG00000153113	CAST	1	0.519454	5.52365e-54	9.34712e-50	0.447	0.311
ENSG00000026103	FAS	1	0.499101	7.36759e-53	1.24674e-48	0.334	0.196
ENSG00000273319	RP11-138A9.2	1	0.44623	2.91385e-50	4.93082e-46	0.653	0.522
ENSG00000124172	ATP5E	1	0.251858	1.75785e-49	2.97463e-45	0.878	0.872
ENSG00000150347	ARID5B	1	0.367489	5.15581e-48	8.72466e-44	0.683	0.565
ENSG00000166913	YWHAB	1	0.328887	1.86311e-47	3.15275e-43	0.707	0.618
ENSG00000196141	SPATS2L	1	0.478949	1.31916e-46	2.23229e-42	0.262	0.142
ENSG00000023445	BIRC3	1	0.403143	3.13336e-46	5.30226e-42	0.73	0.62
ENSG00000130429	ARPC1B	1	0.424433	1.58987e-45	2.69037e-41	0.423	0.297
ENSG00000138185	ENTPD1	1	0.383211	2.22092e-45	3.75824e-41	0.328	0.191
ENSG00000184584	TMEM173	1	0.451771	3.28584e-45	5.56029e-41	0.432	0.303
ENSG00000111640	GAPDH	1	0.361724	2.29011e-43	3.87532e-39	0.809	0.756
ENSG00000236481	AC002331.1	1	0.555352	2.397e-43	4.0562e-39	0.286	0.162
ENSG00000163346	PBXIP1	1	0.442324	5.00675e-43	8.47242e-39	0.398	0.272
ENSG00000102096	PIM2	1	0.482197	1.89605e-41	3.20849e-37	0.43	0.307
ENSG00000003402	CFLAR	1	0.468368	6.46608e-41	1.09419e-36	0.492	0.386
ENSG00000025708	TYMP	1	0.450427	9.13538e-40	1.54589e-35	0.469	0.353
ENSG00000111348	ARHGDIB	1	0.299137	5.73692e-39	9.70801e-35	0.785	0.739
ENSG00000197728	RPS26	1	0.305622	1.87288e-37	3.16929e-33	0.71	0.651
ENSG00000139289	PHLDA1	1	0.43276	1.46768e-36	2.48361e-32	0.477	0.361
ENSG00000069493	CLEC2D	1	0.395755	2.18906e-35	3.70433e-31	0.597	0.5
ENSG00000134996	OSTF1	1	0.429707	2.35002e-35	3.9767e-31	0.406	0.301
ENSG00000185088	RPS27L	1	0.40869	2.51023e-35	4.24781e-31	0.438	0.328
ENSG00000156467	UQCRB	1	0.257146	1.10794e-34	1.87486e-30	0.819	0.81
ENSG00000081320	STK17B	1	0.340538	1.27245e-34	2.15324e-30	0.649	0.579
ENSG00000184009	ACTG1	1	0.253881	5.58186e-34	9.44562e-30	0.801	0.749
ENSG00000271204	RP11-138A9.1	1	0.353973	8.7909e-34	1.4876e-29	0.56	0.463
ENSG00000147854	UHRF2	1	0.40254	8.06845e-33	1.36534e-28	0.29	0.185
ENSG00000133316	WDR74	1	0.392135	3.27346e-32	5.53935e-28	0.331	0.227
ENSG00000135940	COX5B	1	0.325189	4.85478e-32	8.21526e-28	0.604	0.539
ENSG00000116288	PARK7	1	0.396361	1.14972e-31	1.94556e-27	0.487	0.395
ENSG00000134333	LDHA	1	0.298148	1.71142e-31	2.89606e-27	0.703	0.639
ENSG00000162434	JAK1	1	0.374925	2.55387e-31	4.32165e-27	0.451	0.356
ENSG00000233559	AC016831.7	1	0.398624	2.92179e-31	4.94426e-27	0.374	0.268
ENSG00000147168	IL2RG	1	0.349745	1.2775e-30	2.16178e-26	0.488	0.394
ENSG00000160014	CALM3	1	0.369097	2.48583e-30	4.20652e-26	0.364	0.263
ENSG00000243449	C4orf48	1	0.35901	9.94039e-30	1.68211e-25	0.262	0.167
ENSG00000188612	SUMO2	1	0.290142	4.06349e-29	6.87625e-25	0.611	0.544
ENSG00000180370	PAK2	1	0.343169	4.22316e-29	7.14643e-25	0.323	0.224
ENSG00000136003	ISCU	1	0.301559	3.31218e-28	5.60487e-24	0.416	0.317
ENSG00000103363	TCEB2	1	0.317183	1.61843e-27	2.73871e-23	0.531	0.455
ENSG00000065911	MTHFD2	1	0.325132	4.4692e-27	7.56279e-23	0.508	0.426
ENSG00000051108	HERPUD1	1	0.259919	1.73467e-26	2.9354e-22	0.668	0.601
ENSG00000109332	UBE2D3	1	0.271926	2.06276e-26	3.49061e-22	0.708	0.668
ENSG00000068697	LAPTM4A	1	0.344095	3.98406e-26	6.74183e-22	0.409	0.317
ENSG00000119048	UBE2B	1	0.309052	8.33405e-26	1.41029e-21	0.61	0.552
ENSG00000154640	BTG3	1	0.357272	1.37345e-25	2.32415e-21	0.494	0.42
ENSG00000113387	SUB1	1	0.256021	4.00745e-25	6.78141e-21	0.675	0.618
ENSG00000211772	TRBC2	1	0.272483	7.99433e-25	1.3528e-20	0.681	0.61
ENSG00000179010	MRFAP1	1	0.351457	9.22631e-25	1.56128e-20	0.449	0.371
ENSG00000162924	REL	1	0.350517	2.80207e-24	4.74166e-20	0.571	0.495
ENSG00000116717	GADD45A	1	0.406067	2.26296e-23	3.82938e-19	0.393	0.312
ENSG00000067225	PKM	1	0.386416	6.98612e-23	1.18219e-18	0.278	0.196
ENSG00000069667	RORA	1	0.318435	8.91637e-23	1.50883e-18	0.513	0.435
ENSG00000116209	TMEM59	1	0.29074	9.44263e-23	1.59788e-18	0.49	0.418
ENSG00000175567	UCP2	1	0.35945	1.06235e-22	1.79772e-18	0.345	0.261
ENSG00000177311	ZBTB38	1	0.341565	1.55568e-22	2.63253e-18	0.252	0.169
ENSG00000183918	SH2D1A	1	0.344426	1.60782e-22	2.72076e-18	0.374	0.287
ENSG00000130755	GMFG	1	0.261842	1.61099e-22	2.72612e-18	0.607	0.548
ENSG00000169905	TOR1AIP2	1	0.406268	2.03656e-22	3.44627e-18	0.262	0.182
ENSG00000188404	SELL	1	0.276389	2.30516e-22	3.90079e-18	0.483	0.393
ENSG00000130592	LSP1	1	0.317886	2.59087e-22	4.38427e-18	0.382	0.302
ENSG00000164919	COX6C	1	0.279081	3.02507e-22	5.11902e-18	0.577	0.523
ENSG00000126709	IFI6	1	0.392549	6.25475e-22	1.05843e-17	0.269	0.186
ENSG00000081019	RSBN1	1	0.333667	1.37685e-21	2.32991e-17	0.408	0.325
ENSG00000169020	ATP5I	1	0.256762	1.6008e-21	2.70887e-17	0.554	0.488
ENSG00000168884	TNIP2	1	0.337033	3.30462e-21	5.59208e-17	0.308	0.23
ENSG00000151247	EIF4E	1	0.34943	6.01436e-21	1.01775e-16	0.285	0.205
ENSG00000272211	RP11-347P5.1	1	0.35177	8.4051e-21	1.42231e-16	0.486	0.408
ENSG00000112514	CUTA	1	0.284543	1.16948e-20	1.979e-16	0.504	0.444
ENSG00000076662	ICAM3	1	0.308555	1.1944e-20	2.02117e-16	0.326	0.248
ENSG00000145860	RNF145	1	0.327137	1.37154e-20	2.32093e-16	0.445	0.375
ENSG00000229833	PET100	1	0.286473	5.77294e-20	9.76897e-16	0.452	0.386
ENSG00000166136	NDUFB8	1	0.2834	1.09536e-19	1.85358e-15	0.433	0.367
ENSG00000197329	PELI1	1	0.316666	3.32147e-19	5.6206e-15	0.384	0.311
ENSG00000123595	RAB9A	1	0.354346	6.71456e-19	1.13624e-14	0.296	0.219
ENSG00000189043	NDUFA4	1	0.257202	1.27694e-18	2.16084e-14	0.553	0.503
ENSG00000084090	STARD7	1	0.335899	2.31574e-18	3.9187e-14	0.318	0.245
ENSG00000138135	CH25H	1	0.483375	2.85381e-18	4.82922e-14	0.402	0.329
ENSG00000186010	NDUFA13	1	0.262979	3.96837e-18	6.71528e-14	0.504	0.452
ENSG00000197324	LRP10	1	0.357661	3.98772e-18	6.74801e-14	0.289	0.216
ENSG00000178127	NDUFV2	1	0.267202	6.40955e-18	1.08462e-13	0.484	0.425
ENSG00000134825	TMEM258	1	0.261958	1.76105e-17	2.98004e-13	0.476	0.42
ENSG00000135842	FAM129A	1	0.258683	5.48386e-17	9.27979e-13	0.406	0.335
ENSG00000168234	TTC39C	1	0.308439	6.05274e-17	1.02424e-12	0.254	0.184
ENSG00000125971	DYNLRB1	1	0.312482	7.9282e-17	1.34161e-12	0.283	0.216
ENSG00000137752	CASP1	1	0.286935	1.03076e-16	1.74426e-12	0.281	0.21
ENSG00000100385	IL2RB	1	0.292123	1.26973e-16	2.14864e-12	0.252	0.182
ENSG00000243147	MRPL33	1	0.285978	1.35379e-16	2.29089e-12	0.416	0.358
ENSG00000183508	FAM46C	1	0.311396	1.77956e-16	3.01137e-12	0.323	0.255
ENSG00000130340	SNX9	1	0.256363	6.46349e-16	1.09375e-11	0.307	0.239
ENSG00000167815	PRDX2	1	0.290481	3.41735e-15	5.78283e-11	0.27	0.206
ENSG00000144746	ARL6IP5	1	0.300334	5.46936e-15	9.25525e-11	0.355	0.291
ENSG00000115009	CCL20	1	0.561318	6.87236e-15	1.16294e-10	0.307	0.235
ENSG00000074800	ENO1	1	0.267874	1.34488e-14	2.27581e-10	0.451	0.398
ENSG00000170759	KIF5B	1	0.327209	3.18531e-14	5.39018e-10	0.323	0.265
ENSG00000156675	RAB11FIP1	1	0.31601	3.20842e-14	5.42929e-10	0.291	0.229
ENSG00000168209	DDIT4	1	0.256712	2.73399e-13	4.62645e-09	0.69	0.659
ENSG00000116473	RAP1A	1	0.295239	4.60324e-13	7.7896e-09	0.334	0.282
ENSG00000054267	ARID4B	1	0.259592	1.65244e-12	2.79626e-08	0.452	0.405
ENSG00000109046	WSB1	1	0.278217	2.99434e-12	5.06702e-08	0.475	0.435
ENSG00000113575	PPP2CA	1	0.299075	3.80799e-12	6.44388e-08	0.323	0.271
ENSG00000153551	CMTM7	1	0.275097	1.15835e-11	1.96015e-07	0.293	0.242
ENSG00000111276	CDKN1B	1	0.250075	5.79614e-11	9.80822e-07	0.301	0.248
ENSG00000211751	TRBC1	1	0.465079	2.36129e-10	3.99577e-06	0.423	0.4
ENSG00000198898	CAPZA2	1	0.251919	4.71036e-10	7.97087e-06	0.383	0.343
ENSG00000173559	NABP1	1	0.259545	9.29919e-10	1.57361e-05	0.369	0.326

## Sheet: Cluster_2_diff_significant
Gene	Gene_name	cluster	avg_logFC	p_val	p_val_adj	pct.1	pct.2
ENSG00000113088	GZMK	2	1.68484	0	0	0.799	0.171
ENSG00000271503	CCL5	2	1.09879	0	0	0.918	0.429
ENSG00000187118	CMC1	2	1.2895	9.09473e-285	1.53901e-280	0.53	0.144
ENSG00000077984	CST7	2	0.972231	8.09336e-246	1.36956e-241	0.819	0.447
ENSG00000105374	NKG7	2	0.871868	2.27303e-234	3.84643e-230	0.68	0.272
ENSG00000276070	CCL4L2	2	1.63356	7.20511e-179	1.21925e-174	0.642	0.321
ENSG00000145220	LYAR	2	0.8162	3.57572e-169	6.05083e-165	0.563	0.236
ENSG00000275302	CCL4	2	1.14216	4.30042e-167	7.27716e-163	0.777	0.479
ENSG00000109943	CRTAM	2	0.791891	3.92818e-113	6.64726e-109	0.33	0.108
ENSG00000276085	CCL3L3	2	0.723827	9.97816e-108	1.6885e-103	0.407	0.164
ENSG00000127528	KLF2	2	0.680141	3.37681e-102	5.71424e-98	0.694	0.465
ENSG00000100450	GZMH	2	0.632659	1.19414e-94	2.02073e-90	0.371	0.146
ENSG00000173110	HSPA6	2	0.609961	1.35345e-87	2.29031e-83	0.88	0.771
ENSG00000111537	IFNG	2	0.790356	1.33624e-80	2.26119e-76	0.507	0.283
ENSG00000158050	DUSP2	2	0.548189	5.84918e-78	9.89798e-74	0.754	0.57
ENSG00000164483	SAMD3	2	0.501829	1.80472e-75	3.05394e-71	0.262	0.095
ENSG00000115875	SRSF7	2	0.462268	1.09699e-72	1.85632e-68	0.864	0.762
ENSG00000145649	GZMA	2	0.567633	5.40719e-71	9.15005e-67	0.399	0.192
ENSG00000180644	PRF1	2	0.595946	4.45475e-69	7.53833e-65	0.411	0.207
ENSG00000127824	TUBA4A	2	0.6234	3.09644e-60	5.2398e-56	0.592	0.417
ENSG00000106948	AKNA	2	0.541833	5.74853e-60	9.72766e-56	0.428	0.243
ENSG00000204386	NEU1	2	0.544989	1.10134e-56	1.86368e-52	0.527	0.34
ENSG00000145675	PIK3R1	2	0.472058	4.7158e-53	7.98007e-49	0.566	0.394
ENSG00000204388	HSPA1B	2	0.262359	6.2084e-52	1.05059e-47	0.965	0.916
ENSG00000153563	CD8A	2	0.436659	1.72732e-51	2.92297e-47	0.424	0.235
ENSG00000197540	GZMM	2	0.49004	4.64202e-51	7.85522e-47	0.315	0.159
ENSG00000089692	LAG3	2	0.442648	7.74903e-51	1.31129e-46	0.311	0.153
ENSG00000078304	PPP2R5C	2	0.369168	2.23572e-46	3.78329e-42	0.73	0.606
ENSG00000006652	IFRD1	2	0.481518	1.00953e-44	1.70833e-40	0.568	0.418
ENSG00000189067	LITAF	2	0.393547	1.03819e-44	1.75682e-40	0.602	0.437
ENSG00000080822	CLDND1	2	0.483451	1.37975e-40	2.33482e-36	0.462	0.318
ENSG00000051523	CYBA	2	0.32899	2.87729e-40	4.86895e-36	0.801	0.703
ENSG00000060138	YBX3	2	0.432922	1.38529e-38	2.34419e-34	0.318	0.178
ENSG00000172183	ISG20	2	0.305318	5.5554e-34	9.40084e-30	0.77	0.668
ENSG00000135046	ANXA1	2	0.431599	1.46856e-33	2.48509e-29	0.674	0.541
ENSG00000179820	MYADM	2	0.450544	8.46803e-33	1.43296e-28	0.402	0.268
ENSG00000172116	CD8B	2	0.339694	9.40508e-32	1.59153e-27	0.302	0.171
ENSG00000138767	CNOT6L	2	0.311835	2.01759e-31	3.41417e-27	0.678	0.569
ENSG00000164687	FABP5	2	0.425058	1.94666e-26	3.29413e-22	0.428	0.304
ENSG00000020633	RUNX3	2	0.338813	2.88578e-26	4.88332e-22	0.408	0.287
ENSG00000133574	GIMAP4	2	0.364065	1.19405e-24	2.02057e-20	0.281	0.174
ENSG00000172575	RASGRP1	2	0.379893	1.17523e-21	1.98872e-17	0.298	0.197
ENSG00000274265	CH17-189H20.1	2	0.363667	1.5485e-21	2.62038e-17	0.313	0.21
ENSG00000119801	YPEL5	2	0.29669	3.30857e-21	5.59876e-17	0.636	0.558
ENSG00000163519	TRAT1	2	0.343253	4.96928e-21	8.40902e-17	0.254	0.159
ENSG00000123358	NR4A1	2	0.284293	9.56964e-19	1.61937e-14	0.469	0.369
ENSG00000151883	PARP8	2	0.28458	2.96586e-17	5.01884e-13	0.298	0.207
ENSG00000103187	COTL1	2	0.284021	8.24252e-17	1.3948e-12	0.541	0.456
ENSG00000114857	NKTR	2	0.300941	2.26173e-16	3.8273e-12	0.411	0.319
ENSG00000167470	MIDN	2	0.300344	8.08482e-16	1.36811e-11	0.312	0.228
ENSG00000164691	TAGAP	2	0.26076	1.02503e-15	1.73456e-11	0.389	0.3
ENSG00000153234	NR4A2	2	0.308851	1.47378e-15	2.49393e-11	0.476	0.39
ENSG00000099797	TECR	2	0.261142	2.17002e-15	3.67212e-11	0.413	0.328
ENSG00000070495	JMJD6	2	0.280244	7.96825e-14	1.34839e-09	0.329	0.249
ENSG00000185885	IFITM1	2	0.261214	1.52771e-13	2.58519e-09	0.4	0.32
ENSG00000130844	ZNF331	2	0.262916	5.75193e-13	9.73342e-09	0.524	0.451
ENSG00000166848	TERF2IP	2	0.254336	3.28904e-11	5.56571e-07	0.451	0.382
ENSG00000060237	WNK1	2	0.269318	9.07692e-10	1.536e-05	0.268	0.205
ENSG00000182481	KPNA2	2	0.254652	1.55693e-08	0.000263464	0.258	0.203
ENSG00000143851	PTPN7	2	0.277097	7.48345e-08	0.00126635	0.324	0.269

## Sheet: Cluster_3_diff_significant
Gene	Gene_name	cluster	avg_logFC	p_val	p_val_adj	pct.1	pct.2
ENSG00000156234	CXCL13	3	2.40238	0	0	0.824	0.159
ENSG00000134539	KLRD1	3	1.5725	0	0	0.571	0.11
ENSG00000110619	CARS	3	1.3226	0	0	0.555	0.079
ENSG00000111796	KLRB1	3	1.2758	2.55896e-197	4.33027e-193	0.708	0.309
ENSG00000100453	GZMB	3	1.27305	2.97205e-252	5.02931e-248	0.694	0.235
ENSG00000160593	JAML	3	1.20362	1.12782e-272	1.90849e-268	0.562	0.142
ENSG00000205809	KLRC2	3	1.17627	0	0	0.271	0.014
ENSG00000168214	RBPJ	3	1.15404	9.28803e-252	1.57172e-247	0.749	0.305
ENSG00000162692	VCAM1	3	1.13297	1.54664e-266	2.61723e-262	0.311	0.032
ENSG00000153563	CD8A	3	1.13094	2.04049e-276	3.45291e-272	0.681	0.211
ENSG00000164056	SPRY1	3	1.11594	2.70374e-198	4.57527e-194	0.436	0.105
ENSG00000145649	GZMA	3	1.11265	3.75166e-178	6.34856e-174	0.542	0.183
ENSG00000235576	AC092580.4	3	1.0931	8.35659e-229	1.4141e-224	0.742	0.296
ENSG00000172543	CTSW	3	1.01871	4.5469e-185	7.69426e-181	0.547	0.183
ENSG00000111537	IFNG	3	0.980441	3.07459e-75	5.20283e-71	0.537	0.29
ENSG00000090104	RGS1	3	0.965676	1.03638e-194	1.75375e-190	0.972	0.823
ENSG00000153283	CD96	3	0.938812	6.06055e-134	1.02557e-129	0.667	0.366
ENSG00000172116	CD8B	3	0.932047	1.06217e-183	1.7974e-179	0.501	0.151
ENSG00000110077	MS4A6A	3	0.923971	1.4776e-128	2.50039e-124	0.283	0.064
ENSG00000138185	ENTPD1	3	0.883457	2.26195e-117	3.82766e-113	0.472	0.189
ENSG00000117984	CTSD	3	0.865476	2.78059e-117	4.70531e-113	0.459	0.182
ENSG00000270164	LINC01480	3	0.863048	4.38722e-120	7.42405e-116	0.29	0.071
ENSG00000271503	CCL5	3	0.836342	1.28825e-147	2.17997e-143	0.828	0.464
ENSG00000236481	AC002331.1	3	0.836135	1.04594e-133	1.76994e-129	0.46	0.155
ENSG00000116741	RGS2	3	0.808788	1.01816e-96	1.72293e-92	0.821	0.64
ENSG00000115738	ID2	3	0.808505	3.81426e-104	6.4545e-100	0.848	0.641
ENSG00000135077	HAVCR2	3	0.772373	4.19448e-109	7.0979e-105	0.292	0.078
ENSG00000140575	IQGAP1	3	0.762624	2.04046e-105	3.45287e-101	0.742	0.509
ENSG00000143878	RHOB	3	0.713795	1.51584e-49	2.56511e-45	0.505	0.324
ENSG00000211772	TRBC2	3	0.68833	2.14361e-98	3.62742e-94	0.812	0.602
ENSG00000204381	LAYN	3	0.673244	1.0448e-80	1.76802e-76	0.343	0.129
ENSG00000205531	NAP1L4	3	0.65242	2.28728e-74	3.87053e-70	0.533	0.297
ENSG00000160654	CD3G	3	0.636341	1.84135e-58	3.11593e-54	0.466	0.266
ENSG00000109943	CRTAM	3	0.63301	3.89736e-42	6.59511e-38	0.273	0.126
ENSG00000172216	CEBPB	3	0.627038	3.40073e-48	5.75471e-44	0.511	0.329
ENSG00000132965	ALOX5AP	3	0.624416	3.09991e-75	5.24567e-71	0.713	0.493
ENSG00000075142	SRI	3	0.59724	5.4585e-52	9.23687e-48	0.471	0.287
ENSG00000128656	CHN1	3	0.584036	5.88566e-56	9.95971e-52	0.336	0.149
ENSG00000083457	ITGAE	3	0.582739	1.2725e-52	2.15332e-48	0.298	0.132
ENSG00000167286	CD3D	3	0.582334	1.00405e-76	1.69906e-72	0.804	0.656
ENSG00000113448	PDE4D	3	0.576313	4.46649e-52	7.55819e-48	0.379	0.197
ENSG00000101082	SLA2	3	0.568665	7.76305e-60	1.31366e-55	0.271	0.104
ENSG00000164687	FABP5	3	0.561155	1.97504e-32	3.34216e-28	0.457	0.306
ENSG00000275302	CCL4	3	0.55054	1.34167e-90	2.27037e-86	0.775	0.494
ENSG00000196405	EVL	3	0.547082	1.9933e-59	3.37306e-55	0.653	0.468
ENSG00000169554	ZEB2	3	0.537995	2.15014e-43	3.63847e-39	0.322	0.161
ENSG00000265491	RNF115	3	0.529792	1.54155e-46	2.60861e-42	0.34	0.172
ENSG00000120875	DUSP4	3	0.526866	2.21009e-51	3.73992e-47	0.678	0.496
ENSG00000134285	FKBP11	3	0.521858	6.41163e-40	1.08498e-35	0.486	0.318
ENSG00000164104	HMGB2	3	0.521607	1.12426e-59	1.90248e-55	0.818	0.722
ENSG00000206560	ANKRD28	3	0.51247	7.90125e-35	1.33705e-30	0.339	0.19
ENSG00000135541	AHI1	3	0.509139	1.19114e-38	2.01565e-34	0.267	0.127
ENSG00000172215	CXCR6	3	0.504847	3.72219e-34	6.2987e-30	0.278	0.142
ENSG00000174946	GPR171	3	0.490668	2.36432e-53	4.00091e-49	0.659	0.441
ENSG00000173762	CD7	3	0.489014	1.16517e-80	1.9717e-76	0.885	0.71
ENSG00000149257	SERPINH1	3	0.479322	2.93973e-14	4.97461e-10	0.385	0.292
ENSG00000162772	ATF3	3	0.478294	5.25754e-16	8.89681e-12	0.448	0.359
ENSG00000164442	CITED2	3	0.474678	7.65905e-10	1.29606e-05	0.436	0.38
ENSG00000109321	AREG	3	0.473647	6.8076e-17	1.15198e-12	0.639	0.566
ENSG00000034677	RNF19A	3	0.473241	6.69559e-34	1.13303e-29	0.485	0.336
ENSG00000164674	SYTL3	3	0.466362	2.19598e-46	3.71605e-42	0.656	0.501
ENSG00000148362	C9orf142	3	0.464929	1.49033e-26	2.52193e-22	0.366	0.243
ENSG00000123975	CKS2	3	0.458365	1.07556e-18	1.82006e-14	0.556	0.46
ENSG00000255302	EID1	3	0.457292	1.90308e-27	3.2204e-23	0.462	0.342
ENSG00000147065	MSN	3	0.449526	4.5738e-22	7.73979e-18	0.373	0.265
ENSG00000110046	ATG2A	3	0.43667	2.50529e-18	4.23945e-14	0.34	0.238
ENSG00000265972	TXNIP	3	0.435247	1.19403e-46	2.02054e-42	0.887	0.793
ENSG00000162783	IER5	3	0.411475	2.01806e-07	0.00341496	0.426	0.379
ENSG00000102144	PGK1	3	0.410089	2.26374e-27	3.83071e-23	0.619	0.533
ENSG00000147601	TERF1	3	0.410075	6.4354e-24	1.089e-19	0.295	0.179
ENSG00000096060	FKBP5	3	0.407042	5.58684e-22	9.45405e-18	0.414	0.305
ENSG00000198851	CD3E	3	0.405539	2.47847e-40	4.19407e-36	0.713	0.598
ENSG00000139289	PHLDA1	3	0.403327	9.82186e-17	1.66206e-12	0.475	0.375
ENSG00000069974	RAB27A	3	0.403242	6.87483e-25	1.16336e-20	0.323	0.2
ENSG00000155926	SLA	3	0.401944	7.79487e-28	1.31905e-23	0.416	0.279
ENSG00000153094	BCL2L11	3	0.401563	8.05556e-16	1.36316e-11	0.283	0.192
ENSG00000139112	GABARAPL1	3	0.400211	1.8486e-21	3.1282e-17	0.49	0.382
ENSG00000101084	C20orf24	3	0.395811	5.06766e-17	8.57549e-13	0.307	0.213
ENSG00000180644	PRF1	3	0.394939	3.86136e-21	6.53419e-17	0.345	0.225
ENSG00000134242	PTPN22	3	0.387609	2.04623e-26	3.46263e-22	0.329	0.198
ENSG00000100100	PIK3IP1	3	0.385074	8.74712e-33	1.48019e-28	0.607	0.475
ENSG00000110852	CLEC2B	3	0.380322	9.78602e-08	0.00165599	0.526	0.494
ENSG00000103257	SLC7A5	3	0.379074	2.01419e-17	3.40841e-13	0.341	0.24
ENSG00000048740	CELF2	3	0.37501	6.82309e-18	1.1546e-13	0.492	0.406
ENSG00000113810	SMC4	3	0.372136	3.43466e-15	5.81213e-11	0.286	0.195
ENSG00000113580	NR3C1	3	0.367958	8.44301e-34	1.42873e-29	0.644	0.493
ENSG00000140030	GPR65	3	0.360917	1.31606e-11	2.22703e-07	0.296	0.221
ENSG00000130340	SNX9	3	0.359818	8.16831e-20	1.38224e-15	0.348	0.242
ENSG00000173110	HSPA6	3	0.359789	2.30547e-12	3.90131e-08	0.82	0.784
ENSG00000177606	JUN	3	0.350484	6.57558e-23	1.11272e-18	0.896	0.854
ENSG00000152518	ZFP36L2	3	0.341652	1.20385e-36	2.03716e-32	0.895	0.811
ENSG00000204388	HSPA1B	3	0.339886	7.68501e-36	1.30046e-31	0.942	0.922
ENSG00000137880	GCHFR	3	0.338736	9.59267e-13	1.62327e-08	0.252	0.176
ENSG00000126264	HCST	3	0.33211	2.3368e-20	3.95433e-16	0.534	0.422
ENSG00000069493	CLEC2D	3	0.331751	3.82398e-20	6.47093e-16	0.603	0.511
ENSG00000151929	BAG3	3	0.329109	1.05538e-15	1.78592e-11	0.632	0.561
ENSG00000164169	PRMT9	3	0.324192	1.03235e-08	0.000174694	0.251	0.187
ENSG00000107771	CCSER2	3	0.321822	6.65365e-11	1.12593e-06	0.255	0.184
ENSG00000154814	OXNAD1	3	0.321678	3.46695e-15	5.86677e-11	0.338	0.247
ENSG00000135441	BLOC1S1	3	0.318568	2.8796e-14	4.87287e-10	0.305	0.218
ENSG00000114423	CBLB	3	0.31833	8.46456e-12	1.43237e-07	0.269	0.191
ENSG00000089692	LAG3	3	0.316154	1.91136e-17	3.2344e-13	0.265	0.166
ENSG00000152270	PDE3B	3	0.315715	1.13818e-13	1.92604e-09	0.292	0.207
ENSG00000178913	TAF7	3	0.312202	3.58284e-15	6.06289e-11	0.556	0.48
ENSG00000162616	DNAJB4	3	0.311103	1.54486e-09	2.61422e-05	0.51	0.457
ENSG00000138032	PPM1B	3	0.309729	3.22694e-12	5.46062e-08	0.271	0.193
ENSG00000147443	DOK2	3	0.308398	3.25379e-13	5.50606e-09	0.617	0.561
ENSG00000163599	CTLA4	3	0.307211	2.1253e-18	3.59643e-14	0.522	0.409
ENSG00000143669	LYST	3	0.30527	5.6643e-13	9.58513e-09	0.327	0.241
ENSG00000013441	CLK1	3	0.303453	1.04981e-21	1.77649e-17	0.783	0.717
ENSG00000136732	GYPC	3	0.292284	3.46575e-12	5.86474e-08	0.529	0.471
ENSG00000157514	TSC22D3	3	0.291088	2.1621e-24	3.6587e-20	0.894	0.873
ENSG00000100450	GZMH	3	0.289229	1.1481e-25	1.94282e-21	0.299	0.166
ENSG00000174718	KIAA1551	3	0.287112	1.64704e-10	2.78712e-06	0.275	0.202
ENSG00000069275	NUCKS1	3	0.285923	1.39554e-08	0.000236153	0.326	0.263
ENSG00000147669	POLR2K	3	0.282263	1.46445e-10	2.47814e-06	0.44	0.37
ENSG00000152404	CWF19L2	3	0.281757	3.60791e-08	0.00061053	0.271	0.21
ENSG00000120129	DUSP1	3	0.27561	3.22521e-08	0.00054577	0.853	0.858
ENSG00000189403	HMGB1	3	0.272652	5.48085e-25	9.2747e-21	0.813	0.763
ENSG00000072818	ACAP1	3	0.26996	1.68712e-12	2.85494e-08	0.338	0.251
ENSG00000198886	MT-ND4	3	0.269861	6.89457e-72	1.1667e-67	0.997	0.99
ENSG00000134954	ETS1	3	0.267867	2.64398e-11	4.47414e-07	0.486	0.419
ENSG00000100591	AHSA1	3	0.267104	2.4963e-10	4.22423e-06	0.599	0.562
ENSG00000106211	HSPB1	3	0.265709	1.9383e-15	3.27999e-11	0.872	0.84
ENSG00000104823	ECH1	3	0.264902	2.12915e-08	0.000360295	0.265	0.206
ENSG00000205581	HMGN1	3	0.26217	1.56525e-08	0.000264872	0.503	0.464
ENSG00000133639	BTG1	3	0.258991	1.09582e-31	1.85434e-27	0.983	0.961
ENSG00000115165	CYTIP	3	0.252297	2.48061e-13	4.19769e-09	0.724	0.692
ENSG00000049249	TNFRSF9	3	0.252284	5.07994e-12	8.59627e-08	0.362	0.27
ENSG00000103342	GSPT1	3	0.251572	1.11915e-06	0.0189383	0.408	0.363

## Sheet: Cluster_4_diff_significant
Gene	Gene_name	cluster	avg_logFC	p_val	p_val_adj	pct.1	pct.2
ENSG00000115523	GNLY	4	2.57996	0	0	0.682	0.079
ENSG00000137441	FGFBP2	4	1.01648	0	0	0.281	0.01
ENSG00000134539	KLRD1	4	0.93605	1.08425e-218	1.83476e-214	0.585	0.127
ENSG00000100453	GZMB	4	1.31432	1.27367e-216	2.15531e-212	0.757	0.248
ENSG00000235576	AC092580.4	4	1.04232	2.29847e-193	3.88947e-189	0.821	0.306
ENSG00000271503	CCL5	4	0.884394	6.44721e-177	1.091e-172	0.948	0.468
ENSG00000105374	NKG7	4	1.47433	2.07234e-169	3.50681e-165	0.733	0.302
ENSG00000100450	GZMH	4	1.11045	1.94373e-159	3.28918e-155	0.534	0.151
ENSG00000180644	PRF1	4	0.875609	3.24504e-139	5.49126e-135	0.6	0.208
ENSG00000172543	CTSW	4	0.690988	1.16941e-115	1.97887e-111	0.558	0.196
ENSG00000227191	TRGC2	4	0.679527	6.64604e-111	1.12464e-106	0.4	0.107
ENSG00000145220	LYAR	4	0.816481	4.40741e-105	7.45822e-101	0.612	0.26
ENSG00000153563	CD8A	4	0.58202	1.37971e-84	2.33475e-80	0.575	0.239
ENSG00000135046	ANXA1	4	0.711824	7.35023e-83	1.24381e-78	0.846	0.538
ENSG00000275302	CCL4	4	0.67001	4.25424e-67	7.19902e-63	0.809	0.502
ENSG00000197747	S100A10	4	0.539621	3.77994e-59	6.39641e-55	0.826	0.589
ENSG00000172116	CD8B	4	0.491562	1.49699e-56	2.53321e-52	0.414	0.173
ENSG00000185201	IFITM2	4	0.552324	1.7507e-55	2.96254e-51	0.806	0.558
ENSG00000100097	LGALS1	4	0.550097	4.84803e-50	8.20383e-46	0.59	0.332
ENSG00000235162	C12orf75	4	0.486529	8.45874e-45	1.43139e-40	0.263	0.097
ENSG00000145649	GZMA	4	0.404845	2.95158e-44	4.99466e-40	0.434	0.207
ENSG00000077984	CST7	4	0.377754	3.52994e-43	5.97336e-39	0.744	0.485
ENSG00000169442	CD52	4	0.56893	7.50291e-42	1.26964e-37	0.692	0.49
ENSG00000197956	S100A6	4	0.295665	2.52245e-37	4.26849e-33	0.812	0.613
ENSG00000060138	YBX3	4	0.398181	1.03828e-35	1.75698e-31	0.377	0.184
ENSG00000197540	GZMM	4	0.395104	6.76085e-35	1.14407e-30	0.349	0.17
ENSG00000125868	DSTN	4	0.483156	1.0642e-34	1.80084e-30	0.326	0.158
ENSG00000109971	HSPA8	4	0.345852	1.96863e-34	3.33132e-30	0.975	0.922
ENSG00000164483	SAMD3	4	0.385058	1.71643e-32	2.90455e-28	0.257	0.11
ENSG00000002586	CD99	4	0.365994	1.3105e-31	2.21763e-27	0.61	0.408
ENSG00000189067	LITAF	4	0.342151	1.38649e-31	2.34622e-27	0.658	0.447
ENSG00000106948	AKNA	4	0.334288	1.33731e-29	2.263e-25	0.446	0.257
ENSG00000169554	ZEB2	4	0.362119	9.90447e-29	1.67603e-24	0.332	0.167
ENSG00000101082	SLA2	4	0.340797	1.81096e-28	3.06451e-24	0.253	0.112
ENSG00000020633	RUNX3	4	0.347689	4.67599e-28	7.91271e-24	0.482	0.292
ENSG00000089692	LAG3	4	0.303612	3.48136e-27	5.89116e-23	0.325	0.165
ENSG00000110852	CLEC2B	4	0.390171	1.17325e-26	1.98537e-22	0.671	0.483
ENSG00000115738	ID2	4	0.310594	5.31015e-26	8.98584e-22	0.832	0.651
ENSG00000111537	IFNG	4	0.367703	5.39742e-26	9.13351e-22	0.499	0.303
ENSG00000274265	CH17-189H20.1	4	0.286801	5.87911e-26	9.94862e-22	0.381	0.213
ENSG00000051523	CYBA	4	0.2686	1.01151e-25	1.71168e-21	0.862	0.707
ENSG00000109787	KLF3	4	0.325547	1.00465e-24	1.70006e-20	0.328	0.178
ENSG00000127824	TUBA4A	4	0.340627	1.65344e-22	2.79796e-18	0.597	0.432
ENSG00000134285	FKBP11	4	0.277052	1.60575e-21	2.71725e-17	0.494	0.324
ENSG00000126264	HCST	4	0.31384	3.9119e-21	6.61972e-17	0.585	0.422
ENSG00000145287	PLAC8	4	0.289326	8.71419e-21	1.47462e-16	0.364	0.215
ENSG00000168685	IL7R	4	0.274211	6.92192e-19	1.17133e-14	0.784	0.663
ENSG00000125910	S1PR4	4	0.325223	8.62466e-19	1.45946e-14	0.278	0.156
ENSG00000105329	TGFB1	4	0.285647	3.67791e-18	6.22375e-14	0.288	0.165
ENSG00000179820	MYADM	4	0.349833	5.30079e-18	8.96999e-14	0.417	0.279
ENSG00000101084	C20orf24	4	0.304699	7.41594e-18	1.25493e-13	0.346	0.213
ENSG00000151883	PARP8	4	0.251125	1.15404e-17	1.95287e-13	0.346	0.211
ENSG00000148362	C9orf142	4	0.283614	3.2358e-17	5.47563e-13	0.383	0.247
ENSG00000185885	IFITM1	4	0.276446	1.31431e-16	2.22408e-12	0.463	0.321
ENSG00000102144	PGK1	4	0.313724	3.01122e-16	5.09558e-12	0.662	0.533
ENSG00000197622	CDC42SE1	4	0.270873	1.82829e-15	3.09382e-11	0.472	0.334
ENSG00000141232	TOB1	4	0.284284	7.02783e-15	1.18925e-10	0.513	0.376
ENSG00000213145	CRIP1	4	0.264025	9.51769e-14	1.61058e-09	0.456	0.332
ENSG00000147443	DOK2	4	0.264995	1.84715e-13	3.12574e-09	0.686	0.557
ENSG00000136950	ARPC5L	4	0.274908	1.10667e-12	1.87271e-08	0.305	0.198
ENSG00000140030	GPR65	4	0.257358	2.66419e-12	4.50834e-08	0.331	0.221
ENSG00000160932	LY6E	4	0.254301	1.43891e-11	2.43493e-07	0.319	0.22
ENSG00000122557	HERPUD2	4	0.254654	2.43267e-11	4.11657e-07	0.297	0.195

## Sheet: Cluster_5_diff_significant
Gene	Gene_name	cluster	avg_logFC	p_val	p_val_adj	pct.1	pct.2
ENSG00000113088	GZMK	5	0.416132	6.51966e-108	1.10326e-103	0.721	0.238
ENSG00000134460	IL2RA	5	0.306696	1.8738e-76	3.17084e-72	0.616	0.223
ENSG00000108106	UBE2S	5	0.269927	7.84697e-63	1.32786e-58	0.553	0.204
ENSG00000187601	MAGEH1	5	0.274096	3.67568e-53	6.21999e-49	0.668	0.299

## Sheet: Cluster_6_diff_significant
Gene	Gene_name	cluster	avg_logFC	p_val	p_val_adj	pct.1	pct.2
ENSG00000197696	NMB	6	2.13752	4.77867e-296	8.08647e-292	0.687	0.12
ENSG00000156234	CXCL13	6	1.65902	2.17394e-128	3.67874e-124	0.647	0.213
ENSG00000165434	PGM2L1	6	1.49995	6.32069e-169	1.06959e-164	0.549	0.121
ENSG00000138135	CH25H	6	1.24219	1.27538e-93	2.15819e-89	0.719	0.325
ENSG00000182463	TSHZ2	6	1.21216	3.37275e-173	5.70736e-169	0.632	0.151
ENSG00000113580	NR3C1	6	1.07784	6.08766e-120	1.03015e-115	0.872	0.491
ENSG00000128656	CHN1	6	1.04087	4.82643e-122	8.16728e-118	0.547	0.15
ENSG00000135678	CPM	6	1.03183	4.08818e-200	6.91802e-196	0.351	0.036
ENSG00000102245	CD40LG	6	0.968454	1.10649e-79	1.87239e-75	0.43	0.131
ENSG00000204866	IGFL2	6	0.965142	0	0	0.279	0.006
ENSG00000123689	G0S2	6	0.883438	1.26385e-42	2.13869e-38	0.353	0.132
ENSG00000135919	SERPINE2	6	0.879324	6.4453e-140	1.09067e-135	0.27	0.03
ENSG00000102172	SMS	6	0.822226	2.21441e-50	3.74722e-46	0.387	0.149
ENSG00000127948	POR	6	0.805124	2.57913e-93	4.3644e-89	0.37	0.087
ENSG00000003147	ICA1	6	0.796861	1.60729e-80	2.71986e-76	0.579	0.219
ENSG00000134352	IL6ST	6	0.763198	2.10681e-49	3.56514e-45	0.551	0.272
ENSG00000149212	SESN3	6	0.733101	7.20302e-61	1.21889e-56	0.453	0.168
ENSG00000184293	CLECL1	6	0.727055	1.99357e-37	3.37352e-33	0.266	0.091
ENSG00000111796	KLRB1	6	0.709818	9.09278e-56	1.53868e-51	0.672	0.337
ENSG00000186854	TRABD2A	6	0.6879	2.10439e-61	3.56104e-57	0.306	0.084
ENSG00000078596	ITM2A	6	0.683247	5.23791e-37	8.86359e-33	0.617	0.383
ENSG00000205531	NAP1L4	6	0.682263	3.80585e-52	6.44025e-48	0.611	0.309
ENSG00000080546	SESN1	6	0.674153	5.89773e-49	9.98013e-45	0.343	0.119
ENSG00000164466	SFXN1	6	0.666582	5.87614e-35	9.9436e-31	0.394	0.18
ENSG00000167618	LAIR2	6	0.631811	1.03449e-57	1.75056e-53	0.362	0.114
ENSG00000026297	RNASET2	6	0.62766	4.89115e-23	8.2768e-19	0.557	0.385
ENSG00000168214	RBPJ	6	0.625917	8.509e-59	1.43989e-54	0.677	0.338
ENSG00000134308	YWHAQ	6	0.620099	9.29517e-30	1.57293e-25	0.498	0.293
ENSG00000119969	HELLS	6	0.610277	1.35978e-34	2.30101e-30	0.257	0.09
ENSG00000069667	RORA	6	0.603325	4.80466e-37	8.13045e-33	0.694	0.439
ENSG00000096060	FKBP5	6	0.59718	5.8113e-33	9.83388e-29	0.536	0.306
ENSG00000156299	TIAM1	6	0.591516	1.55988e-53	2.63963e-49	0.315	0.096
ENSG00000148700	ADD3	6	0.583878	2.71829e-35	4.59989e-31	0.398	0.181
ENSG00000082074	FYB	6	0.583501	2.9769e-34	5.03751e-30	0.709	0.494
ENSG00000111912	NCOA7	6	0.542246	2.02139e-35	3.4206e-31	0.283	0.103
ENSG00000164032	H2AFZ	6	0.538623	6.68573e-11	1.13136e-06	0.645	0.55
ENSG00000065911	MTHFD2	6	0.529247	1.62337e-26	2.74707e-22	0.621	0.434
ENSG00000143333	RGS16	6	0.527902	9.85751e-19	1.66809e-14	0.287	0.144
ENSG00000184009	ACTG1	6	0.512689	9.33265e-39	1.57927e-34	0.874	0.754
ENSG00000196843	ARID5A	6	0.5056	2.99281e-24	5.06444e-20	0.634	0.45
ENSG00000033867	SLC4A7	6	0.503314	5.2992e-19	8.96731e-15	0.27	0.132
ENSG00000153250	RBMS1	6	0.49781	1.57657e-24	2.66787e-20	0.343	0.167
ENSG00000122862	SRGN	6	0.48863	1.2592e-58	2.13081e-54	0.977	0.953
ENSG00000155849	ELMO1	6	0.482536	1.16552e-26	1.9723e-22	0.283	0.119
ENSG00000136003	ISCU	6	0.481156	3.46754e-20	5.86777e-16	0.511	0.33
ENSG00000076641	PAG1	6	0.473592	3.52518e-23	5.9653e-19	0.304	0.143
ENSG00000163527	STT3B	6	0.468024	9.06686e-22	1.53429e-17	0.357	0.186
ENSG00000177879	AP3S1	6	0.456958	2.59966e-25	4.39915e-21	0.357	0.177
ENSG00000112297	AIM1	6	0.451373	6.14255e-23	1.03944e-18	0.651	0.456
ENSG00000196405	EVL	6	0.438668	9.19363e-22	1.55575e-17	0.666	0.479
ENSG00000173272	MZT2A	6	0.423909	7.32264e-22	1.23914e-17	0.551	0.362
ENSG00000065809	FAM107B	6	0.41962	1.06037e-15	1.79435e-11	0.457	0.302
ENSG00000135185	TMEM243	6	0.418566	3.39475e-15	5.74459e-11	0.37	0.228
ENSG00000162702	ZNF281	6	0.41703	8.60147e-17	1.45554e-12	0.328	0.182
ENSG00000089351	GRAMD1A	6	0.415047	7.60141e-14	1.28631e-09	0.274	0.152
ENSG00000034677	RNF19A	6	0.414856	1.29546e-17	2.19218e-13	0.513	0.344
ENSG00000183918	SH2D1A	6	0.412069	9.68762e-19	1.63934e-14	0.468	0.298
ENSG00000163565	IFI16	6	0.408972	5.17147e-14	8.75117e-10	0.594	0.463
ENSG00000079246	XRCC5	6	0.408081	3.29853e-15	5.58177e-11	0.389	0.246
ENSG00000152558	TMEM123	6	0.405084	6.62841e-14	1.12166e-09	0.43	0.296
ENSG00000116824	CD2	6	0.403794	7.77276e-20	1.31531e-15	0.798	0.64
ENSG00000005059	CCDC109B	6	0.399714	3.60801e-19	6.10548e-15	0.311	0.16
ENSG00000184584	TMEM173	6	0.399358	2.23236e-15	3.77759e-11	0.485	0.323
ENSG00000115738	ID2	6	0.396141	1.48676e-18	2.51589e-14	0.802	0.657
ENSG00000118515	SGK1	6	0.393474	5.52614e-10	9.35133e-06	0.323	0.211
ENSG00000153944	MSI2	6	0.387614	2.39024e-17	4.04476e-13	0.296	0.155
ENSG00000181788	SIAH2	6	0.382121	1.64376e-13	2.78156e-09	0.391	0.253
ENSG00000107771	CCSER2	6	0.38128	4.0797e-12	6.90366e-08	0.306	0.186
ENSG00000180370	PAK2	6	0.37564	5.9563e-17	1.00793e-12	0.396	0.238
ENSG00000069493	CLEC2D	6	0.374888	1.07925e-17	1.82631e-13	0.672	0.513
ENSG00000163349	HIPK1	6	0.374438	2.19008e-11	3.70606e-07	0.336	0.215
ENSG00000140612	SEC11A	6	0.373319	1.16729e-13	1.97529e-09	0.426	0.283
ENSG00000132274	TRIM22	6	0.371246	1.82708e-13	3.09179e-09	0.419	0.275
ENSG00000163599	CTLA4	6	0.368033	4.36009e-14	7.37814e-10	0.579	0.413
ENSG00000048740	CELF2	6	0.367697	1.50173e-16	2.54122e-12	0.579	0.407
ENSG00000155926	SLA	6	0.365669	7.31142e-10	1.23724e-05	0.409	0.288
ENSG00000158195	WASF2	6	0.365336	2.33478e-11	3.95092e-07	0.34	0.221
ENSG00000164543	STK17A	6	0.359786	5.77366e-10	9.7702e-06	0.513	0.398
ENSG00000066294	CD84	6	0.353665	1.79202e-14	3.03246e-10	0.264	0.139
ENSG00000171223	JUNB	6	0.353006	1.67316e-21	2.83132e-17	0.928	0.863
ENSG00000088832	FKBP1A	6	0.351149	4.37007e-10	7.39503e-06	0.34	0.228
ENSG00000185338	SOCS1	6	0.34654	2.30146e-12	3.89454e-08	0.464	0.321
ENSG00000060237	WNK1	6	0.344849	7.56266e-13	1.27975e-08	0.34	0.208
ENSG00000168421	RHOH	6	0.342437	2.88416e-14	4.88058e-10	0.6	0.462
ENSG00000175606	TMEM70	6	0.341408	1.50899e-10	2.55351e-06	0.383	0.258
ENSG00000089220	PEBP1	6	0.33681	1.74675e-11	2.95586e-07	0.449	0.319
ENSG00000136732	GYPC	6	0.333072	5.97003e-15	1.01025e-10	0.621	0.47
ENSG00000100906	NFKBIA	6	0.33074	5.28154e-11	8.93743e-07	0.845	0.777
ENSG00000151461	UPF2	6	0.329477	1.94519e-09	3.29165e-05	0.283	0.179
ENSG00000198898	CAPZA2	6	0.323588	5.19575e-10	8.79225e-06	0.47	0.345
ENSG00000054267	ARID4B	6	0.322589	3.04774e-09	5.15738e-05	0.526	0.41
ENSG00000125354	2020-09-06	6	0.322381	5.93543e-14	1.00439e-09	0.428	0.276
ENSG00000023445	BIRC3	6	0.322311	5.29887e-12	8.96675e-08	0.77	0.637
ENSG00000145779	TNFAIP8	6	0.320932	5.25667e-10	8.89534e-06	0.474	0.351
ENSG00000099622	CIRBP	6	0.317113	3.25901e-17	5.5149e-13	0.847	0.739
ENSG00000163519	TRAT1	6	0.314473	1.11927e-11	1.89403e-07	0.287	0.168
ENSG00000187601	MAGEH1	6	0.313712	1.9375e-26	3.27864e-22	0.56	0.311
ENSG00000075142	SRI	6	0.31322	3.4033e-10	5.75907e-06	0.419	0.302
ENSG00000164687	FABP5	6	0.311598	1.94349e-13	3.28877e-09	0.474	0.315
ENSG00000123975	CKS2	6	0.307981	2.36186e-07	0.00399674	0.555	0.466
ENSG00000156127	BATF	6	0.306514	4.26709e-15	7.22076e-11	0.691	0.537
ENSG00000168255	POLR2J3	6	0.30227	2.93224e-07	0.00496193	0.255	0.167
ENSG00000104312	RIPK2	6	0.299844	7.73522e-08	0.00130895	0.281	0.188
ENSG00000100644	HIF1A	6	0.299104	5.43243e-10	9.19276e-06	0.347	0.23
ENSG00000134996	OSTF1	6	0.298735	1.82816e-08	0.000309361	0.426	0.319
ENSG00000117505	DR1	6	0.298434	3.33191e-11	5.63826e-07	0.313	0.194
ENSG00000186891	TNFRSF18	6	0.298107	1.10713e-18	1.87349e-14	0.413	0.238
ENSG00000265491	RNF115	6	0.297092	8.07514e-16	1.36647e-11	0.334	0.183
ENSG00000177426	TGIF1	6	0.295307	1.55367e-10	2.62912e-06	0.268	0.159
ENSG00000074201	CLNS1A	6	0.292408	3.25776e-08	0.000551278	0.272	0.179
ENSG00000065413	ANKRD44	6	0.291336	1.60741e-09	2.72006e-05	0.27	0.166
ENSG00000189403	HMGB1	6	0.290903	1.47651e-10	2.49855e-06	0.819	0.766
ENSG00000047410	TPR	6	0.29027	1.0629e-07	0.00179864	0.377	0.277
ENSG00000178573	MAF	6	0.288572	2.81323e-06	0.0476055	0.509	0.413
ENSG00000153283	CD96	6	0.286034	2.14599e-12	3.63144e-08	0.536	0.393
ENSG00000123329	ARHGAP9	6	0.282884	9.14878e-09	0.000154816	0.272	0.174
ENSG00000120675	DNAJC15	6	0.279887	8.48446e-12	1.43574e-07	0.343	0.218
ENSG00000196396	PTPN1	6	0.278411	1.10424e-06	0.018686	0.336	0.245
ENSG00000145365	TIFA	6	0.277454	2.63259e-08	0.000445487	0.464	0.348
ENSG00000005810	MYCBP2	6	0.276021	4.12074e-08	0.000697311	0.279	0.181
ENSG00000160255	ITGB2	6	0.275389	7.27802e-08	0.00123159	0.33	0.232
ENSG00000171522	PTGER4	6	0.275275	1.755e-10	2.96981e-06	0.428	0.291
ENSG00000172725	CORO1B	6	0.275271	2.68899e-14	4.55031e-10	0.264	0.139
ENSG00000156675	RAB11FIP1	6	0.272527	1.64168e-07	0.00277806	0.34	0.238
ENSG00000148154	UGCG	6	0.269474	1.54395e-07	0.00261267	0.27	0.18
ENSG00000163875	MEAF6	6	0.264059	7.27298e-08	0.00123073	0.289	0.193
ENSG00000162511	LAPTM5	6	0.263617	2.72768e-12	4.61577e-08	0.817	0.701
ENSG00000184007	PTP4A2	6	0.261272	1.39314e-06	0.0235746	0.426	0.326
ENSG00000135390	ATP5G2	6	0.259121	4.09683e-11	6.93265e-07	0.745	0.659
ENSG00000164104	HMGB2	6	0.259092	4.31452e-09	7.30104e-05	0.798	0.729
ENSG00000116171	SCP2	6	0.259022	2.1187e-10	3.58526e-06	0.279	0.169
ENSG00000166295	ANAPC16	6	0.254642	7.5262e-08	0.00127358	0.564	0.461
ENSG00000148908	RGS10	6	0.253509	1.66678e-06	0.0282053	0.377	0.289
ENSG00000104765	BNIP3L	6	0.250346	6.48699e-10	1.09773e-05	0.317	0.202

## Sheet: Cluster_7_diff_significant
Gene	Gene_name	cluster	avg_logFC	p_val	p_val_adj	pct.1	pct.2
ENSG00000169429	CXCL8	7	3.7128	0	0	0.897	0.105
ENSG00000090382	LYZ	7	3.56996	0	0	0.859	0.04
ENSG00000125538	IL1B	7	3.46288	0	0	0.857	0.053
ENSG00000102265	TIMP1	7	3.4249	0	0	0.919	0.187
ENSG00000124882	EREG	7	3.22172	0	0	0.846	0.031
ENSG00000158869	FCER1G	7	3.2138	0	0	0.923	0.057
ENSG00000163220	S100A9	7	3.15828	0	0	0.583	0.03
ENSG00000081041	CXCL2	7	3.02024	0	0	0.825	0.04
ENSG00000137801	THBS1	7	2.98161	0	0	0.897	0.047
ENSG00000011600	TYROBP	7	2.96481	0	0	0.925	0.031
ENSG00000101439	CST3	7	2.88997	0	0	0.889	0.043
ENSG00000123689	G0S2	7	2.87349	0	0	0.808	0.107
ENSG00000143546	S100A8	7	2.77217	0	0	0.479	0.015
ENSG00000011422	PLAUR	7	2.69813	0	0	0.893	0.075
ENSG00000137331	IER3	7	2.57814	0	0	0.912	0.099
ENSG00000163734	CXCL3	7	2.5318	0	0	0.59	0.026
ENSG00000277632	CCL3	7	2.26662	0	0	0.744	0.127
ENSG00000142089	IFITM3	7	2.23024	0	0	0.842	0.063
ENSG00000140379	BCL2A1	7	2.13896	0	0	0.808	0.12
ENSG00000204472	AIF1	7	2.07724	0	0	0.848	0.046
ENSG00000166920	C15orf48	7	2.07327	0	0	0.571	0.028
ENSG00000136689	IL1RN	7	1.97978	0	0	0.547	0.013
ENSG00000073756	PTGS2	7	1.90131	0	0	0.63	0.015
ENSG00000135047	CTSL	7	1.83355	0	0	0.603	0.039
ENSG00000197405	C5AR1	7	1.80018	0	0	0.729	0.006
ENSG00000197632	SERPINB2	7	1.79765	0	0	0.295	0.007
ENSG00000204482	LST1	7	1.79073	0	0	0.808	0.052
ENSG00000173372	C1QA	7	1.76807	0	0	0.37	0.012
ENSG00000038427	VCAN	7	1.72281	0	0	0.596	0.004
ENSG00000085265	FCN1	7	1.70645	0	0	0.596	0.005
ENSG00000171051	FPR1	7	1.69742	0	0	0.716	0.005
ENSG00000135404	CD63	7	1.67301	0	0	0.868	0.181
ENSG00000204103	MAFB	7	1.66229	0	0	0.506	0.01
ENSG00000173369	C1QB	7	1.60298	0	0	0.333	0.013
ENSG00000119655	NPC2	7	1.59427	0	0	0.829	0.165
ENSG00000143226	FCGR2A	7	1.58675	0	0	0.669	0.009
ENSG00000112715	VEGFA	7	1.57098	0	0	0.699	0.013
ENSG00000124731	TREM1	7	1.57087	0	0	0.641	0.007
ENSG00000162711	NLRP3	7	1.5553	0	0	0.62	0.029
ENSG00000197249	SERPINA1	7	1.52338	0	0	0.682	0.005
ENSG00000121552	CSTA	7	1.49946	0	0	0.656	0.004
ENSG00000277443	MARCKS	7	1.43012	0	0	0.536	0.009
ENSG00000176788	BASP1	7	1.4213	0	0	0.635	0.022
ENSG00000166927	MS4A7	7	1.39774	0	0	0.628	0.005
ENSG00000018280	SLC11A1	7	1.39529	0	0	0.553	0.009
ENSG00000164733	CTSB	7	1.37749	0	0	0.714	0.098
ENSG00000151726	ACSL1	7	1.37179	0	0	0.654	0.026
ENSG00000115956	PLEK	7	1.36404	0	0	0.581	0.043
ENSG00000104763	ASAH1	7	1.34553	0	0	0.735	0.101
ENSG00000157557	ETS2	7	1.31095	0	0	0.686	0.048
ENSG00000143110	C1orf162	7	1.30069	0	0	0.662	0.061
ENSG00000123610	TNFAIP6	7	1.29241	0	0	0.303	0.007
ENSG00000177575	CD163	7	1.24738	0	0	0.56	0.003
ENSG00000135094	SDS	7	1.24166	0	0	0.295	0.007
ENSG00000170458	CD14	7	1.23398	0	0	0.485	0.013
ENSG00000163221	S100A12	7	1.22252	0	0	0.321	0.001
ENSG00000268734	CTB-61M7.2	7	1.20694	0	0	0.406	0.003
ENSG00000173391	OLR1	7	1.19869	0	0	0.382	0.007
ENSG00000103569	AQP9	7	1.19267	0	0	0.421	0.004
ENSG00000221869	CEBPD	7	1.16988	0	0	0.585	0.062
ENSG00000136826	KLF4	7	1.1692	0	0	0.472	0.021
ENSG00000104870	FCGRT	7	1.16329	0	0	0.598	0.029
ENSG00000161921	CXCL16	7	1.15745	0	0	0.596	0.023
ENSG00000186407	CD300E	7	1.15364	0	0	0.491	0.004
ENSG00000166523	CLEC4E	7	1.15301	0	0	0.526	0.003
ENSG00000159189	C1QC	7	1.15142	0	0	0.286	0.005
ENSG00000112137	PHACTR1	7	1.14675	0	0	0.464	0.006
ENSG00000168461	RAB31	7	1.14658	0	0	0.577	0.004
ENSG00000178719	GRINA	7	1.13736	0	0	0.615	0.041
ENSG00000137393	RNF144B	7	1.12424	0	0	0.509	0.011
ENSG00000178726	THBD	7	1.12037	0	0	0.415	0.003
ENSG00000125810	CD93	7	1.09533	0	0	0.436	0.003
ENSG00000137462	TLR2	7	1.05925	0	0	0.489	0.007
ENSG00000102524	TNFSF13B	7	1.03575	0	0	0.483	0.033
ENSG00000140678	ITGAX	7	1.03146	0	0	0.5	0.008
ENSG00000120708	TGFBI	7	1.01342	0	0	0.481	0.012
ENSG00000115919	KYNU	7	1.00222	0	0	0.489	0.003
ENSG00000251230	MIR3945HG	7	0.999425	0	0	0.35	0.001
ENSG00000110077	MS4A6A	7	0.986836	0	0	0.588	0.061
ENSG00000185215	TNFAIP2	7	0.967165	0	0	0.408	0.005
ENSG00000129226	CD68	7	0.964769	0	0	0.476	0.009
ENSG00000198223	CSF2RA	7	0.961734	0	0	0.457	0.002
ENSG00000172243	CLEC7A	7	0.939485	0	0	0.519	0.025
ENSG00000197766	CFD	7	0.935164	0	0	0.417	0.009
ENSG00000260314	MRC1	7	0.913842	0	0	0.329	0.008
ENSG00000123342	MMP19	7	0.888679	0	0	0.282	0.004
ENSG00000159128	IFNGR2	7	0.880457	0	0	0.459	0.024
ENSG00000187116	LILRA5	7	0.857309	0	0	0.37	0.001
ENSG00000106066	CPVL	7	0.847723	0	0	0.385	0.003
ENSG00000114013	CD86	7	0.842264	0	0	0.402	0.005
ENSG00000112394	SLC16A10	7	0.836041	0	0	0.389	0.016
ENSG00000197872	FAM49A	7	0.800487	0	0	0.425	0.005
ENSG00000169439	SDC2	7	0.797992	0	0	0.391	0.004
ENSG00000139572	GPR84	7	0.772015	0	0	0.35	0.006
ENSG00000169413	RNASE6	7	0.769816	0	0	0.415	0.003
ENSG00000090376	IRAK3	7	0.757067	0	0	0.374	0.015
ENSG00000000938	FGR	7	0.752337	0	0	0.368	0.006
ENSG00000196083	IL1RAP	7	0.732048	0	0	0.31	0.013
ENSG00000183019	MCEMP1	7	0.698149	0	0	0.263	0.001
ENSG00000066336	SPI1	7	0.694475	0	0	0.353	0.002
ENSG00000241399	CD302	7	0.693379	0	0	0.359	0.003
ENSG00000110079	MS4A4A	7	0.688018	0	0	0.316	0.003
ENSG00000167703	SLC43A2	7	0.673949	0	0	0.321	0.013
ENSG00000224397	LINC01272	7	0.669259	0	0	0.276	0.002
ENSG00000109099	PMP22	7	0.664673	0	0	0.31	0.005
ENSG00000119535	CSF3R	7	0.662592	0	0	0.28	0.003
ENSG00000100079	LGALS2	7	0.637345	0	0	0.303	0.002
ENSG00000111275	ALDH2	7	0.621805	0	0	0.331	0.003
ENSG00000132514	CLEC10A	7	0.605604	0	0	0.261	0.001
ENSG00000163694	RBM47	7	0.604521	0	0	0.256	0.003
ENSG00000254087	LYN	7	0.599984	0	0	0.295	0.003
ENSG00000127507	ADGRE2	7	0.594406	0	0	0.284	0.002
ENSG00000126759	CFP	7	0.569534	0	0	0.314	0.007
ENSG00000166825	ANPEP	7	0.565008	0	0	0.252	0.001
ENSG00000106565	TMEM176B	7	0.556989	0	0	0.265	0.005
ENSG00000150540	HNMT	7	0.555002	0	0	0.288	0.002
ENSG00000101336	HCK	7	0.547344	0	0	0.274	0.002
ENSG00000139832	RAB20	7	0.537891	0	0	0.297	0.008
ENSG00000182511	FES	7	0.536688	0	0	0.288	0.005
ENSG00000139132	FGD4	7	0.527337	0	0	0.261	0.002
ENSG00000131042	LILRB2	7	0.525201	0	0	0.261	0.001
ENSG00000082397	EPB41L3	7	0.524933	0	0	0.303	0.002
ENSG00000188820	FAM26F	7	0.496481	0	0	0.282	0.006
ENSG00000130202	PVRL2	7	0.450312	0	0	0.286	0.005
ENSG00000204287	HLA-DRA	7	3.16853	1.72028e-299	2.91107e-295	0.951	0.384
ENSG00000140105	WARS	7	0.670069	2.27845e-299	3.85559e-295	0.34	0.018
ENSG00000131370	SH3BP5	7	0.834359	2.20087e-289	3.72432e-285	0.462	0.042
ENSG00000216490	IFI30	7	0.573227	1.30531e-275	2.20885e-271	0.267	0.01
ENSG00000197746	PSAP	7	1.60391	7.08515e-272	1.19895e-267	0.908	0.277
ENSG00000135821	GLUL	7	1.50029	2.2267e-257	3.76803e-253	0.771	0.169
ENSG00000147454	SLC25A37	7	1.34594	2.68954e-257	4.55123e-253	0.618	0.098
ENSG00000133657	ATP13A3	7	0.992196	5.25103e-256	8.88579e-252	0.538	0.069
ENSG00000163131	CTSS	7	1.59937	9.26543e-254	1.5679e-249	0.821	0.224
ENSG00000111817	DSE	7	0.602943	6.4109e-253	1.08485e-248	0.295	0.016
ENSG00000113269	RNF130	7	0.602804	9.40903e-252	1.5922e-247	0.406	0.036
ENSG00000131669	NINJ1	7	1.30206	2.9665e-251	5.0199e-247	0.746	0.159
ENSG00000105835	NAMPT	7	1.90528	2.05985e-250	3.48567e-246	0.959	0.49
ENSG00000121797	CCRL2	7	0.742058	6.13109e-250	1.0375e-245	0.37	0.029
ENSG00000188313	PLSCR1	7	1.06831	7.4341e-249	1.258e-244	0.703	0.132
ENSG00000112096	SOD2	7	2.00641	1.37568e-248	2.32793e-244	0.964	0.495
ENSG00000165997	ARL5B	7	0.777144	2.50125e-241	4.23261e-237	0.479	0.055
ENSG00000167996	FTH1	7	1.75367	4.7493e-241	8.03676e-237	0.998	0.974
ENSG00000093072	CECR1	7	0.640308	4.82743e-241	8.16897e-237	0.372	0.031
ENSG00000204257	HLA-DMA	7	1.18951	2.48951e-238	4.21275e-234	0.679	0.133
ENSG00000103811	CTSH	7	0.66573	1.52344e-237	2.57796e-233	0.376	0.033
ENSG00000148926	ADM	7	0.999962	7.12316e-236	1.20538e-231	0.321	0.023
ENSG00000198814	GK	7	1.12699	1.28182e-234	2.1691e-230	0.658	0.117
ENSG00000122694	GLIPR2	7	0.627698	3.90753e-233	6.61233e-229	0.423	0.044
ENSG00000242574	HLA-DMB	7	0.606471	1.20312e-230	2.03593e-226	0.353	0.029
ENSG00000030582	GRN	7	0.779869	2.09152e-230	3.53927e-226	0.408	0.041
ENSG00000087086	FTL	7	1.87697	2.99825e-229	5.07364e-225	0.972	0.892
ENSG00000271614	LINC00936	7	1.2999	2.24656e-224	3.80163e-220	0.654	0.129
ENSG00000182287	AP1S2	7	0.989489	3.41883e-221	5.78534e-217	0.596	0.101
ENSG00000274213	RP11-670E13.6	7	1.01281	5.99126e-220	1.01384e-215	0.474	0.062
ENSG00000130066	SAT1	7	1.52559	1.45411e-219	2.46064e-215	0.989	0.876
ENSG00000139318	DUSP6	7	1.07674	2.43409e-219	4.11897e-215	0.425	0.049
ENSG00000135698	MPHOSPH6	7	0.814684	5.93715e-219	1.00468e-214	0.541	0.081
ENSG00000112531	QKI	7	0.648239	2.37531e-217	4.0195e-213	0.357	0.032
ENSG00000119729	RHOQ	7	0.502285	1.52735e-215	2.58458e-211	0.271	0.017
ENSG00000114315	HES1	7	1.02276	4.12646e-215	6.9828e-211	0.299	0.022
ENSG00000060138	YBX3	7	1.13783	2.81012e-214	4.75529e-210	0.746	0.17
ENSG00000118855	MFSD1	7	0.582964	8.64815e-207	1.46344e-202	0.342	0.031
ENSG00000169032	MAP2K1	7	0.980124	6.3407e-205	1.07297e-200	0.622	0.121
ENSG00000090013	BLVRB	7	0.584724	2.06191e-201	3.48917e-197	0.338	0.031
ENSG00000196126	HLA-DRB1	7	2.08047	3.13948e-192	5.31263e-188	0.929	0.544
ENSG00000042493	CAPG	7	0.535145	5.33671e-188	9.03079e-184	0.308	0.028
ENSG00000233276	GPX1	7	1.34721	5.55802e-187	9.40528e-183	0.848	0.325
ENSG00000179344	HLA-DQB1	7	1.82434	6.6404e-187	1.12369e-182	0.62	0.149
ENSG00000019582	CD74	7	2.12145	3.272e-184	5.53688e-180	0.938	0.636
ENSG00000127951	FGL2	7	1.04205	5.72638e-181	9.69018e-177	0.517	0.091
ENSG00000123983	ACSL3	7	0.730569	1.41817e-180	2.39982e-176	0.476	0.075
ENSG00000100644	HIF1A	7	1.05717	5.2052e-177	8.80823e-173	0.752	0.208
ENSG00000115590	IL1R2	7	1.0905	4.50774e-173	7.628e-169	0.489	0.086
ENSG00000108179	PPIF	7	0.801507	4.62953e-173	7.83409e-169	0.4	0.055
ENSG00000101160	CTSZ	7	0.684443	4.01284e-172	6.79052e-168	0.325	0.035
ENSG00000130775	THEMIS2	7	0.509794	1.10923e-171	1.87704e-167	0.299	0.029
ENSG00000276085	CCL3L3	7	1.83314	2.62633e-168	4.44427e-164	0.667	0.177
ENSG00000164713	BRI3	7	0.619565	1.43592e-165	2.42986e-161	0.444	0.071
ENSG00000109321	AREG	7	1.51138	6.38128e-165	1.07984e-160	0.932	0.555
ENSG00000100906	NFKBIA	7	1.1333	2.57625e-163	4.35954e-159	0.979	0.77
ENSG00000113070	HBEGF	7	0.825772	1.59656e-162	2.7017e-158	0.406	0.06
ENSG00000122862	SRGN	7	0.934388	1.8735e-162	3.17033e-158	0.979	0.953
ENSG00000196735	HLA-DQA1	7	2.08578	1.71778e-160	2.90682e-156	0.468	0.092
ENSG00000170542	SERPINB9	7	1.1543	5.25536e-159	8.89313e-155	0.842	0.326
ENSG00000163191	S100A11	7	1.26645	5.308e-159	8.98219e-155	0.812	0.335
ENSG00000125148	MT2A	7	2.50158	2.46586e-157	4.17273e-153	0.947	0.702
ENSG00000090339	ICAM1	7	1.07295	2.51539e-157	4.25655e-153	0.628	0.157
ENSG00000069849	ATP1B3	7	1.24074	5.37827e-157	9.10112e-153	0.823	0.347
ENSG00000119508	NR4A3	7	0.610187	1.55552e-156	2.63226e-152	0.35	0.046
ENSG00000148834	GSTO1	7	0.937541	7.3988e-156	1.25202e-151	0.658	0.174
ENSG00000245532	NEAT1	7	1.20765	1.73532e-154	2.93652e-150	0.981	0.815
ENSG00000164111	ANXA5	7	0.953612	2.38006e-154	4.02753e-150	0.718	0.213
ENSG00000107968	MAP3K8	7	1.083	3.12842e-151	5.29392e-147	0.729	0.222
ENSG00000131873	CHSY1	7	0.435635	6.47454e-151	1.09562e-146	0.286	0.03
ENSG00000231389	HLA-DPA1	7	2.13087	2.68512e-149	4.54375e-145	0.806	0.395
ENSG00000143322	ABL2	7	0.527582	3.28373e-148	5.55673e-144	0.299	0.034
ENSG00000223865	HLA-DPB1	7	2.06568	1.49319e-143	2.52678e-139	0.844	0.457
ENSG00000169554	ZEB2	7	0.865241	3.41487e-143	5.77865e-139	0.628	0.155
ENSG00000100097	LGALS1	7	1.21361	4.86539e-141	8.23321e-137	0.799	0.328
ENSG00000084207	GSTP1	7	0.854427	1.23535e-140	2.09046e-136	0.673	0.193
ENSG00000176597	B3GNT5	7	0.559211	1.80533e-139	3.05498e-135	0.282	0.033
ENSG00000109320	NFKB1	7	0.863338	1.43036e-135	2.42046e-131	0.528	0.122
ENSG00000008083	JARID2	7	0.734495	1.42362e-134	2.40905e-130	0.44	0.084
ENSG00000189077	TMEM120A	7	0.618439	8.67889e-134	1.46864e-129	0.363	0.057
ENSG00000025708	TYMP	7	0.934134	1.11435e-132	1.8857e-128	0.84	0.354
ENSG00000052795	FNIP2	7	0.44728	4.00604e-132	6.77902e-128	0.282	0.034
ENSG00000154589	LY96	7	0.793504	7.17827e-131	1.21471e-126	0.551	0.133
ENSG00000021355	SERPINB1	7	1.01718	1.29901e-130	2.19819e-126	0.699	0.231
ENSG00000070961	ATP2B1	7	0.81863	3.71158e-130	6.28073e-126	0.568	0.145
ENSG00000143162	CREG1	7	0.508821	1.98903e-128	3.36583e-124	0.353	0.055
ENSG00000147416	ATP6V1B2	7	0.639605	2.27404e-128	3.84813e-124	0.402	0.072
ENSG00000273338	RP11-386I14.4	7	0.998773	1.48699e-127	2.51628e-123	0.481	0.106
ENSG00000163041	H3F3A	7	0.884803	1.59426e-126	2.6978e-122	0.938	0.781
ENSG00000072274	TFRC	7	1.0343	7.62338e-125	1.29003e-120	0.524	0.133
ENSG00000163931	TKT	7	0.787402	1.25113e-123	2.11716e-119	0.506	0.12
ENSG00000183696	UPP1	7	0.970758	2.13473e-120	3.6124e-116	0.707	0.24
ENSG00000167460	TPM4	7	0.76551	6.08524e-119	1.02974e-114	0.583	0.163
ENSG00000134108	ARL8B	7	0.509707	2.6611e-118	4.50311e-114	0.331	0.053
ENSG00000116679	IVNS1ABP	7	0.843222	7.87631e-117	1.33283e-112	0.618	0.181
ENSG00000141526	SLC16A3	7	0.558583	3.61928e-116	6.12454e-112	0.393	0.076
ENSG00000188290	HES4	7	0.775301	2.30531e-114	3.90104e-110	0.38	0.073
ENSG00000104765	BNIP3L	7	1.05242	8.8281e-114	1.49389e-109	0.598	0.187
ENSG00000112149	CD83	7	0.82195	1.96437e-112	3.32411e-108	0.575	0.164
ENSG00000189067	LITAF	7	0.928399	4.28412e-112	7.24958e-108	0.861	0.442
ENSG00000115271	GCA	7	0.568344	6.97007e-111	1.17948e-106	0.376	0.072
ENSG00000043462	LCP2	7	0.797736	9.93671e-109	1.68149e-104	0.511	0.136
ENSG00000133961	NUMB	7	0.537298	2.11352e-108	3.5765e-104	0.316	0.053
ENSG00000084234	APLP2	7	0.692048	2.63664e-108	4.46172e-104	0.524	0.134
ENSG00000072401	UBE2D1	7	0.7523	6.72773e-108	1.13847e-103	0.455	0.107
ENSG00000015475	BID	7	0.50896	2.48581e-107	4.2065e-103	0.335	0.06
ENSG00000137312	FLOT1	7	0.444445	4.17405e-107	7.06333e-103	0.299	0.048
ENSG00000118985	ELL2	7	0.719946	6.71358e-106	1.13607e-101	0.62	0.193
ENSG00000182718	ANXA2	7	0.733877	1.11206e-104	1.88183e-100	0.639	0.214
ENSG00000142227	EMP3	7	0.856215	1.91342e-104	3.23789e-100	0.739	0.298
ENSG00000076944	STXBP2	7	0.720005	1.10212e-100	1.86501e-96	0.425	0.101
ENSG00000147894	C9orf72	7	0.582003	7.34868e-100	1.24354e-95	0.38	0.08
ENSG00000042753	AP2S1	7	0.624026	8.29811e-100	1.40421e-95	0.457	0.114
ENSG00000059728	MXD1	7	0.791294	3.24267e-97	5.48725e-93	0.697	0.263
ENSG00000172216	CEBPB	7	0.929016	3.30122e-95	5.58633e-91	0.763	0.327
ENSG00000170296	GABARAP	7	0.674465	3.86174e-94	6.53484e-90	0.658	0.228
ENSG00000026025	VIM	7	1.02987	6.73297e-94	1.13935e-89	0.874	0.602
ENSG00000173451	THAP2	7	0.648975	1.46258e-93	2.47499e-89	0.474	0.128
ENSG00000100599	RIN3	7	0.354078	2.0418e-93	3.45514e-89	0.259	0.04
ENSG00000198176	TFDP1	7	0.599734	2.5404e-93	4.29887e-89	0.355	0.075
ENSG00000132334	PTPRE	7	0.645303	3.98281e-93	6.73972e-89	0.515	0.149
ENSG00000146278	PNRC1	7	0.798394	6.431e-93	1.08825e-88	0.94	0.763
ENSG00000197956	S100A6	7	1.1328	2.56589e-92	4.342e-88	0.85	0.617
ENSG00000132510	KDM6B	7	0.657584	4.40578e-92	7.45546e-88	0.534	0.158
ENSG00000100219	XBP1	7	0.742536	9.80623e-92	1.65941e-87	0.748	0.307
ENSG00000103496	STX4	7	0.482639	1.80272e-90	3.05055e-86	0.331	0.067
ENSG00000186480	INSIG1	7	0.803451	1.21001e-89	2.04757e-85	0.526	0.168
ENSG00000162704	ARPC5	7	0.602482	1.50569e-89	2.54792e-85	0.59	0.19
ENSG00000124762	CDKN1A	7	0.760527	1.50796e-87	2.55176e-83	0.763	0.341
ENSG00000170889	RPS9	7	0.457615	2.13729e-87	3.61672e-83	0.966	0.933
ENSG00000158470	B4GALT5	7	0.504121	2.09725e-85	3.54897e-81	0.286	0.054
ENSG00000165312	OTUD1	7	0.602106	3.72158e-85	6.29766e-81	0.333	0.073
ENSG00000177989	ODF3B	7	0.466895	7.22443e-85	1.22252e-80	0.365	0.084
ENSG00000131446	MGAT1	7	0.543263	6.02349e-84	1.0193e-79	0.472	0.135
ENSG00000138326	RPS24	7	0.461176	1.94089e-83	3.28437e-79	0.959	0.928
ENSG00000028137	TNFRSF1B	7	0.610824	3.91993e-83	6.6333e-79	0.583	0.197
ENSG00000132963	POMP	7	0.791047	6.13611e-83	1.03835e-78	0.799	0.397
ENSG00000171862	PTEN	7	0.478039	8.26604e-82	1.39878e-77	0.335	0.075
ENSG00000069399	BCL3	7	0.424006	1.09244e-81	1.84864e-77	0.372	0.088
ENSG00000171860	C3AR1	7	0.467418	4.92224e-81	8.32942e-77	0.282	0.054
ENSG00000176845	METRNL	7	0.549137	2.02721e-78	3.43045e-74	0.479	0.144
ENSG00000116514	RNF19B	7	0.418764	3.1168e-78	5.27424e-74	0.256	0.047
ENSG00000197555	SIPA1L1	7	0.325674	3.50639e-78	5.93351e-74	0.269	0.051
ENSG00000034510	TMSB10	7	0.620925	6.1798e-78	1.04574e-73	0.996	0.961
ENSG00000150977	RILPL2	7	0.733574	2.2023e-77	3.72674e-73	0.613	0.244
ENSG00000089195	TRMT6	7	0.433363	3.12277e-77	5.28436e-73	0.278	0.055
ENSG00000115009	CCL20	7	1.57872	3.19217e-77	5.4018e-73	0.571	0.234
ENSG00000255112	CHMP1B	7	0.971482	1.58496e-76	2.68206e-72	0.735	0.389
ENSG00000137575	SDCBP	7	0.760415	2.06216e-76	3.48958e-72	0.87	0.536
ENSG00000101421	CHMP4B	7	0.462163	3.45107e-76	5.8399e-72	0.402	0.108
ENSG00000230989	HSBP1	7	0.463482	7.28011e-76	1.23194e-71	0.434	0.121
ENSG00000113719	ERGIC1	7	0.464898	2.69673e-74	4.5634e-70	0.267	0.053
ENSG00000091317	CMTM6	7	0.583613	5.76492e-74	9.75541e-70	0.654	0.264
ENSG00000075426	FOSL2	7	0.634951	1.79416e-73	3.03608e-69	0.641	0.257
ENSG00000158669	GPAT4	7	0.376991	1.51393e-71	2.56187e-67	0.291	0.063
ENSG00000136238	RAC1	7	0.609734	2.35414e-71	3.98368e-67	0.705	0.308
ENSG00000198805	PNP	7	0.446176	6.06006e-71	1.02548e-66	0.35	0.089
ENSG00000059804	SLC2A3	7	0.788117	3.02419e-70	5.11754e-66	0.872	0.561
ENSG00000101558	VAPA	7	0.661449	8.98256e-70	1.52003e-65	0.724	0.349
ENSG00000073921	PICALM	7	0.34228	1.55954e-69	2.63905e-65	0.321	0.076
ENSG00000187446	CHP1	7	0.362549	1.66143e-69	2.81148e-65	0.342	0.084
ENSG00000134107	BHLHE40	7	0.492157	6.94889e-68	1.17589e-63	0.457	0.144
ENSG00000170275	CRTAP	7	0.432975	7.59015e-68	1.28441e-63	0.321	0.079
ENSG00000163512	AZI2	7	0.409539	4.60794e-67	7.79756e-63	0.278	0.062
ENSG00000177156	TALDO1	7	0.401274	6.39178e-67	1.08162e-62	0.385	0.107
ENSG00000140612	SEC11A	7	0.535669	4.73612e-66	8.01446e-62	0.645	0.271
ENSG00000156171	DRAM2	7	0.405655	8.47887e-66	1.43479e-61	0.327	0.082
ENSG00000071553	ATP6AP1	7	0.347022	9.69507e-66	1.6406e-61	0.297	0.069
ENSG00000173486	FKBP2	7	0.382928	1.61889e-65	2.73948e-61	0.314	0.077
ENSG00000141480	ARRB2	7	0.377435	1.18118e-63	1.99879e-59	0.395	0.114
ENSG00000213719	CLIC1	7	0.586913	1.95524e-63	3.30865e-59	0.778	0.422
ENSG00000174021	GNG5	7	0.533793	2.30294e-63	3.89703e-59	0.63	0.261
ENSG00000170525	PFKFB3	7	0.658368	3.26504e-62	5.5251e-58	0.635	0.278
ENSG00000125772	GPCPD1	7	0.637332	5.32055e-62	9.00343e-58	0.496	0.178
ENSG00000144802	NFKBIZ	7	0.617077	6.24702e-62	1.05712e-57	0.716	0.339
ENSG00000065154	OAT	7	0.568505	8.70147e-62	1.47246e-57	0.489	0.177
ENSG00000124145	SDC4	7	0.502604	9.22021e-62	1.56024e-57	0.301	0.076
ENSG00000184588	PDE4B	7	0.482918	2.70687e-61	4.58056e-57	0.641	0.26
ENSG00000120899	PTK2B	7	0.443538	1.13713e-60	1.92424e-56	0.318	0.084
ENSG00000169508	GPR183	7	0.842956	3.34779e-60	5.66513e-56	0.771	0.483
ENSG00000138069	RAB1A	7	0.46315	3.6835e-60	6.23321e-56	0.583	0.23
ENSG00000120063	GNA13	7	0.470083	4.72316e-60	7.99254e-56	0.524	0.191
ENSG00000155307	SAMSN1	7	0.711976	4.94263e-60	8.36391e-56	0.861	0.574
ENSG00000113648	H2AFY	7	0.457315	5.66872e-60	9.59261e-56	0.485	0.168
ENSG00000049245	VAMP3	7	0.311556	2.06719e-59	3.49809e-55	0.261	0.06
ENSG00000082996	RNF13	7	0.372632	2.5601e-59	4.3322e-55	0.261	0.06
ENSG00000117410	ATP6V0B	7	0.464173	1.50153e-58	2.54089e-54	0.524	0.198
ENSG00000026508	CD44	7	0.724094	5.20167e-58	8.80227e-54	0.863	0.619
ENSG00000169564	PCBP1	7	0.580979	9.21393e-58	1.55918e-53	0.737	0.375
ENSG00000184182	UBE2F	7	0.26413	1.20488e-57	2.03889e-53	0.265	0.062
ENSG00000173744	AGFG1	7	0.381421	1.46983e-57	2.48724e-53	0.282	0.071
ENSG00000073803	MAP3K13	7	0.368068	3.26228e-57	5.52043e-53	0.344	0.099
ENSG00000256235	SMIM3	7	0.37056	6.15966e-56	1.04234e-51	0.297	0.078
ENSG00000198355	PIM3	7	0.546192	9.74455e-56	1.64897e-51	0.594	0.252
ENSG00000108639	SYNGR2	7	0.335988	2.46484e-55	4.171e-51	0.359	0.107
ENSG00000049860	HEXB	7	0.311757	3.69772e-55	6.25729e-51	0.295	0.078
ENSG00000075785	RAB7A	7	0.409416	4.56605e-55	7.72667e-51	0.534	0.206
ENSG00000088832	FKBP1A	7	0.46415	5.84397e-55	9.88916e-51	0.547	0.216
ENSG00000130489	SCO2	7	0.368197	9.91131e-55	1.67719e-50	0.265	0.066
ENSG00000130313	PGLS	7	0.31526	2.50291e-54	4.23542e-50	0.348	0.103
ENSG00000169230	PRELID1	7	0.521594	7.17461e-54	1.21409e-49	0.538	0.221
ENSG00000167468	GPX4	7	0.541642	1.20526e-53	2.03954e-49	0.682	0.337
ENSG00000169756	LIMS1	7	0.431553	5.65331e-53	9.56654e-49	0.421	0.145
ENSG00000060558	GNA15	7	0.35438	7.21659e-53	1.22119e-48	0.432	0.147
ENSG00000111229	ARPC3	7	0.546937	1.13703e-52	1.92409e-48	0.797	0.529
ENSG00000162511	LAPTM5	7	0.506332	2.77717e-51	4.69953e-47	0.902	0.696
ENSG00000242247	ARFGAP3	7	0.306742	6.76652e-51	1.14503e-46	0.308	0.087
ENSG00000008294	SPAG9	7	0.363915	1.14287e-50	1.93396e-46	0.291	0.081
ENSG00000067560	RHOA	7	0.50096	1.43228e-50	2.42371e-46	0.782	0.45
ENSG00000128524	ATP6V1F	7	0.507452	2.07253e-50	3.50713e-46	0.6	0.273
ENSG00000075624	ACTB	7	0.42231	3.11384e-50	5.26924e-46	0.94	0.824
ENSG00000112078	KCTD20	7	0.3482	3.5215e-50	5.95908e-46	0.293	0.082
ENSG00000155090	KLF10	7	0.3356	4.07226e-50	6.89108e-46	0.252	0.064
ENSG00000118503	TNFAIP3	7	0.548887	9.41501e-50	1.59321e-45	0.921	0.693
ENSG00000111640	GAPDH	7	0.538049	1.69319e-49	2.86521e-45	0.893	0.761
ENSG00000116044	NFE2L2	7	0.451194	1.60069e-48	2.70869e-44	0.583	0.255
ENSG00000167604	NFKBID	7	0.367013	3.48538e-48	5.89796e-44	0.259	0.068
ENSG00000177426	TGIF1	7	0.385906	3.94478e-48	6.67536e-44	0.421	0.151
ENSG00000090621	PABPC4	7	0.44562	7.66002e-48	1.29623e-43	0.436	0.163
ENSG00000108953	YWHAE	7	0.354492	2.50441e-47	4.23797e-43	0.483	0.188
ENSG00000132792	CTNNBL1	7	0.338221	6.32298e-47	1.06998e-42	0.274	0.077
ENSG00000110047	EHD1	7	0.473969	9.02545e-47	1.52729e-42	0.436	0.166
ENSG00000136156	ITM2B	7	0.524292	5.57129e-46	9.42774e-42	0.893	0.719
ENSG00000131981	LGALS3	7	0.36451	7.5888e-46	1.28418e-41	0.468	0.178
ENSG00000165030	NFIL3	7	0.384217	3.13091e-45	5.29813e-41	0.261	0.073
ENSG00000136286	MYO1G	7	0.415898	4.5806e-45	7.75129e-41	0.427	0.16
ENSG00000196154	S100A4	7	0.607173	6.33684e-45	1.07232e-40	0.84	0.59
ENSG00000143384	MCL1	7	0.472997	1.22166e-44	2.06729e-40	0.934	0.668
ENSG00000147872	PLIN2	7	0.617464	2.93916e-44	4.97364e-40	0.718	0.4
ENSG00000168036	CTNNB1	7	0.459915	9.22286e-44	1.56069e-39	0.583	0.266
ENSG00000149781	FERMT3	7	0.333461	1.06171e-43	1.79663e-39	0.252	0.07
ENSG00000127022	CANX	7	0.305394	1.17816e-43	1.99369e-39	0.331	0.109
ENSG00000126247	CAPNS1	7	0.315047	8.82439e-43	1.49326e-38	0.297	0.092
ENSG00000118515	SGK1	7	0.608584	1.4626e-42	2.47501e-38	0.476	0.203
ENSG00000160213	CSTB	7	0.448497	2.74273e-42	4.64124e-38	0.536	0.242
ENSG00000027697	IFNGR1	7	0.291972	4.27917e-42	7.24121e-38	0.395	0.145
ENSG00000104312	RIPK2	7	0.348506	5.44104e-42	9.20734e-38	0.451	0.179
ENSG00000136810	TXN	7	0.827369	1.11003e-41	1.87839e-37	0.647	0.363
ENSG00000069956	MAPK6	7	0.287517	1.46593e-41	2.48065e-37	0.259	0.075
ENSG00000128228	SDF2L1	7	0.332068	3.6617e-41	6.19633e-37	0.329	0.111
ENSG00000197747	S100A10	7	0.605479	3.76589e-41	6.37264e-37	0.799	0.597
ENSG00000131979	GCH1	7	0.450623	1.34131e-40	2.26977e-36	0.327	0.113
ENSG00000100300	TSPO	7	0.468402	7.77899e-40	1.31636e-35	0.566	0.266
ENSG00000181649	PHLDA2	7	0.415775	2.80487e-39	4.7464e-35	0.314	0.109
ENSG00000120306	CYSTM1	7	0.311153	6.40311e-39	1.08353e-34	0.259	0.078
ENSG00000146457	WTAP	7	0.572401	7.23109e-39	1.22364e-34	0.686	0.392
ENSG00000068697	LAPTM4A	7	0.369915	1.87749e-38	3.17708e-34	0.63	0.322
ENSG00000174695	TMEM167A	7	0.348064	2.08418e-38	3.52685e-34	0.485	0.21
ENSG00000144848	ATG3	7	0.28948	2.79582e-38	4.73109e-34	0.308	0.103
ENSG00000125505	MBOAT7	7	0.307158	6.48789e-38	1.09788e-33	0.261	0.081
ENSG00000183484	GPR132	7	0.338098	9.09823e-38	1.5396e-33	0.291	0.096
ENSG00000185950	IRS2	7	0.493251	1.43121e-37	2.4219e-33	0.444	0.191
ENSG00000142634	EFHD2	7	0.293518	2.80083e-37	4.73956e-33	0.323	0.114
ENSG00000034152	MAP2K3	7	0.348628	3.3127e-37	5.60574e-33	0.331	0.119
ENSG00000051523	CYBA	7	0.376852	5.55795e-37	9.40517e-33	0.9	0.709
ENSG00000160255	ITGB2	7	0.33817	8.25116e-37	1.39626e-32	0.504	0.222
ENSG00000106803	SEC61B	7	0.409153	1.52535e-36	2.58119e-32	0.65	0.335
ENSG00000114784	EIF1B	7	0.634093	4.2601e-36	7.20895e-32	0.632	0.343
ENSG00000177556	ATOX1	7	0.322814	1.29863e-35	2.19755e-31	0.353	0.134
ENSG00000163659	TIPARP	7	0.335046	1.49957e-35	2.53758e-31	0.419	0.173
ENSG00000197329	PELI1	7	0.463131	3.00218e-35	5.08028e-31	0.603	0.312
ENSG00000099860	GADD45B	7	0.59835	7.67015e-35	1.29794e-30	0.724	0.463
ENSG00000069329	VPS35	7	0.250642	8.96236e-35	1.51661e-30	0.261	0.085
ENSG00000057608	GDI2	7	0.315367	9.12696e-35	1.54446e-30	0.4	0.163
ENSG00000023191	RNH1	7	0.312722	9.22145e-35	1.56045e-30	0.406	0.169
ENSG00000105849	TWISTNB	7	0.660915	1.25733e-34	2.12765e-30	0.34	0.136
ENSG00000137161	CNPY3	7	0.262635	1.32527e-34	2.24263e-30	0.274	0.092
ENSG00000114353	GNAI2	7	0.36395	1.51938e-34	2.5711e-30	0.494	0.224
ENSG00000141504	SAT2	7	0.298293	3.86409e-34	6.53882e-30	0.323	0.118
ENSG00000198189	HSD17B11	7	0.324138	4.08805e-34	6.91779e-30	0.393	0.161
ENSG00000006451	RALA	7	0.250492	1.05997e-33	1.79368e-29	0.299	0.106
ENSG00000120675	DNAJC15	7	0.297934	1.09303e-33	1.84962e-29	0.476	0.211
ENSG00000180353	HCLS1	7	0.323216	2.6699e-33	4.518e-29	0.517	0.241
ENSG00000131238	PPT1	7	0.265097	4.2014e-33	7.10961e-29	0.282	0.099
ENSG00000135241	PNPLA8	7	0.317561	7.67641e-33	1.299e-28	0.44	0.194
ENSG00000108518	PFN1	7	0.376043	1.06846e-32	1.80805e-28	0.829	0.608
ENSG00000168264	IRF2BP2	7	0.311771	1.71584e-32	2.90354e-28	0.457	0.205
ENSG00000172757	CFL1	7	0.367436	1.73378e-32	2.9339e-28	0.878	0.671
ENSG00000198900	TOP1	7	0.370027	1.74197e-32	2.94776e-28	0.436	0.196
ENSG00000135269	TES	7	0.273022	1.97416e-32	3.34067e-28	0.368	0.148
ENSG00000140264	SERF2	7	0.301574	2.91336e-32	4.93e-28	0.934	0.852
ENSG00000149925	ALDOA	7	0.418219	3.88369e-32	6.57198e-28	0.75	0.494
ENSG00000104904	OAZ1	7	0.32748	5.44449e-32	9.21317e-28	0.897	0.77
ENSG00000102172	SMS	7	0.311095	8.93596e-32	1.51214e-27	0.368	0.15
ENSG00000198712	MT-CO2	7	0.307437	1.52768e-31	2.58514e-27	0.991	0.993
ENSG00000156411	C14orf2	7	0.429623	1.84755e-31	3.12642e-27	0.759	0.475
ENSG00000158710	TAGLN2	7	0.368633	2.9559e-31	5.00197e-27	0.632	0.35
ENSG00000044574	HSPA5	7	0.878041	4.59472e-31	7.77519e-27	0.726	0.53
ENSG00000182220	ATP6AP2	7	0.26931	5.37686e-31	9.09872e-27	0.468	0.21
ENSG00000107372	ZFAND5	7	0.488148	9.35581e-31	1.58319e-26	0.682	0.416
ENSG00000138071	ACTR2	7	0.300042	1.8606e-30	3.14852e-26	0.534	0.261
ENSG00000276070	CCL4L2	7	0.722956	2.38328e-30	4.03299e-26	0.615	0.358
ENSG00000185650	ZFP36L1	7	0.519138	2.59769e-30	4.39581e-26	0.624	0.36
ENSG00000125844	RRBP1	7	0.326234	3.9918e-30	6.75493e-26	0.284	0.106
ENSG00000125740	FOSB	7	0.52128	5.06374e-30	8.56886e-26	0.763	0.492
ENSG00000144597	EAF1	7	0.310812	6.95218e-30	1.17645e-25	0.301	0.115
ENSG00000177885	GRB2	7	0.270958	1.14366e-29	1.9353e-25	0.397	0.172
ENSG00000213585	VDAC1	7	0.277012	1.43882e-29	2.43476e-25	0.4	0.174
ENSG00000166598	HSP90B1	7	0.504849	1.60583e-29	2.71738e-25	0.6	0.33
ENSG00000112335	SNX3	7	0.330682	3.66433e-29	6.20078e-25	0.59	0.306
ENSG00000196924	FLNA	7	0.26637	3.70328e-29	6.2667e-25	0.333	0.134
ENSG00000163162	RNF149	7	0.376066	9.36818e-29	1.58528e-24	0.588	0.311
ENSG00000131171	SH3BGRL	7	0.311139	1.40079e-28	2.37042e-24	0.573	0.289
ENSG00000158615	PPP1R15B	7	0.291603	1.43239e-28	2.4239e-24	0.363	0.155
ENSG00000120705	ETF1	7	0.268693	3.31523e-28	5.61003e-24	0.316	0.126
ENSG00000159216	RUNX1	7	0.282855	9.94563e-28	1.683e-23	0.278	0.105
ENSG00000117984	CTSD	7	0.586521	3.01335e-27	5.0992e-23	0.419	0.202
ENSG00000123349	PFDN5	7	0.312464	4.56998e-27	7.73333e-23	0.923	0.852
ENSG00000119979	FAM45A	7	0.29501	1.05247e-26	1.78099e-22	0.365	0.163
ENSG00000185201	IFITM2	7	0.467307	1.26729e-26	2.14451e-22	0.791	0.566
ENSG00000217555	CKLF	7	0.276683	2.04313e-26	3.45738e-22	0.359	0.156
ENSG00000145901	TNIP1	7	0.295966	4.46552e-26	7.55655e-22	0.276	0.109
ENSG00000155368	DBI	7	0.401162	1.62838e-25	2.75555e-21	0.611	0.356
ENSG00000155096	AZIN1	7	0.280273	2.00537e-25	3.39349e-21	0.436	0.209
ENSG00000185507	IRF7	7	0.369527	2.44643e-25	4.13985e-21	0.378	0.174
ENSG00000070831	CDC42	7	0.362255	2.95922e-25	5.00758e-21	0.786	0.539
ENSG00000087074	PPP1R15A	7	0.344545	3.07525e-25	5.20393e-21	0.876	0.707
ENSG00000126264	HCST	7	0.342757	5.88043e-25	9.95086e-21	0.679	0.421
ENSG00000065978	YBX1	7	0.396094	1.10625e-24	1.87199e-20	0.78	0.606
ENSG00000187193	MT1X	7	0.764935	1.40605e-24	2.37932e-20	0.556	0.345
ENSG00000177105	RHOG	7	0.260334	2.17301e-24	3.67716e-20	0.575	0.311
ENSG00000142669	SH3BGRL3	7	0.342795	5.37823e-24	9.10104e-20	0.872	0.701
ENSG00000124172	ATP5E	7	0.25872	7.56401e-24	1.27998e-19	0.936	0.87
ENSG00000126709	IFI6	7	0.42107	9.48039e-24	1.60427e-19	0.389	0.194
ENSG00000170144	HNRNPA3	7	0.323008	1.50523e-23	2.54715e-19	0.677	0.407
ENSG00000080371	RAB21	7	0.294864	1.67564e-23	2.83551e-19	0.361	0.167
ENSG00000169100	SLC25A6	7	0.31271	9.09719e-23	1.53943e-18	0.823	0.653
ENSG00000120738	EGR1	7	0.743745	1.15738e-22	1.95851e-18	0.316	0.148
ENSG00000182117	NOP10	7	0.313934	3.26364e-22	5.52273e-18	0.692	0.42
ENSG00000103187	COTL1	7	0.317771	3.61891e-22	6.12393e-18	0.701	0.457
ENSG00000180817	PPA1	7	0.353044	3.92825e-22	6.64738e-18	0.434	0.229
ENSG00000153234	NR4A2	7	0.373879	7.83251e-22	1.32542e-17	0.637	0.391
ENSG00000165629	ATP5C1	7	0.254517	8.38171e-22	1.41835e-17	0.438	0.224
ENSG00000162783	IER5	7	0.427921	1.9542e-21	3.3069e-17	0.618	0.372
ENSG00000086062	B4GALT1	7	0.299248	2.31069e-21	3.91014e-17	0.378	0.187
ENSG00000118640	VAMP8	7	0.312222	5.38546e-21	9.11327e-17	0.491	0.27
ENSG00000132432	SEC61G	7	0.301143	8.15302e-21	1.37965e-16	0.656	0.404
ENSG00000168899	VAMP5	7	0.280744	1.31444e-20	2.22429e-16	0.363	0.176
ENSG00000136167	LCP1	7	0.256102	1.73472e-20	2.9355e-16	0.573	0.325
ENSG00000182831	C16orf72	7	0.291134	4.82264e-20	8.16087e-16	0.316	0.15
ENSG00000082153	BZW1	7	0.263753	9.88668e-19	1.67302e-14	0.62	0.379
ENSG00000135441	BLOC1S1	7	0.261398	2.85192e-18	4.82602e-14	0.412	0.218
ENSG00000003402	CFLAR	7	0.317674	3.22035e-18	5.44947e-14	0.611	0.399
ENSG00000126267	COX6B1	7	0.264484	3.96016e-18	6.70138e-14	0.75	0.497
ENSG00000198888	MT-ND1	7	0.287202	8.11704e-18	1.37357e-13	0.981	0.946
ENSG00000162924	REL	7	0.262429	1.63562e-17	2.7678e-13	0.72	0.5
ENSG00000092841	MYL6	7	0.251942	3.55271e-17	6.0119e-13	0.912	0.806
ENSG00000005022	SLC25A5	7	0.266767	5.31322e-17	8.99103e-13	0.635	0.426
ENSG00000101608	MYL12A	7	0.264625	5.75029e-17	9.73063e-13	0.737	0.542
ENSG00000198804	MT-CO1	7	0.282032	4.96233e-16	8.39725e-12	0.996	1
ENSG00000134333	LDHA	7	0.3387	1.12863e-15	1.90987e-11	0.808	0.645
ENSG00000164096	C4orf3	7	0.276287	1.32036e-15	2.23431e-11	0.652	0.446
ENSG00000062716	VMP1	7	0.35307	3.6344e-15	6.15013e-11	0.671	0.457
ENSG00000275302	CCL4	7	0.296598	6.73608e-13	1.13988e-08	0.707	0.516
ENSG00000171867	PRNP	7	0.264844	7.94939e-11	1.3452e-06	0.519	0.338

## Sheet: Cluster_8_diff_significant
Gene	Gene_name	cluster	avg_logFC	p_val	p_val_adj	pct.1	pct.2
ENSG00000117632	STMN1	8	2.24562	1.44399e-147	2.44351e-143	0.922	0.111
ENSG00000166803	KIAA0101	8	1.90926	0	0	0.844	0.018
ENSG00000196230	TUBB	8	1.85819	1.89388e-78	3.20483e-74	0.867	0.179
ENSG00000128951	DUT	8	1.69859	1.1367e-91	1.92352e-87	0.833	0.139
ENSG00000176890	TYMS	8	1.6966	0	0	0.756	0.008
ENSG00000108518	PFN1	8	1.59897	7.55317e-47	1.27815e-42	0.978	0.616
ENSG00000075624	ACTB	8	1.45195	5.36324e-39	9.07567e-35	0.967	0.828
ENSG00000067225	PKM	8	1.37314	1.40995e-47	2.38593e-43	0.778	0.209
ENSG00000132646	PCNA	8	1.37182	9.06243e-64	1.53354e-59	0.789	0.166
ENSG00000166508	MCM7	8	1.36641	5.4592e-264	9.23806e-260	0.711	0.029
ENSG00000185088	RPS27L	8	1.32104	5.65042e-37	9.56163e-33	0.889	0.347
ENSG00000167900	TK1	8	1.31066	0	0	0.656	0.007
ENSG00000123416	TUBA1B	8	1.26172	1.63029e-24	2.75877e-20	0.822	0.427
ENSG00000124795	DEK	8	1.24225	1.91314e-47	3.23741e-43	0.856	0.276
ENSG00000111640	GAPDH	8	1.23084	4.64994e-35	7.86863e-31	0.956	0.766
ENSG00000102879	CORO1A	8	1.18831	3.8952e-39	6.59146e-35	0.878	0.359
ENSG00000122952	ZWINT	8	1.18241	0	0	0.644	0.007
ENSG00000137804	NUSAP1	8	1.17297	1.78342e-125	3.01791e-121	0.656	0.054
ENSG00000171848	RRM2	8	1.14297	0	0	0.5	0.004
ENSG00000074800	ENO1	8	1.13374	7.69348e-30	1.30189e-25	0.856	0.405
ENSG00000197061	HIST1H4C	8	1.08287	4.48712e-27	7.5931e-23	0.7	0.257
ENSG00000173207	CKS1B	8	1.06635	2.36977e-181	4.01013e-177	0.622	0.033
ENSG00000099901	RANBP1	8	1.06625	9.04202e-47	1.53009e-42	0.778	0.201
ENSG00000196262	PPIA	8	1.01292	9.59692e-31	1.62399e-26	0.944	0.693
ENSG00000164032	H2AFZ	8	0.9838	7.71284e-26	1.30517e-21	0.9	0.552
ENSG00000172757	CFL1	8	0.97888	3.04277e-32	5.14897e-28	0.978	0.679
ENSG00000167513	CDT1	8	0.9677	0	0	0.522	0.005
ENSG00000213145	CRIP1	8	0.963405	6.07088e-28	1.02731e-23	0.811	0.337
ENSG00000198830	HMGN2	8	0.961875	6.87438e-27	1.16328e-22	0.878	0.443
ENSG00000100297	MCM5	8	0.953705	3.95517e-135	6.69293e-131	0.622	0.045
ENSG00000196154	S100A4	8	0.949857	1.03729e-17	1.7553e-13	0.878	0.6
ENSG00000119969	HELLS	8	0.949182	1.12252e-79	1.89952e-75	0.7	0.092
ENSG00000106268	NUDT1	8	0.948049	4.16623e-109	7.0501e-105	0.633	0.058
ENSG00000148773	MKI67	8	0.938101	0	0	0.522	0.01
ENSG00000089685	BIRC5	8	0.928377	0	0	0.411	0.002
ENSG00000130429	ARPC1B	8	0.927207	1.55327e-31	2.62845e-27	0.822	0.32
ENSG00000123136	DDX39A	8	0.898477	2.10988e-78	3.57035e-74	0.722	0.101
ENSG00000136938	ANP32B	8	0.894534	5.98366e-29	1.01255e-24	0.867	0.37
ENSG00000130520	LSM4	8	0.87572	5.81453e-63	9.83934e-59	0.689	0.114
ENSG00000134291	TMEM106C	8	0.857503	3.27438e-128	5.54091e-124	0.589	0.042
ENSG00000176340	COX8A	8	0.857198	2.64277e-26	4.47209e-22	0.878	0.486
ENSG00000112118	MCM3	8	0.853627	1.39633e-144	2.36287e-140	0.578	0.036
ENSG00000005022	SLC25A5	8	0.852681	2.95135e-27	4.99427e-23	0.878	0.432
ENSG00000184009	ACTG1	8	0.850452	1.39985e-23	2.36882e-19	0.967	0.758
ENSG00000169813	HNRNPF	8	0.848232	9.5483e-33	1.61576e-28	0.844	0.285
ENSG00000106399	RPA3	8	0.834098	8.73307e-26	1.47781e-21	0.744	0.287
ENSG00000069275	NUCKS1	8	0.833985	1.60134e-29	2.70979e-25	0.778	0.265
ENSG00000172531	PPP1CA	8	0.833465	8.95034e-48	1.51458e-43	0.711	0.154
ENSG00000241468	ATP5J2	8	0.826264	1.37483e-25	2.32649e-21	0.833	0.348
ENSG00000113648	H2AFY	8	0.822894	3.33496e-39	5.64343e-35	0.711	0.179
ENSG00000189403	HMGB1	8	0.821884	1.88283e-24	3.18613e-20	0.967	0.767
ENSG00000169715	MT1E	8	0.818156	2.84587e-29	4.81578e-25	0.544	0.131
ENSG00000167747	C19orf48	8	0.817152	7.05697e-115	1.19418e-110	0.533	0.039
ENSG00000092853	CLSPN	8	0.808554	2.34295e-127	3.96475e-123	0.5	0.03
ENSG00000100632	ERH	8	0.807036	2.28431e-38	3.86551e-34	0.8	0.228
ENSG00000276043	UHRF1	8	0.800396	0	0	0.422	0.001
ENSG00000087088	BAX	8	0.798649	1.54067e-35	2.60712e-31	0.722	0.194
ENSG00000081870	HSPB11	8	0.798564	1.41731e-82	2.39837e-78	0.633	0.075
ENSG00000143742	SRP9	8	0.794668	3.72355e-43	6.30099e-39	0.678	0.148
ENSG00000105011	ASF1B	8	0.793733	3.81828e-197	6.46129e-193	0.467	0.016
ENSG00000205581	HMGN1	8	0.786858	6.30383e-27	1.06673e-22	0.922	0.464
ENSG00000134574	DDB2	8	0.786358	2.53542e-38	4.29044e-34	0.478	0.085
ENSG00000171314	PGAM1	8	0.781893	3.80992e-25	6.44714e-21	0.711	0.245
ENSG00000130592	LSP1	8	0.78077	4.19007e-24	7.09043e-20	0.778	0.315
ENSG00000154518	ATP5G3	8	0.779203	7.05737e-25	1.19425e-20	0.811	0.326
ENSG00000111669	TPI1	8	0.771981	2.58368e-20	4.37211e-16	0.889	0.469
ENSG00000198937	CCDC167	8	0.771464	1.79112e-64	3.03093e-60	0.622	0.089
ENSG00000077152	UBE2T	8	0.761611	3.9577e-176	6.69722e-172	0.544	0.025
ENSG00000106355	LSM5	8	0.759545	3.80281e-44	6.43511e-40	0.744	0.174
ENSG00000006625	GGCT	8	0.758491	3.6399e-96	6.15944e-92	0.556	0.049
ENSG00000088832	FKBP1A	8	0.758201	1.18436e-33	2.00418e-29	0.767	0.228
ENSG00000100162	CENPM	8	0.751541	3.55399e-25	6.01406e-21	0.667	0.21
ENSG00000164104	HMGB2	8	0.746562	1.59547e-19	2.69985e-15	0.956	0.73
ENSG00000026025	VIM	8	0.745948	3.67157e-13	6.21304e-09	0.878	0.614
ENSG00000164109	MAD2L1	8	0.744677	8.3224e-114	1.40832e-109	0.511	0.036
ENSG00000136824	SMC2	8	0.743813	1.06419e-159	1.80082e-155	0.467	0.021
ENSG00000188612	SUMO2	8	0.739669	9.44051e-20	1.59752e-15	0.878	0.556
ENSG00000172725	CORO1B	8	0.738085	8.8899e-25	1.50435e-20	0.522	0.142
ENSG00000160014	CALM3	8	0.734466	3.83389e-33	6.48772e-29	0.844	0.28
ENSG00000167815	PRDX2	8	0.733567	2.98308e-24	5.04797e-20	0.667	0.216
ENSG00000054148	PHPT1	8	0.733338	2.86018e-35	4.83999e-31	0.622	0.146
ENSG00000244509	APOBEC3C	8	0.731464	2.35595e-45	3.98674e-41	0.578	0.104
ENSG00000100911	PSME2	8	0.725694	1.23043e-24	2.08214e-20	0.678	0.224
ENSG00000101182	PSMA7	8	0.724931	9.22323e-21	1.56076e-16	0.867	0.425
ENSG00000170312	CDK1	8	0.723963	3.12027e-123	5.28013e-119	0.4	0.02
ENSG00000175063	UBE2C	8	0.721234	0	0	0.378	0.005
ENSG00000132507	EIF5A	8	0.716481	6.62031e-20	1.12029e-15	0.656	0.235
ENSG00000119013	NDUFB3	8	0.716336	3.66545e-39	6.20268e-35	0.578	0.117
ENSG00000132780	NASP	8	0.713882	2.95907e-29	5.00734e-25	0.756	0.233
ENSG00000135441	BLOC1S1	8	0.712655	3.00785e-28	5.08989e-24	0.733	0.223
ENSG00000105185	PDCD5	8	0.708933	4.17691e-28	7.06818e-24	0.478	0.107
ENSG00000130816	DNMT1	8	0.704939	1.6948e-48	2.86794e-44	0.567	0.094
ENSG00000204264	PSMB8	8	0.704849	2.14737e-26	3.63379e-22	0.8	0.305
ENSG00000178999	AURKB	8	0.703862	0	0	0.333	0.003
ENSG00000128340	RAC2	8	0.703383	2.67546e-25	4.52742e-21	0.789	0.288
ENSG00000177156	TALDO1	8	0.703103	6.09692e-39	1.03172e-34	0.578	0.117
ENSG00000149929	HIRIP3	8	0.696558	2.0265e-114	3.42925e-110	0.444	0.026
ENSG00000065978	YBX1	8	0.695251	2.35935e-19	3.9925e-15	0.922	0.612
ENSG00000163466	ARPC2	8	0.694954	4.85983e-19	8.22381e-15	0.867	0.493
ENSG00000125970	RALY	8	0.694299	1.22708e-33	2.07647e-29	0.689	0.177
ENSG00000117724	CENPF	8	0.693249	1.62375e-94	2.74771e-90	0.344	0.019
ENSG00000105379	ETFB	8	0.68896	1.31618e-45	2.22724e-41	0.611	0.114
ENSG00000100387	RBX1	8	0.681946	1.68775e-26	2.85602e-22	0.711	0.218
ENSG00000170515	PA2G4	8	0.680045	6.27329e-29	1.06157e-24	0.644	0.18
ENSG00000203760	CENPW	8	0.67753	3.20554e-167	5.42442e-163	0.5	0.022
ENSG00000240065	PSMB9	8	0.676957	2.57133e-27	4.35121e-23	0.822	0.298
ENSG00000014641	MDH1	8	0.676466	1.08135e-37	1.82986e-33	0.7	0.165
ENSG00000152234	ATP5A1	8	0.676292	5.16957e-28	8.74795e-24	0.778	0.261
ENSG00000152082	MZT2B	8	0.675833	3.37074e-22	5.70396e-18	0.822	0.389
ENSG00000156261	CCT8	8	0.671485	8.2515e-37	1.39632e-32	0.7	0.169
ENSG00000162521	RBBP4	8	0.671193	2.51475e-39	4.25546e-35	0.644	0.139
ENSG00000182004	SNRPE	8	0.671075	9.13822e-27	1.54637e-22	0.756	0.251
ENSG00000170043	TRAPPC1	8	0.664186	2.88492e-25	4.88187e-21	0.678	0.218
ENSG00000183648	NDUFB1	8	0.663014	3.38147e-19	5.72212e-15	0.856	0.468
ENSG00000151725	CENPU	8	0.657958	6.16612e-246	1.04343e-241	0.378	0.007
ENSG00000169689	STRA13	8	0.657643	1.96526e-64	3.32561e-60	0.556	0.072
ENSG00000165916	PSMC3	8	0.653751	1.35392e-49	2.2911e-45	0.6	0.103
ENSG00000182054	IDH2	8	0.650633	2.33311e-49	3.94808e-45	0.633	0.113
ENSG00000146670	CDCA5	8	0.649154	0	0	0.367	0.004
ENSG00000159352	PSMD4	8	0.648428	6.71589e-41	1.13646e-36	0.611	0.121
ENSG00000125835	SNRPB	8	0.646513	1.02117e-21	1.72802e-17	0.833	0.383
ENSG00000162704	ARPC5	8	0.6446	9.89025e-31	1.67363e-26	0.722	0.206
ENSG00000178741	COX5A	8	0.640146	5.25719e-22	8.89622e-18	0.667	0.23
ENSG00000116288	PARK7	8	0.639669	6.52248e-21	1.10373e-16	0.878	0.411
ENSG00000228716	DHFR	8	0.635836	0	0	0.467	0.008
ENSG00000142230	SAE1	8	0.634685	5.69231e-58	9.63253e-54	0.456	0.054
ENSG00000073111	MCM2	8	0.631844	0	0	0.433	0.007
ENSG00000143977	SNRPG	8	0.62904	6.46896e-18	1.09468e-13	0.856	0.427
ENSG00000211450	C11orf31	8	0.625233	1.12139e-23	1.89761e-19	0.656	0.208
ENSG00000090266	NDUFB2	8	0.624657	1.30356e-17	2.20588e-13	0.778	0.349
ENSG00000139343	SNRPF	8	0.623545	1.74184e-20	2.94754e-16	0.789	0.318
ENSG00000104889	RNASEH2A	8	0.622376	1.88991e-221	3.19811e-217	0.467	0.014
ENSG00000167088	SNRPD1	8	0.621782	2.56715e-29	4.34414e-25	0.678	0.19
ENSG00000184990	SIVA1	8	0.620265	6.05293e-22	1.02428e-17	0.689	0.237
ENSG00000182196	ARL6IP4	8	0.616908	6.60531e-17	1.11775e-12	0.778	0.347
ENSG00000181163	NPM1	8	0.61556	1.10453e-15	1.86909e-11	0.933	0.758
ENSG00000127564	PKMYT1	8	0.614257	0	0	0.378	0.001
ENSG00000132341	RAN	8	0.613553	2.01587e-14	3.41125e-10	0.856	0.529
ENSG00000214026	MRPL23	8	0.611366	2.73979e-40	4.63627e-36	0.578	0.112
ENSG00000153044	CENPH	8	0.61057	5.07984e-109	8.59611e-105	0.378	0.02
ENSG00000088325	TPX2	8	0.610383	1.14988e-153	1.94582e-149	0.344	0.011
ENSG00000120802	TMPO	8	0.610079	1.09121e-41	1.84654e-37	0.633	0.128
ENSG00000153048	CARHSP1	8	0.60945	2.22589e-35	3.76666e-31	0.622	0.141
ENSG00000099783	HNRNPM	8	0.606216	2.25963e-19	3.82375e-15	0.678	0.248
ENSG00000161513	FDXR	8	0.604024	3.04515e-119	5.153e-115	0.3	0.011
ENSG00000042753	AP2S1	8	0.602999	1.41873e-40	2.40078e-36	0.622	0.127
ENSG00000165672	PRDX3	8	0.602721	2.81764e-34	4.768e-30	0.456	0.084
ENSG00000105968	H2AFV	8	0.602121	2.67103e-16	4.51992e-12	0.778	0.407
ENSG00000135541	AHI1	8	0.598972	9.81903e-12	1.66158e-07	0.4	0.14
ENSG00000119333	WDR34	8	0.59826	3.32544e-294	5.62731e-290	0.322	0.004
ENSG00000217555	CKLF	8	0.597843	2.23719e-34	3.78578e-30	0.667	0.162
ENSG00000109536	FRG1	8	0.596409	2.15412e-30	3.6452e-26	0.667	0.17
ENSG00000142669	SH3BGRL3	8	0.596013	4.60151e-14	7.78668e-10	0.889	0.708
ENSG00000173436	MINOS1	8	0.595847	3.07315e-24	5.20038e-20	0.733	0.243
ENSG00000187735	TCEA1	8	0.592541	9.50301e-22	1.6081e-17	0.567	0.161
ENSG00000013810	TACC3	8	0.592355	1.01191e-30	1.71235e-26	0.467	0.093
ENSG00000111716	LDHB	8	0.591696	1.65297e-12	2.79716e-08	0.867	0.527
ENSG00000140612	SEC11A	8	0.591384	8.35063e-18	1.41309e-13	0.722	0.286
ENSG00000204435	CSNK2B	8	0.590736	1.77309e-23	3.00043e-19	0.744	0.257
ENSG00000164611	PTTG1	8	0.589576	5.9323e-21	1.00386e-16	0.722	0.263
ENSG00000197728	RPS26	8	0.588304	5.52454e-17	9.34863e-13	0.911	0.662
ENSG00000197043	ANXA6	8	0.587917	7.46265e-43	1.26283e-38	0.589	0.107
ENSG00000241553	ARPC4	8	0.587683	3.02595e-23	5.12052e-19	0.711	0.231
ENSG00000109881	CCDC34	8	0.587449	1.10466e-128	1.86931e-124	0.367	0.016
ENSG00000115091	ACTR3	8	0.586657	2.99931e-22	5.07544e-18	0.7	0.243
ENSG00000071127	WDR1	8	0.586176	6.78109e-22	1.1475e-17	0.533	0.154
ENSG00000123219	CENPK	8	0.584645	7.50599e-55	1.27016e-50	0.356	0.035
ENSG00000054118	THRAP3	8	0.58463	1.13661e-28	1.92338e-24	0.733	0.205
ENSG00000165283	STOML2	8	0.584323	2.06722e-38	3.49815e-34	0.433	0.069
ENSG00000163584	RPL22L1	8	0.583737	1.01052e-12	1.71001e-08	0.8	0.425
ENSG00000243927	MRPS6	8	0.583127	1.60199e-26	2.71088e-22	0.656	0.187
ENSG00000084207	GSTP1	8	0.582303	4.23662e-16	7.1692e-12	0.567	0.215
ENSG00000165948	IFI27L1	8	0.582117	4.00259e-91	6.77318e-87	0.489	0.04
ENSG00000189043	NDUFA4	8	0.582079	4.63687e-17	7.84651e-13	0.889	0.511
ENSG00000140365	COMMD4	8	0.578463	4.57634e-34	7.74408e-30	0.378	0.058
ENSG00000134453	RBM17	8	0.577695	6.64763e-24	1.12491e-19	0.656	0.201
ENSG00000130332	LSM7	8	0.577499	9.73958e-25	1.64813e-20	0.722	0.234
ENSG00000119185	ITGB1BP1	8	0.573827	2.11307e-30	3.57574e-26	0.478	0.098
ENSG00000127922	SHFM1	8	0.571103	3.37855e-21	5.71718e-17	0.8	0.309
ENSG00000128656	CHN1	8	0.56858	1.2292e-12	2.08005e-08	0.456	0.168
ENSG00000100028	SNRPD3	8	0.568559	2.04111e-32	3.45397e-28	0.656	0.163
ENSG00000175334	BANF1	8	0.568222	1.83683e-19	3.10829e-15	0.578	0.187
ENSG00000137310	TCF19	8	0.567625	6.60457e-224	1.11763e-219	0.367	0.008
ENSG00000106588	PSMA2	8	0.567518	2.07635e-15	3.5136e-11	0.678	0.297
ENSG00000103187	COTL1	8	0.565698	6.38292e-12	1.08012e-07	0.822	0.466
ENSG00000118363	SPCS2	8	0.564642	2.14084e-21	3.62273e-17	0.733	0.257
ENSG00000057608	GDI2	8	0.563515	7.2815e-26	1.23218e-21	0.611	0.171
ENSG00000138668	HNRNPD	8	0.563264	3.07792e-24	5.20846e-20	0.667	0.205
ENSG00000143870	PDIA6	8	0.561816	6.47322e-24	1.0954e-19	0.622	0.186
ENSG00000105486	LIG1	8	0.560104	6.48989e-125	1.09822e-120	0.433	0.023
ENSG00000129562	DAD1	8	0.556982	1.36439e-24	2.30883e-20	0.656	0.201
ENSG00000143727	ACP1	8	0.556088	7.57992e-36	1.28267e-31	0.656	0.151
ENSG00000119640	ACYP1	8	0.555162	1.26256e-35	2.1365e-31	0.456	0.08
ENSG00000166451	CENPN	8	0.553349	3.12284e-75	5.28446e-71	0.422	0.036
ENSG00000113810	SMC4	8	0.551953	1.54587e-27	2.61591e-23	0.7	0.201
ENSG00000146386	ABRACL	8	0.551617	6.68646e-17	1.13148e-12	0.667	0.262
ENSG00000142856	ITGB3BP	8	0.551233	4.09986e-64	6.93779e-60	0.4	0.038
ENSG00000197989	SNHG12	8	0.550919	5.77071e-13	9.76519e-09	0.444	0.161
ENSG00000143401	ANP32E	8	0.550764	4.67252e-28	7.90684e-24	0.733	0.217
ENSG00000101057	MYBL2	8	0.549941	0	0	0.367	0.002
ENSG00000168393	DTYMK	8	0.549746	4.13233e-156	6.99274e-152	0.456	0.02
ENSG00000072501	SMC1A	8	0.548918	5.89127e-37	9.96921e-33	0.411	0.065
ENSG00000105755	ETHE1	8	0.547851	1.70773e-33	2.88982e-29	0.467	0.088
ENSG00000126067	PSMB2	8	0.547411	7.2425e-32	1.22558e-27	0.656	0.162
ENSG00000090104	RGS1	8	0.545817	2.54604e-08	0.00043084	0.967	0.838
ENSG00000160783	PMF1	8	0.543599	1.01211e-25	1.7127e-21	0.667	0.191
ENSG00000104738	MCM4	8	0.543017	4.18852e-129	7.08782e-125	0.367	0.015
ENSG00000277791	PSMB3	8	0.542214	3.59341e-17	6.08076e-13	0.744	0.31
ENSG00000129810	SGOL1	8	0.54205	1.07772e-267	1.82372e-263	0.367	0.006
ENSG00000053371	AKR7A2	8	0.53756	1.14468e-29	1.93703e-25	0.378	0.067
ENSG00000170855	TRIAP1	8	0.534076	2.24801e-49	3.80409e-45	0.489	0.069
ENSG00000116717	GADD45A	8	0.533955	3.56987e-08	0.000604093	0.611	0.327
ENSG00000113387	SUB1	8	0.533065	2.48475e-12	4.2047e-08	0.878	0.628
ENSG00000110717	NDUFS8	8	0.532275	2.00605e-29	3.39464e-25	0.622	0.158
ENSG00000145494	NDUFS6	8	0.531659	6.97409e-23	1.18016e-18	0.7	0.227
ENSG00000008018	PSMB1	8	0.530725	1.00114e-17	1.69413e-13	0.8	0.343
ENSG00000154723	ATP5J	8	0.530371	1.0763e-20	1.82131e-16	0.667	0.228
ENSG00000091651	ORC6	8	0.530293	1.08698e-134	1.8394e-130	0.344	0.013
ENSG00000173272	MZT2A	8	0.530206	4.71975e-17	7.98676e-13	0.822	0.368
ENSG00000176208	ATAD5	8	0.529599	2.8005e-112	4.73901e-108	0.289	0.011
ENSG00000111229	ARPC3	8	0.526938	1.13301e-12	1.91727e-08	0.833	0.54
ENSG00000096092	TMEM14A	8	0.525388	7.45673e-37	1.26183e-32	0.367	0.052
ENSG00000249859	PVT1	8	0.524471	4.21988e-26	7.14089e-22	0.322	0.056
ENSG00000159692	CTBP1	8	0.524291	4.00524e-29	6.77767e-25	0.478	0.101
ENSG00000120265	PCMT1	8	0.523625	6.46965e-33	1.09479e-28	0.533	0.109
ENSG00000078668	VDAC3	8	0.522243	1.34833e-21	2.28164e-17	0.544	0.155
ENSG00000144354	CDCA7	8	0.520631	5.23439e-65	8.85764e-61	0.289	0.02
ENSG00000079616	KIF22	8	0.520589	1.05696e-59	1.78859e-55	0.444	0.05
ENSG00000083457	ITGAE	8	0.519728	5.80026e-30	9.81521e-26	0.6	0.146
ENSG00000011304	PTBP1	8	0.519375	5.82367e-27	9.85482e-23	0.578	0.149
ENSG00000116560	SFPQ	8	0.517214	1.26803e-13	2.14575e-09	0.722	0.346
ENSG00000222041	LINC00152	8	0.516116	5.81258e-11	9.83604e-07	0.744	0.406
ENSG00000122034	GTF3A	8	0.515855	3.35156e-16	5.67151e-12	0.7	0.271
ENSG00000167325	RRM1	8	0.514914	3.69762e-28	6.2571e-24	0.378	0.069
ENSG00000164919	COX6C	8	0.512948	5.15984e-12	8.73148e-08	0.822	0.532
ENSG00000254999	BRK1	8	0.512528	6.29053e-17	1.06448e-12	0.767	0.32
ENSG00000077549	CAPZB	8	0.512075	1.82409e-15	3.08672e-11	0.789	0.355
ENSG00000115241	PPM1G	8	0.511225	6.20718e-27	1.05038e-22	0.567	0.145
ENSG00000122566	HNRNPA2B1	8	0.510466	1.52332e-14	2.57776e-10	0.911	0.665
ENSG00000110955	ATP5B	8	0.51042	1.25008e-13	2.11539e-09	0.733	0.339
ENSG00000130706	ADRM1	8	0.510389	3.50209e-25	5.92624e-21	0.567	0.149
ENSG00000235162	C12orf75	8	0.510063	8.22675e-26	1.39213e-21	0.467	0.106
ENSG00000134308	YWHAQ	8	0.508363	1.17616e-19	1.9903e-15	0.767	0.299
ENSG00000127337	YEATS4	8	0.508325	2.14576e-51	3.63105e-47	0.467	0.061
ENSG00000147140	NONO	8	0.508091	4.94779e-23	8.37266e-19	0.689	0.222
ENSG00000186010	NDUFA13	8	0.507236	3.64292e-12	6.16455e-08	0.778	0.461
ENSG00000141552	ANAPC11	8	0.506356	2.51326e-24	4.25294e-20	0.644	0.19
ENSG00000131153	GINS2	8	0.506272	0	0	0.378	0.005
ENSG00000100749	VRK1	8	0.505692	9.09919e-62	1.53976e-57	0.433	0.045
ENSG00000197451	HNRNPAB	8	0.50556	1.89017e-21	3.19854e-17	0.556	0.161
ENSG00000277734	TRAC	8	0.504815	1.68692e-11	2.8546e-07	0.822	0.533
ENSG00000010256	UQCRC1	8	0.502891	1.95653e-39	3.31084e-35	0.522	0.093
ENSG00000146701	MDH2	8	0.499135	1.26413e-18	2.13915e-14	0.644	0.224
ENSG00000119335	SET	8	0.499032	1.83369e-13	3.10297e-09	0.744	0.345
ENSG00000169021	UQCRFS1	8	0.498393	2.78728e-16	4.71663e-12	0.589	0.22
ENSG00000138180	CEP55	8	0.498041	6.86818e-54	1.16223e-49	0.378	0.04
ENSG00000126267	COX6B1	8	0.497143	6.91651e-14	1.17041e-09	0.867	0.507
ENSG00000106153	CHCHD2	8	0.49664	9.53262e-12	1.61311e-07	0.911	0.686
ENSG00000103275	UBE2I	8	0.496198	2.64886e-22	4.48241e-18	0.633	0.195
ENSG00000204256	BRD2	8	0.496013	2.06504e-15	3.49446e-11	0.689	0.273
ENSG00000127445	PIN1	8	0.495999	1.81728e-28	3.0752e-24	0.567	0.135
ENSG00000136930	PSMB7	8	0.495929	1.26364e-26	2.13833e-22	0.656	0.182
ENSG00000078596	ITM2A	8	0.494862	1.67255e-10	2.83028e-06	0.744	0.392
ENSG00000213719	CLIC1	8	0.493133	3.51808e-12	5.95329e-08	0.8	0.437
ENSG00000113068	PFDN1	8	0.492816	1.69205e-27	2.86329e-23	0.567	0.137
ENSG00000112081	SRSF3	8	0.491612	7.80644e-09	0.000132101	0.889	0.635
ENSG00000164111	ANXA5	8	0.491397	1.36149e-17	2.30391e-13	0.656	0.235
ENSG00000168061	SAC3D1	8	0.490644	1.09639e-120	1.85531e-116	0.267	0.008
ENSG00000093009	CDC45	8	0.489571	0	0	0.389	0.001
ENSG00000106245	BUD31	8	0.488915	1.25158e-16	2.11792e-12	0.689	0.26
ENSG00000144554	FANCD2	8	0.487307	7.26939e-110	1.23013e-105	0.333	0.015
ENSG00000130222	GADD45G	8	0.485777	2.62814e-08	0.000444733	0.344	0.135
ENSG00000164897	TMUB1	8	0.484878	1.05085e-28	1.77825e-24	0.422	0.082
ENSG00000125977	EIF2S2	8	0.484231	7.53435e-17	1.27496e-12	0.7	0.274
ENSG00000168496	FEN1	8	0.483759	2.0098e-75	3.40098e-71	0.367	0.027
ENSG00000213551	DNAJC9	8	0.483728	9.21814e-30	1.55989e-25	0.478	0.1
ENSG00000164754	RAD21	8	0.483142	4.1083e-24	6.95207e-20	0.689	0.208
ENSG00000179091	CYC1	8	0.482414	5.7993e-28	9.81358e-24	0.533	0.125
ENSG00000099341	PSMD8	8	0.482294	2.99983e-19	5.07631e-15	0.722	0.27
ENSG00000105327	BBC3	8	0.481748	1.03965e-12	1.75929e-08	0.289	0.079
ENSG00000239672	NME1	8	0.481539	5.80429e-37	9.82202e-33	0.367	0.052
ENSG00000135486	HNRNPA1	8	0.481088	1.39696e-16	2.36393e-12	0.967	0.85
ENSG00000102054	RBBP7	8	0.479903	4.58368e-37	7.75651e-33	0.544	0.104
ENSG00000149136	SSRP1	8	0.479421	3.19739e-56	5.41063e-52	0.456	0.054
ENSG00000137309	HMGA1	8	0.47859	1.0708e-16	1.81201e-12	0.444	0.132
ENSG00000163541	SUCLG1	8	0.478248	1.12551e-33	1.90459e-29	0.489	0.094
ENSG00000176101	SSNA1	8	0.477586	6.64e-29	1.12362e-24	0.578	0.138
ENSG00000124562	SNRPC	8	0.47752	3.24349e-28	5.48864e-24	0.522	0.12
ENSG00000187514	PTMA	8	0.477123	7.81093e-18	1.32177e-13	0.989	0.964
ENSG00000149923	PPP4C	8	0.475847	1.68331e-24	2.8485e-20	0.6	0.163
ENSG00000137133	HINT2	8	0.475506	4.6092e-42	7.79969e-38	0.433	0.064
ENSG00000168028	RPSA	8	0.475281	1.8263e-12	3.09046e-08	0.956	0.888
ENSG00000138495	COX17	8	0.475278	3.79748e-12	6.42609e-08	0.667	0.302
ENSG00000106028	SSBP1	8	0.47526	1.46019e-24	2.47094e-20	0.589	0.161
ENSG00000111906	HDDC2	8	0.474759	1.51152e-27	2.55779e-23	0.333	0.056
ENSG00000162607	USP1	8	0.47439	1.80312e-29	3.05124e-25	0.433	0.085
ENSG00000185651	UBE2L3	8	0.473543	7.54274e-22	1.27638e-17	0.678	0.218
ENSG00000125901	MRPS26	8	0.473259	1.31224e-28	2.22057e-24	0.444	0.089
ENSG00000170144	HNRNPA3	8	0.470797	1.22194e-12	2.06777e-08	0.822	0.417
ENSG00000130748	TMEM160	8	0.470033	3.72493e-24	6.30333e-20	0.567	0.152
ENSG00000097021	ACOT7	8	0.469488	8.3758e-118	1.41735e-113	0.311	0.012
ENSG00000049541	RFC2	8	0.468934	2.52325e-57	4.26985e-53	0.411	0.044
ENSG00000116459	ATP5F1	8	0.467912	4.66129e-16	7.88783e-12	0.567	0.197
ENSG00000127483	HP1BP3	8	0.467801	5.90764e-20	9.99691e-16	0.544	0.162
ENSG00000142507	PSMB6	8	0.467107	2.75897e-20	4.66873e-16	0.678	0.228
ENSG00000172500	FIBP	8	0.466706	1.19139e-42	2.01607e-38	0.489	0.078
ENSG00000213585	VDAC1	8	0.465854	3.88814e-18	6.5795e-14	0.567	0.182
ENSG00000168411	RFWD3	8	0.464441	5.6229e-50	9.51507e-46	0.289	0.026
ENSG00000161203	AP2M1	8	0.464258	2.69803e-19	4.56561e-15	0.6	0.187
ENSG00000153914	SREK1	8	0.463846	3.23436e-20	5.47319e-16	0.478	0.131
ENSG00000116670	MAD2L2	8	0.463659	2.28334e-38	3.86387e-34	0.411	0.063
ENSG00000079246	XRCC5	8	0.463322	5.13663e-14	8.6922e-10	0.622	0.249
ENSG00000152240	HAUS1	8	0.461984	2.4217e-62	4.098e-58	0.444	0.047
ENSG00000007080	CCDC124	8	0.461577	6.43989e-33	1.08976e-28	0.478	0.091
ENSG00000109919	MTCH2	8	0.461284	7.10923e-43	1.20302e-38	0.378	0.049
ENSG00000168159	RNF187	8	0.46074	4.25425e-36	7.19905e-32	0.5	0.091
ENSG00000117614	SYF2	8	0.460449	1.20536e-09	2.03971e-05	0.744	0.369
ENSG00000131747	TOP2A	8	0.460291	2.05418e-79	3.47609e-75	0.344	0.023
ENSG00000005075	POLR2J	8	0.459983	6.19781e-25	1.04879e-20	0.633	0.176
ENSG00000084072	PPIE	8	0.459268	2.06501e-12	3.49441e-08	0.311	0.087
ENSG00000164405	UQCRQ	8	0.458366	8.19729e-11	1.38715e-06	0.856	0.504
ENSG00000147123	NDUFB11	8	0.458208	2.96204e-12	5.01237e-08	0.744	0.38
ENSG00000273338	RP11-386I14.4	8	0.457764	2.98332e-09	5.04838e-05	0.344	0.123
ENSG00000111843	TMEM14C	8	0.457164	1.27768e-29	2.16209e-25	0.511	0.111
ENSG00000204899	MZT1	8	0.45465	9.86565e-37	1.66947e-32	0.467	0.08
ENSG00000129559	NEDD8	8	0.453611	2.61935e-16	4.43247e-12	0.733	0.301
ENSG00000141682	PMAIP1	8	0.45354	5.5254e-10	9.35008e-06	0.944	0.657
ENSG00000154978	VOPP1	8	0.453331	4.48943e-32	7.59702e-28	0.444	0.082
ENSG00000101365	IDH3B	8	0.451918	4.37449e-24	7.40252e-20	0.556	0.143
ENSG00000172590	MRPL52	8	0.451629	3.50454e-20	5.93037e-16	0.6	0.185
ENSG00000159199	ATP5G1	8	0.451314	1.90492e-28	3.2235e-24	0.589	0.144
ENSG00000103363	TCEB2	8	0.450976	2.37168e-10	4.01335e-06	0.789	0.469
ENSG00000103035	PSMD7	8	0.449925	9.83035e-17	1.66349e-12	0.533	0.173
ENSG00000124767	GLO1	8	0.449923	1.06801e-26	1.80728e-22	0.4	0.078
ENSG00000174886	NDUFA11	8	0.449301	8.87279e-13	1.50145e-08	0.744	0.336
ENSG00000135679	MDM2	8	0.449197	4.89764e-22	8.28778e-18	0.367	0.08
ENSG00000111786	SRSF9	8	0.448354	1.37316e-15	2.32366e-11	0.478	0.153
ENSG00000204392	LSM2	8	0.448034	5.9537e-20	1.00749e-15	0.667	0.218
ENSG00000155368	DBI	8	0.447787	4.66827e-14	7.89964e-10	0.789	0.365
ENSG00000165704	HPRT1	8	0.447225	3.46135e-17	5.85729e-13	0.556	0.182
ENSG00000075218	GTSE1	8	0.447084	0	0	0.267	0.001
ENSG00000183918	SH2D1A	8	0.44661	8.19584e-10	1.3869e-05	0.644	0.303
ENSG00000155115	GTF3C6	8	0.446302	5.48438e-22	9.28067e-18	0.578	0.168
ENSG00000174021	GNG5	8	0.44523	5.3542e-14	9.06037e-10	0.678	0.277
ENSG00000148444	COMMD3	8	0.444139	3.54209e-27	5.99392e-23	0.578	0.141
ENSG00000111237	VPS29	8	0.442577	4.31545e-16	7.30261e-12	0.622	0.221
ENSG00000198176	TFDP1	8	0.441748	1.06139e-28	1.79608e-24	0.433	0.086
ENSG00000138796	HADH	8	0.440165	4.22129e-69	7.14326e-65	0.344	0.026
ENSG00000125534	PPDPF	8	0.43967	4.89478e-08	0.000828294	0.767	0.497
ENSG00000187840	EIF4EBP1	8	0.438791	6.79759e-75	1.15029e-70	0.422	0.036
ENSG00000132963	POMP	8	0.438684	3.04925e-12	5.15994e-08	0.822	0.414
ENSG00000183726	TMEM50A	8	0.437842	6.0786e-18	1.02862e-13	0.744	0.284
ENSG00000100526	CDKN3	8	0.437098	7.23588e-66	1.22445e-61	0.367	0.031
ENSG00000143799	PARP1	8	0.437018	4.4351e-25	7.50508e-21	0.567	0.146
ENSG00000134825	TMEM258	8	0.43577	2.01352e-12	3.40727e-08	0.811	0.428
ENSG00000102898	NUTF2	8	0.435413	1.05133e-25	1.77906e-21	0.422	0.089
ENSG00000180096	2020-09-01	8	0.435365	1.11173e-18	1.88126e-14	0.633	0.202
ENSG00000119632	IFI27L2	8	0.435218	5.35661e-18	9.06446e-14	0.722	0.27
ENSG00000163344	PMVK	8	0.434925	1.3307e-34	2.25181e-30	0.467	0.084
ENSG00000168002	POLR2G	8	0.434921	4.43683e-22	7.508e-18	0.556	0.154
ENSG00000149554	CHEK1	8	0.434637	7.68282e-99	1.30009e-94	0.322	0.016
ENSG00000173915	USMG5	8	0.434528	5.19097e-09	8.78416e-05	0.756	0.444
ENSG00000160298	C21orf58	8	0.432704	7.79995e-217	1.31991e-212	0.3	0.005
ENSG00000119403	PHF19	8	0.43218	3.95277e-44	6.68887e-40	0.378	0.047
ENSG00000280721	AC133644.2	8	0.431918	4.01564e-12	6.79527e-08	0.533	0.216
ENSG00000027869	SH2D2A	8	0.43157	4.38231e-08	0.000741575	0.511	0.237
ENSG00000115128	SF3B6	8	0.430117	4.77016e-13	8.07206e-09	0.744	0.338
ENSG00000111348	ARHGDIB	8	0.430084	8.61758e-07	0.0145827	0.9	0.748
ENSG00000177700	POLR2L	8	0.429495	8.69315e-11	1.47105e-06	0.756	0.396
ENSG00000130755	GMFG	8	0.429111	1.92106e-08	0.000325082	0.8	0.558
ENSG00000164167	LSM6	8	0.428398	1.2457e-29	2.10798e-25	0.467	0.094
ENSG00000102007	PLP2	8	0.428398	1.31411e-11	2.22373e-07	0.622	0.277
ENSG00000213619	NDUFS3	8	0.428158	1.78219e-29	3.01582e-25	0.511	0.11
ENSG00000111639	MRPL51	8	0.428093	3.3733e-22	5.7083e-18	0.556	0.155
ENSG00000181026	AEN	8	0.427743	4.64969e-28	7.8682e-24	0.278	0.04
ENSG00000070081	NUCB2	8	0.426695	1.05229e-23	1.78068e-19	0.333	0.063
ENSG00000156802	ATAD2	8	0.426258	2.84926e-55	4.82152e-51	0.4	0.043
ENSG00000104325	DECR1	8	0.426219	6.89132e-19	1.16615e-14	0.489	0.138
ENSG00000169756	LIMS1	8	0.425822	1.90062e-16	3.21622e-12	0.5	0.156
ENSG00000169230	PRELID1	8	0.425484	5.55252e-19	9.39597e-15	0.689	0.233
ENSG00000136810	TXN	8	0.424859	3.38581e-12	5.72947e-08	0.744	0.374
ENSG00000120875	DUSP4	8	0.424818	2.53273e-07	0.00428588	0.811	0.514
ENSG00000173660	UQCRH	8	0.424376	2.06509e-09	3.49455e-05	0.8	0.499
ENSG00000125944	HNRNPR	8	0.424203	1.16109e-14	1.96479e-10	0.589	0.223
ENSG00000182628	SKA2	8	0.422996	1.55501e-42	2.63139e-38	0.4	0.054
ENSG00000034510	TMSB10	8	0.421829	2.53917e-11	4.29679e-07	0.989	0.963
ENSG00000122705	CLTA	8	0.420949	5.63965e-16	9.54342e-12	0.567	0.194
ENSG00000108010	GLRX3	8	0.420884	1.36738e-24	2.31388e-20	0.356	0.068
ENSG00000100714	MTHFD1	8	0.420845	3.56744e-48	6.03682e-44	0.344	0.037
ENSG00000077312	SNRPA	8	0.420679	1.19863e-27	2.02832e-23	0.444	0.092
ENSG00000166136	NDUFB8	8	0.420486	7.0917e-11	1.20006e-06	0.756	0.378
ENSG00000186469	GNG2	8	0.420419	7.20355e-15	1.21898e-10	0.622	0.234
ENSG00000089157	RPLP0	8	0.41885	6.71789e-10	1.1368e-05	0.967	0.853
ENSG00000170860	LSM3	8	0.418798	5.8552e-21	9.90816e-17	0.611	0.183
ENSG00000099624	ATP5D	8	0.418686	2.11151e-12	3.57309e-08	0.778	0.372
ENSG00000041357	PSMA4	8	0.41846	2.58537e-15	4.37497e-11	0.622	0.231
ENSG00000115286	NDUFS7	8	0.418251	4.23158e-22	7.16068e-18	0.633	0.189
ENSG00000117748	RPA2	8	0.418112	5.87948e-32	9.94926e-28	0.467	0.089
ENSG00000179958	DCTPP1	8	0.417894	2.22181e-30	3.75975e-26	0.278	0.037
ENSG00000096060	FKBP5	8	0.417791	8.51791e-09	0.00014414	0.622	0.315
ENSG00000184900	SUMO3	8	0.417765	2.4062e-25	4.07177e-21	0.567	0.143
ENSG00000099795	NDUFB7	8	0.417722	4.37958e-23	7.41113e-19	0.622	0.177
ENSG00000140990	NDUFB10	8	0.416276	5.05485e-19	8.55381e-15	0.656	0.22
ENSG00000171148	TADA3	8	0.41584	6.3238e-50	1.07011e-45	0.333	0.033
ENSG00000122565	CBX3	8	0.415837	8.38327e-14	1.41862e-09	0.667	0.282
ENSG00000115866	DARS	8	0.414608	7.47515e-25	1.26495e-20	0.511	0.124
ENSG00000266472	MRPS21	8	0.41397	3.40358e-14	5.75954e-10	0.756	0.315
ENSG00000148908	RGS10	8	0.413293	3.61127e-11	6.11098e-07	0.644	0.29
ENSG00000248333	CDK11B	8	0.413098	1.07228e-18	1.81451e-14	0.433	0.114
ENSG00000030110	BAK1	8	0.413021	1.24094e-18	2.09993e-14	0.3	0.063
ENSG00000143549	TPM3	8	0.41297	2.84311e-11	4.81112e-07	0.778	0.413
ENSG00000165119	HNRNPK	8	0.412653	1.25872e-09	2.13001e-05	0.811	0.487
ENSG00000123975	CKS2	8	0.412588	1.80926e-07	0.00306163	0.789	0.468
ENSG00000196465	MYL6B	8	0.412172	2.61549e-60	4.42594e-56	0.4	0.04
ENSG00000111011	RSRC2	8	0.410755	2.31969e-09	3.92539e-05	0.767	0.423
ENSG00000247596	TWF2	8	0.410322	9.78655e-23	1.65608e-18	0.422	0.097
ENSG00000101412	E2F1	8	0.408922	3.38304e-224	5.72478e-220	0.322	0.006
ENSG00000139289	PHLDA1	8	0.408521	1.33476e-10	2.25868e-06	0.756	0.383
ENSG00000232112	TMA7	8	0.408484	8.66389e-13	1.4661e-08	0.956	0.781
ENSG00000025770	NCAPH2	8	0.408273	3.32758e-26	5.63093e-22	0.333	0.059
ENSG00000141030	COPS3	8	0.408147	5.67928e-30	9.61048e-26	0.444	0.086
ENSG00000154767	XPC	8	0.408061	6.12989e-12	1.0373e-07	0.344	0.108
ENSG00000262814	MRPL12	8	0.407963	3.01546e-35	5.10276e-31	0.356	0.052
ENSG00000180817	PPA1	8	0.407166	4.09533e-15	6.93013e-11	0.633	0.236
ENSG00000169372	CRADD	8	0.40683	3.36028e-15	5.68627e-11	0.322	0.083
ENSG00000184983	NDUFA6	8	0.40531	4.35386e-15	7.36761e-11	0.733	0.303
ENSG00000135390	ATP5G2	8	0.405087	1.03667e-11	1.75425e-07	0.911	0.661
ENSG00000130770	ATPIF1	8	0.404549	4.94654e-10	8.37054e-06	0.811	0.483
ENSG00000131174	COX7B	8	0.404393	4.3629e-09	7.38289e-05	0.811	0.491
ENSG00000169223	LMAN2	8	0.404335	2.38467e-15	4.03534e-11	0.567	0.201
ENSG00000149925	ALDOA	8	0.402921	5.68798e-08	0.00096252	0.822	0.504
ENSG00000182551	ADI1	8	0.402342	7.97116e-14	1.34888e-09	0.367	0.108
ENSG00000092841	MYL6	8	0.402183	1.45748e-08	0.000246635	0.933	0.81
ENSG00000130731	C16orf13	8	0.401258	1.12653e-14	1.90632e-10	0.433	0.134
ENSG00000151461	UPF2	8	0.40075	7.01151e-15	1.18649e-10	0.533	0.18
ENSG00000180353	HCLS1	8	0.400734	1.71909e-09	2.90905e-05	0.578	0.252
ENSG00000198258	UBL5	8	0.400266	3.57859e-10	6.05569e-06	0.844	0.551
ENSG00000108953	YWHAE	8	0.399646	1.60061e-15	2.70854e-11	0.567	0.2
ENSG00000168394	TAP1	8	0.399637	6.82713e-16	1.15529e-11	0.611	0.218
ENSG00000171159	C9orf16	8	0.399264	1.8604e-09	3.14817e-05	0.744	0.402
ENSG00000081154	PCNP	8	0.399122	6.21395e-15	1.05152e-10	0.644	0.247
ENSG00000161981	SNRNP25	8	0.397918	3.2704e-56	5.53418e-52	0.322	0.028
ENSG00000164687	FABP5	8	0.397633	5.97657e-08	0.00101135	0.644	0.32
ENSG00000196419	XRCC6	8	0.397496	1.71749e-13	2.90633e-09	0.633	0.254
ENSG00000076003	MCM6	8	0.396896	7.46915e-40	1.26393e-35	0.433	0.066
ENSG00000137563	GGH	8	0.396837	4.94822e-177	8.37339e-173	0.3	0.007
ENSG00000100567	PSMA3	8	0.395633	3.17746e-16	5.3769e-12	0.589	0.2
ENSG00000169567	HINT1	8	0.395097	2.63113e-07	0.00445239	0.911	0.714
ENSG00000094804	CDC6	8	0.393521	7.47818e-242	1.26546e-237	0.278	0.003
ENSG00000181991	MRPS11	8	0.392966	3.34431e-41	5.65923e-37	0.4	0.055
ENSG00000132305	IMMT	8	0.392868	1.33937e-22	2.26649e-18	0.356	0.072
ENSG00000165609	NUDT5	8	0.392099	4.0464e-30	6.84731e-26	0.456	0.089
ENSG00000167283	ATP5L	8	0.391825	4.73491e-11	8.01241e-07	0.933	0.754
ENSG00000139644	TMBIM6	8	0.391616	5.60459e-11	9.48409e-07	0.811	0.457
ENSG00000272047	GTF2H5	8	0.390719	1.15626e-22	1.95662e-18	0.4	0.089
ENSG00000167792	NDUFV1	8	0.390394	2.75912e-24	4.66898e-20	0.5	0.121
ENSG00000185627	PSMD13	8	0.389896	2.5063e-21	4.24115e-17	0.544	0.151
ENSG00000067560	RHOA	8	0.389747	1.59296e-10	2.69561e-06	0.822	0.464
ENSG00000101361	NOP56	8	0.389507	2.63235e-11	4.45446e-07	0.533	0.215
ENSG00000120675	DNAJC15	8	0.389154	6.83521e-15	1.15665e-10	0.611	0.221
ENSG00000184752	NDUFA12	8	0.388883	1.63699e-13	2.77012e-09	0.556	0.206
ENSG00000177917	ARL6IP6	8	0.388107	5.34642e-28	9.04721e-24	0.5	0.109
ENSG00000143158	MPC2	8	0.387883	9.1092e-14	1.54146e-09	0.667	0.262
ENSG00000106682	EIF4H	8	0.387618	1.78204e-17	3.01558e-13	0.567	0.181
ENSG00000104904	OAZ1	8	0.387492	7.92757e-11	1.3415e-06	0.944	0.775
ENSG00000094916	CBX5	8	0.385858	3.53971e-39	5.98989e-35	0.367	0.049
ENSG00000100225	FBXO7	8	0.385537	1.77147e-21	2.99768e-17	0.456	0.113
ENSG00000092199	HNRNPC	8	0.383905	1.04617e-09	1.77033e-05	0.889	0.582
ENSG00000134333	LDHA	8	0.383729	1.13824e-06	0.0192613	0.878	0.651
ENSG00000205323	SARNP	8	0.38323	6.59489e-16	1.11599e-11	0.3	0.071
ENSG00000121774	KHDRBS1	8	0.383165	9.57166e-15	1.61972e-10	0.622	0.234
ENSG00000167670	CHAF1A	8	0.38288	2.68637e-106	4.54587e-102	0.311	0.014
ENSG00000104886	PLEKHJ1	8	0.382811	9.14174e-46	1.54696e-41	0.489	0.072
ENSG00000066279	ASPM	8	0.382438	1.20761e-55	2.04352e-51	0.267	0.02
ENSG00000100442	FKBP3	8	0.382291	1.36222e-18	2.30515e-14	0.389	0.095
ENSG00000074071	MRPS34	8	0.381458	4.14747e-24	7.01834e-20	0.422	0.093
ENSG00000160752	FDPS	8	0.381404	3.81924e-23	6.46292e-19	0.478	0.117
ENSG00000124733	MEA1	8	0.380771	6.76484e-27	1.14475e-22	0.4	0.078
ENSG00000112312	GMNN	8	0.380508	7.45457e-21	1.26146e-16	0.422	0.102
ENSG00000114956	DGUOK	8	0.380392	6.54427e-14	1.10742e-09	0.589	0.222
ENSG00000186891	TNFRSF18	8	0.379847	2.45338e-15	4.15161e-11	0.644	0.243
ENSG00000087191	PSMC5	8	0.379332	3.94243e-17	6.67138e-13	0.578	0.192
ENSG00000124802	EEF1E1	8	0.378861	1.65349e-32	2.79804e-28	0.378	0.061
ENSG00000136758	YME1L1	8	0.378729	4.44691e-09	7.52506e-05	0.589	0.28
ENSG00000142396	ERVK3-1	8	0.378672	1.3974e-11	2.36469e-07	0.278	0.078
ENSG00000137288	UQCC2	8	0.378117	9.66199e-43	1.635e-38	0.433	0.062
ENSG00000126254	RBM42	8	0.377739	8.51068e-21	1.44018e-16	0.389	0.089
ENSG00000198712	MT-CO2	8	0.377505	1.45911e-06	0.024691	0.989	0.993
ENSG00000167863	ATP5H	8	0.376565	1.42953e-09	2.41906e-05	0.644	0.31
ENSG00000129235	TXNDC17	8	0.376482	4.32093e-13	7.31188e-09	0.411	0.134
ENSG00000128789	PSMG2	8	0.376028	5.84909e-16	9.89784e-12	0.522	0.171
ENSG00000112667	DNPH1	8	0.375689	1.42539e-23	2.41204e-19	0.456	0.106
ENSG00000147536	GINS4	8	0.375616	1.42251e-25	2.40717e-21	0.344	0.062
ENSG00000138433	CIR1	8	0.37469	5.50342e-13	9.31289e-09	0.622	0.23
ENSG00000172172	MRPL13	8	0.374388	2.64849e-30	4.48178e-26	0.411	0.074
ENSG00000171960	PPIH	8	0.374288	4.19894e-35	7.10544e-31	0.422	0.069
ENSG00000108848	LUC7L3	8	0.374282	4.96813e-10	8.40707e-06	0.5	0.212
ENSG00000112305	SMAP1	8	0.374201	5.27461e-21	8.9257e-17	0.411	0.097
ENSG00000142864	SERBP1	8	0.372948	2.34611e-12	3.97009e-08	0.778	0.368
ENSG00000143476	DTL	8	0.372901	1.65525e-93	2.80102e-89	0.278	0.012
ENSG00000145050	MANF	8	0.372291	4.17587e-18	7.06641e-14	0.533	0.158
ENSG00000135446	CDK4	8	0.372162	3.49063e-32	5.90685e-28	0.267	0.033
ENSG00000138376	BARD1	8	0.371718	7.82569e-32	1.32426e-27	0.367	0.059
ENSG00000136908	DPM2	8	0.371275	7.05478e-32	1.19381e-27	0.333	0.05
ENSG00000121211	MND1	8	0.370706	0	0	0.278	0.002
ENSG00000072506	HSD17B10	8	0.369397	2.66844e-26	4.51553e-22	0.456	0.098
ENSG00000106462	EZH2	8	0.36914	4.43415e-16	7.50346e-12	0.489	0.154
ENSG00000140319	SRP14	8	0.368889	5.62499e-10	9.51861e-06	0.911	0.733
ENSG00000128708	HAT1	8	0.368649	1.89718e-24	3.21041e-20	0.633	0.172
ENSG00000147684	NDUFB9	8	0.368611	2.5153e-10	4.25638e-06	0.611	0.266
ENSG00000156110	ADK	8	0.368541	7.55e-15	1.27761e-10	0.256	0.056
ENSG00000170035	UBE2E3	8	0.368497	1.88215e-12	3.18497e-08	0.311	0.088
ENSG00000115233	PSMD14	8	0.367913	6.57759e-30	1.11306e-25	0.433	0.082
ENSG00000166794	PPIB	8	0.367225	4.40466e-11	7.45357e-07	0.689	0.314
ENSG00000166797	FAM96A	8	0.367162	5.30914e-19	8.98412e-15	0.356	0.083
ENSG00000168214	RBPJ	8	0.366564	1.21955e-09	2.06372e-05	0.711	0.352
ENSG00000037241	RPL26L1	8	0.366478	1.26767e-41	2.14515e-37	0.344	0.042
ENSG00000057657	PRDM1	8	0.36632	4.52401e-07	0.00765554	0.789	0.49
ENSG00000178035	IMPDH2	8	0.366297	1.45676e-23	2.46513e-19	0.467	0.11
ENSG00000198900	TOP1	8	0.366247	2.64535e-06	0.0447646	0.444	0.206
ENSG00000175701	LINC00116	8	0.366199	6.46531e-18	1.09406e-13	0.344	0.082
ENSG00000118680	MYL12B	8	0.365508	1.58069e-07	0.00267484	0.833	0.555
ENSG00000167460	TPM4	8	0.365274	2.49424e-16	4.22075e-12	0.556	0.181
ENSG00000277203	F8A1	8	0.3648	3.76161e-25	6.3654e-21	0.289	0.046
ENSG00000117450	PRDX1	8	0.364488	1.18778e-06	0.0200997	0.778	0.504
ENSG00000267855	NDUFA7	8	0.364469	2.16779e-23	3.66833e-19	0.511	0.128
ENSG00000141959	PFKL	8	0.36344	3.17711e-18	5.37631e-14	0.3	0.063
ENSG00000106244	PDAP1	8	0.363276	8.38947e-23	1.41967e-18	0.511	0.13
ENSG00000205220	PSMB10	8	0.362273	4.91145e-27	8.31115e-23	0.4	0.077
ENSG00000125351	UPF3B	8	0.362049	3.32294e-13	5.62308e-09	0.356	0.107
ENSG00000143891	GALM	8	0.361453	2.98729e-16	5.0551e-12	0.511	0.16
ENSG00000075415	SLC25A3	8	0.361271	1.67083e-08	0.000282738	0.811	0.554
ENSG00000109320	NFKB1	8	0.360987	1.07567e-13	1.82024e-09	0.433	0.14
ENSG00000026103	FAS	8	0.360461	8.63794e-15	1.46171e-10	0.611	0.223
ENSG00000111775	COX6A1	8	0.36001	1.61008e-09	2.72458e-05	0.833	0.467
ENSG00000108424	KPNB1	8	0.359696	7.32911e-15	1.24023e-10	0.511	0.168
ENSG00000224877	C17orf89	8	0.359144	2.61589e-19	4.4266e-15	0.5	0.141
ENSG00000101608	MYL12A	8	0.358115	1.00557e-06	0.0170162	0.8	0.55
ENSG00000164081	TEX264	8	0.356859	9.19909e-22	1.55667e-17	0.311	0.06
ENSG00000105669	COPE	8	0.356779	2.37225e-11	4.01433e-07	0.689	0.312
ENSG00000168101	NUDT16L1	8	0.35676	1.51263e-19	2.55968e-15	0.411	0.1
ENSG00000105583	WDR83OS	8	0.35598	2.66451e-14	4.50889e-10	0.689	0.266
ENSG00000131669	NINJ1	8	0.355949	3.65183e-08	0.000617963	0.433	0.187
ENSG00000185624	P4HB	8	0.355043	7.02158e-18	1.18819e-13	0.544	0.168
ENSG00000175550	DRAP1	8	0.355004	3.30194e-15	5.58754e-11	0.556	0.192
ENSG00000077454	LRCH4	8	0.354994	1.01017e-08	0.000170941	0.278	0.092
ENSG00000115053	NCL	8	0.354699	6.62245e-09	0.000112065	0.833	0.454
ENSG00000143420	ENSA	8	0.354697	1.62982e-12	2.75798e-08	0.744	0.327
ENSG00000225663	FAM195B	8	0.354387	1.67701e-20	2.83784e-16	0.444	0.112
ENSG00000096063	SRPK1	8	0.35394	4.17301e-24	7.06157e-20	0.344	0.065
ENSG00000163923	RPL39L	8	0.353783	2.81396e-45	4.76178e-41	0.256	0.022
ENSG00000156127	BATF	8	0.353416	2.33182e-06	0.0394591	0.856	0.542
ENSG00000108344	PSMD3	8	0.352733	2.39782e-24	4.05759e-20	0.311	0.055
ENSG00000102317	RBM3	8	0.352063	7.97048e-09	0.000134877	0.778	0.445
ENSG00000104964	AES	8	0.351995	1.47133e-07	0.00248978	0.589	0.291
ENSG00000125870	SNRPB2	8	0.351825	9.49192e-12	1.60622e-07	0.789	0.364
ENSG00000169019	COMMD8	8	0.351769	1.22426e-36	2.07169e-32	0.367	0.052
ENSG00000215845	TSTD1	8	0.351253	5.72997e-10	9.69625e-06	0.622	0.283
ENSG00000104518	GSDMD	8	0.350912	7.80213e-18	1.32028e-13	0.478	0.138
ENSG00000161980	POLR3K	8	0.350628	5.09887e-33	8.6283e-29	0.278	0.035
ENSG00000167797	CDK2AP2	8	0.349983	2.20074e-21	3.7241e-17	0.444	0.109
ENSG00000129084	PSMA1	8	0.3498	4.4149e-11	7.4709e-07	0.667	0.312
ENSG00000163832	ELP6	8	0.34962	1.07165e-36	1.81344e-32	0.289	0.034
ENSG00000197111	PCBP2	8	0.349474	1.8088e-08	0.000306086	0.867	0.489
ENSG00000124172	ATP5E	8	0.349271	6.17424e-10	1.04481e-05	0.956	0.873
ENSG00000116898	MRPS15	8	0.348856	6.86253e-18	1.16128e-13	0.467	0.131
ENSG00000155959	VBP1	8	0.348525	1.05681e-26	1.78834e-22	0.444	0.092
ENSG00000155330	C16orf87	8	0.348503	5.79366e-21	9.80402e-17	0.578	0.165
ENSG00000084070	SMAP2	8	0.347443	5.95887e-08	0.00100836	0.811	0.462
ENSG00000140740	UQCRC2	8	0.346636	1.83213e-13	3.10033e-09	0.544	0.199
ENSG00000213658	LAT	8	0.345365	1.60613e-15	2.71789e-11	0.389	0.108
ENSG00000196072	BLOC1S2	8	0.345036	4.45475e-15	7.53833e-11	0.467	0.146
ENSG00000099817	POLR2E	8	0.344793	9.21993e-21	1.5602e-16	0.5	0.133
ENSG00000172922	RNASEH2C	8	0.344446	9.54531e-26	1.61526e-21	0.489	0.11
ENSG00000179950	PUF60	8	0.34428	9.03182e-18	1.52836e-13	0.411	0.109
ENSG00000111481	COPZ1	8	0.343488	1.80309e-16	3.05119e-12	0.378	0.101
ENSG00000073578	SDHA	8	0.343292	1.15355e-22	1.95204e-18	0.456	0.109
ENSG00000239306	RBM14	8	0.342712	4.14658e-18	7.01685e-14	0.333	0.076
ENSG00000140264	SERF2	8	0.342712	4.31656e-09	7.30448e-05	0.956	0.855
ENSG00000213626	LBH	8	0.342683	1.43717e-07	0.00243197	0.378	0.153
ENSG00000125743	SNRPD2	8	0.342606	5.75461e-07	0.00973796	0.833	0.562
ENSG00000185236	RAB11B	8	0.34256	9.77329e-16	1.65384e-11	0.5	0.159
ENSG00000013275	PSMC4	8	0.342191	1.94825e-16	3.29683e-12	0.467	0.139
ENSG00000084623	EIF3I	8	0.34154	2.22681e-11	3.76821e-07	0.644	0.282
ENSG00000167005	NUDT21	8	0.341161	2.53806e-19	4.2949e-15	0.478	0.13
ENSG00000080986	NDC80	8	0.340986	9.72969e-22	1.64646e-17	0.289	0.052
ENSG00000167985	SDHAF2	8	0.340913	2.36019e-17	3.99391e-13	0.378	0.098
ENSG00000145912	NHP2	8	0.340881	3.3773e-15	5.71506e-11	0.478	0.153
ENSG00000035928	RFC1	8	0.339971	4.73811e-16	8.01783e-12	0.422	0.12
ENSG00000242485	MRPL20	8	0.339281	1.20244e-19	2.03477e-15	0.5	0.138
ENSG00000178952	TUFM	8	0.339247	2.98448e-15	5.05034e-11	0.567	0.194
ENSG00000143933	CALM2	8	0.339222	6.91504e-09	0.000117016	0.911	0.633
ENSG00000175643	RMI2	8	0.338873	6.16446e-159	1.04315e-154	0.267	0.006
ENSG00000143793	C1orf35	8	0.337538	2.89092e-23	4.89201e-19	0.411	0.09
ENSG00000092010	PSME1	8	0.337433	9.95002e-07	0.0168374	0.767	0.497
ENSG00000029363	BCLAF1	8	0.337342	1.50161e-08	0.000254102	0.622	0.288
ENSG00000110801	PSMD9	8	0.337178	9.51109e-14	1.60947e-09	0.389	0.118
ENSG00000165629	ATP5C1	8	0.33697	3.77762e-10	6.39249e-06	0.544	0.232
ENSG00000186517	ARHGAP30	8	0.336846	1.39038e-09	2.35279e-05	0.311	0.104
ENSG00000136448	NMT1	8	0.336735	1.35437e-13	2.29187e-09	0.411	0.125
ENSG00000060688	SNRNP40	8	0.336516	1.24239e-26	2.10237e-22	0.344	0.06
ENSG00000101224	CDC25B	8	0.335401	1.60859e-24	2.72205e-20	0.311	0.054
ENSG00000011590	ZBTB32	8	0.334666	1.91796e-14	3.24557e-10	0.311	0.079
ENSG00000167775	CD320	8	0.334454	7.24824e-36	1.22655e-31	0.367	0.053
ENSG00000124356	STAMBP	8	0.334282	1.36322e-24	2.30684e-20	0.344	0.064
ENSG00000103121	CMC2	8	0.333787	2.14433e-09	3.62863e-05	0.511	0.208
ENSG00000079785	DDX1	8	0.333709	4.25997e-22	7.20871e-18	0.333	0.066
ENSG00000136167	LCP1	8	0.333472	1.75855e-10	2.97583e-06	0.722	0.334
ENSG00000166164	BRD7	8	0.333396	2.17596e-18	3.68216e-14	0.4	0.101
ENSG00000179262	RAD23A	8	0.333141	1.07433e-22	1.81797e-18	0.533	0.138
ENSG00000128245	YWHAH	8	0.33314	2.7277e-16	4.61582e-12	0.644	0.225
ENSG00000159840	ZYX	8	0.332636	1.19076e-10	2.01501e-06	0.267	0.077
ENSG00000165264	NDUFB6	8	0.332218	3.13498e-14	5.30501e-10	0.556	0.192
ENSG00000169020	ATP5I	8	0.332141	1.78269e-07	0.00301667	0.833	0.499
ENSG00000187109	NAP1L1	8	0.331579	2.15958e-07	0.00365443	0.911	0.702
ENSG00000090263	MRPS33	8	0.330701	1.86208e-23	3.15101e-19	0.444	0.101
ENSG00000186395	KRT10	8	0.330637	1.77119e-09	2.99721e-05	0.711	0.326
ENSG00000148834	GSTO1	8	0.330614	1.37273e-12	2.32294e-08	0.522	0.196
ENSG00000148229	POLE3	8	0.330266	4.02999e-20	6.81954e-16	0.411	0.1
ENSG00000143621	ILF2	8	0.330263	1.07288e-11	1.81553e-07	0.544	0.216
ENSG00000127884	ECHS1	8	0.330051	3.2099e-23	5.43179e-19	0.356	0.07
ENSG00000004779	NDUFAB1	8	0.33003	1.49028e-22	2.52186e-18	0.456	0.108
ENSG00000171530	TBCA	8	0.329774	7.67664e-10	1.29904e-05	0.733	0.368
ENSG00000112249	ASCC3	8	0.329072	4.34366e-15	7.35034e-11	0.278	0.064
ENSG00000105700	KXD1	8	0.329019	5.81735e-31	9.84411e-27	0.4	0.069
ENSG00000147274	RBMX	8	0.328744	1.56271e-07	0.00264442	0.711	0.407
ENSG00000065518	NDUFB4	8	0.328461	2.52107e-08	0.000426616	0.667	0.353
ENSG00000134001	EIF2S1	8	0.328094	6.23255e-32	1.05467e-27	0.389	0.064
ENSG00000092820	EZR	8	0.327371	8.45787e-08	0.00143124	0.844	0.475
ENSG00000167085	PHB	8	0.326317	3.18521e-16	5.39001e-12	0.422	0.12
ENSG00000144224	UBXN4	8	0.326101	1.21914e-12	2.06302e-08	0.7	0.284
ENSG00000105612	DNASE2	8	0.325958	7.07723e-23	1.19761e-18	0.278	0.047
ENSG00000105364	MRPL4	8	0.325588	5.05687e-28	8.55724e-24	0.378	0.068
ENSG00000124191	TOX2	8	0.325365	9.62012e-31	1.62792e-26	0.278	0.037
ENSG00000234545	FAM133B	8	0.325235	3.76517e-08	0.000637143	0.711	0.368
ENSG00000136104	RNASEH2B	8	0.324775	7.163e-23	1.21212e-18	0.367	0.075
ENSG00000168303	MPLKIP	8	0.324763	2.97729e-19	5.03818e-15	0.378	0.089
ENSG00000164985	PSIP1	8	0.324598	3.72252e-13	6.29925e-09	0.556	0.204
ENSG00000166347	CYB5A	8	0.324595	2.62323e-21	4.43903e-17	0.322	0.064
ENSG00000120860	CCDC53	8	0.324565	5.09347e-22	8.61916e-18	0.344	0.07
ENSG00000126453	BCL2L12	8	0.324363	7.70333e-50	1.30356e-45	0.3	0.027
ENSG00000120699	EXOSC8	8	0.324356	8.80694e-29	1.49031e-24	0.433	0.083
ENSG00000164978	NUDT2	8	0.323731	2.53727e-28	4.29356e-24	0.278	0.039
ENSG00000160446	ZDHHC12	8	0.322924	4.66648e-26	7.89662e-22	0.344	0.061
ENSG00000104823	ECH1	8	0.322899	3.77154e-14	6.3822e-10	0.578	0.209
ENSG00000137100	DCTN3	8	0.322877	1.92766e-12	3.26199e-08	0.5	0.178
ENSG00000125971	DYNLRB1	8	0.322497	8.56881e-16	1.45001e-11	0.656	0.226
ENSG00000069329	VPS35	8	0.322467	1.6178e-14	2.73764e-10	0.344	0.092
ENSG00000141510	TP53	8	0.322232	6.92618e-64	1.17205e-59	0.256	0.016
ENSG00000141867	BRD4	8	0.322159	4.51767e-13	7.6448e-09	0.433	0.144
ENSG00000126261	UBA2	8	0.322139	9.65409e-19	1.63367e-14	0.367	0.087
ENSG00000128185	DGCR6L	8	0.321982	7.0465e-24	1.19241e-19	0.367	0.073
ENSG00000167468	GPX4	8	0.321319	7.36478e-11	1.24627e-06	0.767	0.35
ENSG00000162385	MAGOH	8	0.321187	8.2533e-13	1.39662e-08	0.633	0.241
ENSG00000106628	POLD2	8	0.320365	2.22844e-48	3.77097e-44	0.256	0.021
ENSG00000145907	G3BP1	8	0.320174	4.18033e-13	7.07395e-09	0.422	0.135
ENSG00000108055	SMC3	8	0.320139	7.25566e-15	1.2278e-10	0.422	0.126
ENSG00000198417	MT1F	8	0.320084	2.95961e-20	5.00826e-16	0.367	0.081
ENSG00000188486	H2AFX	8	0.320024	1.92187e-08	0.000325218	0.444	0.187
ENSG00000172428	MYEOV2	8	0.319691	2.32191e-10	3.92914e-06	0.678	0.313
ENSG00000124380	SNRNP27	8	0.31967	2.41702e-09	4.09007e-05	0.433	0.17
ENSG00000154814	OXNAD1	8	0.31948	2.29128e-09	3.87731e-05	0.578	0.254
ENSG00000136521	NDUFB5	8	0.319174	8.25131e-16	1.39629e-11	0.544	0.177
ENSG00000015153	YAF2	8	0.318809	2.73104e-13	4.62146e-09	0.511	0.176
ENSG00000164258	NDUFS4	8	0.317585	1.40231e-12	2.37299e-08	0.4	0.129
ENSG00000162961	DPY30	8	0.317041	1.06009e-15	1.79389e-11	0.5	0.152
ENSG00000151287	TEX30	8	0.316899	4.18078e-18	7.07471e-14	0.311	0.068
ENSG00000130402	ACTN4	8	0.316771	1.7927e-11	3.03361e-07	0.478	0.176
ENSG00000111602	TIMELESS	8	0.316587	1.32251e-196	2.23794e-192	0.278	0.005
ENSG00000152492	CCDC50	8	0.316486	8.13882e-13	1.37725e-08	0.256	0.064
ENSG00000169062	UPF3A	8	0.316267	1.07872e-17	1.82541e-13	0.356	0.086
ENSG00000137767	SQRDL	8	0.315623	2.05329e-18	3.47458e-14	0.356	0.084
ENSG00000115415	STAT1	8	0.315577	6.57313e-12	1.1123e-07	0.444	0.154
ENSG00000134954	ETS1	8	0.315339	7.79813e-07	0.013196	0.778	0.423
ENSG00000087302	C14orf166	8	0.314434	1.4525e-10	2.45791e-06	0.733	0.346
ENSG00000085662	AKR1B1	8	0.314201	3.5565e-20	6.01831e-16	0.378	0.086
ENSG00000099800	TIMM13	8	0.313868	2.4174e-21	4.09073e-17	0.489	0.125
ENSG00000115350	POLE4	8	0.313637	1.15963e-17	1.96233e-13	0.556	0.171
ENSG00000255302	EID1	8	0.313034	6.21455e-07	0.0105163	0.667	0.352
ENSG00000082515	MRPL22	8	0.312841	3.37177e-19	5.70571e-15	0.433	0.111
ENSG00000131495	NDUFA2	8	0.31103	2.49157e-12	4.21623e-08	0.678	0.284
ENSG00000159210	SNF8	8	0.309922	1.49884e-17	2.53634e-13	0.411	0.109
ENSG00000143811	PYCR2	8	0.309874	6.87045e-25	1.16262e-20	0.278	0.044
ENSG00000184640	2020-09-09	8	0.309815	5.49081e-12	9.29155e-08	0.489	0.182
ENSG00000095906	NUBP2	8	0.30978	1.479e-22	2.50276e-18	0.378	0.079
ENSG00000131508	UBE2D2	8	0.309776	1.25225e-09	2.11906e-05	0.7	0.335
ENSG00000213123	TCTEX1D2	8	0.309402	1.91962e-89	3.24838e-85	0.278	0.013
ENSG00000168488	ATXN2L	8	0.309283	1.6041e-10	2.71446e-06	0.256	0.073
ENSG00000182180	MRPS16	8	0.308777	2.12046e-20	3.58823e-16	0.367	0.082
ENSG00000150779	TIMM8B	8	0.308668	2.00489e-16	3.39268e-12	0.411	0.114
ENSG00000196976	LAGE3	8	0.308533	2.73497e-21	4.62812e-17	0.356	0.075
ENSG00000204370	SDHD	8	0.30827	3.19448e-17	5.4057e-13	0.444	0.125
ENSG00000163170	BOLA3	8	0.307707	1.58631e-15	2.68435e-11	0.367	0.099
ENSG00000179271	GADD45GIP1	8	0.307501	1.7688e-11	2.99316e-07	0.522	0.202
ENSG00000107281	NPDC1	8	0.307428	6.37058e-19	1.07803e-14	0.256	0.047
ENSG00000175756	AURKAIP1	8	0.306906	2.02525e-14	3.42712e-10	0.556	0.191
ENSG00000099956	SMARCB1	8	0.306644	3.62612e-28	6.13612e-24	0.311	0.048
ENSG00000147889	CDKN2A	8	0.306444	4.25277e-47	7.19655e-43	0.278	0.025
ENSG00000140983	RHOT2	8	0.30522	5.10402e-14	8.63703e-10	0.378	0.108
ENSG00000149196	C11orf73	8	0.304819	2.14495e-14	3.62969e-10	0.489	0.159
ENSG00000241837	ATP5O	8	0.304331	2.12645e-09	3.59838e-05	0.756	0.38
ENSG00000105701	FKBP8	8	0.304163	3.89037e-14	6.58329e-10	0.533	0.183
ENSG00000134248	LAMTOR5	8	0.304065	7.1412e-12	1.20843e-07	0.667	0.278
ENSG00000070010	UFD1L	8	0.303772	7.70529e-13	1.30389e-08	0.422	0.134
ENSG00000136490	LIMD2	8	0.303541	1.08134e-09	1.82985e-05	0.6	0.263
ENSG00000258289	CHURC1	8	0.303336	2.30307e-08	0.000389726	0.633	0.296
ENSG00000138182	KIF20B	8	0.303017	1.89055e-18	3.19919e-14	0.4	0.099
ENSG00000178927	C17orf62	8	0.302881	1.1694e-16	1.97886e-12	0.367	0.094
ENSG00000034152	MAP2K3	8	0.302545	9.34812e-16	1.58189e-11	0.433	0.127
ENSG00000105258	POLR2I	8	0.302282	8.70534e-18	1.47312e-13	0.444	0.121
ENSG00000134375	TIMM17A	8	0.302159	2.55036e-14	4.31573e-10	0.411	0.122
ENSG00000139579	NABP2	8	0.301978	2.86466e-44	4.84758e-40	0.278	0.026
ENSG00000177556	ATOX1	8	0.301612	3.10286e-16	5.25065e-12	0.478	0.142
ENSG00000187051	RPS19BP1	8	0.301198	4.2599e-18	7.20861e-14	0.567	0.172
ENSG00000111196	MAGOHB	8	0.300816	3.41929e-34	5.78613e-30	0.278	0.034
ENSG00000133226	SRRM1	8	0.300616	2.24754e-07	0.00380329	0.733	0.385
ENSG00000198692	EIF1AY	8	0.300422	2.29769e-11	3.88815e-07	0.511	0.194
ENSG00000188529	SRSF10	8	0.300073	2.18036e-09	3.6896e-05	0.6	0.279
ENSG00000137500	CCDC90B	8	0.30002	1.43358e-28	2.42591e-24	0.411	0.076
ENSG00000188229	TUBB4B	8	0.299545	1.55578e-07	0.00263269	0.689	0.355
ENSG00000171735	CAMTA1	8	0.29929	9.33218e-08	0.00157919	0.344	0.134
ENSG00000161677	JOSD2	8	0.299122	8.14544e-29	1.37837e-24	0.333	0.053
ENSG00000171490	RSL1D1	8	0.298839	5.27526e-08	0.000892679	0.556	0.25
ENSG00000156411	C14orf2	8	0.298685	9.19101e-08	0.0015553	0.822	0.487
ENSG00000102241	HTATSF1	8	0.298221	7.70328e-19	1.30355e-14	0.322	0.07
ENSG00000093010	COMT	8	0.297745	1.49016e-26	2.52165e-22	0.289	0.044
ENSG00000060762	MPC1	8	0.29771	2.83979e-13	4.80549e-09	0.356	0.102
ENSG00000120688	WBP4	8	0.297679	2.36409e-16	4.00052e-12	0.267	0.057
ENSG00000163166	IWS1	8	0.297635	1.3406e-16	2.26856e-12	0.356	0.089
ENSG00000145247	OCIAD2	8	0.297174	2.6038e-12	4.40615e-08	0.6	0.23
ENSG00000140368	PSTPIP1	8	0.297154	1.91196e-19	3.23541e-15	0.367	0.083
ENSG00000085224	ATRX	8	0.297016	1.80315e-08	0.000305129	0.478	0.2
ENSG00000124596	OARD1	8	0.296842	5.90789e-14	9.99733e-10	0.367	0.104
ENSG00000107262	BAG1	8	0.296377	5.71383e-17	9.66895e-13	0.456	0.129
ENSG00000167618	LAIR2	8	0.295884	4.1415e-09	7.00825e-05	0.344	0.124
ENSG00000131013	PPIL4	8	0.295859	3.7396e-10	6.32814e-06	0.3	0.094
ENSG00000239900	ADSL	8	0.294368	2.47411e-18	4.18669e-14	0.311	0.067
ENSG00000129351	ILF3	8	0.293693	1.46658e-11	2.48175e-07	0.433	0.151
ENSG00000130724	CHMP2A	8	0.293618	2.90775e-09	4.9205e-05	0.467	0.195
ENSG00000100836	PABPN1	8	0.293478	3.07848e-17	5.20941e-13	0.456	0.127
ENSG00000071626	DAZAP1	8	0.293388	1.18247e-12	2.00097e-08	0.267	0.069
ENSG00000174547	MRPL11	8	0.293015	3.96898e-21	6.71631e-17	0.411	0.096
ENSG00000173692	PSMD1	8	0.29291	2.83051e-17	4.78978e-13	0.256	0.051
ENSG00000254505	CHMP4A	8	0.292821	7.02078e-13	1.18806e-08	0.578	0.217
ENSG00000118640	VAMP8	8	0.292808	2.0658e-11	3.49574e-07	0.667	0.278
ENSG00000128524	ATP6V1F	8	0.292181	2.56828e-09	4.34605e-05	0.633	0.287
ENSG00000131236	CAP1	8	0.292041	3.75932e-11	6.36152e-07	0.578	0.24
ENSG00000120533	ENY2	8	0.291662	1.19778e-08	0.000202689	0.711	0.348
ENSG00000187608	ISG15	8	0.29137	2.77615e-09	4.6978e-05	0.789	0.384
ENSG00000108384	RAD51C	8	0.291102	1.79758e-28	3.04186e-24	0.356	0.06
ENSG00000166681	NGFRAP1	8	0.290744	1.99449e-06	0.0337508	0.311	0.132
ENSG00000101246	ARFRP1	8	0.290739	9.26942e-24	1.56857e-19	0.3	0.052
ENSG00000162585	FAAP20	8	0.290243	1.51481e-12	2.56337e-08	0.367	0.113
ENSG00000088930	XRN2	8	0.290213	9.96576e-11	1.68641e-06	0.544	0.208
ENSG00000110696	C11orf58	8	0.289817	3.39817e-09	5.75038e-05	0.756	0.355
ENSG00000104064	GABPB1	8	0.288966	5.69199e-10	9.63198e-06	0.656	0.295
ENSG00000183527	PSMG1	8	0.288956	1.22896e-24	2.07964e-20	0.267	0.041
ENSG00000019582	CD74	8	0.288499	4.981e-09	8.42884e-05	0.911	0.649
ENSG00000129255	MPDU1	8	0.28844	1.05035e-22	1.7774e-18	0.3	0.054
ENSG00000158864	NDUFS2	8	0.288419	4.4693e-19	7.56295e-15	0.389	0.094
ENSG00000205544	TMEM256	8	0.287749	3.33529e-14	5.64398e-10	0.556	0.189
ENSG00000204574	ABCF1	8	0.287608	2.54817e-14	4.31201e-10	0.478	0.152
ENSG00000167118	URM1	8	0.287432	1.91085e-29	3.23353e-25	0.389	0.068
ENSG00000143155	TIPRL	8	0.286823	4.58843e-18	7.76453e-14	0.433	0.113
ENSG00000100823	APEX1	8	0.28672	5.26133e-12	8.90322e-08	0.411	0.139
ENSG00000163882	POLR2H	8	0.286682	4.13071e-22	6.99e-18	0.378	0.081
ENSG00000137210	TMEM14B	8	0.286491	1.16329e-14	1.96852e-10	0.589	0.205
ENSG00000110619	CARS	8	0.286262	1.39631e-07	0.00236284	0.333	0.132
ENSG00000158710	TAGLN2	8	0.285711	2.08847e-06	0.0353411	0.656	0.361
ENSG00000204356	NELFE	8	0.285702	5.70304e-14	9.65069e-10	0.356	0.1
ENSG00000106635	BCL7B	8	0.285635	5.47861e-15	9.27091e-11	0.411	0.12
ENSG00000112695	COX7A2	8	0.285585	2.7534e-06	0.046593	0.867	0.672
ENSG00000128534	LSM8	8	0.285556	6.57957e-09	0.000111339	0.678	0.329
ENSG00000135624	CCT7	8	0.285332	2.09911e-13	3.55211e-09	0.456	0.151
ENSG00000173171	MTX1	8	0.285045	1.24322e-27	2.10378e-23	0.3	0.046
ENSG00000138430	OLA1	8	0.284936	3.07733e-21	5.20746e-17	0.422	0.099
ENSG00000198771	RCSD1	8	0.284802	1.16504e-12	1.97148e-08	0.344	0.1
ENSG00000137710	RDX	8	0.284697	9.87352e-11	1.6708e-06	0.311	0.097
ENSG00000105220	GPI	8	0.284539	7.99829e-07	0.0135347	0.3	0.118
ENSG00000183011	NAA38	8	0.284481	3.5849e-13	6.06637e-09	0.478	0.162
ENSG00000176953	NFATC2IP	8	0.283534	8.88213e-13	1.50303e-08	0.333	0.096
ENSG00000160818	GPATCH4	8	0.283484	3.56995e-21	6.04107e-17	0.267	0.047
ENSG00000163565	IFI16	8	0.282858	2.65309e-08	0.000448956	0.833	0.466
ENSG00000015285	WAS	8	0.282457	1.21356e-17	2.05359e-13	0.5	0.145
ENSG00000128309	MPST	8	0.282421	6.76128e-22	1.14414e-17	0.256	0.042
ENSG00000204272	LINC01420	8	0.282117	6.19854e-14	1.04892e-09	0.511	0.173
ENSG00000198355	PIM3	8	0.282015	9.39651e-07	0.0159008	0.544	0.267
ENSG00000168958	MFF	8	0.281735	5.90175e-15	9.98695e-11	0.378	0.104
ENSG00000258315	C17orf49	8	0.28173	3.68433e-20	6.23462e-16	0.344	0.074
ENSG00000166801	FAM111A	8	0.281692	5.29541e-14	8.9609e-10	0.256	0.059
ENSG00000109062	SLC9A3R1	8	0.281657	3.80276e-14	6.43503e-10	0.367	0.104
ENSG00000172336	POP7	8	0.281535	2.96533e-32	5.01793e-28	0.289	0.038
ENSG00000120697	ALG5	8	0.281204	2.42534e-13	4.10416e-09	0.278	0.07
ENSG00000116350	SRSF4	8	0.281041	7.27822e-12	1.23162e-07	0.456	0.163
ENSG00000137106	GRHPR	8	0.280709	5.15926e-23	8.7305e-19	0.367	0.074
ENSG00000198015	MRPL42	8	0.280198	3.03374e-12	5.13369e-08	0.367	0.112
ENSG00000133193	FAM104A	8	0.279974	1.1788e-22	1.99477e-18	0.333	0.064
ENSG00000166562	SEC11C	8	0.279844	5.90397e-14	9.9907e-10	0.489	0.16
ENSG00000075785	RAB7A	8	0.279573	1.93214e-12	3.26956e-08	0.578	0.219
ENSG00000147010	SH3KBP1	8	0.279229	6.11049e-15	1.03402e-10	0.533	0.176
ENSG00000136238	RAC1	8	0.279133	2.20018e-09	3.72315e-05	0.7	0.325
ENSG00000166037	CEP57	8	0.278755	3.19707e-14	5.41008e-10	0.4	0.117
ENSG00000163655	GMPS	8	0.278187	1.2809e-38	2.16753e-34	0.333	0.042
ENSG00000168421	RHOH	8	0.278076	1.23636e-06	0.0209216	0.767	0.466
ENSG00000129128	SPCS3	8	0.276778	1.65143e-10	2.79454e-06	0.489	0.185
ENSG00000070190	DAPP1	8	0.276727	3.07002e-10	5.19508e-06	0.311	0.1
ENSG00000146963	LUC7L2	8	0.276246	1.8939e-13	3.20486e-09	0.4	0.122
ENSG00000141741	MIEN1	8	0.275706	1.19981e-11	2.03032e-07	0.5	0.176
ENSG00000145216	FIP1L1	8	0.275352	1.85506e-17	3.13913e-13	0.367	0.09
ENSG00000143106	PSMA5	8	0.275211	3.24674e-15	5.49414e-11	0.556	0.184
ENSG00000071282	LMCD1	8	0.274992	4.90325e-38	8.29728e-34	0.278	0.03
ENSG00000127838	PNKD	8	0.274512	4.61344e-18	7.80687e-14	0.356	0.084
ENSG00000239713	APOBEC3G	8	0.274483	3.43244e-17	5.80838e-13	0.422	0.112
ENSG00000171222	SCAND1	8	0.274172	4.47107e-08	0.000756594	0.833	0.455
ENSG00000080503	SMARCA2	8	0.27411	7.05048e-12	1.19308e-07	0.311	0.09
ENSG00000104856	RELB	8	0.273961	6.4605e-12	1.09325e-07	0.422	0.141
ENSG00000167196	FBXO22	8	0.273922	1.96894e-35	3.33184e-31	0.267	0.03
ENSG00000163463	KRTCAP2	8	0.273833	1.83983e-09	3.11337e-05	0.6	0.258
ENSG00000117054	ACADM	8	0.273647	4.0602e-25	6.87068e-21	0.256	0.037
ENSG00000137076	TLN1	8	0.273363	2.37495e-07	0.00401889	0.311	0.12
ENSG00000087365	SF3B2	8	0.271747	4.36536e-13	7.38706e-09	0.667	0.262
ENSG00000125818	PSMF1	8	0.271513	9.04011e-15	1.52977e-10	0.4	0.115
ENSG00000118418	HMGN3	8	0.271468	5.54409e-12	9.3817e-08	0.467	0.167
ENSG00000175324	LSM1	8	0.271419	1.89153e-16	3.20085e-12	0.433	0.122
ENSG00000100348	TXN2	8	0.271175	3.62355e-13	6.13177e-09	0.411	0.129
ENSG00000148362	C9orf142	8	0.271139	1.81872e-12	3.07764e-08	0.644	0.254
ENSG00000132432	SEC61G	8	0.270998	1.34609e-06	0.0227785	0.711	0.414
ENSG00000215021	PHB2	8	0.270846	8.25085e-18	1.39621e-13	0.511	0.148
ENSG00000183684	ALYREF	8	0.270761	5.09018e-32	8.6136e-28	0.278	0.036
ENSG00000205531	NAP1L4	8	0.270733	1.09529e-10	1.85346e-06	0.7	0.321
ENSG00000110711	AIP	8	0.270575	1.73903e-12	2.94278e-08	0.456	0.156
ENSG00000138758	2020-09-11	8	0.269851	8.46962e-20	1.43323e-15	0.256	0.046
ENSG00000134049	IER3IP1	8	0.269834	1.99706e-13	3.37943e-09	0.378	0.112
ENSG00000175203	DCTN2	8	0.269674	2.31902e-19	3.92424e-15	0.367	0.084
ENSG00000129534	MIS18BP1	8	0.269373	6.77015e-11	1.14565e-06	0.278	0.08
ENSG00000010030	ETV7	8	0.268456	3.72347e-11	6.30086e-07	0.256	0.069
ENSG00000155463	OXA1L	8	0.268441	5.18285e-11	8.77041e-07	0.478	0.177
ENSG00000117691	NENF	8	0.268313	6.93822e-15	1.17409e-10	0.456	0.138
ENSG00000047410	TPR	8	0.268148	2.58883e-10	4.38082e-06	0.644	0.279
ENSG00000165280	VCP	8	0.267885	1.5367e-08	0.00026004	0.422	0.174
ENSG00000116221	MRPL37	8	0.267872	6.71879e-36	1.13695e-31	0.3	0.037
ENSG00000116586	LAMTOR2	8	0.267553	1.52482e-17	2.58029e-13	0.411	0.107
ENSG00000055163	CYFIP2	8	0.267456	5.44005e-07	0.00920565	0.333	0.137
ENSG00000126432	PRDX5	8	0.267423	1.55706e-09	2.63485e-05	0.544	0.234
ENSG00000070761	CFAP20	8	0.267418	2.82628e-11	4.78263e-07	0.433	0.153
ENSG00000103522	IL21R	8	0.267165	8.95634e-10	1.51559e-05	0.289	0.091
ENSG00000170430	MGMT	8	0.267016	1.5078e-08	0.00025515	0.333	0.12
ENSG00000186298	PPP1CC	8	0.266999	2.31336e-11	3.91467e-07	0.533	0.205
ENSG00000163938	GNL3	8	0.26661	1.4312e-07	0.00242188	0.289	0.104
ENSG00000102974	CTCF	8	0.266588	1.688e-17	2.85643e-13	0.267	0.053
ENSG00000144867	SRPRB	8	0.266354	3.712e-13	6.28145e-09	0.256	0.061
ENSG00000134809	TIMM10	8	0.266218	4.53315e-14	7.671e-10	0.322	0.086
ENSG00000105819	PMPCB	8	0.265958	1.18196e-11	2.00011e-07	0.433	0.147
ENSG00000176209	SMIM19	8	0.265901	1.07118e-19	1.81265e-15	0.378	0.087
ENSG00000069974	RAB27A	8	0.265757	1.11637e-11	1.88912e-07	0.556	0.21
ENSG00000136827	TOR1A	8	0.265576	4.52759e-22	7.6616e-18	0.278	0.048
ENSG00000242372	EIF6	8	0.265019	2.97357e-16	5.03187e-12	0.544	0.172
ENSG00000146112	PPP1R18	8	0.264932	5.33717e-19	9.03156e-15	0.433	0.11
ENSG00000132323	ILKAP	8	0.264592	1.12861e-14	1.90984e-10	0.256	0.057
ENSG00000151465	CDC123	8	0.264574	1.43026e-18	2.42028e-14	0.289	0.059
ENSG00000100417	PMM1	8	0.264501	7.98295e-37	1.35087e-32	0.378	0.054
ENSG00000174695	TMEM167A	8	0.264466	5.13244e-12	8.68511e-08	0.578	0.22
ENSG00000074201	CLNS1A	8	0.264412	1.45872e-11	2.46844e-07	0.489	0.181
ENSG00000136718	IMP4	8	0.264319	1.9996e-20	3.38372e-16	0.344	0.072
ENSG00000167315	ACAA2	8	0.264283	7.82588e-29	1.3243e-24	0.333	0.053
ENSG00000196924	FLNA	8	0.263956	7.50329e-08	0.00126971	0.367	0.142
ENSG00000139233	LLPH	8	0.263867	1.52205e-13	2.57562e-09	0.4	0.122
ENSG00000243449	C4orf48	8	0.263627	3.36946e-10	5.7018e-06	0.478	0.185
ENSG00000134107	BHLHE40	8	0.263595	5.3108e-08	0.000898694	0.389	0.158
ENSG00000133313	CNDP2	8	0.263565	4.13371e-08	0.000699507	0.289	0.102
ENSG00000213523	SRA1	8	0.263481	9.36853e-13	1.58534e-08	0.456	0.153
ENSG00000131871	VIMP	8	0.263479	1.14453e-10	1.93678e-06	0.433	0.157
ENSG00000134779	TPGS2	8	0.263065	2.24594e-27	3.80058e-23	0.356	0.061
ENSG00000132182	NUP210	8	0.26278	3.39209e-15	5.7401e-11	0.256	0.056
ENSG00000180992	MRPL14	8	0.262392	4.03806e-15	6.8332e-11	0.311	0.077
ENSG00000111581	NUP107	8	0.262127	3.9064e-16	6.61042e-12	0.278	0.061
ENSG00000169139	UBE2V2	8	0.261453	2.22675e-20	3.7681e-16	0.289	0.055
ENSG00000197223	C1D	8	0.261381	8.12716e-11	1.37528e-06	0.378	0.127
ENSG00000102471	NDFIP2	8	0.260935	4.21609e-15	7.13446e-11	0.256	0.056
ENSG00000196591	HDAC2	8	0.260866	3.80931e-18	6.44612e-14	0.278	0.056
ENSG00000163964	PIGX	8	0.260628	3.78214e-36	6.40014e-32	0.344	0.046
ENSG00000172775	FAM192A	8	0.260617	5.38019e-31	9.10435e-27	0.344	0.053
ENSG00000141456	PELP1	8	0.259907	7.04421e-21	1.19202e-16	0.256	0.043
ENSG00000118705	RPN2	8	0.259865	3.14492e-12	5.32184e-08	0.489	0.169
ENSG00000166595	FAM96B	8	0.259834	3.40115e-09	5.75543e-05	0.678	0.321
ENSG00000198356	ASNA1	8	0.259509	2.23234e-14	3.77757e-10	0.3	0.075
ENSG00000102030	NAA10	8	0.259425	2.06443e-18	3.49343e-14	0.422	0.108
ENSG00000163714	U2SURP	8	0.259399	9.74679e-08	0.00164935	0.356	0.143
ENSG00000137815	RTF1	8	0.25937	5.23806e-10	8.86385e-06	0.678	0.295
ENSG00000141560	FN3KRP	8	0.259361	3.7495e-39	6.3449e-35	0.267	0.027
ENSG00000169976	SF3B5	8	0.259305	1.62925e-08	0.000275701	0.756	0.403
ENSG00000116171	SCP2	8	0.259215	1.95906e-12	3.31512e-08	0.489	0.172
ENSG00000136770	DNAJC1	8	0.259046	7.45772e-14	1.26199e-09	0.489	0.158
ENSG00000102738	MRPS31	8	0.25885	2.14775e-19	3.63443e-15	0.367	0.083
ENSG00000215712	TMEM242	8	0.258688	1.23741e-22	2.09394e-18	0.322	0.06
ENSG00000139921	TMX1	8	0.258621	9.19762e-15	1.55642e-10	0.356	0.096
ENSG00000164022	AIMP1	8	0.258376	2.56164e-13	4.33481e-09	0.511	0.175
ENSG00000154781	CCDC174	8	0.257899	1.1092e-13	1.877e-09	0.367	0.106
ENSG00000055070	SZRD1	8	0.257858	7.93181e-13	1.34222e-08	0.289	0.076
ENSG00000232119	MCTS1	8	0.257376	4.96778e-23	8.40648e-19	0.444	0.1
ENSG00000147065	MSN	8	0.257233	1.19325e-10	2.01922e-06	0.656	0.273
ENSG00000028137	TNFRSF1B	8	0.256789	1.05305e-06	0.0178198	0.456	0.215
ENSG00000159202	UBE2Z	8	0.256663	1.44325e-13	2.44228e-09	0.267	0.064
ENSG00000092094	OSGEP	8	0.25644	2.47716e-20	4.19186e-16	0.333	0.069
ENSG00000168291	PDHB	8	0.256406	6.31539e-15	1.06869e-10	0.367	0.098
ENSG00000103495	MAZ	8	0.25638	2.95218e-15	4.99567e-11	0.267	0.059
ENSG00000130340	SNX9	8	0.256355	3.56684e-09	6.03581e-05	0.578	0.251
ENSG00000109180	OCIAD1	8	0.256306	9.30628e-15	1.57481e-10	0.5	0.16
ENSG00000174891	RSRC1	8	0.256058	3.52806e-20	5.97018e-16	0.378	0.085
ENSG00000055208	TAB2	8	0.256026	1.74655e-15	2.95552e-11	0.256	0.054
ENSG00000137038	TMEM261	8	0.255684	8.71291e-16	1.4744e-11	0.378	0.101
ENSG00000142546	NOSIP	8	0.255579	2.67968e-09	4.53456e-05	0.444	0.17
ENSG00000013306	SLC25A39	8	0.255367	6.56308e-18	1.1106e-13	0.333	0.076
ENSG00000111142	METAP2	8	0.255016	3.03574e-10	5.13707e-06	0.511	0.206
ENSG00000023318	ERP44	8	0.254787	3.69475e-09	6.25226e-05	0.378	0.14
ENSG00000102172	SMS	8	0.254738	4.95873e-14	8.39116e-10	0.489	0.158
ENSG00000134056	MRPS36	8	0.254574	3.32037e-15	5.61874e-11	0.456	0.137
ENSG00000022277	RTFDC1	8	0.254532	1.05038e-11	1.77745e-07	0.378	0.121
ENSG00000100764	PSMC1	8	0.254487	8.4256e-21	1.42578e-16	0.4	0.091
ENSG00000116478	HDAC1	8	0.254041	5.4983e-20	9.30423e-16	0.322	0.066
ENSG00000144674	GOLGA4	8	0.253993	2.03767e-08	0.000344814	0.344	0.129
ENSG00000069020	MAST4	8	0.253798	7.64941e-11	1.29443e-06	0.378	0.127
ENSG00000175166	PSMD2	8	0.253217	2.27647e-10	3.85224e-06	0.289	0.086
ENSG00000085117	CD82	8	0.252668	6.17145e-15	1.04433e-10	0.289	0.069
ENSG00000125356	NDUFA1	8	0.252658	1.2378e-06	0.020946	0.778	0.471
ENSG00000137547	MRPL15	8	0.252552	4.93689e-38	8.35421e-34	0.267	0.028
ENSG00000130726	TRIM28	8	0.252501	1.07475e-13	1.8187e-09	0.267	0.064
ENSG00000068745	IP6K2	8	0.252491	2.55678e-09	4.32658e-05	0.289	0.092
ENSG00000125354	2020-09-06	8	0.25237	5.06638e-09	8.57333e-05	0.633	0.281
ENSG00000135378	PRRG4	8	0.252282	1.35429e-18	2.29172e-14	0.256	0.047
ENSG00000108561	C1QBP	8	0.25192	8.27408e-07	0.0140014	0.378	0.169
ENSG00000117713	ARID1A	8	0.251483	1.13871e-23	1.92693e-19	0.311	0.055
ENSG00000138185	ENTPD1	8	0.251345	1.0265e-13	1.73704e-09	0.6	0.218
ENSG00000136108	CKAP2	8	0.251097	3.84266e-19	6.50256e-15	0.3	0.061
ENSG00000111445	RFC5	8	0.251074	1.71146e-85	2.89613e-81	0.267	0.012
ENSG00000177989	ODF3B	8	0.250745	8.43556e-08	0.00142747	0.278	0.097
ENSG00000136518	ACTL6A	8	0.250721	7.20087e-31	1.21853e-26	0.256	0.031
ENSG00000114353	GNAI2	8	0.250694	2.70347e-09	4.57481e-05	0.544	0.235
ENSG00000134046	MBD2	8	0.250567	3.82906e-14	6.47954e-10	0.289	0.071
ENSG00000131475	VPS25	8	0.250311	1.54661e-22	2.61718e-18	0.333	0.064
ENSG00000125458	NT5C	8	0.250282	3.80586e-20	6.44028e-16	0.422	0.101
ENSG00000090686	USP48	8	0.250257	5.22135e-12	8.83556e-08	0.322	0.093
ENSG00000066044	ELAVL1	8	0.25024	1.15169e-19	1.94889e-15	0.411	0.098

## Sheet: Cluster_9_diff_significant
Gene	Gene_name	cluster	avg_logFC	p_val	p_val_adj	pct.1	pct.2
ENSG00000104368	PLAT	9	3.73286	2.52271e-172	4.26892e-168	0.65	0.009
ENSG00000159167	STC1	9	3.62832	0	0	0.65	0.004
ENSG00000169908	TM4SF1	9	3.61297	1.65511e-304	2.80077e-300	0.8	0.007
ENSG00000187193	MT1X	9	3.36725	3.52733e-15	5.96895e-11	0.95	0.354
ENSG00000139329	LUM	9	3.32244	1.93536e-265	3.27501e-261	0.5	0.003
ENSG00000213088	ACKR1	9	3.28635	2.36861e-131	4.00816e-127	0.3	0.002
ENSG00000205362	MT1A	9	3.08935	1.01636e-148	1.71989e-144	0.7	0.013
ENSG00000152583	SPARCL1	9	2.8688	0	0	0.85	0.001
ENSG00000102265	TIMP1	9	2.83801	2.58086e-17	4.36733e-13	0.9	0.223
ENSG00000205364	MT1M	9	2.72571	4.71867e-160	7.98493e-156	0.65	0.01
ENSG00000187479	C11orf96	9	2.72514	1.44217e-169	2.44045e-165	0.75	0.013
ENSG00000163453	IGFBP7	9	2.58876	2.42343e-307	4.10092e-303	0.8	0.007
ENSG00000166741	NNMT	9	2.5751	0	0	0.8	0.001
ENSG00000197766	CFD	9	2.55366	9.91941e-13	1.67856e-08	0.3	0.03
ENSG00000125148	MT2A	9	2.51583	9.62526e-12	1.62879e-07	1	0.714
ENSG00000158859	ADAMTS4	9	2.39848	0	0	0.85	0.004
ENSG00000149591	TAGLN	9	2.37795	3.00285e-192	5.08142e-188	0.5	0.005
ENSG00000142871	CYR61	9	2.34897	0	0	0.75	0.004
ENSG00000136244	IL6	9	2.31157	6.3923e-110	1.0817e-105	0.65	0.015
ENSG00000134531	EMP1	9	2.28056	2.85376e-69	4.82913e-65	0.7	0.03
ENSG00000077942	FBLN1	9	2.23949	1.18925e-168	2.01244e-164	0.3	0.002
ENSG00000142089	IFITM3	9	2.208	1.2247e-27	2.07244e-23	0.8	0.102
ENSG00000107438	PDLIM1	9	2.19897	5.23227e-101	8.85405e-97	0.5	0.01
ENSG00000011465	DCN	9	2.19103	1.58367e-261	2.67989e-257	0.4	0.002
ENSG00000108691	CCL2	9	2.17189	7.69475e-126	1.3021e-121	0.45	0.006
ENSG00000164056	SPRY1	9	2.16087	3.18212e-07	0.00538478	0.5	0.142
ENSG00000221869	CEBPD	9	2.09742	1.05422e-27	1.78395e-23	0.75	0.088
ENSG00000175899	A2M	9	2.09725	0	0	0.8	0.007
ENSG00000165949	IFI27	9	2.09618	6.00585e-43	1.01631e-38	0.35	0.012
ENSG00000111341	MGP	9	2.01552	8.02878e-62	1.35863e-57	0.3	0.006
ENSG00000157557	ETS2	9	2.00313	4.322e-31	7.31369e-27	0.75	0.079
ENSG00000117318	ID3	9	1.97887	6.3898e-12	1.08128e-07	0.6	0.127
ENSG00000154734	ADAMTS1	9	1.96797	0	0	0.65	0.001
ENSG00000117519	CNN3	9	1.96074	0	0	0.75	0.006
ENSG00000148671	ADIRF	9	1.95472	1.00834e-143	1.70632e-139	0.5	0.006
ENSG00000114315	HES1	9	1.94056	1.2838e-29	2.17244e-25	0.5	0.035
ENSG00000004799	PDK4	9	1.9318	2.79808e-182	4.73491e-178	0.55	0.006
ENSG00000115963	RND3	9	1.9281	0	0	0.55	0.002
ENSG00000168542	COL3A1	9	1.91559	0	0	0.4	0.001
ENSG00000109846	CRYAB	9	1.89513	7.16686e-59	1.21278e-54	0.3	0.006
ENSG00000073756	PTGS2	9	1.89168	3.96342e-11	6.7069e-07	0.35	0.046
ENSG00000131016	AKAP12	9	1.84245	2.55356e-68	4.32113e-64	0.5	0.015
ENSG00000169715	MT1E	9	1.76868	7.27827e-11	1.23163e-06	0.6	0.134
ENSG00000102804	TSC22D1	9	1.7357	1.18737e-19	2.00926e-15	0.65	0.092
ENSG00000120885	CLU	9	1.72361	3.75448e-31	6.35333e-27	0.4	0.021
ENSG00000113140	SPARC	9	1.71932	0	0	0.6	0.001
ENSG00000166482	MFAP4	9	1.70506	2.67163e-267	4.52093e-263	0.35	0.001
ENSG00000240583	AQP1	9	1.7031	0	0	0.3	0
ENSG00000103196	CRISPLD2	9	1.6993	1.00446e-111	1.69975e-107	0.5	0.009
ENSG00000152661	GJA1	9	1.69388	0	0	0.6	0.001
ENSG00000141753	IGFBP4	9	1.65686	1.8994e-59	3.21416e-55	0.6	0.025
ENSG00000122786	CALD1	9	1.65118	0	0	0.65	0.002
ENSG00000100234	TIMP3	9	1.63577	0	0	0.6	0.001
ENSG00000087245	MMP2	9	1.61381	0	0	0.3	0.001
ENSG00000135404	CD63	9	1.60141	4.79851e-13	8.12003e-09	0.8	0.215
ENSG00000120738	EGR1	9	1.59654	3.09674e-13	5.2403e-09	0.7	0.156
ENSG00000137331	IER3	9	1.58674	2.06872e-11	3.50069e-07	0.65	0.14
ENSG00000134853	PDGFRA	9	1.56966	0	0	0.3	0
ENSG00000148926	ADM	9	1.54949	1.04575e-26	1.76962e-22	0.5	0.037
ENSG00000148180	GSN	9	1.52504	3.95637e-62	6.69496e-58	0.55	0.02
ENSG00000112096	SOD2	9	1.49807	4.19825e-07	0.00710429	0.9	0.519
ENSG00000060138	YBX3	9	1.44302	3.64664e-14	6.17085e-10	0.8	0.198
ENSG00000176907	C8orf4	9	1.43519	4.74928e-297	8.03674e-293	0.5	0.003
ENSG00000198467	TPM2	9	1.43441	7.9405e-129	1.34369e-124	0.5	0.007
ENSG00000127920	GNG11	9	1.42883	0	0	0.45	0.001
ENSG00000010278	CD9	9	1.42166	4.51367e-52	7.63803e-48	0.6	0.028
ENSG00000142173	COL6A2	9	1.42075	6.08905e-54	1.03039e-49	0.35	0.009
ENSG00000163638	ADAMTS9	9	1.40421	0	0	0.45	0
ENSG00000085063	CD59	9	1.39905	3.08478e-08	0.000522006	0.55	0.148
ENSG00000013588	GPRC5A	9	1.39202	1.85189e-50	3.13376e-46	0.35	0.01
ENSG00000132507	EIF5A	9	1.38594	5.75783e-08	0.000974341	0.7	0.238
ENSG00000149131	SERPING1	9	1.36477	7.06875e-142	1.19617e-137	0.45	0.005
ENSG00000159403	C1R	9	1.34191	1.82072e-196	3.08102e-192	0.3	0.001
ENSG00000198959	TGM2	9	1.34129	2.13478e-150	3.61247e-146	0.35	0.003
ENSG00000109099	PMP22	9	1.33897	3.92776e-42	6.64656e-38	0.45	0.02
ENSG00000090006	LTBP4	9	1.33177	1.69414e-27	2.86682e-23	0.45	0.03
ENSG00000081041	CXCL2	9	1.33115	7.96621e-08	0.00134804	0.4	0.08
ENSG00000170345	FOS	9	1.32438	5.50813e-07	0.00932086	1	0.762
ENSG00000184113	CLDN5	9	1.30027	2.35014e-137	3.9769e-133	0.35	0.003
ENSG00000115594	IL1R1	9	1.29608	4.82183e-17	8.1595e-13	0.45	0.048
ENSG00000117525	F3	9	1.28078	4.13127e-84	6.99094e-80	0.35	0.006
ENSG00000068366	ACSL4	9	1.27398	3.65817e-15	6.19036e-11	0.4	0.043
ENSG00000142192	APP	9	1.23778	1.81875e-34	3.07769e-30	0.7	0.058
ENSG00000130300	PLVAP	9	1.22734	1.581e-294	2.67537e-290	0.3	0.001
ENSG00000116016	EPAS1	9	1.2212	1.01168e-30	1.71197e-26	0.5	0.034
ENSG00000108342	CSF3	9	1.22085	7.52479e-190	1.27335e-185	0.4	0.003
ENSG00000133110	POSTN	9	1.2157	0	0	0.3	0
ENSG00000167460	TPM4	9	1.20748	9.34206e-10	1.58086e-05	0.7	0.183
ENSG00000125868	DSTN	9	1.19261	8.70983e-10	1.47388e-05	0.65	0.171
ENSG00000162618	ADGRL4	9	1.17823	0	0	0.35	0
ENSG00000135047	CTSL	9	1.17721	3.47258e-12	5.87629e-08	0.45	0.067
ENSG00000068001	HYAL2	9	1.17497	7.77344e-91	1.31542e-86	0.3	0.004
ENSG00000177469	PTRF	9	1.16583	5.10852e-256	8.64464e-252	0.45	0.002
ENSG00000118523	CTGF	9	1.16457	0	0	0.3	0
ENSG00000161960	EIF4A1	9	1.12585	2.22531e-10	3.76567e-06	0.85	0.332
ENSG00000198832	SELM	9	1.12063	5.8982e-13	9.98093e-09	0.7	0.152
ENSG00000162407	PLPP3	9	1.09756	0	0	0.55	0.001
ENSG00000109472	CPE	9	1.09572	1.19614e-38	2.02411e-34	0.35	0.013
ENSG00000167601	AXL	9	1.09373	6.15608e-53	1.04173e-48	0.4	0.012
ENSG00000130202	PVRL2	9	1.06425	6.8797e-20	1.16418e-15	0.3	0.019
ENSG00000164111	ANXA5	9	1.06422	5.76253e-08	0.000975135	0.75	0.238
ENSG00000198805	PNP	9	1.06406	6.19103e-08	0.00104765	0.45	0.102
ENSG00000101439	CST3	9	1.05846	1.33625e-21	2.2612e-17	0.7	0.085
ENSG00000128342	LIF	9	1.05275	4.94875e-28	8.37427e-24	0.3	0.013
ENSG00000071282	LMCD1	9	1.05106	1.00191e-38	1.69544e-34	0.55	0.032
ENSG00000148175	STOM	9	1.0494	1.98925e-10	3.36621e-06	0.8	0.258
ENSG00000003436	TFPI	9	1.02096	5.87135e-179	9.93549e-175	0.55	0.006
ENSG00000115310	RTN4	9	1.00942	2.65255e-06	0.0448865	0.75	0.314
ENSG00000142156	COL6A1	9	1.00901	1.28892e-159	2.18111e-155	0.35	0.003
ENSG00000101335	MYL9	9	1.00384	1.69715e-165	2.87191e-161	0.35	0.002
ENSG00000104635	SLC39A14	9	1.00178	1.85775e-117	3.14368e-113	0.45	0.006
ENSG00000008282	SYPL1	9	0.995451	1.42899e-10	2.41813e-06	0.6	0.128
ENSG00000196628	TCF4	9	0.99101	2.02554e-33	3.42763e-29	0.45	0.025
ENSG00000091986	CCDC80	9	0.987515	1.42203e-235	2.40636e-231	0.3	0.001
ENSG00000168734	PKIG	9	0.986619	1.23188e-152	2.08459e-148	0.45	0.005
ENSG00000276409	CCL14	9	0.981943	0	0	0.3	0
ENSG00000185222	WBP5	9	0.965049	6.35695e-27	1.07572e-22	0.6	0.053
ENSG00000049323	LTBP1	9	0.95379	0	0	0.3	0
ENSG00000164035	EMCN	9	0.945484	0	0	0.35	0
ENSG00000213625	LEPROT	9	0.942027	6.62592e-13	1.12124e-08	0.5	0.073
ENSG00000165732	DDX21	9	0.934262	1.49482e-06	0.0252954	0.9	0.526
ENSG00000168309	FAM107A	9	0.924566	0	0	0.3	0
ENSG00000067113	PLPP1	9	0.922292	3.97068e-13	6.71919e-09	0.3	0.029
ENSG00000249751	ECSCR.1	9	0.915114	1.53157e-126	2.59173e-122	0.3	0.002
ENSG00000132510	KDM6B	9	0.905378	1.00328e-06	0.0169774	0.6	0.177
ENSG00000148154	UGCG	9	0.904312	7.70458e-07	0.0130377	0.6	0.184
ENSG00000077782	FGFR1	9	0.903025	4.79417e-10	8.1127e-06	0.35	0.048
ENSG00000100644	HIF1A	9	0.896071	4.12688e-10	6.98351e-06	0.8	0.235
ENSG00000067182	TNFRSF1A	9	0.891053	2.64471e-22	4.47539e-18	0.45	0.037
ENSG00000165507	C10orf10	9	0.886452	8.19322e-54	1.38646e-49	0.3	0.007
ENSG00000136826	KLF4	9	0.885959	1.40999e-14	2.38599e-10	0.4	0.043
ENSG00000187498	COL4A1	9	0.884927	0	0	0.45	0
ENSG00000105835	NAMPT	9	0.88313	2.67582e-07	0.00452802	0.9	0.514
ENSG00000084234	APLP2	9	0.876145	3.4847e-08	0.000589681	0.6	0.154
ENSG00000182809	CRIP2	9	0.868258	1.32033e-36	2.23427e-32	0.4	0.018
ENSG00000108679	LGALS3BP	9	0.860697	2.59286e-11	4.38763e-07	0.3	0.032
ENSG00000169504	CLIC4	9	0.852689	6.58413e-71	1.11417e-66	0.45	0.011
ENSG00000035862	TIMP2	9	0.842061	4.315e-49	7.30184e-45	0.4	0.013
ENSG00000184840	TMED9	9	0.833663	5.05848e-07	0.00855996	0.6	0.166
ENSG00000104870	FCGRT	9	0.830061	5.28142e-17	8.93723e-13	0.5	0.057
ENSG00000187244	BCAM	9	0.829277	1.581e-294	2.67537e-290	0.3	0.001
ENSG00000170515	PA2G4	9	0.828348	1.67374e-06	0.0283231	0.6	0.184
ENSG00000049449	RCN1	9	0.823758	1.50043e-35	2.53902e-31	0.35	0.014
ENSG00000105974	CAV1	9	0.819479	4.90386e-51	8.2983e-47	0.35	0.01
ENSG00000076706	MCAM	9	0.812543	3.44872e-09	5.83593e-05	0.3	0.04
ENSG00000147862	NFIB	9	0.806978	0	0	0.4	0.001
ENSG00000189171	S100A13	9	0.805397	1.48024e-44	2.50486e-40	0.35	0.011
ENSG00000159200	RCAN1	9	0.804676	3.12907e-102	5.29501e-98	0.45	0.008
ENSG00000267107	PCAT19	9	0.799907	0	0	0.3	0.001
ENSG00000118689	FOXO3	9	0.798186	6.51377e-08	0.00110226	0.4	0.078
ENSG00000168398	BDKRB2	9	0.792474	0	0	0.35	0
ENSG00000183963	SMTN	9	0.78675	1.12479e-57	1.90337e-53	0.3	0.006
ENSG00000185215	TNFAIP2	9	0.783034	8.61077e-15	1.45711e-10	0.3	0.025
ENSG00000239672	NME1	9	0.779326	1.55795e-11	2.63637e-07	0.4	0.054
ENSG00000176014	TUBB6	9	0.769158	3.05022e-64	5.16158e-60	0.4	0.01
ENSG00000018408	WWTR1	9	0.762655	2.52303e-71	4.26947e-67	0.35	0.007
ENSG00000150687	PRSS23	9	0.758058	2.18362e-45	3.69512e-41	0.35	0.011
ENSG00000159335	PTMS	9	0.753692	1.37922e-12	2.33391e-08	0.5	0.077
ENSG00000125844	RRBP1	9	0.753309	1.53439e-07	0.00259649	0.5	0.114
ENSG00000173334	TRIB1	9	0.745274	2.31137e-07	0.0039113	0.5	0.122
ENSG00000072110	ACTN1	9	0.738956	1.20595e-26	2.04071e-22	0.45	0.031
ENSG00000211445	GPX3	9	0.737891	2.15661e-50	3.64941e-46	0.3	0.007
ENSG00000183722	LHFP	9	0.727206	2.25452e-39	3.8151e-35	0.3	0.009
ENSG00000188643	S100A16	9	0.722616	1.33502e-130	2.25912e-126	0.3	0.002
ENSG00000163110	PDLIM5	9	0.714743	9.86064e-13	1.66862e-08	0.45	0.064
ENSG00000112715	VEGFA	9	0.712521	3.23872e-10	5.48057e-06	0.35	0.048
ENSG00000172602	RND1	9	0.703647	4.35421e-10	7.36819e-06	0.4	0.061
ENSG00000006327	TNFRSF12A	9	0.702643	9.51182e-13	1.60959e-08	0.35	0.039
ENSG00000171453	POLR1C	9	0.688671	1.5609e-14	2.64135e-10	0.3	0.026
ENSG00000053372	MRTO4	9	0.682834	4.79807e-19	8.11929e-15	0.35	0.026
ENSG00000140416	TPM1	9	0.682528	4.47534e-23	7.57318e-19	0.3	0.016
ENSG00000064393	HIPK2	9	0.678492	1.91989e-10	3.24884e-06	0.35	0.046
ENSG00000162695	SLC30A7	9	0.678029	2.42436e-06	0.041025	0.35	0.071
ENSG00000110651	CD81	9	0.663921	8.67443e-08	0.00146789	0.4	0.077
ENSG00000151789	ZNF385D	9	0.645565	6.50787e-93	1.10126e-88	0.3	0.004
ENSG00000125968	ID1	9	0.642654	9.15049e-13	1.54845e-08	0.4	0.05
ENSG00000261371	PECAM1	9	0.639308	7.21712e-20	1.22128e-15	0.3	0.019
ENSG00000168938	PPIC	9	0.637381	2.18176e-252	3.69197e-248	0.3	0.001
ENSG00000170989	S1PR1	9	0.635923	5.22064e-10	8.83437e-06	0.4	0.062
ENSG00000143545	RAB13	9	0.627619	4.11882e-58	6.96987e-54	0.4	0.011
ENSG00000172037	LAMB2	9	0.624608	2.24346e-294	3.79638e-290	0.3	0.001
ENSG00000145623	OSMR	9	0.619249	0	0	0.4	0
ENSG00000175471	MCTP1	9	0.618579	1.99361e-52	3.37358e-48	0.35	0.009
ENSG00000067533	RRP15	9	0.6151	6.7246e-13	1.13794e-08	0.4	0.047
ENSG00000137962	ARHGAP29	9	0.610128	0	0	0.3	0
ENSG00000163938	GNL3	9	0.607583	1.00021e-06	0.0169255	0.45	0.105
ENSG00000134871	COL4A2	9	0.600695	0	0	0.3	0
ENSG00000128791	TWSG1	9	0.600088	1.59627e-21	2.70121e-17	0.3	0.017
ENSG00000123131	PRDX4	9	0.589436	1.63874e-07	0.00277308	0.3	0.047
ENSG00000180957	PITPNB	9	0.582902	4.16626e-08	0.000705014	0.4	0.071
ENSG00000175582	RAB6A	9	0.57939	5.64224e-07	0.00954779	0.5	0.121
ENSG00000158747	NBL1	9	0.57611	7.53504e-10	1.27508e-05	0.3	0.037
ENSG00000149084	HSD17B12	9	0.569876	5.93516e-12	1.00435e-07	0.35	0.04
ENSG00000127947	PTPN12	9	0.567081	4.84835e-20	8.20438e-16	0.35	0.025
ENSG00000105223	PLD3	9	0.566791	2.47846e-06	0.0419404	0.3	0.055
ENSG00000144476	ACKR3	9	0.565772	1.35727e-62	2.29677e-58	0.35	0.008
ENSG00000157110	RBPMS	9	0.563495	0	0	0.4	0.001
ENSG00000111145	ELK3	9	0.559743	6.84876e-10	1.15895e-05	0.35	0.049
ENSG00000160691	SHC1	9	0.557822	1.06732e-09	1.80612e-05	0.35	0.05
ENSG00000165389	SPTSSA	9	0.555107	1.05011e-15	1.77699e-11	0.4	0.04
ENSG00000129538	RNASE1	9	0.553181	4.59711e-23	7.77923e-19	0.3	0.016
ENSG00000159176	CSRP1	9	0.552961	3.92902e-07	0.00664869	0.3	0.051
ENSG00000161638	ITGA5	9	0.548274	1.41035e-09	2.38659e-05	0.3	0.038
ENSG00000110107	PRPF19	9	0.546724	6.44246e-15	1.09019e-10	0.4	0.042
ENSG00000196305	IARS	9	0.546051	9.74228e-13	1.64859e-08	0.45	0.059
ENSG00000131435	PDLIM4	9	0.546026	1.33451e-42	2.25826e-38	0.3	0.008
ENSG00000162384	C1orf123	9	0.545799	8.33161e-09	0.000140988	0.35	0.053
ENSG00000167874	TMEM88	9	0.53897	2.13193e-34	3.60765e-30	0.3	0.011
ENSG00000156313	RPGR	9	0.533984	2.17751e-15	3.68478e-11	0.3	0.024
ENSG00000162734	PEA15	9	0.533857	1.45191e-13	2.45692e-09	0.45	0.057
ENSG00000124570	SERPINB6	9	0.521627	1.10266e-17	1.86592e-13	0.3	0.021
ENSG00000105722	ERF	9	0.509091	3.01848e-08	0.000510787	0.3	0.043
ENSG00000081189	MEF2C	9	0.506119	9.6249e-39	1.62873e-34	0.3	0.009
ENSG00000140545	MFGE8	9	0.505769	6.98942e-14	1.18275e-09	0.35	0.035
ENSG00000125810	CD93	9	0.502609	1.57863e-14	2.67136e-10	0.3	0.025
ENSG00000048162	NOP16	9	0.501982	1.06959e-21	1.80996e-17	0.4	0.03
ENSG00000164741	DLC1	9	0.500356	0	0	0.35	0.001
ENSG00000163430	FSTL1	9	0.497578	0	0	0.3	0
ENSG00000143819	EPHX1	9	0.494933	3.84028e-126	6.49853e-122	0.3	0.002
ENSG00000161281	COX7A1	9	0.489274	4.13908e-300	7.00416e-296	0.35	0.001
ENSG00000183520	UTP11L	9	0.48433	1.17089e-06	0.0198137	0.35	0.067
ENSG00000133142	TCEAL4	9	0.480805	1.28607e-07	0.00217628	0.4	0.078
ENSG00000069702	TGFBR3	9	0.475882	1.07029e-13	1.81114e-09	0.55	0.078
ENSG00000154721	JAM2	9	0.4729	2.12071e-235	3.58866e-231	0.3	0.001
ENSG00000033867	SLC4A7	9	0.471587	5.84292e-07	0.00988739	0.55	0.139
ENSG00000137509	PRCP	9	0.469426	7.7252e-07	0.0130726	0.3	0.051
ENSG00000162599	NFIA	9	0.468035	7.28126e-32	1.23214e-27	0.4	0.02
ENSG00000139117	CPNE8	9	0.46607	2.5519e-75	4.31833e-71	0.35	0.006
ENSG00000115306	SPTBN1	9	0.463215	4.30613e-12	7.28684e-08	0.4	0.051
ENSG00000111275	ALDH2	9	0.441105	1.62537e-18	2.75045e-14	0.3	0.02
ENSG00000117868	ESYT2	9	0.43777	7.46384e-09	0.000126303	0.35	0.053
ENSG00000085733	CTTN	9	0.43086	5.33629e-50	9.03008e-46	0.3	0.007
ENSG00000102024	PLS3	9	0.428902	1.00178e-266	1.69522e-262	0.35	0.001
ENSG00000073712	FERMT2	9	0.418851	5.527e-147	9.35279e-143	0.3	0.002
ENSG00000108588	CCDC47	9	0.410964	1.66064e-06	0.0281014	0.35	0.07
ENSG00000175592	FOSL1	9	0.407653	9.44569e-20	1.5984e-15	0.3	0.019
ENSG00000146592	CREB5	9	0.406772	1.23113e-26	2.08331e-22	0.3	0.014
ENSG00000163811	WDR43	9	0.404043	2.57552e-09	4.35829e-05	0.35	0.05
ENSG00000020577	SAMD4A	9	0.396837	1.30227e-10	2.2037e-06	0.35	0.045
ENSG00000135862	LAMC1	9	0.392538	0	0	0.3	0
ENSG00000173163	COMMD1	9	0.391983	3.24278e-07	0.00548743	0.4	0.079
ENSG00000197063	MAFG	9	0.382725	2.17967e-06	0.0368844	0.3	0.055
ENSG00000104067	TJP1	9	0.377426	2.27725e-252	3.85355e-248	0.3	0.001
ENSG00000142798	HSPG2	9	0.364509	0	0	0.3	0
ENSG00000011405	PIK3C2A	9	0.362954	4.28599e-08	0.000725275	0.3	0.044
ENSG00000134001	EIF2S1	9	0.354997	7.24937e-07	0.0122674	0.35	0.066
ENSG00000126803	HSPA2	9	0.349273	2.45144e-06	0.0414832	0.3	0.054
ENSG00000197498	RPF2	9	0.34033	8.67916e-12	1.46869e-07	0.4	0.051
ENSG00000111885	MAN1A1	9	0.337959	3.125e-09	5.28813e-05	0.3	0.039
ENSG00000174099	MSRB3	9	0.334389	0	0	0.3	0
ENSG00000158042	MRPL17	9	0.331617	5.37376e-10	9.09347e-06	0.35	0.047
ENSG00000168710	AHCYL1	9	0.319334	2.07447e-11	3.51043e-07	0.4	0.052
ENSG00000179958	DCTPP1	9	0.314252	4.43942e-09	7.51239e-05	0.3	0.039
ENSG00000115946	PNO1	9	0.310609	6.9929e-09	0.000118334	0.35	0.052
ENSG00000118495	PLAGL1	9	0.306119	5.62293e-22	9.51512e-18	0.3	0.017
ENSG00000143321	HDGF	9	0.283839	8.9794e-08	0.00151949	0.35	0.059
ENSG00000160818	GPATCH4	9	0.276033	3.49744e-07	0.00591837	0.3	0.048
ENSG00000112977	DAP	9	0.271601	4.08142e-08	0.000690658	0.4	0.07
ENSG00000162076	FLYWCH2	9	0.268693	1.41637e-09	2.39678e-05	0.35	0.048
ENSG00000166949	SMAD3	9	0.262498	6.22436e-11	1.05329e-06	0.3	0.033
ENSG00000135446	CDK4	9	0.25938	3.34041e-10	5.65263e-06	0.3	0.035
ENSG00000143570	SLC39A1	9	0.254154	2.29055e-06	0.0387607	0.3	0.054
ENSG00000152684	PELO	9	0.252973	1.53406e-06	0.0259594	0.35	0.067

[truncated: 1 more sheets: Cluster_10_diff_significant]
