# Supplementary material for: Specific subsets of urothelial bladder carcinoma infiltrating T cells associated with poor prognosis
Source: Sci Rep. 2023 Aug 7;13:12801. doi: 10.1038/s41598-023-39208-0 (PMC10406853; doi:10.1038/s41598-023-39208-0)
Supplement: Supplementary file 11 — Supplementary Table 10. [file 41598_2023_39208_MOESM11_ESM.xls]

## Sheet: Cluster_0_diff_significant
Supplementary Table 10. Significantly expressed genes between different clusters of #2 tumor sample.
Gene	Gene_name	cluster	avg_logFC	p_val	p_val_adj	pct.1	pct.2
ENSG00000204388	HSPA1B	0	0.900106	6.6119e-228	1.1994e-223	0.949	0.701
ENSG00000204389	HSPA1A	0	0.860237	8.22748e-223	1.49246e-218	0.985	0.885
ENSG00000132002	DNAJB1	0	0.873961	2.9714e-187	5.39012e-183	0.909	0.666
ENSG00000177606	JUN	0	0.902475	6.78135e-172	1.23014e-167	0.909	0.715
ENSG00000080824	HSP90AA1	0	0.767108	3.61075e-155	6.5499e-151	0.965	0.888
ENSG00000271503	CCL5	0	0.609234	9.1534e-144	1.66043e-139	0.94	0.81
ENSG00000143878	RHOB	0	0.879063	1.05266e-143	1.90953e-139	0.737	0.422
ENSG00000087074	PPP1R15A	0	0.82312	3.86425e-123	7.00974e-119	0.668	0.369
ENSG00000100450	GZMH	0	0.670021	1.94255e-112	3.52378e-108	0.75	0.466
ENSG00000173110	HSPA6	0	1.109	1.79726e-110	3.26023e-106	0.774	0.573
ENSG00000110848	CD69	0	0.807125	2.32276e-109	4.21349e-105	0.761	0.524
ENSG00000111537	IFNG	0	1.05971	1.73254e-106	3.14284e-102	0.618	0.34
ENSG00000116741	RGS2	0	0.796873	8.74027e-106	1.58549e-101	0.737	0.489
ENSG00000120129	DUSP1	0	0.833625	3.64152e-104	6.60571e-100	0.784	0.561
ENSG00000115541	HSPE1	0	0.695652	3.49443e-97	6.3389e-93	0.852	0.661
ENSG00000120694	HSPH1	0	0.738981	1.052e-94	1.90832e-90	0.595	0.332
ENSG00000105374	NKG7	0	0.580511	1.09289e-93	1.98251e-89	0.839	0.635
ENSG00000256039	RP11-291B21.2	0	0.584689	3.01601e-92	5.47103e-88	0.537	0.259
ENSG00000275302	CCL4	0	0.55246	5.7141e-92	1.03654e-87	0.906	0.745
ENSG00000276070	CCL4L2	0	0.898304	4.02295e-91	7.29762e-87	0.755	0.527
ENSG00000205809	KLRC2	0	0.620107	7.8921e-89	1.43163e-84	0.599	0.318
ENSG00000158050	DUSP2	0	0.640681	4.42668e-80	8.02999e-76	0.725	0.501
ENSG00000134539	KLRD1	0	0.440691	2.52228e-79	4.57542e-75	0.762	0.491
ENSG00000100453	GZMB	0	0.473118	5.47865e-79	9.93827e-75	0.883	0.732
ENSG00000106211	HSPB1	0	0.602212	2.36613e-78	4.29215e-74	0.85	0.704
ENSG00000067082	KLF6	0	0.668617	2.33324e-76	4.23249e-72	0.728	0.525
ENSG00000135046	ANXA1	0	0.637984	4.59911e-76	8.34278e-72	0.591	0.343
ENSG00000145649	GZMA	0	0.469082	8.88636e-76	1.61199e-71	0.797	0.568
ENSG00000162616	DNAJB4	0	0.671583	9.46286e-71	1.71656e-66	0.509	0.279
ENSG00000109971	HSPA8	0	0.533278	1.19086e-69	2.16022e-65	0.857	0.742
ENSG00000102804	TSC22D1	0	0.752088	5.11874e-69	9.28539e-65	0.413	0.2
ENSG00000090104	RGS1	0	0.425798	2.17043e-68	3.93716e-64	0.963	0.931
ENSG00000121966	CXCR4	0	0.370067	3.66925e-67	6.65602e-63	0.928	0.838
ENSG00000125740	FOSB	0	0.605345	2.54028e-66	4.60806e-62	0.398	0.189
ENSG00000276085	CCL3L3	0	0.814707	4.89846e-66	8.88581e-62	0.469	0.253
ENSG00000150991	UBC	0	0.425458	9.12636e-65	1.65552e-60	0.951	0.894
ENSG00000162692	VCAM1	0	0.63109	2.63632e-64	4.78229e-60	0.504	0.274
ENSG00000115738	ID2	0	0.498273	2.77521e-62	5.03423e-58	0.895	0.776
ENSG00000162772	ATF3	0	0.697763	2.91552e-62	5.28875e-58	0.349	0.158
ENSG00000172543	CTSW	0	0.356239	1.85888e-61	3.372e-57	0.763	0.518
ENSG00000086061	DNAJA1	0	0.625633	2.42021e-61	4.39027e-57	0.662	0.477
ENSG00000160593	JAML	0	0.432973	1.04816e-60	1.90136e-56	0.663	0.441
ENSG00000170345	FOS	0	0.589455	9.1201e-59	1.65439e-54	0.567	0.357
ENSG00000110852	CLEC2B	0	0.47763	1.39294e-58	2.52679e-54	0.557	0.35
ENSG00000277632	CCL3	0	0.608485	3.51565e-58	6.37739e-54	0.627	0.409
ENSG00000144381	HSPD1	0	0.549387	5.92895e-58	1.07551e-53	0.684	0.49
ENSG00000178381	ZFAND2A	0	0.671272	1.3604e-57	2.46776e-53	0.436	0.24
ENSG00000153563	CD8A	0	0.409345	8.21212e-57	1.48968e-52	0.706	0.471
ENSG00000099860	GADD45B	0	0.592083	3.60576e-56	6.54085e-52	0.606	0.405
ENSG00000133321	RARRES3	0	0.406498	4.60901e-55	8.36074e-51	0.74	0.574
ENSG00000164442	CITED2	0	0.628671	5.74203e-53	1.04161e-48	0.563	0.371
ENSG00000152518	ZFP36L2	0	0.337179	1.13602e-52	2.06074e-48	0.89	0.757
ENSG00000160888	IER2	0	0.650098	1.21606e-51	2.20593e-47	0.507	0.32
ENSG00000159388	BTG2	0	0.61531	2.4434e-49	4.43233e-45	0.477	0.295
ENSG00000189013	KIR2DL4	0	0.37937	2.84233e-49	5.15599e-45	0.482	0.277
ENSG00000123358	NR4A1	0	0.48839	1.40365e-48	2.54622e-44	0.366	0.191
ENSG00000235576	AC092580.4	0	0.305592	8.01488e-48	1.4539e-43	0.785	0.567
ENSG00000013441	CLK1	0	0.412643	3.72685e-47	6.76051e-43	0.705	0.537
ENSG00000196126	HLA-DRB1	0	0.26152	7.92074e-47	1.43682e-42	0.867	0.78
ENSG00000172116	CD8B	0	0.353424	3.47028e-46	6.29508e-42	0.602	0.389
ENSG00000171476	HOPX	0	0.359563	3.53313e-44	6.40909e-40	0.558	0.353
ENSG00000163508	EOMES	0	0.418936	6.92187e-44	1.25563e-39	0.27	0.117
ENSG00000174946	GPR171	0	0.253049	2.44508e-43	4.43537e-39	0.738	0.516
ENSG00000171223	JUNB	0	0.605382	3.51137e-43	6.36962e-39	0.658	0.509
ENSG00000180644	PRF1	0	0.363912	4.52869e-43	8.21504e-39	0.71	0.534
ENSG00000128016	ZFP36	0	0.388103	6.72117e-43	1.21922e-38	0.773	0.638
ENSG00000153283	CD96	0	0.322654	6.96404e-43	1.26328e-38	0.729	0.555
ENSG00000156976	EIF4A2	0	0.332887	9.44935e-42	1.71411e-37	0.818	0.71
ENSG00000109943	CRTAM	0	0.446356	3.41411e-41	6.19319e-37	0.401	0.224
ENSG00000132965	ALOX5AP	0	0.326982	1.27673e-39	2.31599e-35	0.753	0.59
ENSG00000171522	PTGER4	0	0.393586	7.18404e-39	1.30319e-34	0.401	0.235
ENSG00000181104	F2R	0	0.296973	6.23443e-38	1.13093e-33	0.42	0.243
ENSG00000204386	NEU1	0	0.471442	8.75524e-38	1.5882e-33	0.306	0.162
ENSG00000132475	H3F3B	0	0.303841	3.82266e-36	6.93431e-32	0.929	0.867
ENSG00000197019	SERTAD1	0	0.39387	9.53516e-36	1.72968e-31	0.36	0.21
ENSG00000113369	ARRDC3	0	0.471204	1.10742e-35	2.00886e-31	0.401	0.246
ENSG00000170315	UBB	0	0.292241	1.9185e-35	3.48016e-31	0.909	0.866
ENSG00000077984	CST7	0	0.329358	3.01546e-35	5.47004e-31	0.718	0.578
ENSG00000034053	APBA2	0	0.314945	3.33787e-35	6.0549e-31	0.27	0.131
ENSG00000089692	LAG3	0	0.270408	5.97984e-35	1.08474e-30	0.651	0.461
ENSG00000110046	ATG2A	0	0.421576	1.42279e-34	2.58094e-30	0.334	0.187
ENSG00000101082	SLA2	0	0.309115	3.12045e-34	5.66049e-30	0.459	0.3
ENSG00000175197	DDIT3	0	0.397924	9.53684e-34	1.72998e-29	0.314	0.175
ENSG00000227191	TRGC2	0	0.366905	1.49025e-33	2.70332e-29	0.396	0.239
ENSG00000006652	IFRD1	0	0.435836	1.72085e-33	3.12162e-29	0.392	0.244
ENSG00000136527	TRA2B	0	0.350182	2.03713e-33	3.69536e-29	0.691	0.556
ENSG00000145675	PIK3R1	0	0.373507	2.54295e-33	4.61291e-29	0.458	0.306
ENSG00000196735	HLA-DQA1	0	0.251408	5.45587e-32	9.89695e-28	0.525	0.355
ENSG00000135821	GLUL	0	0.271629	6.23247e-32	1.13057e-27	0.504	0.331
ENSG00000151929	BAG3	0	0.483346	7.40917e-32	1.34402e-27	0.254	0.131
ENSG00000143333	RGS16	0	0.581786	2.64053e-31	4.78991e-27	0.301	0.168
ENSG00000189067	LITAF	0	0.317723	4.01156e-31	7.27696e-27	0.509	0.351
ENSG00000051108	HERPUD1	0	0.304853	8.2603e-31	1.49842e-26	0.738	0.615
ENSG00000138767	CNOT6L	0	0.284296	9.61756e-31	1.74462e-26	0.579	0.42
ENSG00000163519	TRAT1	0	0.307673	9.81597e-31	1.78062e-26	0.329	0.187
ENSG00000116161	CACYBP	0	0.362122	1.3392e-30	2.42931e-26	0.638	0.499
ENSG00000172262	ZNF131	0	0.42573	9.93098e-30	1.80148e-25	0.386	0.247
ENSG00000184205	TSPYL2	0	0.386603	1.13578e-29	2.0603e-25	0.442	0.297
ENSG00000148175	STOM	0	0.269314	1.16687e-29	2.11671e-25	0.433	0.28
ENSG00000153234	NR4A2	0	0.449878	5.81198e-29	1.05429e-24	0.286	0.162
ENSG00000167552	TUBA1A	0	0.43859	8.37074e-29	1.51845e-24	0.39	0.254
ENSG00000113448	PDE4D	0	0.258992	1.94001e-28	3.51917e-24	0.42	0.27
ENSG00000139112	GABARAPL1	0	0.303903	2.84939e-28	5.1688e-24	0.511	0.361
ENSG00000125347	IRF1	0	0.39131	6.43709e-28	1.16769e-23	0.526	0.382
ENSG00000078304	PPP2R5C	0	0.321674	1.0856e-27	1.96927e-23	0.608	0.479
ENSG00000140403	DNAJA4	0	0.4272	3.19179e-27	5.78991e-23	0.286	0.166
ENSG00000135077	HAVCR2	0	0.316319	5.10589e-27	9.26208e-23	0.661	0.52
ENSG00000158201	ABHD3	0	0.389046	1.47203e-26	2.67027e-22	0.405	0.278
ENSG00000162783	IER5	0	0.429233	2.99862e-26	5.43951e-22	0.437	0.302
ENSG00000164691	TAGAP	0	0.35909	8.59415e-25	1.55898e-20	0.334	0.21
ENSG00000100906	NFKBIA	0	0.400459	9.07515e-25	1.64623e-20	0.719	0.619
ENSG00000185862	EVI2B	0	0.254383	3.52289e-24	6.39052e-20	0.502	0.359
ENSG00000217128	FNIP1	0	0.388776	7.32796e-23	1.32929e-18	0.395	0.273
ENSG00000109321	AREG	0	0.336112	1.37498e-22	2.49422e-18	0.302	0.185
ENSG00000169554	ZEB2	0	0.257574	5.09537e-22	9.243e-18	0.324	0.202
ENSG00000130222	GADD45G	0	0.478918	6.24447e-22	1.13275e-17	0.327	0.215
ENSG00000236481	AC002331.1	0	0.299058	1.09673e-21	1.98946e-17	0.664	0.551
ENSG00000102786	INTS6	0	0.375066	2.55863e-20	4.64135e-16	0.346	0.237
ENSG00000007944	MYLIP	0	0.352286	4.94556e-20	8.97124e-16	0.34	0.231
ENSG00000044574	HSPA5	0	0.258624	6.46823e-20	1.17334e-15	0.527	0.411
ENSG00000115875	SRSF7	0	0.266215	3.54294e-19	6.42689e-15	0.749	0.651
ENSG00000110619	CARS	0	0.341405	1.56266e-18	2.83466e-14	0.419	0.311
ENSG00000146278	PNRC1	0	0.282783	1.75999e-18	3.19262e-14	0.639	0.548
ENSG00000178913	TAF7	0	0.278849	1.94678e-18	3.53146e-14	0.555	0.443
ENSG00000163171	CDC42EP3	0	0.405082	2.74063e-18	4.97151e-14	0.268	0.174
ENSG00000184203	PPP1R2	0	0.321636	2.89435e-18	5.25036e-14	0.599	0.493
ENSG00000145220	LYAR	0	0.301081	3.73219e-18	6.77019e-14	0.269	0.175
ENSG00000145365	TIFA	0	0.274958	6.13947e-18	1.1137e-13	0.26	0.163
ENSG00000206560	ANKRD28	0	0.272439	2.92843e-17	5.31217e-13	0.324	0.218
ENSG00000115523	GNLY	0	0.433703	8.75115e-17	1.58746e-12	0.31	0.208
ENSG00000233822	HIST1H2BN	0	0.394113	2.89336e-16	5.24856e-12	0.261	0.169
ENSG00000181788	SIAH2	0	0.265163	3.64722e-16	6.61605e-12	0.345	0.245
ENSG00000132196	HSD17B7	0	0.315131	4.03322e-16	7.31625e-12	0.271	0.179
ENSG00000160570	DEDD2	0	0.26451	7.72562e-16	1.40143e-11	0.256	0.168
ENSG00000112245	PTP4A1	0	0.329783	9.00123e-16	1.63282e-11	0.349	0.255
ENSG00000173846	PLK3	0	0.323693	1.7606e-15	3.19372e-11	0.282	0.191
ENSG00000141232	TOB1	0	0.279814	6.60157e-15	1.19752e-10	0.324	0.232
ENSG00000096384	HSP90AB1	0	0.309088	1.4402e-14	2.61252e-10	0.748	0.668
ENSG00000123975	CKS2	0	0.337355	1.7783e-14	3.22584e-10	0.396	0.299
ENSG00000059804	SLC2A3	0	0.290702	3.08932e-13	5.60402e-09	0.393	0.298
ENSG00000100591	AHSA1	0	0.257526	3.54129e-13	6.4239e-09	0.438	0.349
ENSG00000134294	SLC38A2	0	0.308818	3.92445e-13	7.11895e-09	0.323	0.238
ENSG00000282988	RP1-34B20.21	0	0.385899	6.27215e-13	1.13777e-08	0.284	0.202
ENSG00000172115	CYCS	0	0.261811	2.15474e-12	3.9087e-08	0.622	0.55
ENSG00000144802	NFKBIZ	0	0.251185	1.03582e-11	1.87898e-07	0.266	0.19
ENSG00000253738	OTUD6B-AS1	0	0.331961	1.57788e-10	2.86227e-06	0.306	0.228
ENSG00000116752	BCAS2	0	0.288921	5.965e-10	1.08205e-05	0.319	0.253
ENSG00000144136	SLC20A1	0	0.330847	6.21076e-10	1.12663e-05	0.308	0.237
ENSG00000106829	TLE4	0	0.25939	5.56312e-09	0.000100915	0.267	0.2
ENSG00000100219	XBP1	0	0.276312	1.13646e-08	0.000206154	0.344	0.277
ENSG00000102401	ARMCX3	0	0.281806	2.42216e-07	0.0043938	0.272	0.218

## Sheet: Cluster_1_diff_significant
Gene	Gene_name	cluster	avg_logFC	p_val	p_val_adj	pct.1	pct.2
ENSG00000184557	SOCS3	1	0.71378	8.99075e-105	1.32946e-100	0.684	0.336
ENSG00000179144	GIMAP7	1	0.687074	3.60483e-117	5.33046e-113	0.807	0.424
ENSG00000271503	CCL5	1	0.620878	9.45151e-113	1.7145e-108	0.919	0.822
ENSG00000131507	NDFIP1	1	0.578641	2.73094e-88	4.03824e-84	0.748	0.442
ENSG00000161405	IKZF3	1	0.570659	7.39651e-12	1.34173e-07	0.382	0.347
ENSG00000174946	GPR171	1	0.565987	1.38e-43	2.50332e-39	0.658	0.55
ENSG00000089692	LAG3	1	0.562784	2.77838e-31	5.03998e-27	0.576	0.491
ENSG00000172005	MAL	1	0.562107	4.37377e-110	6.46749e-106	0.442	0.127
ENSG00000174718	KIAA1551	1	0.552171	8.37242e-15	1.51876e-10	0.449	0.414
ENSG00000198840	MT-ND3	1	0.549312	2.05075e-45	3.72007e-41	0.958	0.967
ENSG00000181896	ZNF101	1	0.535389	5.38069e-82	7.95642e-78	0.547	0.235
ENSG00000132424	PNISR	1	0.530866	1.16267e-39	2.10909e-35	0.75	0.74
ENSG00000204387	C6orf48	1	0.530745	2.41312e-95	3.56828e-91	0.876	0.618
ENSG00000169871	TRIM56	1	0.52269	6.93613e-07	0.0125821	0.283	0.252
ENSG00000134242	PTPN22	1	0.521813	2.34636e-16	4.25629e-12	0.51	0.492
ENSG00000145649	GZMA	1	0.517658	2.02145e-43	3.66692e-39	0.71	0.604
ENSG00000182463	TSHZ2	1	0.514948	2.52404e-92	3.7323e-88	0.414	0.125
ENSG00000100450	GZMH	1	0.508911	3.07793e-41	5.58337e-37	0.642	0.511
ENSG00000225783	MIAT	1	0.506802	4.9175e-09	8.92035e-05	0.368	0.343
ENSG00000054654	SYNE2	1	0.50046	5.02302e-08	0.000911176	0.405	0.402
ENSG00000205809	KLRC2	1	0.497789	3.20821e-13	5.8197e-09	0.436	0.38
ENSG00000108848	LUC7L3	1	0.490737	3.77787e-09	6.85305e-05	0.436	0.436
ENSG00000081059	TCF7	1	0.48649	1.14515e-76	1.69334e-72	0.426	0.158
ENSG00000142546	NOSIP	1	0.485652	1.74491e-61	2.58019e-57	0.65	0.376
ENSG00000114942	EEF1B2	1	0.479744	1.92905e-124	2.85248e-120	0.953	0.89
ENSG00000136213	CHST12	1	0.477426	4.57434e-14	8.29786e-10	0.446	0.413
ENSG00000104408	EIF3E	1	0.473642	3.29569e-93	4.87334e-89	0.931	0.799
ENSG00000198727	MT-CYB	1	0.472381	1.13566e-31	2.06008e-27	0.949	0.961
ENSG00000135077	HAVCR2	1	0.471237	1.66098e-12	3.01302e-08	0.551	0.559
ENSG00000105374	NKG7	1	0.469333	4.85645e-41	8.80961e-37	0.756	0.669
ENSG00000227507	LTB	1	0.466909	1.46556e-81	2.16713e-77	0.809	0.45
ENSG00000156127	BATF	1	0.464165	3.1743e-56	4.69384e-52	0.517	0.26
ENSG00000251562	MALAT1	1	0.459351	5.50772e-93	9.991e-89	1	0.997
ENSG00000176083	ZNF683	1	0.456287	2.80352e-09	5.08558e-05	0.289	0.241
ENSG00000244754	N4BP2L2	1	0.455324	1.3935e-18	2.52781e-14	0.614	0.631
ENSG00000173821	RNF213	1	0.454812	4.36452e-42	7.91723e-38	0.791	0.775
ENSG00000170222	ADPRM	1	0.452839	1.76531e-87	2.61036e-83	0.379	0.112
ENSG00000198763	MT-ND2	1	0.448978	7.71415e-22	1.39935e-17	0.97	0.977
ENSG00000100100	PIK3IP1	1	0.44826	1.27199e-77	1.8809e-73	0.906	0.689
ENSG00000164512	ANKRD55	1	0.448066	1.75475e-101	2.59476e-97	0.251	0.037
ENSG00000111716	LDHB	1	0.448019	5.53363e-86	8.18258e-82	0.931	0.728
ENSG00000023445	BIRC3	1	0.4453	2.30635e-50	3.41039e-46	0.809	0.593
ENSG00000198938	MT-CO3	1	0.443915	2.34224e-33	4.24883e-29	0.981	0.979
ENSG00000142347	MYO1F	1	0.44252	3.31986e-08	0.000602222	0.349	0.326
ENSG00000163600	ICOS	1	0.441931	7.33944e-46	1.08528e-41	0.432	0.212
ENSG00000134539	KLRD1	1	0.441294	3.14931e-29	5.71284e-25	0.634	0.541
ENSG00000198899	MT-ATP6	1	0.434996	5.56329e-31	1.00918e-26	0.981	0.983
ENSG00000156804	FBXO32	1	0.432883	1.36393e-55	2.01684e-51	0.344	0.129
ENSG00000196405	EVL	1	0.423098	3.4369e-36	6.23454e-32	0.774	0.791
ENSG00000154814	OXNAD1	1	0.422299	1.3144e-52	1.94361e-48	0.521	0.271
ENSG00000256039	RP11-291B21.2	1	0.419034	2.32644e-13	4.22016e-09	0.389	0.316
ENSG00000137193	PIM1	1	0.418973	8.19784e-50	1.21221e-45	0.617	0.363
ENSG00000074966	TXK	1	0.414493	4.55856e-72	6.74075e-68	0.36	0.116
ENSG00000198712	MT-CO2	1	0.402297	3.08508e-31	5.59634e-27	0.983	0.985
ENSG00000179715	PCED1B	1	0.400698	3.04123e-64	4.49706e-60	0.364	0.13
ENSG00000072818	ACAP1	1	0.399892	4.26952e-18	7.74492e-14	0.636	0.669
ENSG00000160593	JAML	1	0.392681	8.89876e-11	1.61424e-06	0.504	0.499
ENSG00000171490	RSL1D1	1	0.38814	1.59949e-43	2.36517e-39	0.644	0.414
ENSG00000134884	ARGLU1	1	0.38789	2.34068e-07	0.00424599	0.566	0.614
ENSG00000162894	FCMR	1	0.385363	2.00946e-48	2.97139e-44	0.513	0.265
ENSG00000269893	SNHG8	1	0.383342	4.71503e-49	6.97212e-45	0.851	0.671
ENSG00000265972	TXNIP	1	0.378624	9.723e-61	1.43774e-56	0.957	0.86
ENSG00000005059	CCDC109B	1	0.377277	4.72549e-42	6.98758e-38	0.574	0.34
ENSG00000245954	RP11-18H21.1	1	0.377206	3.97229e-47	5.87383e-43	0.312	0.123
ENSG00000172116	CD8B	1	0.374136	8.89702e-09	0.000161392	0.463	0.44
ENSG00000070756	PABPC1	1	0.372748	2.81003e-93	4.15519e-89	0.972	0.915
ENSG00000198886	MT-ND4	1	0.3718	7.80079e-26	1.41506e-21	0.988	0.983
ENSG00000182568	SATB1	1	0.367614	2.61624e-45	3.86863e-41	0.399	0.188
ENSG00000174444	RPL4	1	0.36521	5.88446e-111	8.70135e-107	0.963	0.935
ENSG00000180644	PRF1	1	0.364355	1.91837e-15	3.47992e-11	0.598	0.576
ENSG00000235576	AC092580.4	1	0.359257	6.15336e-23	1.11622e-18	0.676	0.609
ENSG00000133321	RARRES3	1	0.357324	1.05024e-15	1.90514e-11	0.606	0.622
ENSG00000133574	GIMAP4	1	0.356738	7.14872e-36	1.05708e-31	0.6	0.378
ENSG00000198888	MT-ND1	1	0.351042	1.70683e-11	3.09619e-07	0.914	0.945
ENSG00000153563	CD8A	1	0.35073	9.22382e-17	1.6732e-12	0.577	0.52
ENSG00000133872	SARAF	1	0.349296	3.56452e-63	5.27086e-59	0.957	0.873
ENSG00000169583	CLIC3	1	0.348695	2.07789e-07	0.0037693	0.343	0.307
ENSG00000106952	TNFSF8	1	0.342795	4.68094e-39	6.92171e-35	0.281	0.113
ENSG00000100380	ST13	1	0.338991	3.16001e-33	4.6727e-29	0.66	0.462
ENSG00000135185	TMEM243	1	0.338457	5.36037e-38	7.92638e-34	0.577	0.355
ENSG00000233016	SNHG7	1	0.336002	1.72035e-33	2.54387e-29	0.364	0.189
ENSG00000198804	MT-CO1	1	0.332636	2.98817e-14	5.42053e-10	0.997	0.991
ENSG00000196843	ARID5A	1	0.329543	1.52626e-29	2.25688e-25	0.682	0.495
ENSG00000114861	FOXP1	1	0.329279	8.86705e-40	1.31117e-35	0.54	0.316
ENSG00000100453	GZMB	1	0.328705	3.75774e-34	6.81655e-30	0.832	0.754
ENSG00000102096	PIM2	1	0.323339	1.79658e-33	2.6566e-29	0.573	0.354
ENSG00000172543	CTSW	1	0.322312	9.89329e-20	1.79464e-15	0.635	0.567
ENSG00000241343	RPL36A	1	0.32014	9.47438e-99	1.40098e-94	0.964	0.945
ENSG00000254772	EEF1G	1	0.317609	1.5196e-38	2.24704e-34	0.817	0.633
ENSG00000157978	LDLRAP1	1	0.316432	5.27455e-48	7.79947e-44	0.35	0.141
ENSG00000124614	RPS10	1	0.315882	2.93607e-119	4.34157e-115	0.962	0.946
ENSG00000035115	SH3YL1	1	0.314883	3.19068e-44	4.71806e-40	0.283	0.108
ENSG00000063177	RPL18	1	0.310683	2.35017e-125	3.47519e-121	0.974	0.96
ENSG00000245164	LINC00861	1	0.309873	2.58428e-32	3.82138e-28	0.362	0.185
ENSG00000139684	ESD	1	0.30543	6.86765e-31	1.01552e-26	0.409	0.227
ENSG00000148908	RGS10	1	0.301119	4.96895e-35	7.34759e-31	0.638	0.423
ENSG00000169508	GPR183	1	0.300444	5.93486e-16	8.77588e-12	0.466	0.322
ENSG00000126264	HCST	1	0.30017	2.00806e-16	3.64263e-12	0.698	0.771
ENSG00000168214	RBPJ	1	0.296774	1.49691e-17	2.71539e-13	0.742	0.777
ENSG00000152495	CAMK4	1	0.296657	2.45276e-31	3.62689e-27	0.357	0.183
ENSG00000164466	SFXN1	1	0.296373	1.05983e-33	1.56717e-29	0.363	0.184
ENSG00000245532	NEAT1	1	0.294545	1.73242e-18	3.14262e-14	0.848	0.885
ENSG00000125691	RPL23	1	0.293896	2.89629e-80	4.28275e-76	0.958	0.936
ENSG00000111678	C12orf57	1	0.289383	7.01239e-27	1.03692e-22	0.696	0.519
ENSG00000198034	RPS4X	1	0.288882	2.14723e-118	3.17512e-114	0.973	0.965
ENSG00000168421	RHOH	1	0.28523	9.07468e-21	1.34187e-16	0.569	0.403
ENSG00000129824	RPS4Y1	1	0.282642	6.66297e-43	9.85253e-39	0.938	0.868
ENSG00000187109	NAP1L1	1	0.281284	6.9652e-34	1.02994e-29	0.869	0.682
ENSG00000048740	CELF2	1	0.281284	5.49017e-36	8.11832e-32	0.738	0.536
ENSG00000070081	NUCB2	1	0.279657	1.24028e-24	1.834e-20	0.386	0.224
ENSG00000105373	GLTSCR2	1	0.279436	2.34952e-45	3.47424e-41	0.95	0.887
ENSG00000145287	PLAC8	1	0.277561	3.74682e-27	5.54043e-23	0.65	0.448
ENSG00000106211	HSPB1	1	0.277072	9.32289e-24	1.37858e-19	0.371	0.217
ENSG00000162244	RPL29	1	0.274657	2.62019e-98	3.87448e-94	0.97	0.954
ENSG00000170889	RPS9	1	0.274417	1.54316e-104	2.28186e-100	0.978	0.961
ENSG00000147457	CHMP7	1	0.270847	1.87692e-39	2.77541e-35	0.266	0.102
ENSG00000047410	TPR	1	0.269464	2.15213e-14	3.18235e-10	0.441	0.31
ENSG00000117602	RCAN3	1	0.269441	2.28264e-35	3.37535e-31	0.318	0.148
ENSG00000171858	RPS21	1	0.269274	1.89825e-92	2.80694e-88	0.969	0.947
ENSG00000156508	EEF1A1	1	0.268371	1.57451e-120	2.32824e-116	0.99	0.988
ENSG00000188846	RPL14	1	0.267159	4.1686e-90	6.1641e-86	0.968	0.955
ENSG00000105193	RPS16	1	0.266396	8.02207e-108	1.18622e-103	0.978	0.962
ENSG00000150347	ARID5B	1	0.263272	3.87317e-19	5.72726e-15	0.597	0.443
ENSG00000082074	FYB	1	0.262871	3.07155e-27	4.5419e-23	0.752	0.539
ENSG00000265681	RPL17	1	0.255683	5.7734e-71	8.53713e-67	0.963	0.937
ENSG00000134352	IL6ST	1	0.253043	7.31795e-31	1.0821e-26	0.276	0.124
ENSG00000177410	ZFAS1	1	0.252192	6.27381e-28	9.27708e-24	0.898	0.773
ENSG00000213203	GIMAP1	1	0.251886	1.54377e-23	2.28278e-19	0.418	0.253

## Sheet: Cluster_2_diff_significant
Gene	Gene_name	cluster	avg_logFC	p_val	p_val_adj	pct.1	pct.2
ENSG00000227507	LTB	2	1.75757	0	0	0.812	0.248
ENSG00000049768	FOXP3	2	1.2218	0	0	0.586	0.089
ENSG00000134460	IL2RA	2	1.47705	6.97175e-261	1.26467e-256	0.58	0.129
ENSG00000186827	TNFRSF4	2	1.59006	2.59055e-230	4.69925e-226	0.669	0.222
ENSG00000168685	IL7R	2	1.07145	3.79272e-216	6.87999e-212	0.724	0.256
ENSG00000008517	IL32	2	1.01995	7.42681e-207	1.34722e-202	0.916	0.74
ENSG00000115590	IL1R2	2	0.85783	7.71741e-207	1.39994e-202	0.369	0.048
ENSG00000139193	CD27	2	1.02747	1.99059e-194	3.61094e-190	0.703	0.288
ENSG00000188404	SELL	2	0.841338	8.48197e-180	1.53863e-175	0.472	0.113
ENSG00000169764	UGP2	2	0.937894	3.05734e-172	5.54601e-168	0.811	0.473
ENSG00000186891	TNFRSF18	2	1.0306	9.60809e-169	1.74291e-164	0.799	0.434
ENSG00000163600	ICOS	2	0.950108	4.20998e-165	7.6369e-161	0.501	0.145
ENSG00000163346	PBXIP1	2	0.815322	3.54885e-161	6.43761e-157	0.632	0.245
ENSG00000182010	RTKN2	2	0.824459	2.00843e-158	3.6433e-154	0.365	0.071
ENSG00000172725	CORO1B	2	1.08044	2.49107e-155	4.51879e-151	0.614	0.267
ENSG00000167618	LAIR2	2	0.990273	2.76028e-155	5.00715e-151	0.501	0.15
ENSG00000204936	CD177	2	0.972434	1.22738e-153	2.22647e-149	0.277	0.035
ENSG00000166681	NGFRAP1	2	0.867231	5.27541e-151	9.5696e-147	0.414	0.101
ENSG00000196154	S100A4	2	0.867158	1.70565e-150	3.09404e-146	0.915	0.844
ENSG00000203780	FANK1	2	0.640539	7.39718e-150	1.34185e-145	0.284	0.04
ENSG00000109861	CTSC	2	1.00881	1.87811e-147	3.4069e-143	0.778	0.513
ENSG00000204397	CARD16	2	0.891982	2.15579e-146	3.9106e-142	0.827	0.601
ENSG00000007312	CD79B	2	0.691356	3.5767e-145	6.48814e-141	0.399	0.097
ENSG00000095794	CREM	2	0.951967	1.45447e-142	2.6384e-138	0.719	0.379
ENSG00000130066	SAT1	2	0.78792	7.63764e-140	1.38547e-135	0.929	0.733
ENSG00000136111	TBC1D4	2	0.770737	1.30555e-138	2.36827e-134	0.552	0.204
ENSG00000206503	HLA-A	2	0.422124	1.0693e-133	1.93972e-129	0.983	0.976
ENSG00000107742	SPOCK2	2	0.748697	1.11079e-133	2.01498e-129	0.799	0.472
ENSG00000156127	BATF	2	0.814589	1.48481e-129	2.69345e-125	0.783	0.497
ENSG00000112667	DNPH1	2	0.780924	7.43244e-128	1.34824e-123	0.618	0.296
ENSG00000240350	AC017002.1	2	0.674841	1.58157e-121	2.86896e-117	0.323	0.072
ENSG00000181847	TIGIT	2	0.763882	1.42544e-118	2.58575e-114	0.775	0.506
ENSG00000109854	HTATIP2	2	0.676606	2.35788e-112	4.27719e-108	0.453	0.166
ENSG00000112659	CUL9	2	0.541458	4.6091e-112	8.3609e-108	0.289	0.06
ENSG00000124766	SOX4	2	1.15047	3.47639e-109	6.30616e-105	0.384	0.117
ENSG00000003147	ICA1	2	0.763492	1.02839e-107	1.8655e-103	0.331	0.085
ENSG00000102096	PIM2	2	0.774179	7.8869e-105	1.43068e-100	0.476	0.186
ENSG00000178562	CD28	2	0.549035	1.38991e-103	2.52129e-99	0.286	0.065
ENSG00000233276	GPX1	2	0.487902	6.6405e-102	1.20459e-97	0.664	0.359
ENSG00000010610	CD4	2	0.578332	1.32162e-100	2.39742e-96	0.407	0.137
ENSG00000117090	SLAMF1	2	0.607956	9.08447e-94	1.64792e-89	0.341	0.103
ENSG00000182985	CADM1	2	0.586139	1.2427e-80	2.25426e-76	0.269	0.073
ENSG00000163599	CTLA4	2	0.61302	7.22439e-80	1.3105e-75	0.655	0.396
ENSG00000187601	MAGEH1	2	0.835835	1.87086e-79	3.39374e-75	0.43	0.19
ENSG00000166710	B2M	2	0.259964	4.35098e-79	7.89269e-75	0.998	0.998
ENSG00000023445	BIRC3	2	0.679196	1.41634e-76	2.56925e-72	0.643	0.372
ENSG00000116717	GADD45A	2	0.700352	7.06822e-75	1.28217e-70	0.535	0.284
ENSG00000169372	CRADD	2	0.533088	4.11792e-74	7.4699e-70	0.285	0.089
ENSG00000150347	ARID5B	2	0.573811	7.25021e-73	1.31519e-68	0.668	0.412
ENSG00000074800	ENO1	2	0.603624	7.47611e-71	1.35617e-66	0.777	0.623
ENSG00000101347	SAMHD1	2	0.539095	2.87092e-70	5.20786e-66	0.354	0.136
ENSG00000277734	TRAC	2	0.519875	1.43928e-69	2.61086e-65	0.894	0.78
ENSG00000178573	MAF	2	0.508035	1.5758e-69	2.85851e-65	0.505	0.249
ENSG00000081320	STK17B	2	0.545327	4.48987e-69	8.14462e-65	0.722	0.501
ENSG00000280721	AC133644.2	2	0.682199	2.02331e-68	3.67029e-64	0.561	0.321
ENSG00000006576	PHTF2	2	0.493466	9.88158e-63	1.79252e-58	0.318	0.122
ENSG00000025708	TYMP	2	0.693643	1.14292e-62	2.07325e-58	0.748	0.583
ENSG00000112514	CUTA	2	0.492185	1.51115e-62	2.74122e-58	0.684	0.478
ENSG00000173221	GLRX	2	0.554676	3.7813e-61	6.85928e-57	0.522	0.303
ENSG00000156508	EEF1A1	2	0.286179	9.3137e-60	1.6895e-55	0.963	0.951
ENSG00000172965	MIR4435-2HG	2	0.598461	7.97626e-57	1.44689e-52	0.578	0.369
ENSG00000089327	FXYD5	2	0.455075	9.11306e-57	1.65311e-52	0.794	0.624
ENSG00000030419	IKZF2	2	0.451036	1.86495e-56	3.38303e-52	0.262	0.091
ENSG00000005486	RHBDD2	2	0.54567	6.30205e-56	1.14319e-51	0.496	0.285
ENSG00000085063	CD59	2	0.384481	6.30401e-56	1.14355e-51	0.287	0.108
ENSG00000130338	TULP4	2	0.431839	1.52589e-55	2.76796e-51	0.251	0.084
ENSG00000162645	GBP2	2	0.497064	2.59675e-55	4.7105e-51	0.662	0.468
ENSG00000136738	STAM	2	0.462748	2.49223e-53	4.52091e-49	0.292	0.115
ENSG00000162894	FCMR	2	0.436182	3.32234e-53	6.02672e-49	0.276	0.106
ENSG00000167815	PRDX2	2	0.475793	7.21744e-53	1.30924e-48	0.506	0.302
ENSG00000112419	PHACTR2	2	0.411653	8.13206e-52	1.47516e-47	0.302	0.124
ENSG00000130429	ARPC1B	2	0.440802	9.81132e-52	1.77977e-47	0.804	0.667
ENSG00000185088	RPS27L	2	0.481153	8.357e-50	1.51596e-45	0.706	0.519
ENSG00000182551	ADI1	2	0.413625	2.60647e-49	4.72814e-45	0.32	0.143
ENSG00000076662	ICAM3	2	0.42054	2.84218e-49	5.15571e-45	0.658	0.467
ENSG00000120875	DUSP4	2	0.507125	5.13524e-49	9.31533e-45	0.63	0.421
ENSG00000159445	THEM4	2	0.457046	2.86082e-48	5.18952e-44	0.257	0.098
ENSG00000141682	PMAIP1	2	0.599777	4.5152e-47	8.19057e-43	0.608	0.408
ENSG00000092841	MYL6	2	0.317433	2.07634e-46	3.76647e-42	0.93	0.874
ENSG00000028137	TNFRSF1B	2	0.477955	6.32445e-46	1.14725e-41	0.62	0.438
ENSG00000137752	CASP1	2	0.431812	1.05215e-45	1.90861e-41	0.518	0.324
ENSG00000272211	RP11-347P5.1	2	0.502875	2.09498e-44	3.80029e-40	0.529	0.325
ENSG00000196141	SPATS2L	2	0.527319	1.18441e-43	2.14852e-39	0.443	0.263
ENSG00000034510	TMSB10	2	0.252873	9.9934e-43	1.8128e-38	0.972	0.955
ENSG00000100365	NCF4	2	0.369348	1.15273e-42	2.09106e-38	0.28	0.122
ENSG00000123595	RAB9A	2	0.451732	1.51534e-42	2.74882e-38	0.338	0.168
ENSG00000166340	TPP1	2	0.405722	3.34834e-41	6.07388e-37	0.395	0.218
ENSG00000144746	ARL6IP5	2	0.380022	5.76392e-41	1.04558e-36	0.725	0.585
ENSG00000111266	DUSP16	2	0.383681	1.02765e-40	1.86417e-36	0.277	0.12
ENSG00000105835	NAMPT	2	0.424729	4.87622e-40	8.84546e-36	0.465	0.283
ENSG00000198821	CD247	2	0.436255	7.01892e-40	1.27323e-35	0.632	0.461
ENSG00000175567	UCP2	2	0.424252	1.20064e-39	2.17797e-35	0.671	0.508
ENSG00000127184	COX7C	2	0.278565	2.24864e-38	4.07904e-34	0.881	0.804
ENSG00000126709	IFI6	2	0.55543	6.29264e-38	1.14148e-33	0.663	0.513
ENSG00000154640	BTG3	2	0.437262	7.03121e-38	1.27546e-33	0.538	0.361
ENSG00000155366	RHOC	2	0.454304	1.61049e-37	2.92143e-33	0.5	0.34
ENSG00000138495	COX17	2	0.416841	2.33294e-37	4.23195e-33	0.557	0.393
ENSG00000177105	RHOG	2	0.404186	5.15609e-37	9.35316e-33	0.541	0.379
ENSG00000131171	SH3BGRL	2	0.337824	6.0587e-37	1.09905e-32	0.63	0.46
ENSG00000100385	IL2RB	2	0.416016	8.67636e-37	1.57389e-32	0.446	0.268
ENSG00000273445	RP11-1399P15.1	2	0.623216	1.75103e-36	3.17637e-32	0.267	0.124
ENSG00000165272	AQP3	2	0.373999	4.35528e-36	7.90049e-32	0.261	0.121
ENSG00000198668	CALM1	2	0.318951	7.0285e-36	1.27497e-31	0.844	0.723
ENSG00000110448	CD5	2	0.351082	1.2055e-35	2.18678e-31	0.317	0.163
ENSG00000123130	ACOT9	2	0.349498	3.59152e-35	6.51502e-31	0.269	0.127
ENSG00000173559	NABP1	2	0.422627	1.93763e-34	3.51485e-30	0.312	0.162
ENSG00000131507	NDFIP1	2	0.384813	3.31877e-34	6.02025e-30	0.51	0.351
ENSG00000204381	LAYN	2	0.359655	6.41163e-34	1.16307e-29	0.469	0.29
ENSG00000067225	PKM	2	0.541403	1.16287e-33	2.10945e-29	0.692	0.575
ENSG00000136888	ATP6V1G1	2	0.315635	8.45048e-33	1.53292e-28	0.643	0.479
ENSG00000182287	AP1S2	2	0.36794	1.31072e-32	2.37764e-28	0.318	0.172
ENSG00000171222	SCAND1	2	0.43177	1.4317e-32	2.59711e-28	0.611	0.466
ENSG00000166913	YWHAB	2	0.332222	1.55994e-32	2.82973e-28	0.794	0.676
ENSG00000177556	ATOX1	2	0.34355	5.00636e-32	9.08154e-28	0.377	0.224
ENSG00000163041	H3F3A	2	0.270609	6.9583e-32	1.26224e-27	0.865	0.781
ENSG00000243449	C4orf48	2	0.340353	1.1315e-31	2.05255e-27	0.536	0.373
ENSG00000258289	CHURC1	2	0.340049	1.74479e-31	3.16504e-27	0.537	0.382
ENSG00000142168	SOD1	2	0.346634	4.31984e-31	7.83619e-27	0.799	0.696
ENSG00000113558	SKP1	2	0.277985	4.6038e-31	8.35129e-27	0.795	0.692
ENSG00000169567	HINT1	2	0.301997	5.85471e-31	1.06204e-26	0.813	0.726
ENSG00000135940	COX5B	2	0.323357	2.58859e-30	4.69571e-26	0.758	0.641
ENSG00000049249	TNFRSF9	2	0.401428	5.45715e-30	9.89927e-26	0.363	0.208
ENSG00000119048	UBE2B	2	0.346121	8.68854e-30	1.5761e-25	0.509	0.36
ENSG00000142227	EMP3	2	0.475529	1.06385e-29	1.92982e-25	0.572	0.438
ENSG00000153113	CAST	2	0.425968	1.31935e-29	2.39331e-25	0.432	0.286
ENSG00000189043	NDUFA4	2	0.292804	2.40499e-29	4.36265e-25	0.77	0.668
ENSG00000170006	TMEM154	2	0.325013	6.39575e-29	1.16019e-24	0.318	0.178
ENSG00000213658	LAT	2	0.365404	7.65421e-29	1.38847e-24	0.464	0.316
ENSG00000164120	HPGD	2	0.528332	8.06072e-29	1.46221e-24	0.436	0.295
ENSG00000213639	PPP1CB	2	0.35086	1.18549e-28	2.15047e-24	0.57	0.422
ENSG00000118971	CCND2	2	0.374114	4.03398e-28	7.31764e-24	0.44	0.289
ENSG00000147168	IL2RG	2	0.304655	4.40135e-28	7.98405e-24	0.776	0.676
ENSG00000156467	UQCRB	2	0.278215	7.49425e-28	1.35946e-23	0.858	0.78
ENSG00000167658	EEF2	2	0.28442	1.61565e-27	2.93079e-23	0.797	0.688
ENSG00000117450	PRDX1	2	0.253008	2.18554e-27	3.96457e-23	0.637	0.501
ENSG00000162924	REL	2	0.477319	3.19305e-27	5.79219e-23	0.399	0.259
ENSG00000178127	NDUFV2	2	0.314803	3.61336e-27	6.55463e-23	0.526	0.389
ENSG00000108639	SYNGR2	2	0.410524	3.94791e-27	7.16151e-23	0.41	0.268
ENSG00000083937	CHMP2B	2	0.316273	3.39472e-26	6.15802e-22	0.291	0.165
ENSG00000138757	G3BP2	2	0.301315	4.73952e-26	8.5975e-22	0.511	0.357
ENSG00000116473	RAP1A	2	0.300193	7.87462e-26	1.42846e-21	0.559	0.427
ENSG00000197728	RPS26	2	0.286182	8.47384e-26	1.53716e-21	0.808	0.715
ENSG00000113732	ATP6V0E1	2	0.264019	2.97584e-25	5.39817e-21	0.702	0.59
ENSG00000243147	MRPL33	2	0.298672	6.84122e-25	1.241e-20	0.569	0.434
ENSG00000162434	JAK1	2	0.279995	7.72807e-25	1.40187e-20	0.58	0.437
ENSG00000160014	CALM3	2	0.318287	1.23211e-24	2.23504e-20	0.654	0.54
ENSG00000187608	ISG15	2	0.470802	2.44741e-24	4.43961e-20	0.741	0.634
ENSG00000104408	EIF3E	2	0.266205	6.25478e-24	1.13462e-19	0.703	0.574
ENSG00000145860	RNF145	2	0.294392	7.83106e-24	1.42055e-19	0.477	0.346
ENSG00000111678	C12orf57	2	0.301174	2.6626e-23	4.82995e-19	0.604	0.471
ENSG00000089127	OAS1	2	0.345591	6.30936e-23	1.14452e-18	0.303	0.181
ENSG00000136003	ISCU	2	0.292647	1.95815e-22	3.55208e-18	0.564	0.448
ENSG00000130724	CHMP2A	2	0.298371	2.06352e-22	3.74323e-18	0.513	0.39
ENSG00000163344	PMVK	2	0.302241	2.63454e-22	4.77906e-18	0.294	0.179
ENSG00000117602	RCAN3	2	0.313114	4.00032e-22	7.25657e-18	0.322	0.202
ENSG00000168234	TTC39C	2	0.326862	2.11891e-21	3.8437e-17	0.357	0.235
ENSG00000273319	RP11-138A9.2	2	0.428224	3.53592e-21	6.41415e-17	0.427	0.299
ENSG00000198818	SFT2D1	2	0.287538	3.93885e-21	7.14508e-17	0.378	0.262
ENSG00000145901	TNIP1	2	0.296578	8.90374e-21	1.61514e-16	0.319	0.203
ENSG00000136810	TXN	2	0.257304	9.06735e-21	1.64482e-16	0.577	0.465
ENSG00000166562	SEC11C	2	0.278708	1.37535e-20	2.49489e-16	0.407	0.288
ENSG00000171867	PRNP	2	0.298893	4.95293e-20	8.98461e-16	0.353	0.235
ENSG00000128891	C15orf57	2	0.330637	5.25755e-20	9.5372e-16	0.267	0.162
ENSG00000125354	2020-09-06	2	0.284232	6.01189e-20	1.09056e-15	0.508	0.383
ENSG00000115009	CCL20	2	0.453778	9.32798e-20	1.69209e-15	0.265	0.155
ENSG00000143149	ALDH9A1	2	0.305909	1.20338e-19	2.18293e-15	0.29	0.183
ENSG00000173762	CD7	2	0.253217	4.25281e-19	7.71459e-15	0.875	0.786
ENSG00000026297	RNASET2	2	0.257206	1.35385e-18	2.45589e-14	0.398	0.28
ENSG00000141293	SKAP1	2	0.288652	1.81885e-18	3.29939e-14	0.455	0.339
ENSG00000100528	CNIH1	2	0.276898	5.35406e-18	9.71226e-14	0.326	0.216
ENSG00000137078	SIT1	2	0.30774	6.30707e-18	1.1441e-13	0.418	0.305
ENSG00000184557	SOCS3	2	0.383316	2.92581e-17	5.30742e-13	0.253	0.154
ENSG00000077380	DYNC1I2	2	0.375544	3.90066e-17	7.0758e-13	0.404	0.306
ENSG00000215252	GOLGA8B	2	0.289789	4.76662e-17	8.64664e-13	0.309	0.199
ENSG00000153551	CMTM7	2	0.255887	4.80007e-17	8.70733e-13	0.367	0.259
ENSG00000135655	USP15	2	0.266145	1.00103e-16	1.81587e-12	0.388	0.277
ENSG00000147443	DOK2	2	0.259177	3.07338e-16	5.57511e-12	0.449	0.341
ENSG00000138279	ANXA7	2	0.253977	5.96498e-16	1.08205e-11	0.366	0.264
ENSG00000104131	EIF3J	2	0.255729	6.66973e-16	1.20989e-11	0.463	0.363
ENSG00000198586	TLK1	2	0.287034	9.93403e-16	1.80203e-11	0.322	0.222
ENSG00000102575	ACP5	2	0.292303	1.05935e-15	1.92165e-11	0.461	0.353
ENSG00000266094	RASSF5	2	0.271373	6.32626e-15	1.14758e-10	0.37	0.271
ENSG00000076043	REXO2	2	0.253764	7.46844e-15	1.35478e-10	0.262	0.172
ENSG00000054148	PHPT1	2	0.279062	2.04098e-14	3.70234e-10	0.48	0.391
ENSG00000100097	LGALS1	2	0.40837	2.09999e-14	3.80939e-10	0.551	0.458
ENSG00000180370	PAK2	2	0.253629	2.25568e-14	4.0918e-10	0.378	0.282
ENSG00000034152	MAP2K3	2	0.278219	2.35825e-14	4.27787e-10	0.33	0.234
ENSG00000137880	GCHFR	2	0.281805	2.46498e-14	4.47147e-10	0.352	0.255
ENSG00000107485	GATA3	2	0.271969	4.07553e-14	7.39302e-10	0.292	0.199
ENSG00000120727	PAIP2	2	0.265782	1.31812e-13	2.39106e-09	0.589	0.49
ENSG00000186810	CXCR3	2	0.316352	3.31667e-13	6.01643e-09	0.313	0.227
ENSG00000198900	TOP1	2	0.289597	1.16923e-12	2.12098e-08	0.366	0.283
ENSG00000123600	METTL8	2	0.310198	7.71558e-12	1.39961e-07	0.323	0.239

## Sheet: Cluster_3_diff_significant
Gene	Gene_name	cluster	avg_logFC	p_val	p_val_adj	pct.1	pct.2
ENSG00000117632	STMN1	3	2.13941	0	0	0.959	0.297
ENSG00000166803	KIAA0101	3	1.73801	0	0	0.836	0.092
ENSG00000176890	TYMS	3	1.58766	0	0	0.768	0.057
ENSG00000137804	NUSAP1	3	1.35769	0	0	0.72	0.08
ENSG00000148773	MKI67	3	1.34606	0	0	0.703	0.056
ENSG00000175063	UBE2C	3	1.31077	0	0	0.639	0.028
ENSG00000167900	TK1	3	1.22576	0	0	0.651	0.036
ENSG00000131747	TOP2A	3	1.15663	0	0	0.606	0.036
ENSG00000171848	RRM2	3	1.15598	0	0	0.573	0.017
ENSG00000122952	ZWINT	3	1.15135	0	0	0.68	0.038
ENSG00000092853	CLSPN	3	1.02551	0	0	0.676	0.065
ENSG00000178999	AURKB	3	1.0145	0	0	0.554	0.021
ENSG00000089685	BIRC5	3	0.973845	0	0	0.558	0.022
ENSG00000167513	CDT1	3	0.971824	0	0	0.598	0.035
ENSG00000105011	ASF1B	3	0.939015	0	0	0.625	0.032
ENSG00000077152	UBE2T	3	0.91881	0	0	0.637	0.071
ENSG00000237649	KIFC1	3	0.838963	0	0	0.506	0.013
ENSG00000170312	CDK1	3	0.81811	0	0	0.562	0.034
ENSG00000075218	GTSE1	3	0.740543	0	0	0.471	0.01
ENSG00000100526	CDKN3	3	0.719726	0	0	0.481	0.028
ENSG00000160298	C21orf58	3	0.709918	0	0	0.461	0.023
ENSG00000146670	CDCA5	3	0.659125	0	0	0.429	0.01
ENSG00000203760	CENPW	3	0.655469	0	0	0.492	0.025
ENSG00000151725	CENPU	3	0.653813	0	0	0.485	0.027
ENSG00000152253	SPC25	3	0.63681	0	0	0.431	0.008
ENSG00000127564	PKMYT1	3	0.618625	0	0	0.396	0.009
ENSG00000111247	RAD51AP1	3	0.601341	0	0	0.405	0.014
ENSG00000142945	KIF2C	3	0.509592	0	0	0.34	0.007
ENSG00000276043	UHRF1	3	0.597156	1.4039e-306	2.54667e-302	0.384	0.013
ENSG00000121211	MND1	3	0.445205	6.13073e-300	1.11212e-295	0.328	0.006
ENSG00000173207	CKS1B	3	1.09452	7.1677e-300	1.30022e-295	0.699	0.1
ENSG00000101057	MYBL2	3	0.49744	2.19192e-291	3.97615e-287	0.336	0.008
ENSG00000166508	MCM7	3	1.11416	6.84266e-291	1.24126e-286	0.701	0.102
ENSG00000143228	NUF2	3	0.537365	9.80278e-291	1.77823e-286	0.392	0.017
ENSG00000168061	SAC3D1	3	0.665038	5.89533e-289	1.06941e-284	0.444	0.027
ENSG00000168496	FEN1	3	0.738213	1.08746e-283	1.97265e-279	0.506	0.042
ENSG00000129810	SGOL1	3	0.527434	1.16569e-278	2.11457e-274	0.39	0.018
ENSG00000066279	ASPM	3	0.793333	4.23906e-276	7.68966e-272	0.407	0.023
ENSG00000166451	CENPN	3	0.697361	8.63934e-276	1.56718e-271	0.502	0.043
ENSG00000176208	ATAD5	3	0.683646	1.04719e-274	1.8996e-270	0.459	0.033
ENSG00000168078	PBK	3	0.343192	2.76877e-274	5.02255e-270	0.276	0.003
ENSG00000111665	CDCA3	3	0.47962	3.44839e-274	6.25538e-270	0.33	0.01
ENSG00000134690	CDCA8	3	0.447876	3.55747e-270	6.45325e-266	0.326	0.01
ENSG00000123416	TUBA1B	3	2.05652	4.23215e-269	7.67712e-265	0.946	0.404
ENSG00000100162	CENPM	3	1.00467	1.06975e-267	1.94052e-263	0.693	0.112
ENSG00000157456	CCNB2	3	0.585666	7.36534e-263	1.33607e-258	0.351	0.015
ENSG00000164109	MAD2L1	3	0.799283	9.80506e-263	1.77864e-258	0.649	0.091
ENSG00000137563	GGH	3	0.54437	2.42278e-260	4.39491e-256	0.409	0.026
ENSG00000213347	MXD3	3	0.554541	2.57573e-256	4.67237e-252	0.353	0.016
ENSG00000228716	DHFR	3	0.688676	1.66401e-255	3.01851e-251	0.502	0.049
ENSG00000123485	HJURP	3	0.394819	2.41946e-253	4.3889e-249	0.266	0.004
ENSG00000051180	RAD51	3	0.4172	2.69152e-252	4.88242e-248	0.317	0.011
ENSG00000132646	PCNA	3	1.45153	3.36981e-252	6.11284e-248	0.822	0.216
ENSG00000072571	HMMR	3	0.466033	8.24199e-252	1.4951e-247	0.313	0.01
ENSG00000109805	NCAPG	3	0.527661	2.74652e-251	4.98219e-247	0.378	0.021
ENSG00000143476	DTL	3	0.444624	6.24486e-250	1.13282e-245	0.324	0.012
ENSG00000196230	TUBB	3	2.00822	4.53912e-249	8.23397e-245	0.915	0.369
ENSG00000091651	ORC6	3	0.555182	1.29794e-245	2.35446e-241	0.419	0.031
ENSG00000088325	TPX2	3	0.675823	2.7519e-245	4.99194e-241	0.448	0.038
ENSG00000198901	PRC1	3	0.594353	2.77965e-243	5.04229e-239	0.403	0.028
ENSG00000145386	CCNA2	3	0.578603	1.4777e-242	2.68054e-238	0.448	0.038
ENSG00000117399	CDC20	3	0.64765	1.05495e-240	1.91368e-236	0.328	0.014
ENSG00000168393	DTYMK	3	0.68758	4.77565e-239	8.66302e-235	0.548	0.068
ENSG00000137812	CASC5	3	0.498142	1.45708e-238	2.64313e-234	0.344	0.017
ENSG00000112029	FBXO5	3	0.697469	6.23463e-237	1.13096e-232	0.459	0.043
ENSG00000136824	SMC2	3	0.737849	1.51409e-233	2.74656e-229	0.591	0.083
ENSG00000149554	CHEK1	3	0.558826	1.51787e-233	2.75342e-229	0.444	0.039
ENSG00000165304	MELK	3	0.405024	1.10642e-230	2.00705e-226	0.319	0.014
ENSG00000135451	TROAP	3	0.484538	3.42291e-229	6.20916e-225	0.309	0.013
ENSG00000094804	CDC6	3	0.398452	1.57434e-226	2.85585e-222	0.286	0.01
ENSG00000167747	C19orf48	3	0.706845	3.40483e-226	6.17636e-222	0.552	0.074
ENSG00000137310	TCF19	3	0.513323	3.70034e-226	6.71241e-222	0.386	0.028
ENSG00000117724	CENPF	3	0.891785	5.86937e-225	1.0647e-220	0.539	0.069
ENSG00000119969	HELLS	3	0.868544	1.09755e-223	1.99095e-219	0.622	0.099
ENSG00000171241	SHCBP1	3	0.352969	1.73845e-223	3.15356e-219	0.28	0.009
ENSG00000109881	CCDC34	3	0.566065	5.26908e-223	9.55812e-219	0.429	0.039
ENSG00000104738	MCM4	3	0.585233	1.05859e-219	1.92028e-215	0.49	0.056
ENSG00000104889	RNASEH2A	3	0.652095	4.34154e-219	7.87556e-215	0.529	0.068
ENSG00000171320	ESCO2	3	0.396695	3.45325e-211	6.2642e-207	0.292	0.013
ENSG00000153044	CENPH	3	0.566568	4.4083e-208	7.99665e-204	0.444	0.047
ENSG00000073111	MCM2	3	0.628028	1.84048e-206	3.33862e-202	0.407	0.039
ENSG00000170779	CDCA4	3	0.575299	1.88873e-205	3.42615e-201	0.444	0.048
ENSG00000149929	HIRIP3	3	0.615155	2.04299e-205	3.70598e-201	0.492	0.062
ENSG00000165480	SKA3	3	0.355282	3.70048e-205	6.71267e-201	0.251	0.008
ENSG00000138160	KIF11	3	0.422925	7.16912e-205	1.30048e-200	0.295	0.015
ENSG00000131153	GINS2	3	0.53467	1.60427e-204	2.91014e-200	0.392	0.035
ENSG00000169607	CKAP2L	3	0.422659	3.19777e-204	5.80075e-200	0.311	0.017
ENSG00000131470	PSMC3IP	3	0.335962	2.593e-203	4.70371e-199	0.276	0.012
ENSG00000161888	SPC24	3	0.367898	4.21144e-202	7.63956e-198	0.253	0.008
ENSG00000101412	E2F1	3	0.46672	8.40135e-201	1.52401e-196	0.309	0.018
ENSG00000128951	DUT	3	1.34943	1.03261e-199	1.87316e-195	0.803	0.271
ENSG00000065328	MCM10	3	0.3862	1.70153e-197	3.08657e-193	0.261	0.01
ENSG00000106462	EZH2	3	0.785282	2.3069e-197	4.18471e-193	0.598	0.103
ENSG00000134291	TMEM106C	3	0.824218	8.36999e-196	1.51832e-191	0.649	0.13
ENSG00000164032	H2AFZ	3	1.29626	1.21681e-195	2.20729e-191	0.921	0.53
ENSG00000189057	FAM111B	3	0.387693	1.13023e-193	2.05023e-189	0.268	0.012
ENSG00000013810	TACC3	3	0.694605	7.64675e-193	1.38712e-188	0.539	0.084
ENSG00000079616	KIF22	3	0.770477	3.00197e-192	5.44558e-188	0.61	0.113
ENSG00000142856	ITGB3BP	3	0.606994	1.80815e-188	3.27998e-184	0.515	0.076
ENSG00000093009	CDC45	3	0.348993	1.42262e-187	2.58063e-183	0.272	0.014
ENSG00000012048	BRCA1	3	0.448653	2.18837e-185	3.9697e-181	0.309	0.021
ENSG00000112118	MCM3	3	0.763584	3.30119e-183	5.98836e-179	0.61	0.117
ENSG00000164104	HMGB2	3	1.18838	2.34748e-182	4.25833e-178	0.983	0.715
ENSG00000167670	CHAF1A	3	0.523868	2.85522e-182	5.17936e-178	0.365	0.034
ENSG00000161800	RACGAP1	3	0.426232	4.90549e-180	8.89857e-176	0.33	0.027
ENSG00000105486	LIG1	3	0.537658	1.23429e-177	2.23899e-173	0.431	0.054
ENSG00000189403	HMGB1	3	0.892393	3.54867e-172	6.43728e-168	0.983	0.844
ENSG00000013573	DDX11	3	0.407214	1.96171e-171	3.55854e-167	0.284	0.019
ENSG00000140525	FANCI	3	0.389842	2.03134e-171	3.68485e-167	0.332	0.029
ENSG00000198830	HMGN2	3	1.09317	4.60368e-170	8.35107e-166	0.932	0.613
ENSG00000156802	ATAD2	3	0.540298	1.41424e-168	2.56543e-164	0.485	0.074
ENSG00000146918	NCAPG2	3	0.379124	2.2114e-167	4.01148e-163	0.272	0.017
ENSG00000213551	DNAJC9	3	0.707717	4.41656e-165	8.01163e-161	0.643	0.149
ENSG00000119333	WDR34	3	0.39489	7.84248e-165	1.42263e-160	0.309	0.026
ENSG00000106268	NUDT1	3	0.76792	6.73971e-164	1.22258e-159	0.683	0.173
ENSG00000029993	HMGB3	3	0.4355	5.34613e-162	9.69787e-158	0.33	0.032
ENSG00000113368	LMNB1	3	0.686343	4.8986e-161	8.88605e-157	0.622	0.137
ENSG00000163535	SGOL2	3	0.36809	1.03055e-156	1.86941e-152	0.274	0.02
ENSG00000123136	DDX39A	3	0.79884	1.18242e-156	2.14491e-152	0.708	0.202
ENSG00000175643	RMI2	3	0.424948	4.13041e-156	7.49257e-152	0.346	0.038
ENSG00000188486	H2AFX	3	0.86567	2.83361e-155	5.14017e-151	0.693	0.191
ENSG00000124795	DEK	3	0.978404	5.21383e-155	9.45789e-151	0.898	0.476
ENSG00000185347	C14orf80	3	0.410106	3.05085e-153	5.53425e-149	0.311	0.029
ENSG00000187514	PTMA	3	0.713336	8.30269e-151	1.50611e-146	0.983	0.923
ENSG00000165501	LRR1	3	0.362381	7.1227e-146	1.29206e-141	0.297	0.028
ENSG00000133119	RFC3	3	0.328879	1.42101e-144	2.57771e-140	0.259	0.02
ENSG00000165948	IFI27L1	3	0.508083	1.05316e-142	1.91044e-138	0.492	0.093
ENSG00000123219	CENPK	3	0.509847	7.78491e-142	1.41218e-137	0.477	0.086
ENSG00000175305	CCNE2	3	0.36323	2.35939e-141	4.27994e-137	0.255	0.02
ENSG00000105968	H2AFV	3	0.9075	2.53592e-141	4.60015e-137	0.876	0.456
ENSG00000049541	RFC2	3	0.494547	1.18465e-140	2.14895e-136	0.446	0.075
ENSG00000197061	HIST1H4C	3	0.974885	2.60094e-139	4.7181e-135	0.697	0.225
ENSG00000112312	GMNN	3	0.537717	4.7591e-139	8.63301e-135	0.508	0.103
ENSG00000138778	CENPE	3	0.443022	2.26867e-138	4.11537e-134	0.322	0.037
ENSG00000092470	WDR76	3	0.403183	5.19262e-138	9.41941e-134	0.346	0.044
ENSG00000120802	TMPO	3	0.755894	9.87045e-138	1.7905e-133	0.732	0.225
ENSG00000100297	MCM5	3	0.719151	1.3705e-137	2.48609e-133	0.593	0.147
ENSG00000100749	VRK1	3	0.43923	8.66383e-137	1.57162e-132	0.477	0.088
ENSG00000121152	NCAPH	3	0.346847	2.37388e-136	4.30622e-132	0.309	0.034
ENSG00000130816	DNMT1	3	0.686725	9.6509e-136	1.75067e-131	0.654	0.181
ENSG00000147536	GINS4	3	0.452552	1.35959e-134	2.46629e-130	0.307	0.035
ENSG00000113810	SMC4	3	0.88484	2.04242e-133	3.70495e-129	0.82	0.334
ENSG00000162073	PAQR4	3	0.361395	7.44631e-133	1.35076e-128	0.328	0.04
ENSG00000143401	ANP32E	3	0.791459	1.80529e-131	3.2748e-127	0.776	0.28
ENSG00000031691	CENPQ	3	0.30566	3.76973e-131	6.83829e-127	0.274	0.027
ENSG00000132780	NASP	3	0.825357	4.42097e-130	8.01963e-126	0.77	0.284
ENSG00000163918	RFC4	3	0.450735	7.03125e-130	1.27547e-125	0.405	0.066
ENSG00000197451	HNRNPAB	3	0.669704	8.80796e-130	1.59776e-125	0.62	0.169
ENSG00000142230	SAE1	3	0.63222	1.69315e-128	3.07138e-124	0.597	0.157
ENSG00000097021	ACOT7	3	0.503474	1.38882e-127	2.51932e-123	0.517	0.113
ENSG00000139618	BRCA2	3	0.322456	2.04338e-127	3.70669e-123	0.301	0.035
ENSG00000025770	NCAPH2	3	0.475421	1.09882e-126	1.99325e-122	0.407	0.071
ENSG00000123374	CDK2	3	0.376981	3.47525e-126	6.3041e-122	0.309	0.038
ENSG00000111445	RFC5	3	0.302789	9.91286e-126	1.79819e-121	0.282	0.03
ENSG00000132341	RAN	3	0.859012	7.85548e-125	1.42498e-120	0.896	0.565
ENSG00000162607	USP1	3	0.567198	2.65397e-124	4.81431e-120	0.546	0.13
ENSG00000119403	PHF19	3	0.487349	4.66025e-124	8.45369e-120	0.486	0.103
ENSG00000169689	STRA13	3	0.667527	5.2788e-124	9.57574e-120	0.662	0.2
ENSG00000163507	KIAA1524	3	0.291546	3.55649e-123	6.45147e-119	0.259	0.025
ENSG00000137404	NRM	3	0.439456	1.12314e-122	2.03738e-118	0.307	0.039
ENSG00000080986	NDC80	3	0.425697	2.33531e-122	4.23625e-118	0.432	0.08
ENSG00000131462	TUBG1	3	0.259864	9.0163e-121	1.63556e-116	0.266	0.028
ENSG00000120437	ACAT2	3	0.454595	9.73367e-121	1.76569e-116	0.486	0.105
ENSG00000198176	TFDP1	3	0.53258	5.67757e-120	1.02991e-115	0.566	0.144
ENSG00000135446	CDK4	3	0.456643	5.8786e-119	1.06638e-114	0.461	0.096
ENSG00000127337	YEATS4	3	0.482133	1.44287e-118	2.61737e-114	0.483	0.105
ENSG00000136938	ANP32B	3	0.825199	9.12796e-118	1.65581e-113	0.853	0.452
ENSG00000151287	TEX30	3	0.341371	4.72969e-117	8.57965e-113	0.34	0.051
ENSG00000119640	ACYP1	3	0.486057	8.41182e-115	1.5259e-110	0.558	0.14
ENSG00000109685	WHSC1	3	0.47075	1.37121e-114	2.48737e-110	0.376	0.065
ENSG00000099901	RANBP1	3	0.816869	2.75597e-114	4.99933e-110	0.817	0.39
ENSG00000077514	POLD3	3	0.359783	5.18347e-114	9.40282e-110	0.315	0.045
ENSG00000144554	FANCD2	3	0.326174	1.00141e-112	1.81656e-108	0.257	0.029
ENSG00000094916	CBX5	3	0.503466	8.5804e-112	1.55648e-107	0.544	0.138
ENSG00000167325	RRM1	3	0.493071	1.07531e-110	1.9506e-106	0.44	0.094
ENSG00000153048	CARHSP1	3	0.653503	1.14129e-110	2.0703e-106	0.736	0.27
ENSG00000198937	CCDC167	3	0.629069	1.42042e-110	2.57663e-106	0.71	0.25
ENSG00000143977	SNRPG	3	0.787386	1.72464e-110	3.12849e-106	0.857	0.464
ENSG00000183684	ALYREF	3	0.331855	7.07159e-108	1.28279e-103	0.336	0.055
ENSG00000188229	TUBB4B	3	0.746444	3.55087e-107	6.44127e-103	0.656	0.23
ENSG00000149636	DSN1	3	0.262696	4.76632e-107	8.64611e-103	0.257	0.03
ENSG00000196262	PPIA	3	0.714045	7.05696e-106	1.28013e-101	0.948	0.77
ENSG00000168411	RFWD3	3	0.394695	7.59742e-105	1.37817e-100	0.268	0.035
ENSG00000111196	MAGOHB	3	0.356074	6.1177e-104	1.10975e-99	0.39	0.076
ENSG00000138180	CEP55	3	0.350151	7.00972e-104	1.27156e-99	0.351	0.062
ENSG00000069275	NUCKS1	3	0.737328	8.59061e-104	1.55834e-99	0.867	0.472
ENSG00000213145	CRIP1	3	0.857006	4.89899e-103	8.88676e-99	0.89	0.606
ENSG00000108384	RAD51C	3	0.384789	8.97364e-103	1.62782e-98	0.432	0.094
ENSG00000081870	HSPB11	3	0.660529	2.16158e-101	3.92111e-97	0.712	0.271
ENSG00000113648	H2AFY	3	0.653222	2.2686e-101	4.11524e-97	0.761	0.32
ENSG00000151503	NCAPD3	3	0.30546	1.15281e-100	2.0912e-96	0.276	0.038
ENSG00000126453	BCL2L12	3	0.343305	3.98259e-100	7.22442e-96	0.295	0.045
ENSG00000174442	ZWILCH	3	0.317666	1.5516e-99	2.8146e-95	0.276	0.039
ENSG00000166801	FAM111A	3	0.456942	1.87671e-99	3.40436e-95	0.504	0.129
ENSG00000182628	SKA2	3	0.5123	2.20451e-99	3.99898e-95	0.624	0.195
ENSG00000134802	SLC43A3	3	0.299245	9.30435e-98	1.68781e-93	0.301	0.048
ENSG00000130520	LSM4	3	0.593934	1.04707e-95	1.89939e-91	0.67	0.243
ENSG00000134809	TIMM10	3	0.396739	1.05385e-95	1.91168e-91	0.425	0.098
ENSG00000108106	UBE2S	3	0.585462	1.28999e-95	2.34004e-91	0.579	0.185
ENSG00000106399	RPA3	3	0.673343	1.97975e-95	3.59127e-91	0.778	0.357
ENSG00000138376	BARD1	3	0.421817	5.36458e-94	9.73135e-90	0.45	0.109
ENSG00000122483	CCDC18	3	0.296991	1.15862e-93	2.10174e-89	0.255	0.035
ENSG00000184990	SIVA1	3	0.646352	1.16283e-93	2.10937e-89	0.757	0.33
ENSG00000172757	CFL1	3	0.523767	1.44089e-93	2.61378e-89	0.975	0.852
ENSG00000101224	CDC25B	3	0.361009	1.94779e-93	3.5333e-89	0.338	0.064
ENSG00000165916	PSMC3	3	0.571496	9.32738e-93	1.69199e-88	0.687	0.257
ENSG00000169813	HNRNPF	3	0.686643	1.45028e-92	2.63082e-88	0.809	0.438
ENSG00000144354	CDCA7	3	0.457424	4.78018e-92	8.67125e-88	0.44	0.106
ENSG00000134574	DDB2	3	0.481456	1.46342e-91	2.65465e-87	0.568	0.172
ENSG00000231607	DLEU2	3	0.342559	4.69874e-91	8.52351e-87	0.292	0.048
ENSG00000120699	EXOSC8	3	0.379356	2.12644e-90	3.85736e-86	0.502	0.137
ENSG00000167088	SNRPD1	3	0.602284	1.04853e-89	1.90204e-85	0.726	0.303
ENSG00000172336	POP7	3	0.361364	1.53945e-89	2.79256e-85	0.409	0.094
ENSG00000161980	POLR3K	3	0.369819	2.57721e-89	4.67505e-85	0.44	0.109
ENSG00000005022	SLC25A5	3	0.672262	2.77385e-89	5.03176e-85	0.857	0.503
ENSG00000136518	ACTL6A	3	0.318598	9.38251e-89	1.70199e-84	0.382	0.083
ENSG00000125835	SNRPB	3	0.631792	2.02776e-86	3.67836e-82	0.884	0.546
ENSG00000188529	SRSF10	3	0.581877	2.92775e-86	5.31094e-82	0.817	0.394
ENSG00000163923	RPL39L	3	0.271801	3.27011e-86	5.93199e-82	0.264	0.042
ENSG00000123975	CKS2	3	0.625815	3.87403e-86	7.02748e-82	0.703	0.286
ENSG00000128973	CLN6	3	0.291344	4.94805e-86	8.97577e-82	0.303	0.055
ENSG00000204899	MZT1	3	0.42019	9.87836e-85	1.79193e-80	0.519	0.155
ENSG00000103995	CEP152	3	0.344154	1.68508e-84	3.05674e-80	0.295	0.053
ENSG00000122566	HNRNPA2B1	3	0.568496	1.76243e-84	3.19704e-80	0.946	0.742
ENSG00000108518	PFN1	3	0.575334	2.1355e-84	3.8738e-80	0.971	0.871
ENSG00000106355	LSM5	3	0.510088	1.05104e-83	1.90659e-79	0.654	0.247
ENSG00000128708	HAT1	3	0.426875	1.4561e-83	2.64136e-79	0.546	0.17
ENSG00000125871	MGME1	3	0.327579	4.29166e-83	7.78506e-79	0.407	0.099
ENSG00000198826	ARHGAP11A	3	0.273046	6.81425e-83	1.2361e-78	0.257	0.04
ENSG00000143793	C1orf35	3	0.426897	5.38099e-82	9.76111e-78	0.533	0.166
ENSG00000164611	PTTG1	3	0.705721	6.37907e-82	1.15716e-77	0.734	0.335
ENSG00000101361	NOP56	3	0.481299	2.91349e-81	5.28508e-77	0.631	0.23
ENSG00000026025	VIM	3	0.669309	3.02686e-81	5.49072e-77	0.919	0.719
ENSG00000128050	PAICS	3	0.31152	4.23579e-81	7.68373e-77	0.295	0.056
ENSG00000116670	MAD2L2	3	0.438417	2.34632e-80	4.25623e-76	0.569	0.187
ENSG00000138796	HADH	3	0.335379	4.65792e-80	8.44947e-76	0.39	0.094
ENSG00000128245	YWHAH	3	0.503981	9.28855e-80	1.68494e-75	0.68	0.264
ENSG00000161542	PRPSAP1	3	0.330527	1.40844e-79	2.55491e-75	0.367	0.085
ENSG00000175334	BANF1	3	0.547946	1.93407e-79	3.5084e-75	0.734	0.317
ENSG00000187951	ARHGAP11B	3	0.413138	1.01984e-78	1.84999e-74	0.413	0.106
ENSG00000176340	COX8A	3	0.572995	1.47742e-77	2.68004e-73	0.896	0.666
ENSG00000100632	ERH	3	0.584186	7.60542e-77	1.37962e-72	0.822	0.434
ENSG00000075624	ACTB	3	0.534336	2.85777e-76	5.18399e-72	0.988	0.93
ENSG00000170515	PA2G4	3	0.565174	4.26954e-76	7.74495e-72	0.737	0.339
ENSG00000160446	ZDHHC12	3	0.370503	1.12564e-74	2.04192e-70	0.527	0.172
ENSG00000112081	SRSF3	3	0.612645	1.19138e-74	2.16115e-70	0.892	0.596
ENSG00000137288	UQCC2	3	0.384841	1.32373e-74	2.40125e-70	0.514	0.166
ENSG00000076003	MCM6	3	0.39688	2.26014e-74	4.0999e-70	0.423	0.118
ENSG00000163950	SLBP	3	0.457719	2.52097e-74	4.57303e-70	0.612	0.231
ENSG00000164687	FABP5	3	0.686831	1.18179e-73	2.14376e-69	0.817	0.463
ENSG00000152082	MZT2B	3	0.563187	3.37399e-73	6.12041e-69	0.842	0.493
ENSG00000172922	RNASEH2C	3	0.424915	5.3243e-73	9.65828e-69	0.571	0.205
ENSG00000102879	CORO1A	3	0.550731	6.00356e-73	1.08905e-68	0.959	0.76
ENSG00000138182	KIF20B	3	0.431582	9.7957e-73	1.77694e-68	0.533	0.173
ENSG00000105185	PDCD5	3	0.492743	1.17171e-72	2.12548e-68	0.581	0.216
ENSG00000102054	RBBP7	3	0.416028	1.84578e-71	3.34825e-67	0.585	0.214
ENSG00000178307	TMEM11	3	0.287285	1.99977e-71	3.62758e-67	0.369	0.092
ENSG00000143742	SRP9	3	0.506863	2.25245e-71	4.08594e-67	0.755	0.357
ENSG00000161981	SNRNP25	3	0.307907	5.31846e-71	9.64769e-67	0.342	0.084
ENSG00000141543	EIF4A3	3	0.438524	2.1155e-70	3.83752e-66	0.597	0.225
ENSG00000143321	HDGF	3	0.275081	7.45223e-69	1.35183e-64	0.4	0.11
ENSG00000189159	HN1	3	0.565408	1.12831e-68	2.04675e-64	0.751	0.37
ENSG00000141560	FN3KRP	3	0.280191	2.99216e-68	5.42779e-64	0.297	0.066
ENSG00000205581	HMGN1	3	0.507891	5.40355e-68	9.80204e-64	0.915	0.664
ENSG00000136108	CKAP2	3	0.284778	1.67086e-67	3.03094e-63	0.336	0.082
ENSG00000103495	MAZ	3	0.385075	2.92697e-67	5.30953e-63	0.465	0.147
ENSG00000138668	HNRNPD	3	0.461974	3.48992e-67	6.33071e-63	0.732	0.347
ENSG00000111669	TPI1	3	0.563513	3.94147e-67	7.14983e-63	0.9	0.666
ENSG00000234127	TRIM26	3	0.261802	7.14558e-67	1.29621e-62	0.355	0.09
ENSG00000125970	RALY	3	0.544444	8.49307e-67	1.54064e-62	0.763	0.387
ENSG00000223478	RP11-545E17.3	3	0.254936	8.63716e-67	1.56678e-62	0.297	0.066
ENSG00000169715	MT1E	3	0.493375	9.81337e-67	1.78014e-62	0.531	0.193
ENSG00000078668	VDAC3	3	0.411881	1.23784e-66	2.24545e-62	0.589	0.229
ENSG00000108055	SMC3	3	0.428708	3.35625e-66	6.08823e-62	0.645	0.261
ENSG00000143933	CALM2	3	0.563338	3.59064e-66	6.51341e-62	0.894	0.684
ENSG00000161547	SRSF2	3	0.503482	4.1247e-66	7.48221e-62	0.907	0.592
ENSG00000149136	SSRP1	3	0.362045	4.87213e-66	8.83804e-62	0.477	0.157
ENSG00000100028	SNRPD3	3	0.468875	3.14296e-65	5.70132e-61	0.741	0.362
ENSG00000100410	PHF5A	3	0.334354	4.98872e-65	9.04953e-61	0.465	0.149
ENSG00000170855	TRIAP1	3	0.345203	8.64289e-65	1.56782e-60	0.388	0.111
ENSG00000147140	NONO	3	0.430326	4.11022e-64	7.45595e-60	0.741	0.345
ENSG00000106628	POLD2	3	0.357239	4.89503e-64	8.87958e-60	0.305	0.073
ENSG00000074696	HACD3	3	0.256975	6.02461e-64	1.09286e-59	0.367	0.098
ENSG00000100908	EMC9	3	0.295771	9.25653e-64	1.67913e-59	0.338	0.087
ENSG00000204392	LSM2	3	0.486646	1.06741e-63	1.93627e-59	0.707	0.326
ENSG00000100281	HMGXB4	3	0.306238	1.87942e-63	3.40927e-59	0.444	0.137
ENSG00000116830	TTF2	3	0.280911	3.39358e-63	6.15595e-59	0.301	0.07
ENSG00000164985	PSIP1	3	0.447752	7.17529e-63	1.3016e-58	0.683	0.306
ENSG00000165704	HPRT1	3	0.402101	1.88252e-62	3.4149e-58	0.583	0.228
ENSG00000108468	CBX1	3	0.297827	2.01587e-62	3.65678e-58	0.396	0.116
ENSG00000235162	C12orf75	3	0.492377	2.81374e-62	5.10413e-58	0.714	0.333
ENSG00000051596	THOC3	3	0.258571	3.33182e-62	6.04392e-58	0.338	0.087
ENSG00000270647	TAF15	3	0.357498	4.34881e-62	7.88874e-58	0.591	0.225
ENSG00000102007	PLP2	3	0.579214	6.54392e-62	1.18707e-57	0.784	0.443
ENSG00000167460	TPM4	3	0.463484	7.65973e-62	1.38947e-57	0.622	0.261
ENSG00000170144	HNRNPA3	3	0.485016	2.31977e-61	4.20806e-57	0.896	0.603
ENSG00000072501	SMC1A	3	0.369195	2.57351e-61	4.66834e-57	0.421	0.133
ENSG00000137309	HMGA1	3	0.41623	4.06548e-61	7.37479e-57	0.548	0.212
ENSG00000125944	HNRNPR	3	0.429667	5.54378e-61	1.00564e-56	0.749	0.367
ENSG00000134333	LDHA	3	0.574219	5.64342e-61	1.02372e-56	0.871	0.621
ENSG00000077312	SNRPA	3	0.314048	9.94025e-61	1.80316e-56	0.546	0.201
ENSG00000183011	NAA38	3	0.533896	1.28711e-60	2.33482e-56	0.724	0.365
ENSG00000006625	GGCT	3	0.303613	1.60381e-60	2.90931e-56	0.446	0.145
ENSG00000141552	ANAPC11	3	0.482975	1.9734e-60	3.57974e-56	0.736	0.373
ENSG00000170860	LSM3	3	0.454641	2.56388e-60	4.65088e-56	0.697	0.327
ENSG00000146263	MMS22L	3	0.269101	4.87459e-60	8.8425e-56	0.353	0.096
ENSG00000167553	TUBA1C	3	0.352344	6.38169e-60	1.15764e-55	0.454	0.154
ENSG00000162385	MAGOH	3	0.418447	7.16165e-60	1.29912e-55	0.674	0.301
ENSG00000125148	MT2A	3	0.610197	1.37781e-59	2.49935e-55	0.923	0.668
ENSG00000122565	CBX3	3	0.462764	1.50696e-59	2.73362e-55	0.784	0.425
ENSG00000104897	SF3A2	3	0.327761	1.93766e-59	3.51491e-55	0.523	0.19
ENSG00000139343	SNRPF	3	0.531255	2.7579e-59	5.00283e-55	0.795	0.459
ENSG00000168476	REEP4	3	0.258462	2.91759e-59	5.29251e-55	0.276	0.064
ENSG00000182004	SNRPE	3	0.522534	3.21931e-59	5.83983e-55	0.743	0.389
ENSG00000144034	TPRKB	3	0.283676	1.19391e-58	2.16575e-54	0.452	0.15
ENSG00000117697	NSL1	3	0.260084	4.24579e-58	7.70187e-54	0.394	0.119
ENSG00000132661	NXT1	3	0.29962	8.59305e-58	1.55878e-53	0.382	0.116
ENSG00000182481	KPNA2	3	0.449444	4.802e-57	8.71083e-53	0.459	0.162
ENSG00000111640	GAPDH	3	0.429185	1.02239e-56	1.85461e-52	0.952	0.875
ENSG00000178691	SUZ12	3	0.261663	1.12665e-56	2.04374e-52	0.413	0.131
ENSG00000106615	RHEB	3	0.393635	1.46456e-56	2.65671e-52	0.569	0.232
ENSG00000196976	LAGE3	3	0.341012	1.92792e-56	3.49725e-52	0.446	0.152
ENSG00000169738	DCXR	3	0.420961	2.71731e-56	4.9292e-52	0.61	0.262
ENSG00000177917	ARL6IP6	3	0.368493	3.51338e-56	6.37328e-52	0.535	0.207
ENSG00000167005	NUDT21	3	0.371745	3.6974e-56	6.70709e-52	0.569	0.229
ENSG00000147155	EBP	3	0.331619	1.8076e-55	3.27899e-51	0.465	0.164
ENSG00000184009	ACTG1	3	0.481267	2.39891e-55	4.35163e-51	0.963	0.855
ENSG00000136908	DPM2	3	0.294546	3.98039e-55	7.22042e-51	0.486	0.175
ENSG00000079462	PAFAH1B3	3	0.265759	9.41656e-55	1.70816e-50	0.376	0.117
ENSG00000143621	ILF2	3	0.371526	1.46941e-54	2.66551e-50	0.624	0.273
ENSG00000239672	NME1	3	0.426915	1.62814e-54	2.95345e-50	0.456	0.168
ENSG00000124767	GLO1	3	0.295412	1.64054e-54	2.97593e-50	0.442	0.153
ENSG00000134453	RBM17	3	0.360197	2.58439e-54	4.68808e-50	0.608	0.259
ENSG00000116560	SFPQ	3	0.429151	2.73553e-54	4.96225e-50	0.753	0.389
ENSG00000120265	PCMT1	3	0.351438	3.01096e-54	5.46189e-50	0.608	0.26
ENSG00000119013	NDUFB3	3	0.417741	4.90411e-54	8.89606e-50	0.741	0.367
ENSG00000106153	CHCHD2	3	0.451662	5.88024e-54	1.06668e-49	0.907	0.703
ENSG00000171960	PPIH	3	0.261288	6.82076e-54	1.23729e-49	0.429	0.144
ENSG00000160014	CALM3	3	0.469811	1.26642e-53	2.29729e-49	0.83	0.534
ENSG00000143653	SCCPDH	3	0.261962	1.27209e-53	2.30757e-49	0.378	0.117
ENSG00000160752	FDPS	3	0.381863	2.25129e-53	4.08385e-49	0.687	0.321
ENSG00000009954	BAZ1B	3	0.343433	3.01099e-53	5.46193e-49	0.517	0.197
ENSG00000065978	YBX1	3	0.465086	1.07289e-52	1.94622e-48	0.89	0.676
ENSG00000183207	RUVBL2	3	0.254635	1.78101e-52	3.23075e-48	0.359	0.109
ENSG00000183648	NDUFB1	3	0.469695	4.4033e-52	7.98759e-48	0.836	0.537
ENSG00000165389	SPTSSA	3	0.268982	4.80073e-52	8.70853e-48	0.317	0.09
ENSG00000145050	MANF	3	0.335716	8.32683e-52	1.51049e-47	0.577	0.236
ENSG00000164111	ANXA5	3	0.473304	1.02254e-51	1.85489e-47	0.811	0.495
ENSG00000108798	ABI3	3	0.362753	1.5796e-51	2.8654e-47	0.523	0.208
ENSG00000131876	SNRPA1	3	0.275802	2.22043e-51	4.02787e-47	0.494	0.185
ENSG00000167797	CDK2AP2	3	0.439087	4.49652e-51	8.15669e-47	0.666	0.315
ENSG00000071626	DAZAP1	3	0.327231	9.49242e-51	1.72192e-46	0.444	0.159
ENSG00000152240	HAUS1	3	0.269426	1.32522e-50	2.40396e-46	0.409	0.138
ENSG00000187741	FANCA	3	0.256841	1.80083e-50	3.2667e-46	0.311	0.089
ENSG00000122705	CLTA	3	0.391556	2.11165e-50	3.83053e-46	0.712	0.356
ENSG00000119397	CNTRL	3	0.254401	3.28887e-50	5.96601e-46	0.413	0.14
ENSG00000240065	PSMB9	3	0.446218	3.63482e-50	6.59357e-46	0.905	0.698
ENSG00000011304	PTBP1	3	0.330524	4.6435e-50	8.42331e-46	0.654	0.301
ENSG00000117748	RPA2	3	0.294891	6.50568e-50	1.18013e-45	0.519	0.205
ENSG00000103187	COTL1	3	0.505671	6.51215e-50	1.1813e-45	0.911	0.703
ENSG00000163170	BOLA3	3	0.329775	9.65596e-50	1.75159e-45	0.475	0.184
ENSG00000174021	GNG5	3	0.44519	1.50276e-49	2.72601e-45	0.828	0.499
ENSG00000154723	ATP5J	3	0.440592	3.16827e-49	5.74724e-45	0.799	0.489
ENSG00000162704	ARPC5	3	0.411506	3.45021e-49	6.25867e-45	0.83	0.51
ENSG00000157778	PSMG3	3	0.274982	5.75085e-49	1.0432e-44	0.396	0.135
ENSG00000179958	DCTPP1	3	0.288268	6.13701e-49	1.11325e-44	0.324	0.098
ENSG00000100387	RBX1	3	0.441131	6.46087e-49	1.172e-44	0.807	0.486
ENSG00000060688	SNRNP40	3	0.290616	7.02673e-49	1.27465e-44	0.459	0.173
ENSG00000141030	COPS3	3	0.267941	9.37595e-49	1.7008e-44	0.446	0.162
ENSG00000119185	ITGB1BP1	3	0.308911	1.0501e-48	1.90488e-44	0.591	0.255
ENSG00000204356	NELFE	3	0.254274	1.16066e-48	2.10543e-44	0.431	0.154
ENSG00000129235	TXNDC17	3	0.356831	1.30327e-48	2.36413e-44	0.554	0.235
ENSG00000167461	RAB8A	3	0.314297	2.52141e-48	4.57383e-44	0.566	0.242
ENSG00000137133	HINT2	3	0.287444	3.68815e-48	6.6903e-44	0.51	0.199
ENSG00000169564	PCBP1	3	0.398129	5.00753e-48	9.08366e-44	0.797	0.467
ENSG00000184983	NDUFA6	3	0.411205	6.75604e-48	1.22554e-43	0.736	0.387
ENSG00000057757	PITHD1	3	0.315117	1.21234e-47	2.19919e-43	0.446	0.165
ENSG00000100567	PSMA3	3	0.308877	1.28196e-47	2.32548e-43	0.577	0.254
ENSG00000125534	PPDPF	3	0.487424	1.59628e-47	2.89566e-43	0.857	0.597
ENSG00000197989	SNHG12	3	0.280128	2.91296e-47	5.28411e-43	0.403	0.143
ENSG00000124733	MEA1	3	0.311308	3.6099e-47	6.54835e-43	0.514	0.21
ENSG00000132507	EIF5A	3	0.450347	6.41952e-47	1.1645e-42	0.701	0.378
ENSG00000069849	ATP1B3	3	0.346382	1.10729e-46	2.00863e-42	0.689	0.337
ENSG00000111237	VPS29	3	0.321019	1.6514e-46	2.99565e-42	0.647	0.301
ENSG00000185088	RPS27L	3	0.499722	1.80355e-46	3.27165e-42	0.838	0.525
ENSG00000165672	PRDX3	3	0.282804	2.06275e-46	3.74183e-42	0.523	0.213
ENSG00000155959	VBP1	3	0.273384	2.36639e-46	4.29263e-42	0.519	0.209
ENSG00000166226	CCT2	3	0.268767	3.06888e-46	5.56695e-42	0.537	0.223
ENSG00000149923	PPP4C	3	0.358796	5.09236e-46	9.23755e-42	0.699	0.35
ENSG00000166333	ILK	3	0.304223	8.50954e-46	1.54363e-41	0.423	0.155
ENSG00000113387	SUB1	3	0.447275	1.57551e-45	2.85797e-41	0.919	0.725
ENSG00000135378	PRRG4	3	0.302586	1.92127e-45	3.48519e-41	0.282	0.081
ENSG00000179262	RAD23A	3	0.327481	2.40398e-45	4.36082e-41	0.627	0.291
ENSG00000136827	TOR1A	3	0.25721	2.62618e-45	4.7639e-41	0.386	0.134
ENSG00000187109	NAP1L1	3	0.410729	3.14584e-45	5.70656e-41	0.894	0.656
ENSG00000111639	MRPL51	3	0.370102	3.1789e-45	5.76653e-41	0.697	0.362
ENSG00000170540	ARL6IP1	3	0.712056	3.65456e-45	6.62938e-41	0.805	0.491
ENSG00000166037	CEP57	3	0.256398	4.46789e-45	8.10475e-41	0.442	0.166
ENSG00000182944	EWSR1	3	0.302988	1.28447e-44	2.33003e-40	0.654	0.304
ENSG00000164897	TMUB1	3	0.256979	1.43583e-44	2.6046e-40	0.515	0.214
ENSG00000172500	FIBP	3	0.28992	1.87512e-44	3.40147e-40	0.519	0.215
ENSG00000177156	TALDO1	3	0.352432	2.30378e-44	4.17905e-40	0.662	0.332
ENSG00000102898	NUTF2	3	0.305322	2.64129e-44	4.7913e-40	0.552	0.24
ENSG00000172172	MRPL13	3	0.254216	4.79998e-44	8.70717e-40	0.429	0.163
ENSG00000130706	ADRM1	3	0.319654	4.97251e-44	9.02012e-40	0.616	0.295
ENSG00000214026	MRPL23	3	0.329904	7.34671e-44	1.33269e-39	0.537	0.234
ENSG00000182054	IDH2	3	0.443084	9.55231e-44	1.73279e-39	0.764	0.453
ENSG00000177733	HNRNPA0	3	0.294893	1.0363e-43	1.87984e-39	0.782	0.418
ENSG00000165283	STOML2	3	0.265495	1.25877e-43	2.28341e-39	0.467	0.184
ENSG00000204574	ABCF1	3	0.276689	1.68186e-43	3.0509e-39	0.458	0.177
ENSG00000262814	MRPL12	3	0.278611	2.92657e-43	5.3088e-39	0.403	0.151
ENSG00000134308	YWHAQ	3	0.376717	5.62081e-43	1.01961e-38	0.793	0.479
ENSG00000099783	HNRNPM	3	0.338941	6.84924e-43	1.24245e-38	0.763	0.406
ENSG00000010256	UQCRC1	3	0.271125	7.54969e-43	1.36951e-38	0.504	0.21
ENSG00000147889	CDKN2A	3	0.267867	8.77968e-43	1.59263e-38	0.388	0.138
ENSG00000108953	YWHAE	3	0.348121	1.11109e-42	2.01552e-38	0.662	0.324
ENSG00000042753	AP2S1	3	0.351148	1.63717e-42	2.96983e-38	0.687	0.343
ENSG00000120688	WBP4	3	0.250527	1.11196e-41	2.0171e-37	0.342	0.117
ENSG00000154518	ATP5G3	3	0.382314	1.75072e-41	3.1758e-37	0.82	0.547
ENSG00000128789	PSMG2	3	0.294835	3.03362e-41	5.50298e-37	0.593	0.277
ENSG00000162521	RBBP4	3	0.316635	4.09136e-41	7.42172e-37	0.616	0.291
ENSG00000204256	BRD2	3	0.353777	4.41083e-41	8.00125e-37	0.641	0.32
ENSG00000077721	UBE2A	3	0.285203	4.75346e-41	8.62278e-37	0.597	0.277
ENSG00000127824	TUBA4A	3	0.42151	6.49676e-41	1.17851e-36	0.792	0.485
ENSG00000116350	SRSF4	3	0.286355	3.36813e-40	6.10979e-36	0.625	0.308
ENSG00000143727	ACP1	3	0.275345	3.68043e-40	6.67631e-36	0.635	0.309
ENSG00000164754	RAD21	3	0.367409	6.37702e-40	1.15679e-35	0.695	0.365
ENSG00000118363	SPCS2	3	0.34535	6.68782e-40	1.21317e-35	0.78	0.448
ENSG00000169021	UQCRFS1	3	0.252638	7.6813e-40	1.39339e-35	0.587	0.27
ENSG00000154473	BUB3	3	0.32038	7.53149e-39	1.36621e-34	0.792	0.469
ENSG00000119335	SET	3	0.403006	7.68962e-39	1.3949e-34	0.792	0.482
ENSG00000106245	BUD31	3	0.335971	8.69822e-39	1.57786e-34	0.653	0.333
ENSG00000125977	EIF2S2	3	0.293058	1.17376e-38	2.12921e-34	0.703	0.371
ENSG00000154582	TCEB1	3	0.303459	1.62839e-38	2.95389e-34	0.668	0.344
ENSG00000174547	MRPL11	3	0.261421	2.05192e-38	3.72218e-34	0.459	0.189
ENSG00000138398	PPIG	3	0.332273	2.44534e-38	4.43584e-34	0.736	0.411
ENSG00000173272	MZT2A	3	0.34167	2.57154e-38	4.66478e-34	0.79	0.478
ENSG00000090273	NUDC	3	0.300974	2.90941e-38	5.27767e-34	0.639	0.327
ENSG00000134049	IER3IP1	3	0.276936	3.59084e-38	6.51378e-34	0.527	0.236
ENSG00000115241	PPM1G	3	0.317611	3.9121e-38	7.09654e-34	0.575	0.28
ENSG00000092199	HNRNPC	3	0.335108	3.94871e-38	7.16296e-34	0.873	0.616
ENSG00000205937	RNPS1	3	0.281872	6.2988e-38	1.1426e-33	0.67	0.343
ENSG00000118418	HMGN3	3	0.279647	7.54538e-38	1.36873e-33	0.656	0.335
ENSG00000127483	HP1BP3	3	0.284264	9.33893e-38	1.69408e-33	0.697	0.371
ENSG00000155115	GTF3C6	3	0.279	1.15855e-37	2.1016e-33	0.62	0.304
ENSG00000176101	SSNA1	3	0.28233	1.72694e-37	3.13267e-33	0.654	0.326
ENSG00000119705	SLIRP	3	0.31847	1.88886e-37	3.42639e-33	0.62	0.309
ENSG00000130748	TMEM160	3	0.260627	3.06695e-37	5.56344e-33	0.662	0.334
ENSG00000084207	GSTP1	3	0.400319	3.64151e-37	6.60571e-33	0.753	0.449
ENSG00000141522	ARHGDIA	3	0.332192	4.24537e-37	7.70109e-33	0.772	0.45
ENSG00000156261	CCT8	3	0.284501	4.30874e-37	7.81605e-33	0.622	0.314
ENSG00000172531	PPP1CA	3	0.342434	4.80719e-37	8.72025e-33	0.813	0.506
ENSG00000117691	NENF	3	0.251113	5.73384e-37	1.04012e-32	0.521	0.238
ENSG00000165264	NDUFB6	3	0.280008	6.35353e-37	1.15253e-32	0.569	0.274
ENSG00000101084	C20orf24	3	0.363601	8.99149e-37	1.63106e-32	0.664	0.36
ENSG00000166289	PLEKHF1	3	0.263895	1.0301e-36	1.8686e-32	0.386	0.151
ENSG00000172354	GNB2	3	0.283796	1.22183e-36	2.21639e-32	0.606	0.301
ENSG00000127445	PIN1	3	0.296137	1.80938e-36	3.28222e-32	0.647	0.33
ENSG00000175606	TMEM70	3	0.26481	2.77616e-36	5.03596e-32	0.431	0.181
ENSG00000041357	PSMA4	3	0.336064	2.80159e-36	5.08208e-32	0.739	0.439
ENSG00000137100	DCTN3	3	0.303452	3.29632e-36	5.97952e-32	0.625	0.317
ENSG00000225663	FAM195B	3	0.31227	4.09853e-36	7.43473e-32	0.554	0.266
ENSG00000113013	HSPA9	3	0.269066	4.37437e-36	7.93511e-32	0.517	0.235
ENSG00000205220	PSMB10	3	0.295185	4.55373e-36	8.26047e-32	0.678	0.349
ENSG00000096063	SRPK1	3	0.255683	5.10263e-36	9.25617e-32	0.392	0.156
ENSG00000128228	SDF2L1	3	0.288835	1.25942e-35	2.28459e-31	0.517	0.24
ENSG00000150753	CCT5	3	0.311356	2.39493e-35	4.3444e-31	0.444	0.192
ENSG00000064666	CNN2	3	0.299327	4.53584e-35	8.22801e-31	0.579	0.282
ENSG00000140350	ANP32A	3	0.289346	5.13133e-35	9.30824e-31	0.631	0.32
ENSG00000136810	TXN	3	0.372455	7.42632e-35	1.34713e-30	0.749	0.458
ENSG00000136167	LCP1	3	0.346439	8.26987e-35	1.50015e-30	0.846	0.561
ENSG00000184752	NDUFA12	3	0.261635	1.59739e-34	2.89767e-30	0.683	0.366
ENSG00000138495	COX17	3	0.320536	1.62017e-34	2.93899e-30	0.71	0.394
ENSG00000167792	NDUFV1	3	0.259279	1.75611e-34	3.18558e-30	0.515	0.238
ENSG00000213585	VDAC1	3	0.291328	3.34466e-34	6.06722e-30	0.649	0.353
ENSG00000035928	RFC1	3	0.255659	4.26022e-34	7.72803e-30	0.492	0.224
ENSG00000092820	EZR	3	0.325618	4.90497e-34	8.89762e-30	0.784	0.456
ENSG00000110108	TMEM109	3	0.271223	5.02402e-34	9.11358e-30	0.459	0.206
ENSG00000126067	PSMB2	3	0.279861	5.47839e-34	9.93779e-30	0.699	0.389
ENSG00000128272	ATF4	3	0.272324	6.04069e-34	1.09578e-29	0.714	0.399
ENSG00000147123	NDUFB11	3	0.342381	6.47168e-34	1.17396e-29	0.811	0.523
ENSG00000135441	BLOC1S1	3	0.33451	1.86917e-33	3.39067e-29	0.861	0.593
ENSG00000070081	NUCB2	3	0.290153	1.95485e-33	3.5461e-29	0.382	0.159
ENSG00000135679	MDM2	3	0.288002	2.30243e-33	4.17661e-29	0.319	0.119
ENSG00000185651	UBE2L3	3	0.330346	7.02055e-33	1.27353e-28	0.722	0.425
ENSG00000148834	GSTO1	3	0.287297	1.02636e-32	1.86182e-28	0.676	0.362
ENSG00000115128	SF3B6	3	0.284746	2.19963e-32	3.99013e-28	0.728	0.423
ENSG00000164405	UQCRQ	3	0.332197	2.47202e-32	4.48424e-28	0.846	0.585
ENSG00000087088	BAX	3	0.292174	2.94382e-32	5.34008e-28	0.732	0.421
ENSG00000163565	IFI16	3	0.350203	2.96836e-32	5.38461e-28	0.842	0.586
ENSG00000135624	CCT7	3	0.276771	3.69118e-32	6.6958e-28	0.585	0.299
ENSG00000204387	C6orf48	3	0.290307	4.88607e-32	8.86333e-28	0.558	0.279
ENSG00000072506	HSD17B10	3	0.27901	7.82583e-32	1.4196e-27	0.552	0.273
ENSG00000143158	MPC2	3	0.250725	8.04227e-32	1.45887e-27	0.639	0.328
ENSG00000171314	PGAM1	3	0.35476	1.01066e-31	1.83333e-27	0.797	0.511
ENSG00000241468	ATP5J2	3	0.310838	1.11134e-31	2.01597e-27	0.875	0.645
ENSG00000099341	PSMD8	3	0.277682	3.19216e-31	5.79058e-27	0.749	0.452
ENSG00000065911	MTHFD2	3	0.25921	3.30926e-31	6.003e-27	0.595	0.305
ENSG00000204435	CSNK2B	3	0.271195	3.55793e-31	6.45408e-27	0.766	0.451
ENSG00000106028	SSBP1	3	0.255931	6.04498e-31	1.09656e-26	0.616	0.327
ENSG00000065135	GNAI3	3	0.254189	7.58591e-31	1.37608e-26	0.479	0.222
ENSG00000131495	NDUFA2	3	0.30556	9.37163e-31	1.70001e-26	0.72	0.429
ENSG00000111843	TMEM14C	3	0.258961	9.54349e-31	1.73119e-26	0.552	0.275
ENSG00000090266	NDUFB2	3	0.306558	1.15186e-30	2.08948e-26	0.801	0.501
ENSG00000217555	CKLF	3	0.30236	2.2944e-30	4.16204e-26	0.797	0.514
ENSG00000173141	MRPL57	3	0.266107	3.219e-30	5.83927e-26	0.666	0.361
ENSG00000110958	PTGES3	3	0.273016	3.97421e-30	7.20921e-26	0.776	0.495
ENSG00000167085	PHB	3	0.273327	5.42661e-30	9.84387e-26	0.527	0.265
ENSG00000074800	ENO1	3	0.398768	8.65891e-30	1.57073e-25	0.863	0.631
ENSG00000243927	MRPS6	3	0.25754	2.83671e-29	5.14578e-25	0.571	0.302
ENSG00000172590	MRPL52	3	0.254269	4.79468e-29	8.69754e-25	0.61	0.326
ENSG00000277791	PSMB3	3	0.289505	1.09167e-28	1.9803e-24	0.817	0.566
ENSG00000135486	HNRNPA1	3	0.279193	1.65664e-28	3.00514e-24	0.948	0.83
ENSG00000188612	SUMO2	3	0.309314	4.41927e-28	8.01656e-24	0.903	0.728
ENSG00000178741	COX5A	3	0.287966	5.05227e-28	9.16481e-24	0.755	0.472
ENSG00000101182	PSMA7	3	0.29372	5.18161e-28	9.39944e-24	0.853	0.639
ENSG00000163584	RPL22L1	3	0.312945	1.1198e-27	2.03131e-23	0.689	0.414
ENSG00000142227	EMP3	3	0.270736	2.21301e-27	4.01439e-23	0.718	0.437
ENSG00000111011	RSRC2	3	0.291262	3.04832e-27	5.52965e-23	0.743	0.469
ENSG00000110717	NDUFS8	3	0.279983	3.18182e-27	5.77182e-23	0.72	0.422
ENSG00000142507	PSMB6	3	0.256736	8.31382e-27	1.50813e-22	0.66	0.379
ENSG00000132963	POMP	3	0.266767	1.75207e-26	3.17826e-22	0.799	0.531
ENSG00000106588	PSMA2	3	0.288396	1.83636e-26	3.33117e-22	0.759	0.486
ENSG00000067225	PKM	3	0.337073	3.36849e-26	6.11043e-22	0.828	0.573
ENSG00000143870	PDIA6	3	0.263488	3.46381e-26	6.28335e-22	0.712	0.426
ENSG00000127922	SHFM1	3	0.293461	7.65998e-26	1.38952e-21	0.83	0.574
ENSG00000143420	ENSA	3	0.251549	1.14325e-25	2.07385e-21	0.763	0.477
ENSG00000054148	PHPT1	3	0.252891	1.14376e-25	2.07477e-21	0.674	0.38
ENSG00000112110	MRPL18	3	0.264545	1.91222e-25	3.46876e-21	0.506	0.267
ENSG00000165119	HNRNPK	3	0.266915	3.38027e-25	6.13181e-21	0.869	0.619
ENSG00000143549	TPM3	3	0.255047	4.24404e-25	7.6987e-21	0.838	0.585
ENSG00000145494	NDUFS6	3	0.25388	4.63984e-25	8.41667e-21	0.737	0.452
ENSG00000181163	NPM1	3	0.362881	6.31557e-25	1.14564e-20	0.894	0.748
ENSG00000134825	TMEM258	3	0.276831	6.44987e-25	1.17001e-20	0.836	0.592
ENSG00000164919	COX6C	3	0.268576	7.69788e-25	1.3964e-20	0.878	0.694
ENSG00000168028	RPSA	3	0.288916	2.5345e-24	4.59759e-20	0.948	0.855
ENSG00000130770	ATPIF1	3	0.260913	3.60285e-24	6.53557e-20	0.828	0.585
ENSG00000142864	SERBP1	3	0.28037	3.74144e-24	6.78697e-20	0.77	0.514
ENSG00000163466	ARPC2	3	0.279916	7.26596e-24	1.31805e-19	0.905	0.754
ENSG00000160888	IER2	3	0.311722	8.01485e-24	1.45389e-19	0.598	0.346
ENSG00000100911	PSME2	3	0.267308	8.58115e-24	1.55662e-19	0.857	0.637
ENSG00000111716	LDHB	3	0.290698	1.28165e-23	2.32491e-19	0.836	0.63
ENSG00000198668	CALM1	3	0.276107	2.82145e-23	5.1181e-19	0.896	0.73
ENSG00000167283	ATP5L	3	0.256349	4.56513e-23	8.28114e-19	0.913	0.793
ENSG00000170315	UBB	3	0.282666	5.53069e-23	1.00327e-18	0.956	0.869
ENSG00000089157	RPLP0	3	0.294794	6.92001e-23	1.25529e-18	0.927	0.793
ENSG00000197747	S100A10	3	0.277919	1.47976e-22	2.68428e-18	0.797	0.559
ENSG00000128340	RAC2	3	0.265595	2.06967e-22	3.75438e-18	0.882	0.691
ENSG00000155368	DBI	3	0.267	5.31656e-22	9.64424e-18	0.815	0.596
ENSG00000116288	PARK7	3	0.25061	1.13155e-20	2.05262e-16	0.84	0.61
ENSG00000131174	COX7B	3	0.256251	1.55353e-20	2.8181e-16	0.847	0.596
ENSG00000115053	NCL	3	0.269577	1.90919e-20	3.46327e-16	0.693	0.441
ENSG00000240972	MIF	3	0.284301	2.42054e-20	4.39086e-16	0.78	0.568
ENSG00000277632	CCL3	3	0.411535	6.08294e-19	1.10344e-14	0.672	0.446
ENSG00000130522	JUND	3	0.277972	1.2499e-11	2.26731e-07	0.523	0.331
ENSG00000275302	CCL4	3	0.343647	5.6694e-08	0.00102843	0.921	0.774

## Sheet: Cluster_4_diff_significant
Gene	Gene_name	cluster	avg_logFC	p_val	p_val_adj	pct.1	pct.2
ENSG00000156234	CXCL13	4	1.41613	1.35494e-115	2.45786e-111	0.924	0.697
ENSG00000177494	ZBED2	4	0.921185	8.46813e-81	1.53612e-76	0.398	0.105
ENSG00000102245	CD40LG	4	0.794954	4.52477e-76	8.20793e-72	0.26	0.045
ENSG00000166002	SMCO4	4	0.839415	1.79879e-57	3.26301e-53	0.458	0.182
ENSG00000128656	CHN1	4	0.876573	9.41931e-52	1.70866e-47	0.476	0.203
ENSG00000111796	KLRB1	4	0.719199	9.32954e-46	1.69238e-41	0.658	0.365
ENSG00000034510	TMSB10	4	0.494482	5.52669e-44	1.00254e-39	0.98	0.957
ENSG00000122862	SRGN	4	0.540117	2.05344e-41	3.72494e-37	0.942	0.886
ENSG00000023445	BIRC3	4	0.750305	1.285e-40	2.33099e-36	0.653	0.403
ENSG00000113580	NR3C1	4	0.754447	3.3263e-40	6.0339e-36	0.693	0.479
ENSG00000186891	TNFRSF18	4	0.584979	9.41041e-39	1.70705e-34	0.727	0.483
ENSG00000135541	AHI1	4	0.754849	2.71635e-37	4.92745e-33	0.496	0.257
ENSG00000168214	RBPJ	4	0.477229	9.04643e-33	1.64102e-28	0.9	0.757
ENSG00000155849	ELMO1	4	0.734861	1.23697e-32	2.24387e-28	0.362	0.165
ENSG00000069667	RORA	4	0.775677	1.53965e-32	2.79293e-28	0.587	0.369
ENSG00000096060	FKBP5	4	0.555464	1.72165e-32	3.12307e-28	0.718	0.543
ENSG00000125148	MT2A	4	0.795065	5.87471e-32	1.06567e-27	0.793	0.683
ENSG00000182463	TSHZ2	4	0.66863	5.36028e-26	9.72355e-22	0.36	0.176
ENSG00000140264	SERF2	4	0.302544	6.68712e-25	1.21304e-20	0.896	0.884
ENSG00000154153	FAM134B	4	0.511516	6.02034e-24	1.09209e-19	0.269	0.116
ENSG00000163191	S100A11	4	0.345461	2.01153e-23	3.64891e-19	0.762	0.641
ENSG00000171159	C9orf16	4	0.47435	2.76177e-20	5.00986e-16	0.7	0.603
ENSG00000065911	MTHFD2	4	0.604953	4.38047e-19	7.94617e-15	0.469	0.32
ENSG00000134308	YWHAQ	4	0.500669	7.68581e-17	1.39421e-12	0.591	0.501
ENSG00000076641	PAG1	4	0.552217	1.10559e-16	2.00554e-12	0.413	0.264
ENSG00000265972	TXNIP	4	0.360244	1.10728e-16	2.00861e-12	0.891	0.856
ENSG00000185418	TARSL2	4	0.493468	4.33869e-16	7.87039e-12	0.322	0.183
ENSG00000132965	ALOX5AP	4	0.373949	1.24967e-15	2.2669e-11	0.749	0.623
ENSG00000107742	SPOCK2	4	0.415997	1.36575e-15	2.47746e-11	0.671	0.522
ENSG00000115977	AAK1	4	0.466911	2.1196e-15	3.84496e-11	0.664	0.561
ENSG00000085117	CD82	4	0.499905	3.61926e-15	6.56535e-11	0.44	0.31
ENSG00000112297	AIM1	4	0.480328	8.31081e-15	1.50758e-10	0.404	0.27
ENSG00000123600	METTL8	4	0.542341	8.33061e-15	1.51117e-10	0.378	0.244
ENSG00000111640	GAPDH	4	0.32197	1.08163e-14	1.96208e-10	0.902	0.881
ENSG00000142669	SH3BGRL3	4	0.305516	1.40219e-14	2.54358e-10	0.887	0.866
ENSG00000155926	SLA	4	0.370495	1.44959e-14	2.62956e-10	0.713	0.628
ENSG00000153283	CD96	4	0.3336	3.65172e-14	6.62421e-10	0.7	0.593
ENSG00000177426	TGIF1	4	0.422501	4.28233e-14	7.76814e-10	0.284	0.16
ENSG00000143013	LMO4	4	0.471269	8.16869e-14	1.4818e-09	0.282	0.163
ENSG00000118308	LRMP	4	0.448468	2.82958e-13	5.13285e-09	0.253	0.14
ENSG00000034677	RNF19A	4	0.453915	5.75711e-13	1.04434e-08	0.498	0.375
ENSG00000010610	CD4	4	0.358684	1.19596e-12	2.16947e-08	0.298	0.178
ENSG00000137959	IFI44L	4	0.560714	1.2198e-12	2.21272e-08	0.322	0.2
ENSG00000170442	KRT86	4	0.786462	1.37448e-12	2.49331e-08	0.418	0.307
ENSG00000080503	SMARCA2	4	0.395437	2.7071e-12	4.91068e-08	0.269	0.156
ENSG00000130340	SNX9	4	0.416955	1.50276e-11	2.72601e-07	0.387	0.273
ENSG00000265491	RNF115	4	0.398086	1.56202e-11	2.83351e-07	0.431	0.316
ENSG00000135185	TMEM243	4	0.435802	9.4035e-11	1.70579e-06	0.338	0.23
ENSG00000169442	CD52	4	0.325683	1.30387e-10	2.36522e-06	0.8	0.796
ENSG00000071051	NCK2	4	0.443047	2.18178e-10	3.95775e-06	0.256	0.155
ENSG00000234883	MIR155HG	4	0.485176	3.06812e-10	5.56557e-06	0.298	0.189
ENSG00000205531	NAP1L4	4	0.353589	3.31393e-10	6.01147e-06	0.658	0.586
ENSG00000078596	ITM2A	4	0.350466	3.57757e-10	6.48971e-06	0.611	0.544
ENSG00000211751	TRBC1	4	0.562079	3.86489e-10	7.01091e-06	0.618	0.594
ENSG00000067225	PKM	4	0.398787	4.29877e-10	7.79797e-06	0.644	0.593
ENSG00000136003	ISCU	4	0.393295	6.32304e-10	1.147e-05	0.54	0.463
ENSG00000088832	FKBP1A	4	0.35591	7.94141e-10	1.44057e-05	0.66	0.607
ENSG00000100906	NFKBIA	4	0.274566	1.81519e-09	3.29276e-05	0.733	0.638
ENSG00000174946	GPR171	4	0.286862	2.62748e-09	4.76624e-05	0.689	0.565
ENSG00000162511	LAPTM5	4	0.266419	4.48063e-09	8.12786e-05	0.804	0.781
ENSG00000173905	GOLIM4	4	0.376688	5.20669e-09	9.44493e-05	0.324	0.225
ENSG00000138185	ENTPD1	4	0.303251	6.18323e-09	0.000112164	0.687	0.607
ENSG00000255302	EID1	4	0.326263	1.57965e-08	0.000286549	0.642	0.588
ENSG00000163599	CTLA4	4	0.286414	3.42241e-08	0.000620826	0.536	0.437
ENSG00000069493	CLEC2D	4	0.351198	4.45909e-08	0.000808879	0.671	0.616
ENSG00000002586	CD99	4	0.262954	6.16829e-08	0.00111893	0.696	0.651
ENSG00000139679	LPAR6	4	0.37536	9.01264e-08	0.00163489	0.273	0.186
ENSG00000140612	SEC11A	4	0.273725	1.39579e-07	0.00253197	0.529	0.478
ENSG00000013725	CD6	4	0.305114	1.98588e-07	0.00360239	0.387	0.3
ENSG00000155307	SAMSN1	4	0.27482	2.14387e-07	0.00388898	0.671	0.617
ENSG00000057657	PRDM1	4	0.32193	2.30692e-07	0.00418476	0.578	0.509
ENSG00000137965	IFI44	4	0.438979	4.57276e-07	0.00829498	0.342	0.267
ENSG00000106415	GLCCI1	4	0.349939	7.77817e-07	0.0141096	0.289	0.21
ENSG00000184584	TMEM173	4	0.337118	9.00589e-07	0.0163367	0.5	0.442
ENSG00000183918	SH2D1A	4	0.325343	9.132e-07	0.0165654	0.4	0.327
ENSG00000138378	STAT4	4	0.357237	9.73192e-07	0.0176537	0.349	0.271
ENSG00000104320	NBN	4	0.326363	1.31209e-06	0.0238012	0.251	0.176

## Sheet: Cluster_5_diff_significant
Gene	Gene_name	cluster	avg_logFC	p_val	p_val_adj	pct.1	pct.2
ENSG00000049768	FOXP3	5	0.458523	1.21941e-92	2.21201e-88	0.701	0.157
ENSG00000227507	LTB	5	0.758557	2.02037e-82	3.66495e-78	0.919	0.326
ENSG00000134460	IL2RA	5	0.488013	6.63051e-75	1.20278e-70	0.708	0.189
ENSG00000188404	SELL	5	0.348451	2.46346e-68	4.46872e-64	0.624	0.158
ENSG00000168685	IL7R	5	0.436207	3.27011e-58	5.93198e-54	0.871	0.318
ENSG00000273445	RP11-1399P15.1	5	0.266448	2.36121e-57	4.28323e-53	0.524	0.132
ENSG00000186827	TNFRSF4	5	0.598721	3.30726e-57	5.99937e-53	0.79	0.282
ENSG00000163600	ICOS	5	0.285517	8.77847e-53	1.59241e-48	0.635	0.191
ENSG00000172725	CORO1B	5	0.329215	6.74879e-50	1.22423e-45	0.823	0.307
ENSG00000116717	GADD45A	5	0.37472	6.55786e-47	1.1896e-42	0.793	0.308
ENSG00000139193	CD27	5	0.315911	1.29917e-43	2.35669e-39	0.863	0.341
ENSG00000095794	CREM	5	0.391146	9.46656e-41	1.71723e-36	0.9	0.42
ENSG00000156508	EEF1A1	5	0.324798	6.38579e-39	1.15838e-34	0.989	0.952
ENSG00000112667	DNPH1	5	0.2841	1.82647e-38	3.31322e-34	0.815	0.333
ENSG00000144802	NFKBIZ	5	0.259244	5.14591e-38	9.33468e-34	0.561	0.192
ENSG00000003147	ICA1	5	0.250547	6.47536e-38	1.17463e-33	0.41	0.118
ENSG00000164120	HPGD	5	0.306719	7.85876e-38	1.42558e-33	0.753	0.299
ENSG00000008517	IL32	5	0.390564	4.5319e-32	8.22086e-28	0.985	0.763
ENSG00000206503	HLA-A	5	0.255732	5.9638e-32	1.08183e-27	1	0.976
ENSG00000169764	UGP2	5	0.259462	2.04e-31	3.70057e-27	0.97	0.515
ENSG00000141682	PMAIP1	5	0.255289	2.09015e-31	3.79153e-27	0.893	0.423
ENSG00000196154	S100A4	5	0.314951	4.18838e-28	7.59773e-24	0.993	0.851
ENSG00000156127	BATF	5	0.335026	5.60562e-28	1.01686e-23	0.93	0.532
ENSG00000167526	RPL13	5	0.260106	5.66974e-28	1.02849e-23	1	0.933
ENSG00000147403	RPL10	5	0.258245	2.25223e-27	4.08555e-23	0.993	0.943
ENSG00000120875	DUSP4	5	0.25528	3.26077e-27	5.91504e-23	0.878	0.439
ENSG00000130066	SAT1	5	0.322983	5.84993e-27	1.06118e-22	0.985	0.759
ENSG00000100316	RPL3	5	0.28165	1.24594e-26	2.26014e-22	0.993	0.882
ENSG00000181847	TIGIT	5	0.260803	1.18906e-25	2.15695e-21	0.945	0.537
ENSG00000149273	RPS3	5	0.254793	4.25211e-23	7.71333e-19	0.989	0.905
ENSG00000140988	RPS2	5	0.255968	1.3557e-21	2.45925e-17	0.993	0.906
ENSG00000132002	DNAJB1	5	0.25828	3.68797e-21	6.68997e-17	0.974	0.718
ENSG00000163682	RPL9	5	0.260912	5.29939e-21	9.6131e-17	0.989	0.871
ENSG00000204628	GNB2L1	5	0.267077	1.83819e-20	3.33448e-16	0.989	0.835
ENSG00000277734	TRAC	5	0.258892	1.92693e-19	3.49545e-15	0.989	0.792
ENSG00000198668	CALM1	5	0.254868	2.86686e-17	5.20048e-13	0.982	0.734

## Sheet: Cluster_6_diff_significant
Gene	Gene_name	cluster	avg_logFC	p_val	p_val_adj	pct.1	pct.2
ENSG00000134545	KLRC1	6	1.12856	2.38669e-57	4.32946e-53	0.414	0.09
ENSG00000172543	CTSW	6	1.0852	5.26033e-75	9.54224e-71	0.964	0.567
ENSG00000171476	HOPX	6	1.08379	3.15899e-57	5.73042e-53	0.8	0.391
ENSG00000196937	FAM3C	6	1.07136	1.08901e-51	1.97547e-47	0.577	0.206
ENSG00000111796	KLRB1	6	1.05169	1.31392e-50	2.38345e-46	0.791	0.372
ENSG00000211772	TRBC2	6	1.03014	2.9795e-69	5.40482e-65	0.968	0.764
ENSG00000067113	PLPP1	6	1.01437	3.1373e-84	5.69106e-80	0.536	0.116
ENSG00000074966	TXK	6	0.954199	1.86407e-128	3.38142e-124	0.373	0.032
ENSG00000134539	KLRD1	6	0.924256	1.22246e-53	2.21755e-49	0.918	0.548
ENSG00000170442	KRT86	6	0.887288	4.44747e-51	8.06771e-47	0.727	0.299
ENSG00000164056	SPRY1	6	0.869638	1.46625e-66	2.65977e-62	0.541	0.135
ENSG00000235576	AC092580.4	6	0.865611	4.17801e-51	7.57891e-47	0.945	0.612
ENSG00000153563	CD8A	6	0.860913	1.30424e-62	2.3659e-58	0.964	0.515
ENSG00000172116	CD8B	6	0.841057	2.40614e-62	4.36474e-58	0.909	0.426
ENSG00000130340	SNX9	6	0.835516	2.35174e-44	4.26606e-40	0.636	0.268
ENSG00000042493	CAPG	6	0.805274	6.5219e-44	1.18307e-39	0.559	0.203
ENSG00000143740	SNAP47	6	0.773115	1.99857e-30	3.6254e-26	0.573	0.277
ENSG00000116679	IVNS1ABP	6	0.730837	6.05712e-43	1.09876e-38	0.532	0.188
ENSG00000173762	CD7	6	0.724937	5.75826e-55	1.04455e-50	0.986	0.795
ENSG00000111670	GNPTAB	6	0.703138	1.12557e-30	2.04178e-26	0.477	0.195
ENSG00000067955	CBFB	6	0.675343	1.21546e-20	2.20485e-16	0.445	0.225
ENSG00000205426	KRT81	6	0.671269	4.29814e-32	7.79683e-28	0.459	0.163
ENSG00000270164	LINC01480	6	0.667528	4.55313e-27	8.25937e-23	0.441	0.175
ENSG00000121064	SCPEP1	6	0.661529	2.79534e-38	5.07074e-34	0.459	0.152
ENSG00000102144	PGK1	6	0.647558	1.50041e-33	2.72174e-29	0.868	0.621
ENSG00000169583	CLIC3	6	0.629752	3.61254e-22	6.55315e-18	0.582	0.304
ENSG00000196352	CD55	6	0.629651	9.06803e-27	1.64494e-22	0.414	0.162
ENSG00000138185	ENTPD1	6	0.627634	6.05194e-34	1.09782e-29	0.868	0.603
ENSG00000110619	CARS	6	0.623717	2.76282e-28	5.01175e-24	0.636	0.328
ENSG00000049192	ADAMTS6	6	0.620473	2.94336e-51	5.33926e-47	0.277	0.045
ENSG00000110077	MS4A6A	6	0.614026	9.79564e-63	1.77693e-58	0.341	0.055
ENSG00000204381	LAYN	6	0.57471	1.65023e-25	2.99352e-21	0.6	0.313
ENSG00000172216	CEBPB	6	0.562568	1.46567e-25	2.65872e-21	0.686	0.389
ENSG00000105810	CDK6	6	0.551636	4.37274e-23	7.93215e-19	0.391	0.16
ENSG00000109321	AREG	6	0.550032	3.43817e-13	6.23684e-09	0.395	0.208
ENSG00000089012	SIRPG	6	0.549358	5.708e-22	1.03543e-17	0.6	0.339
ENSG00000154153	FAM134B	6	0.540271	3.24041e-26	5.87811e-22	0.35	0.119
ENSG00000184613	NELL2	6	0.533348	5.21192e-28	9.45442e-24	0.423	0.159
ENSG00000134285	FKBP11	6	0.529219	7.71464e-20	1.39944e-15	0.559	0.314
ENSG00000198846	TOX	6	0.521127	5.03984e-21	9.14227e-17	0.409	0.179
ENSG00000155307	SAMSN1	6	0.513672	1.70536e-27	3.09353e-23	0.877	0.61
ENSG00000132965	ALOX5AP	6	0.510572	8.95776e-27	1.62494e-22	0.914	0.621
ENSG00000171130	ATP6V0E2	6	0.509691	1.22802e-16	2.22762e-12	0.455	0.251
ENSG00000102241	HTATSF1	6	0.504293	1.79006e-20	3.24717e-16	0.359	0.15
ENSG00000197540	GZMM	6	0.50418	3.77189e-25	6.84221e-21	0.614	0.322
ENSG00000152518	ZFP36L2	6	0.502781	4.95026e-25	8.97978e-21	0.955	0.786
ENSG00000034677	RNF19A	6	0.491529	2.73712e-16	4.96513e-12	0.595	0.377
ENSG00000180644	PRF1	6	0.489025	2.19984e-20	3.99051e-16	0.827	0.571
ENSG00000163466	ARPC2	6	0.486349	3.28118e-27	5.95206e-23	0.936	0.762
ENSG00000147065	MSN	6	0.483067	1.87077e-18	3.39357e-14	0.755	0.542
ENSG00000138757	G3BP2	6	0.476636	6.53138e-18	1.18479e-13	0.609	0.377
ENSG00000173905	GOLIM4	6	0.472388	3.51115e-17	6.36923e-13	0.445	0.224
ENSG00000160654	CD3G	6	0.470038	3.36279e-20	6.10011e-16	0.814	0.603
ENSG00000145649	GZMA	6	0.468014	6.65907e-23	1.20796e-18	0.927	0.616
ENSG00000111640	GAPDH	6	0.465754	7.32813e-20	1.32932e-15	0.968	0.879
ENSG00000135541	AHI1	6	0.465634	1.22129e-14	2.21541e-10	0.482	0.268
ENSG00000167286	CD3D	6	0.445087	3.56812e-23	6.47257e-19	0.945	0.814
ENSG00000075142	SRI	6	0.44278	1.66571e-15	3.02159e-11	0.691	0.511
ENSG00000118418	HMGN3	6	0.435362	1.57497e-13	2.857e-09	0.536	0.358
ENSG00000122862	SRGN	6	0.434123	2.59079e-32	4.69969e-28	0.973	0.888
ENSG00000183011	NAA38	6	0.433572	1.79603e-09	3.25799e-05	0.518	0.394
ENSG00000142669	SH3BGRL3	6	0.428508	9.20938e-28	1.67058e-23	0.968	0.864
ENSG00000167664	TMIGD2	6	0.427856	7.1003e-13	1.288e-08	0.273	0.118
ENSG00000169442	CD52	6	0.427271	2.70287e-18	4.90301e-14	0.945	0.79
ENSG00000183542	KLRC4	6	0.424437	9.03921e-28	1.63971e-23	0.323	0.097
ENSG00000118971	CCND2	6	0.419478	1.30673e-07	0.00237042	0.455	0.312
ENSG00000081237	PTPRC	6	0.416773	2.6097e-19	4.734e-15	0.914	0.798
ENSG00000167004	PDIA3	6	0.406768	3.69708e-14	6.70651e-10	0.682	0.491
ENSG00000168421	RHOH	6	0.404472	5.04057e-14	9.1436e-10	0.614	0.404
ENSG00000215252	GOLGA8B	6	0.396562	1.24365e-15	2.25598e-11	0.423	0.212
ENSG00000177426	TGIF1	6	0.396418	4.3975e-08	0.000797707	0.291	0.165
ENSG00000169738	DCXR	6	0.392224	1.33218e-13	2.41658e-09	0.477	0.288
ENSG00000010278	CD9	6	0.391608	3.31849e-19	6.01974e-15	0.409	0.183
ENSG00000117984	CTSD	6	0.391309	2.33128e-23	4.22894e-19	0.905	0.698
ENSG00000135404	CD63	6	0.391248	3.42829e-17	6.21893e-13	0.873	0.642
ENSG00000174946	GPR171	6	0.39084	1.22125e-14	2.21535e-10	0.809	0.566
ENSG00000162368	CMPK1	6	0.390034	1.96279e-11	3.56049e-07	0.545	0.383
ENSG00000117592	PRDX6	6	0.388298	2.72405e-13	4.94143e-09	0.65	0.479
ENSG00000181847	TIGIT	6	0.38404	9.91667e-12	1.79888e-07	0.727	0.55
ENSG00000135334	AKIRIN2	6	0.379978	1.88102e-09	3.41218e-05	0.395	0.25
ENSG00000115053	NCL	6	0.377433	8.56994e-08	0.00155459	0.573	0.461
ENSG00000111679	PTPN6	6	0.372278	7.53445e-11	1.36675e-06	0.336	0.182
ENSG00000137818	RPLP1	6	0.371525	2.26787e-31	4.11392e-27	1	0.959
ENSG00000124614	RPS10	6	0.367196	1.2738e-22	2.31067e-18	0.982	0.855
ENSG00000079246	XRCC5	6	0.366579	1.74813e-08	0.000317111	0.541	0.416
ENSG00000234883	MIR155HG	6	0.357214	5.84214e-09	0.000105976	0.336	0.192
ENSG00000100612	DHRS7	6	0.356971	6.91247e-11	1.25392e-06	0.464	0.295
ENSG00000100453	GZMB	6	0.355266	8.17419e-17	1.4828e-12	0.968	0.764
ENSG00000240972	MIF	6	0.352287	2.58172e-10	4.68324e-06	0.732	0.582
ENSG00000148362	C9orf142	6	0.350892	9.99466e-09	0.000181303	0.65	0.531
ENSG00000211450	C11orf31	6	0.350809	8.47349e-09	0.000153709	0.582	0.456
ENSG00000084207	GSTP1	6	0.350422	3.53465e-10	6.41186e-06	0.65	0.471
ENSG00000078596	ITM2A	6	0.345195	1.72347e-11	3.12637e-07	0.718	0.543
ENSG00000143013	LMO4	6	0.344047	2.92851e-09	5.31232e-05	0.309	0.167
ENSG00000163041	H3F3A	6	0.343111	1.74075e-13	3.15771e-09	0.932	0.791
ENSG00000155926	SLA	6	0.342611	5.2624e-14	9.546e-10	0.809	0.628
ENSG00000142864	SERBP1	6	0.342025	1.8998e-07	0.00344623	0.65	0.533
ENSG00000077238	IL4R	6	0.337248	5.87245e-08	0.00106526	0.273	0.151
ENSG00000155366	RHOC	6	0.337191	3.30755e-12	5.99989e-08	0.555	0.363
ENSG00000089220	PEBP1	6	0.33383	5.25503e-10	9.53262e-06	0.595	0.446
ENSG00000104823	ECH1	6	0.332084	3.79778e-09	6.88916e-05	0.618	0.49
ENSG00000265972	TXNIP	6	0.331206	5.08972e-13	9.23275e-09	0.955	0.855
ENSG00000145425	RPS3A	6	0.329949	2.72764e-20	4.94794e-16	0.995	0.884
ENSG00000125656	CLPP	6	0.327663	1.35892e-07	0.00246507	0.445	0.314
ENSG00000089009	RPL6	6	0.325032	4.12828e-18	7.4887e-14	0.973	0.863
ENSG00000139626	ITGB7	6	0.319581	4.96002e-09	8.99748e-05	0.405	0.249
ENSG00000115009	CCL20	6	0.315878	9.65802e-07	0.0175196	0.291	0.171
ENSG00000170571	EMB	6	0.314545	1.27381e-07	0.0023107	0.523	0.384
ENSG00000112576	CCND3	6	0.31447	1.51712e-06	0.0275205	0.455	0.34
ENSG00000111669	TPI1	6	0.310669	3.48897e-12	6.32899e-08	0.85	0.681
ENSG00000069275	NUCKS1	6	0.309786	5.07288e-08	0.00092022	0.641	0.504
ENSG00000101608	MYL12A	6	0.307476	7.29459e-12	1.32324e-07	0.945	0.817
ENSG00000002586	CD99	6	0.307435	1.34081e-12	2.43223e-08	0.827	0.647
ENSG00000204272	LINC01420	6	0.307078	6.05288e-07	0.0109799	0.409	0.283
ENSG00000215845	TSTD1	6	0.306995	2.72866e-08	0.00049498	0.568	0.428
ENSG00000255302	EID1	6	0.306318	1.4233e-11	2.58186e-07	0.755	0.585
ENSG00000088832	FKBP1A	6	0.305908	1.00599e-09	1.82486e-05	0.732	0.606
ENSG00000122406	RPL5	6	0.304969	9.56643e-15	1.73535e-10	0.977	0.835
ENSG00000137501	SYTL2	6	0.304354	1.41373e-08	0.000256451	0.273	0.144
ENSG00000172673	THEMIS	6	0.304334	2.15382e-07	0.00390703	0.295	0.171
ENSG00000168214	RBPJ	6	0.30401	2.75212e-16	4.99234e-12	0.941	0.762
ENSG00000153283	CD96	6	0.302553	4.80983e-13	8.72503e-09	0.795	0.593
ENSG00000196220	SRGAP3	6	0.301519	1.13271e-09	2.05474e-05	0.386	0.223
ENSG00000166295	ANAPC16	6	0.298703	5.27793e-11	9.57416e-07	0.8	0.621
ENSG00000095794	CREM	6	0.298354	1.25528e-09	2.27708e-05	0.623	0.436
ENSG00000130592	LSP1	6	0.298281	1.57595e-10	2.85877e-06	0.9	0.72
ENSG00000146285	SCML4	6	0.296957	2.219e-08	0.000402527	0.368	0.219
ENSG00000174444	RPL4	6	0.294346	3.40901e-12	6.18395e-08	0.936	0.802
ENSG00000138964	PARVG	6	0.294136	1.13145e-08	0.000205245	0.423	0.276
ENSG00000131469	RPL27	6	0.29376	1.87791e-16	3.40653e-12	0.977	0.864
ENSG00000185338	SOCS1	6	0.293244	7.70081e-08	0.00139693	0.518	0.374
ENSG00000133112	TPT1	6	0.292866	2.70522e-18	4.90726e-14	0.973	0.919
ENSG00000189067	LITAF	6	0.292176	5.29895e-10	9.61229e-06	0.568	0.385
ENSG00000096060	FKBP5	6	0.292064	2.61323e-10	4.7404e-06	0.718	0.551
ENSG00000117906	RCN2	6	0.291712	2.67379e-07	0.00485025	0.345	0.224
ENSG00000081320	STK17B	6	0.291455	2.5366e-08	0.00046014	0.668	0.538
ENSG00000134107	BHLHE40	6	0.289722	7.64461e-09	0.000138673	0.295	0.16
ENSG00000182774	RPS17	6	0.289571	6.70891e-16	1.217e-11	0.977	0.896
ENSG00000089063	TMEM230	6	0.283614	1.36e-06	0.0246703	0.468	0.359
ENSG00000089157	RPLP0	6	0.281177	3.32042e-10	6.02324e-06	0.918	0.801
ENSG00000182173	TSEN54	6	0.280786	8.45964e-10	1.53458e-05	0.336	0.185
ENSG00000182220	ATP6AP2	6	0.279682	6.24135e-08	0.00113218	0.477	0.349
ENSG00000163682	RPL9	6	0.27894	1.85857e-13	3.37145e-09	0.973	0.873
ENSG00000166260	COX11	6	0.27889	8.74137e-07	0.0158568	0.282	0.172
ENSG00000187514	PTMA	6	0.278435	6.03503e-15	1.09476e-10	0.991	0.926
ENSG00000136213	CHST12	6	0.276951	4.81812e-08	0.000874007	0.559	0.415
ENSG00000121851	POLR3GL	6	0.27418	2.34717e-07	0.00425777	0.486	0.367
ENSG00000069974	RAB27A	6	0.273631	1.58373e-06	0.0287288	0.545	0.432
ENSG00000147649	MTDH	6	0.271898	1.72151e-07	0.00312282	0.564	0.441
ENSG00000100300	TSPO	6	0.26906	2.81595e-07	0.00510813	0.691	0.566
ENSG00000277734	TRAC	6	0.266706	1.18253e-11	2.14512e-07	0.968	0.795
ENSG00000162511	LAPTM5	6	0.265737	5.26187e-09	9.54504e-05	0.895	0.778
ENSG00000070756	PABPC1	6	0.264687	1.60399e-09	2.90963e-05	0.827	0.69
ENSG00000177600	RPLP2	6	0.264357	3.5761e-17	6.48705e-13	0.991	0.919
ENSG00000172757	CFL1	6	0.262341	8.56139e-11	1.55304e-06	0.964	0.859
ENSG00000122545	2020-09-07	6	0.262181	8.98329e-08	0.00162957	0.741	0.624
ENSG00000125534	PPDPF	6	0.261012	8.33523e-08	0.00151201	0.741	0.617
ENSG00000205531	NAP1L4	6	0.260251	6.83242e-10	1.2394e-05	0.755	0.585
ENSG00000197006	METTL9	6	0.259249	5.85695e-07	0.0106245	0.518	0.398
ENSG00000129824	RPS4Y1	6	0.25853	2.44789e-07	0.00444047	0.786	0.669
ENSG00000108848	LUC7L3	6	0.257473	3.06556e-08	0.000556092	0.586	0.43
ENSG00000179218	CALR	6	0.257039	1.24695e-06	0.0226196	0.723	0.614
ENSG00000237499	RP11-356I2.4	6	0.25429	2.66938e-06	0.0484226	0.291	0.178
ENSG00000198755	RPL10A	6	0.25414	8.30183e-12	1.50595e-07	0.973	0.853
ENSG00000168028	RPSA	6	0.252609	7.35976e-10	1.33506e-05	0.968	0.859
ENSG00000107099	DOCK8	6	0.250876	3.96918e-09	7.20009e-05	0.523	0.362

## Sheet: Cluster_7_diff_significant
Gene	Gene_name	cluster	avg_logFC	p_val	p_val_adj	pct.1	pct.2
ENSG00000011600	TYROBP	7	3.3709	0	0	0.972	0.059
ENSG00000159189	C1QC	7	3.24127	0	0	0.778	0.03
ENSG00000090382	LYZ	7	3.13455	0	0	0.757	0.039
ENSG00000158869	FCER1G	7	2.97366	0	0	0.903	0.061
ENSG00000204472	AIF1	7	2.74448	0	0	0.896	0.057
ENSG00000129226	CD68	7	2.34411	0	0	0.812	0.023
ENSG00000138449	SLC40A1	7	1.94093	0	0	0.514	0.011
ENSG00000163220	S100A9	7	1.93865	0	0	0.528	0.009
ENSG00000170458	CD14	7	1.87454	0	0	0.66	0.014
ENSG00000143226	FCGR2A	7	1.76069	0	0	0.667	0.012
ENSG00000106565	TMEM176B	7	1.75943	0	0	0.66	0.014
ENSG00000166927	MS4A7	7	1.57471	0	0	0.639	0.008
ENSG00000066336	SPI1	7	1.51648	0	0	0.639	0.006
ENSG00000038945	MSR1	7	1.43408	0	0	0.583	0.007
ENSG00000095970	TREM2	7	1.42898	0	0	0.493	0.005
ENSG00000149131	SERPING1	7	1.39399	0	0	0.549	0.009
ENSG00000140749	IGSF6	7	1.33093	0	0	0.611	0.008
ENSG00000100979	PLTP	7	1.30641	0	0	0.486	0.01
ENSG00000162512	SDC3	7	1.27561	0	0	0.493	0.004
ENSG00000110079	MS4A4A	7	1.26918	0	0	0.528	0.004
ENSG00000120708	TGFBI	7	1.25289	0	0	0.549	0.011
ENSG00000010327	STAB1	7	1.22867	0	0	0.424	0.004
ENSG00000150337	FCGR1A	7	1.19996	0	0	0.542	0.003
ENSG00000197249	SERPINA1	7	1.19237	0	0	0.472	0.005
ENSG00000161921	CXCL16	7	1.17494	0	0	0.556	0.008
ENSG00000163563	MNDA	7	1.17344	0	0	0.493	0.007
ENSG00000166278	C2	7	1.14214	0	0	0.438	0.005
ENSG00000165168	CYBB	7	1.12514	0	0	0.535	0.003
ENSG00000177575	CD163	7	1.11736	0	0	0.549	0.003
ENSG00000135094	SDS	7	1.1117	0	0	0.382	0.004
ENSG00000150540	HNMT	7	1.10485	0	0	0.528	0.009
ENSG00000153071	DAB2	7	1.09499	0	0	0.493	0.005
ENSG00000118292	C1orf54	7	1.08819	0	0	0.444	0.005
ENSG00000169413	RNASE6	7	1.0815	0	0	0.514	0.008
ENSG00000178695	KCTD12	7	1.06544	0	0	0.576	0.008
ENSG00000121552	CSTA	7	1.0533	0	0	0.465	0.006
ENSG00000137491	SLCO2B1	7	1.05254	0	0	0.493	0.004
ENSG00000182578	CSF1R	7	1.05078	0	0	0.528	0.003
ENSG00000109099	PMP22	7	1.02873	0	0	0.521	0.01
ENSG00000156113	KCNMA1	7	1.00492	0	0	0.438	0.001
ENSG00000002933	TMEM176A	7	0.995126	0	0	0.486	0.007
ENSG00000187474	FPR3	7	0.956405	0	0	0.465	0.002
ENSG00000186818	LILRB4	7	0.94223	0	0	0.451	0.002
ENSG00000106066	CPVL	7	0.933536	0	0	0.5	0.004
ENSG00000035862	TIMP2	7	0.919385	0	0	0.472	0.008
ENSG00000168461	RAB31	7	0.861791	0	0	0.444	0.004
ENSG00000171051	FPR1	7	0.805363	0	0	0.396	0.001
ENSG00000197405	C5AR1	7	0.803929	0	0	0.41	0.002
ENSG00000085514	PILRA	7	0.80175	0	0	0.458	0.004
ENSG00000182853	VMO1	7	0.798344	0	0	0.333	0.002
ENSG00000157227	MMP14	7	0.746459	0	0	0.444	0.006
ENSG00000197629	MPEG1	7	0.74393	0	0	0.375	0.001
ENSG00000123384	LRP1	7	0.72518	0	0	0.375	0.002
ENSG00000101336	HCK	7	0.715548	0	0	0.396	0.001
ENSG00000110446	SLC15A3	7	0.702396	0	0	0.41	0.004
ENSG00000150782	IL18	7	0.685637	0	0	0.361	0.003
ENSG00000120594	PLXDC2	7	0.67522	0	0	0.382	0.003
ENSG00000198223	CSF2RA	7	0.650143	0	0	0.41	0.001
ENSG00000197093	GAL3ST4	7	0.568118	0	0	0.34	0.002
ENSG00000184060	ADAP2	7	0.562822	0	0	0.333	0.002
ENSG00000169403	PTAFR	7	0.560606	0	0	0.368	0.002
ENSG00000079215	SLC1A3	7	0.51625	0	0	0.389	0.001
ENSG00000157827	FMNL2	7	0.484489	0	0	0.326	0.001
ENSG00000165092	ALDH1A1	7	0.469043	0	0	0.299	0.001
ENSG00000119535	CSF3R	7	0.466785	0	0	0.299	0.001
ENSG00000183023	SLC8A1	7	0.420825	0	0	0.319	0.001
ENSG00000198053	SIRPA	7	0.41767	0	0	0.306	0.001
ENSG00000131042	LILRB2	7	0.414329	0	0	0.306	0
ENSG00000128512	DOCK4	7	0.398733	0	0	0.319	0.001
ENSG00000175899	A2M	7	0.984989	1.42241e-303	2.58026e-299	0.451	0.009
ENSG00000125730	C3	7	0.987052	3.13854e-302	5.69331e-298	0.347	0.003
ENSG00000277443	MARCKS	7	1.67547	4.01664e-302	7.28618e-298	0.583	0.019
ENSG00000146070	PLA2G7	7	0.745039	6.85581e-301	1.24364e-296	0.299	0.001
ENSG00000203747	FCGR3A	7	1.97536	1.41044e-300	2.55854e-296	0.688	0.031
ENSG00000110077	MS4A6A	7	2.09801	1.48319e-295	2.6905e-291	0.799	0.047
ENSG00000155465	SLC7A7	7	0.699097	2.2017e-290	3.99388e-286	0.368	0.005
ENSG00000163694	RBM47	7	0.550675	1.02497e-289	1.8593e-285	0.368	0.005
ENSG00000173372	C1QA	7	3.43878	3.11489e-286	5.65041e-282	0.833	0.058
ENSG00000167613	LAIR1	7	0.881559	8.84776e-285	1.60498e-280	0.507	0.014
ENSG00000012779	ALOX5	7	0.444761	5.54319e-283	1.00553e-278	0.299	0.002
ENSG00000173369	C1QB	7	3.53032	2.26149e-277	4.10235e-273	0.84	0.062
ENSG00000204103	MAFB	7	1.58299	8.69018e-277	1.5764e-272	0.569	0.021
ENSG00000139832	RAB20	7	0.575303	1.76506e-276	3.20181e-272	0.34	0.004
ENSG00000148180	GSN	7	1.31629	1.05715e-273	1.91767e-269	0.576	0.022
ENSG00000116774	OLFML3	7	0.697395	1.13738e-270	2.0632e-266	0.319	0.003
ENSG00000137462	TLR2	7	0.499575	6.97641e-270	1.26552e-265	0.306	0.003
ENSG00000176046	NUPR1	7	1.57321	1.29671e-269	2.35223e-265	0.465	0.013
ENSG00000115414	FN1	7	0.889966	8.95911e-268	1.62518e-263	0.361	0.005
ENSG00000155659	VSIG4	7	0.588551	8.86157e-265	1.60749e-260	0.278	0.002
ENSG00000112799	LY86	7	0.473614	1.84439e-264	3.34573e-260	0.292	0.002
ENSG00000088827	SIGLEC1	7	0.573369	2.44446e-264	4.43426e-260	0.292	0.002
ENSG00000136235	GPNMB	7	1.6644	1.76136e-262	3.19511e-258	0.521	0.018
ENSG00000145416	2020-03-01	7	0.423856	1.37622e-261	2.49646e-257	0.285	0.002
ENSG00000188820	FAM26F	7	1.41019	3.99913e-261	7.25441e-257	0.507	0.017
ENSG00000082397	EPB41L3	7	0.346783	6.85922e-261	1.24426e-256	0.264	0.001
ENSG00000100600	LGMN	7	2.02161	1.18715e-260	2.1535e-256	0.625	0.03
ENSG00000167851	CD300A	7	0.579617	1.02114e-257	1.85234e-253	0.319	0.004
ENSG00000260314	MRC1	7	0.803948	1.02153e-257	1.85305e-253	0.299	0.003
ENSG00000111275	ALDH2	7	0.721578	2.54388e-256	4.61459e-252	0.396	0.008
ENSG00000116701	NCF2	7	0.601574	3.01386e-254	5.46714e-250	0.312	0.004
ENSG00000113269	RNF130	7	1.23891	5.40311e-254	9.80125e-250	0.618	0.03
ENSG00000115919	KYNU	7	0.320413	1.28321e-253	2.32774e-249	0.278	0.002
ENSG00000135047	CTSL	7	2.03963	2.94039e-247	5.33386e-243	0.653	0.036
ENSG00000165457	FOLR2	7	1.01191	1.20015e-242	2.17707e-238	0.285	0.003
ENSG00000018280	SLC11A1	7	0.732604	4.03113e-241	7.31247e-237	0.354	0.007
ENSG00000125810	CD93	7	0.603101	4.44924e-241	8.07092e-237	0.271	0.002
ENSG00000167601	AXL	7	0.516373	1.23697e-231	2.24386e-227	0.312	0.005
ENSG00000241399	CD302	7	0.676006	1.94682e-228	3.53152e-224	0.312	0.005
ENSG00000161642	ZNF385A	7	0.460996	3.69662e-224	6.70567e-220	0.299	0.004
ENSG00000101439	CST3	7	3.15457	8.57095e-224	1.55477e-219	0.868	0.091
ENSG00000165029	ABCA1	7	0.452623	1.28755e-223	2.33561e-219	0.354	0.008
ENSG00000114450	GNB4	7	0.616643	3.17925e-223	5.76716e-219	0.382	0.01
ENSG00000145685	LHFPL2	7	0.55992	1.47022e-221	2.66698e-217	0.292	0.004
ENSG00000011422	PLAUR	7	1.09332	4.37571e-216	7.93754e-212	0.465	0.018
ENSG00000185339	TCN2	7	0.510472	9.87135e-212	1.79066e-207	0.382	0.011
ENSG00000114013	CD86	7	0.856347	8.56851e-211	1.55433e-206	0.493	0.021
ENSG00000137393	RNF144B	7	0.45292	1.63138e-210	2.95932e-206	0.285	0.004
ENSG00000129538	RNASE1	7	2.34797	5.27865e-200	9.57547e-196	0.472	0.021
ENSG00000182247	UBE2E2	7	0.260646	2.05487e-199	3.72753e-195	0.257	0.003
ENSG00000185215	TNFAIP2	7	0.645316	8.06744e-198	1.46343e-193	0.361	0.01
ENSG00000104870	FCGRT	7	1.76733	6.25047e-197	1.13384e-192	0.708	0.061
ENSG00000081189	MEF2C	7	0.654135	1.76208e-191	3.19642e-187	0.382	0.013
ENSG00000143110	C1orf162	7	1.39246	4.54158e-190	8.23843e-186	0.59	0.039
ENSG00000132386	SERPINF1	7	0.375053	3.44218e-188	6.24411e-184	0.264	0.004
ENSG00000111817	DSE	7	0.487149	6.95519e-185	1.26167e-180	0.319	0.008
ENSG00000121316	PLBD1	7	0.535195	2.55045e-184	4.62651e-180	0.34	0.01
ENSG00000118508	RAB32	7	0.351226	2.40963e-182	4.37107e-178	0.299	0.007
ENSG00000105967	TFEC	7	0.313767	1.45974e-181	2.64796e-177	0.257	0.004
ENSG00000197766	CFD	7	1.11393	4.74262e-181	8.60312e-177	0.389	0.015
ENSG00000122861	PLAU	7	0.343048	4.87208e-180	8.83796e-176	0.271	0.005
ENSG00000138755	CXCL9	7	1.86679	8.04682e-176	1.45969e-171	0.34	0.011
ENSG00000159128	IFNGR2	7	0.591479	7.55347e-174	1.3702e-169	0.396	0.016
ENSG00000130208	APOC1	7	3.8509	2.02514e-169	3.6736e-165	0.889	0.138
ENSG00000183087	GAS6	7	0.482907	1.13484e-166	2.0586e-162	0.278	0.007
ENSG00000142089	IFITM3	7	2.14258	1.30921e-165	2.37491e-161	0.792	0.099
ENSG00000196730	DAPK1	7	0.465904	2.26702e-163	4.11238e-159	0.264	0.006
ENSG00000130202	PVRL2	7	0.35006	7.31831e-157	1.32754e-152	0.285	0.008
ENSG00000158714	SLAMF8	7	0.575437	4.82603e-155	8.75441e-151	0.361	0.015
ENSG00000204577	LILRB3	7	0.38875	8.76609e-154	1.59017e-149	0.257	0.006
ENSG00000133789	SWAP70	7	0.331951	4.42068e-153	8.01911e-149	0.292	0.009
ENSG00000111321	LTBR	7	0.423422	2.99884e-146	5.4399e-142	0.306	0.011
ENSG00000204482	LST1	7	1.6447	2.56353e-145	4.65025e-141	0.743	0.098
ENSG00000170017	ALCAM	7	0.375529	4.45722e-144	8.08539e-140	0.319	0.013
ENSG00000111252	SH2B3	7	0.392288	8.91215e-142	1.61666e-137	0.285	0.01
ENSG00000151474	FRMD4A	7	0.342597	1.28731e-140	2.33519e-136	0.271	0.008
ENSG00000119655	NPC2	7	2.33614	8.55677e-140	1.5522e-135	0.903	0.189
ENSG00000135838	NPL	7	0.701905	5.12072e-134	9.28899e-130	0.333	0.016
ENSG00000107551	RASSF4	7	0.655702	2.11779e-131	3.84167e-127	0.417	0.027
ENSG00000135678	CPM	7	0.581862	1.79562e-129	3.25725e-125	0.375	0.021
ENSG00000216490	IFI30	7	0.601692	4.47492e-129	8.1175e-125	0.403	0.025
ENSG00000172594	SMPDL3A	7	0.549091	4.66763e-128	8.46709e-124	0.292	0.012
ENSG00000132205	EMILIN2	7	0.299979	1.85703e-125	3.36865e-121	0.299	0.013
ENSG00000138756	BMP2K	7	0.454559	1.0186e-123	1.84773e-119	0.306	0.014
ENSG00000130830	MPP1	7	0.616638	1.22725e-118	2.22623e-114	0.403	0.028
ENSG00000030582	GRN	7	2.05835	2.29773e-117	4.16808e-113	0.701	0.113
ENSG00000169245	CXCL10	7	1.93176	4.28279e-117	7.76899e-113	0.319	0.017
ENSG00000250722	SEPP1	7	2.4071	5.854e-116	1.06192e-111	0.382	0.027
ENSG00000102032	RENBP	7	0.605563	1.19859e-115	2.17424e-111	0.444	0.036
ENSG00000171298	GAA	7	0.743806	3.3427e-115	6.06365e-111	0.465	0.04
ENSG00000154589	LY96	7	1.39787	5.19585e-111	9.42528e-107	0.604	0.077
ENSG00000143162	CREG1	7	1.34689	1.15439e-110	2.09407e-106	0.625	0.087
ENSG00000171659	GPR34	7	0.564097	8.10893e-110	1.47096e-105	0.326	0.019
ENSG00000197872	FAM49A	7	0.599751	1.10983e-108	2.01322e-104	0.319	0.019
ENSG00000130775	THEMIS2	7	0.674981	3.11189e-107	5.64498e-103	0.444	0.039
ENSG00000136295	TTYH3	7	1.00056	2.18573e-106	3.96491e-102	0.5	0.052
ENSG00000108679	LGALS3BP	7	1.18171	6.65714e-104	1.2076e-99	0.542	0.065
ENSG00000172243	CLEC7A	7	0.875694	2.39673e-103	4.34766e-99	0.528	0.059
ENSG00000110057	UNC93B1	7	0.484956	2.45106e-101	4.44622e-97	0.417	0.036
ENSG00000127951	FGL2	7	1.06159	3.87276e-99	7.02518e-95	0.562	0.074
ENSG00000103811	CTSH	7	1.20047	4.56337e-99	8.27795e-95	0.597	0.086
ENSG00000102524	TNFSF13B	7	0.928006	1.73107e-98	3.14017e-94	0.5	0.058
ENSG00000118785	SPP1	7	3.4147	3.17773e-98	5.76441e-94	0.41	0.039
ENSG00000196743	GM2A	7	0.755379	1.33149e-97	2.41533e-93	0.403	0.036
ENSG00000104763	ASAH1	7	1.52453	4.89346e-96	8.87674e-92	0.729	0.148
ENSG00000101160	CTSZ	7	1.68573	6.31453e-96	1.14546e-91	0.681	0.13
ENSG00000157557	ETS2	7	0.569025	2.87234e-95	5.21043e-91	0.396	0.035
ENSG00000204252	HLA-DOA	7	0.420083	8.18899e-95	1.48548e-90	0.319	0.022
ENSG00000273749	CYFIP1	7	0.371521	1.47869e-94	2.68234e-90	0.285	0.017
ENSG00000130203	APOE	7	3.949	9.10391e-94	1.65145e-89	0.826	0.235
ENSG00000004399	PLXND1	7	0.50639	3.40319e-93	6.17339e-89	0.278	0.016
ENSG00000143545	RAB13	7	0.436286	2.19014e-92	3.97291e-88	0.264	0.015
ENSG00000152766	ANKRD22	7	0.550993	4.73501e-92	8.58931e-88	0.312	0.022
ENSG00000106991	ENG	7	0.584156	1.11493e-91	2.02248e-87	0.34	0.026
ENSG00000000938	FGR	7	0.408267	1.18417e-91	2.14809e-87	0.285	0.018
ENSG00000151726	ACSL1	7	0.632118	1.20581e-91	2.18734e-87	0.417	0.041
ENSG00000101017	CD40	7	0.478957	3.12367e-91	5.66634e-87	0.271	0.016
ENSG00000214063	TSPAN4	7	0.587612	6.55532e-91	1.18913e-86	0.299	0.02
ENSG00000085871	MGST2	7	0.737737	1.25159e-90	2.27038e-86	0.417	0.041
ENSG00000166920	C15orf48	7	0.881191	2.67686e-87	4.85583e-83	0.389	0.038
ENSG00000233276	GPX1	7	2.18426	6.98366e-87	1.26684e-82	0.931	0.403
ENSG00000135677	GNS	7	0.51861	2.08473e-86	3.78169e-82	0.382	0.036
ENSG00000087086	FTL	7	3.53654	1.0277e-85	1.86424e-81	1	0.851
ENSG00000164733	CTSB	7	2.43445	5.11544e-85	9.2794e-81	0.806	0.248
ENSG00000138760	SCARB2	7	0.626055	1.0653e-84	1.93246e-80	0.368	0.034
ENSG00000115956	PLEK	7	0.606968	5.06174e-83	9.182e-79	0.382	0.038
ENSG00000118855	MFSD1	7	1.04932	5.62905e-83	1.02111e-78	0.556	0.085
ENSG00000072110	ACTN1	7	0.422384	1.00304e-82	1.81952e-78	0.319	0.026
ENSG00000140678	ITGAX	7	0.452211	1.38962e-82	2.52077e-78	0.306	0.023
ENSG00000254087	LYN	7	0.514206	1.13816e-81	2.06463e-77	0.375	0.037
ENSG00000161091	MFSD12	7	0.542318	5.27458e-81	9.56809e-77	0.34	0.03
ENSG00000140968	IRF8	7	0.349852	5.76057e-81	1.04497e-76	0.264	0.017
ENSG00000100364	KIAA0930	7	0.514405	1.96307e-77	3.561e-73	0.312	0.027
ENSG00000105223	PLD3	7	1.45031	3.36943e-77	6.11215e-73	0.625	0.128
ENSG00000112715	VEGFA	7	0.463599	1.41133e-76	2.56015e-72	0.257	0.018
ENSG00000204287	HLA-DRA	7	2.14128	6.54877e-76	1.18795e-71	0.972	0.674
ENSG00000136048	DRAM1	7	0.353472	1.04198e-75	1.89014e-71	0.264	0.019
ENSG00000167642	SPINT2	7	0.625218	9.81774e-73	1.78094e-68	0.458	0.061
ENSG00000242574	HLA-DMB	7	1.37597	2.93619e-72	5.32624e-68	0.674	0.162
ENSG00000167996	FTH1	7	2.17959	3.83732e-70	6.96091e-66	1	0.878
ENSG00000019582	CD74	7	2.05813	8.4279e-69	1.52882e-64	0.979	0.846
ENSG00000042493	CAPG	7	1.52169	8.81338e-67	1.59875e-62	0.715	0.204
ENSG00000059377	TBXAS1	7	0.44318	9.0888e-67	1.64871e-62	0.389	0.048
ENSG00000171860	C3AR1	7	0.645221	9.12895e-67	1.65599e-62	0.493	0.078
ENSG00000164713	BRI3	7	1.08397	2.37161e-66	4.3021e-62	0.597	0.129
ENSG00000163191	S100A11	7	1.74368	1.84975e-65	3.35545e-61	0.944	0.643
ENSG00000027697	IFNGR1	7	0.642002	1.62828e-64	2.95371e-60	0.507	0.086
ENSG00000179344	HLA-DQB1	7	1.91673	3.48413e-64	6.32021e-60	0.812	0.333
ENSG00000169136	ATF5	7	0.452628	1.08025e-63	1.95957e-59	0.285	0.027
ENSG00000078124	ACER3	7	0.416342	1.54881e-63	2.80953e-59	0.292	0.028
ENSG00000178719	GRINA	7	0.785557	8.76279e-63	1.58957e-58	0.521	0.095
ENSG00000211445	GPX3	7	0.434593	1.19845e-62	2.17399e-58	0.312	0.033
ENSG00000231389	HLA-DPA1	7	1.89156	1.60129e-62	2.90474e-58	0.938	0.717
ENSG00000090013	BLVRB	7	0.932687	3.42618e-61	6.21508e-57	0.5	0.093
ENSG00000163131	CTSS	7	1.58901	7.50343e-61	1.36112e-56	0.819	0.375
ENSG00000165949	IFI27	7	2.2565	8.56213e-61	1.55317e-56	0.639	0.165
ENSG00000136867	SLC31A2	7	0.337274	1.32896e-60	2.41074e-56	0.292	0.03
ENSG00000099194	SCD	7	0.498547	9.36548e-60	1.6989e-55	0.319	0.036
ENSG00000136404	TM6SF1	7	0.352179	9.67801e-60	1.75559e-55	0.271	0.026
ENSG00000156052	GNAQ	7	0.336523	1.58786e-59	2.88038e-55	0.271	0.026
ENSG00000124570	SERPINB6	7	0.610625	3.67981e-59	6.67517e-55	0.41	0.06
ENSG00000185222	WBP5	7	0.47536	1.06552e-58	1.93286e-54	0.299	0.032
ENSG00000110651	CD81	7	1.05977	1.07742e-57	1.95445e-53	0.542	0.114
ENSG00000100292	HMOX1	7	1.21038	8.18412e-57	1.4846e-52	0.479	0.087
ENSG00000112096	SOD2	7	1.51767	1.29878e-55	2.35599e-51	0.646	0.182
ENSG00000197746	PSAP	7	2.3886	1.79249e-55	3.25158e-51	0.833	0.497
ENSG00000093072	CECR1	7	0.682277	1.2321e-54	2.23503e-50	0.493	0.094
ENSG00000149269	PAK1	7	0.403083	2.6012e-54	4.71857e-50	0.326	0.042
ENSG00000122378	FAM213A	7	0.407132	7.03692e-54	1.2765e-49	0.257	0.026
ENSG00000176788	BASP1	7	0.364454	1.67912e-53	3.04591e-49	0.299	0.035
ENSG00000135821	GLUL	7	1.39528	2.59135e-53	4.70071e-49	0.812	0.365
ENSG00000139687	RB1	7	0.608095	4.4253e-52	8.02749e-48	0.368	0.055
ENSG00000090674	MCOLN1	7	0.612604	2.70556e-51	4.90789e-47	0.382	0.06
ENSG00000223865	HLA-DPB1	7	1.53563	2.87842e-51	5.22145e-47	0.931	0.715
ENSG00000134686	PHC2	7	0.40224	3.68381e-51	6.68244e-47	0.299	0.037
ENSG00000108828	VAT1	7	0.398259	2.54536e-50	4.61728e-46	0.257	0.028
ENSG00000221869	CEBPD	7	1.02628	1.29706e-49	2.35286e-45	0.618	0.174
ENSG00000086300	SNX10	7	0.706601	2.91905e-49	5.29516e-45	0.444	0.085
ENSG00000131669	NINJ1	7	0.914596	2.27186e-48	4.12116e-44	0.549	0.131
ENSG00000125089	SH3TC1	7	0.253977	1.24024e-47	2.2498e-43	0.264	0.031
ENSG00000107798	LIPA	7	0.97829	1.28167e-47	2.32495e-43	0.521	0.123
ENSG00000179163	FUCA1	7	0.52775	4.49406e-44	8.15223e-40	0.326	0.051
ENSG00000112531	QKI	7	0.443559	7.53744e-44	1.36729e-39	0.375	0.066
ENSG00000106605	BLVRA	7	0.51343	1.19269e-43	2.16355e-39	0.458	0.096
ENSG00000148450	MSRB2	7	0.381533	1.35545e-43	2.45879e-39	0.264	0.034
ENSG00000196126	HLA-DRB1	7	1.49411	1.42007e-43	2.57601e-39	0.917	0.801
ENSG00000147416	ATP6V1B2	7	0.738225	4.53792e-43	8.23178e-39	0.486	0.112
ENSG00000067182	TNFRSF1A	7	0.384286	5.70877e-43	1.03557e-38	0.424	0.082
ENSG00000133835	HSD17B4	7	0.334675	1.41587e-42	2.56838e-38	0.278	0.038
ENSG00000100280	AP1B1	7	0.526499	2.96287e-42	5.37464e-38	0.403	0.08
ENSG00000100097	LGALS1	7	1.46343	3.19176e-42	5.78985e-38	0.847	0.466
ENSG00000148926	ADM	7	0.645357	3.83519e-42	6.95703e-38	0.271	0.037
ENSG00000134575	ACP2	7	0.413452	1.11212e-41	2.01738e-37	0.333	0.055
ENSG00000120306	CYSTM1	7	0.604918	3.47688e-41	6.30706e-37	0.375	0.069
ENSG00000204257	HLA-DMA	7	1.15816	8.18158e-41	1.48414e-36	0.778	0.395
ENSG00000130066	SAT1	7	1.00341	2.73723e-39	4.96534e-35	0.965	0.765
ENSG00000182718	ANXA2	7	1.2032	6.13714e-39	1.11328e-34	0.764	0.39
ENSG00000023902	PLEKHO1	7	0.470222	1.38067e-38	2.50454e-34	0.396	0.08
ENSG00000177556	ATOX1	7	0.995106	3.06022e-38	5.55124e-34	0.66	0.242
ENSG00000001036	FUCA2	7	0.506954	8.04532e-38	1.45942e-33	0.347	0.065
ENSG00000034510	TMSB10	7	0.695122	1.06408e-37	1.93025e-33	1	0.957
ENSG00000131370	SH3BP5	7	0.313177	3.83369e-37	6.95432e-33	0.326	0.058
ENSG00000196735	HLA-DQA1	7	1.58829	2.79703e-36	5.07382e-32	0.729	0.391
ENSG00000092964	DPYSL2	7	0.419947	3.50528e-35	6.35857e-31	0.34	0.065
ENSG00000198951	NAGA	7	0.303398	5.1881e-35	9.41121e-31	0.312	0.056
ENSG00000170275	CRTAP	7	0.461284	6.27212e-35	1.13776e-30	0.389	0.084
ENSG00000141526	SLC16A3	7	0.70738	9.39072e-35	1.70348e-30	0.493	0.138
ENSG00000167468	GPX4	7	0.99851	1.95507e-34	3.54649e-30	0.792	0.462
ENSG00000186635	ARAP1	7	0.296798	2.74531e-34	4.97999e-30	0.278	0.046
ENSG00000005893	LAMP2	7	0.727867	3.89394e-34	7.0636e-30	0.542	0.168
ENSG00000137575	SDCBP	7	1.10573	7.24575e-34	1.31438e-29	0.729	0.367
ENSG00000130309	COLGALT1	7	0.323903	5.12443e-33	9.29572e-29	0.271	0.046
ENSG00000133142	TCEAL4	7	0.333852	2.10235e-32	3.81367e-28	0.34	0.068
ENSG00000103642	LACTB	7	0.350521	2.30568e-32	4.1825e-28	0.34	0.069
ENSG00000160213	CSTB	7	1.28845	2.90557e-32	5.2707e-28	0.778	0.452
ENSG00000168961	LGALS9	7	0.693949	3.76508e-32	6.82986e-28	0.521	0.164
ENSG00000110880	CORO1C	7	0.292454	4.26957e-32	7.74501e-28	0.326	0.065
ENSG00000182372	CLN8	7	0.263099	2.3577e-31	4.27687e-27	0.306	0.058
ENSG00000124357	NAGK	7	0.589308	1.41321e-30	2.56357e-26	0.5	0.153
ENSG00000072401	UBE2D1	7	0.600806	1.46203e-30	2.65211e-26	0.382	0.091
ENSG00000010278	CD9	7	0.840942	9.61782e-30	1.74467e-25	0.535	0.183
ENSG00000115271	GCA	7	0.410502	2.2284e-29	4.04232e-25	0.347	0.077
ENSG00000121064	SCPEP1	7	0.573696	6.58918e-29	1.19528e-24	0.493	0.156
ENSG00000135404	CD63	7	1.00963	9.53873e-29	1.73033e-24	0.833	0.646
ENSG00000162511	LAPTM5	7	0.750237	9.58306e-29	1.73837e-24	0.889	0.78
ENSG00000049860	HEXB	7	0.649399	1.517e-28	2.75184e-24	0.493	0.158
ENSG00000183020	AP2A2	7	0.336436	1.78886e-28	3.24499e-24	0.333	0.074
ENSG00000010610	CD4	7	0.675558	2.2307e-28	4.04649e-24	0.542	0.179
ENSG00000005020	SKAP2	7	0.310873	2.64116e-28	4.79107e-24	0.361	0.084
ENSG00000071073	MGAT4A	7	0.33206	3.6821e-28	6.67933e-24	0.382	0.093
ENSG00000128524	ATP6V1F	7	1.06934	4.14597e-28	7.52079e-24	0.75	0.467
ENSG00000196975	ANXA4	7	0.445055	1.19904e-27	2.17505e-23	0.389	0.1
ENSG00000101347	SAMHD1	7	0.546537	1.20476e-27	2.18544e-23	0.514	0.169
ENSG00000118640	VAMP8	7	1.00305	2.53415e-27	4.59695e-23	0.806	0.557
ENSG00000177628	GBA	7	0.305109	2.92446e-27	5.30498e-23	0.271	0.053
ENSG00000117984	CTSD	7	1.49165	6.73295e-27	1.22136e-22	0.826	0.703
ENSG00000117450	PRDX1	7	1.16777	7.88106e-27	1.42962e-22	0.764	0.521
ENSG00000008130	NADK	7	0.393102	1.59287e-26	2.88946e-22	0.271	0.055
ENSG00000155629	PIK3AP1	7	0.283436	1.77846e-26	3.22612e-22	0.285	0.058
ENSG00000026297	RNASET2	7	0.862021	1.88321e-26	3.41614e-22	0.618	0.294
ENSG00000118515	SGK1	7	0.678918	2.81754e-26	5.11101e-22	0.514	0.181
ENSG00000181467	RAP2B	7	0.430172	3.8507e-26	6.98517e-22	0.375	0.098
ENSG00000136156	ITM2B	7	0.953503	8.6264e-26	1.56483e-21	0.861	0.777
ENSG00000118985	ELL2	7	0.261618	2.5779e-25	4.6763e-21	0.271	0.056
ENSG00000071553	ATP6AP1	7	0.534791	2.90125e-25	5.26286e-21	0.514	0.181
ENSG00000084234	APLP2	7	0.554996	7.56655e-25	1.37257e-20	0.549	0.202
ENSG00000051523	CYBA	7	0.662637	9.21756e-25	1.67207e-20	0.875	0.82
ENSG00000113552	GNPDA1	7	0.370248	9.6025e-25	1.74189e-20	0.299	0.067
ENSG00000120063	GNA13	7	0.345554	1.42327e-24	2.58182e-20	0.403	0.114
ENSG00000119986	AVPI1	7	0.313353	4.48448e-24	8.13484e-20	0.264	0.056
ENSG00000119917	IFIT3	7	0.362245	6.51066e-24	1.18103e-19	0.299	0.07
ENSG00000261371	PECAM1	7	0.353903	1.02511e-23	1.85955e-19	0.361	0.095
ENSG00000119900	OGFRL1	7	0.311338	1.24212e-23	2.25321e-19	0.382	0.105
ENSG00000093010	COMT	7	0.649622	1.80626e-23	3.27655e-19	0.514	0.195
ENSG00000136238	RAC1	7	0.867018	5.91284e-23	1.07259e-18	0.729	0.489
ENSG00000117410	ATP6V0B	7	0.765337	7.78476e-23	1.41216e-18	0.66	0.35
ENSG00000148803	FUOM	7	0.337633	8.09557e-23	1.46854e-18	0.382	0.107
ENSG00000213614	HEXA	7	0.518661	8.40126e-23	1.52399e-18	0.521	0.194
ENSG00000117758	STX12	7	0.32013	1.09539e-22	1.98703e-18	0.333	0.085
ENSG00000102265	TIMP1	7	0.703884	2.19333e-22	3.97871e-18	0.444	0.145
ENSG00000060138	YBX3	7	0.342033	2.36124e-22	4.28329e-18	0.389	0.112
ENSG00000162734	PEA15	7	0.357376	2.7587e-22	5.00428e-18	0.299	0.073
ENSG00000143862	ARL8A	7	0.29973	4.52279e-22	8.20434e-18	0.299	0.074
ENSG00000109861	CTSC	7	0.786129	6.4931e-22	1.17785e-17	0.806	0.557
ENSG00000198585	NUDT16	7	0.310346	6.96814e-22	1.26402e-17	0.34	0.091
ENSG00000002549	LAP3	7	0.620666	8.18939e-22	1.48556e-17	0.514	0.208
ENSG00000079950	STX7	7	0.314185	1.02897e-21	1.86654e-17	0.271	0.063
ENSG00000049245	VAMP3	7	0.366073	1.05987e-21	1.92261e-17	0.299	0.075
ENSG00000142657	PGD	7	0.370022	1.11456e-21	2.02181e-17	0.299	0.075
ENSG00000131238	PPT1	7	0.690557	1.34687e-21	2.44323e-17	0.542	0.235
ENSG00000183255	PTTG1IP	7	0.299191	8.09967e-21	1.46928e-16	0.389	0.118
ENSG00000125844	RRBP1	7	0.2649	9.72314e-21	1.76378e-16	0.396	0.12
ENSG00000138413	IDH1	7	0.326072	1.13968e-20	2.06738e-16	0.403	0.126
ENSG00000187840	EIF4EBP1	7	0.343682	1.34606e-20	2.44175e-16	0.438	0.142
ENSG00000100644	HIF1A	7	0.67751	1.55616e-20	2.82287e-16	0.569	0.24
ENSG00000166224	SGPL1	7	0.302674	2.72192e-20	4.93755e-16	0.271	0.067
ENSG00000124588	NQO2	7	0.391185	5.004e-20	9.07725e-16	0.326	0.092
ENSG00000188313	PLSCR1	7	0.547158	9.0447e-20	1.64071e-15	0.514	0.203
ENSG00000160209	PDXK	7	0.400517	1.39001e-19	2.52148e-15	0.299	0.083
ENSG00000160179	ABCG1	7	0.281757	1.55517e-19	2.82107e-15	0.375	0.114
ENSG00000042753	AP2S1	7	0.743767	2.44075e-19	4.42751e-15	0.681	0.367
ENSG00000173486	FKBP2	7	0.427184	2.67964e-19	4.86087e-15	0.493	0.191
ENSG00000105835	NAMPT	7	0.581055	3.36542e-19	6.10488e-15	0.646	0.308
ENSG00000117448	AKR1A1	7	0.557396	3.41607e-19	6.19674e-15	0.507	0.212
ENSG00000174437	ATP2A2	7	0.271736	5.1011e-19	9.2534e-15	0.375	0.117
ENSG00000140264	SERF2	7	0.443648	7.57809e-19	1.37466e-14	0.965	0.883
ENSG00000025708	TYMP	7	1.01881	8.91384e-19	1.61697e-14	0.736	0.611
ENSG00000137509	PRCP	7	0.251533	9.82894e-19	1.78297e-14	0.292	0.078
ENSG00000090621	PABPC4	7	0.504303	9.98695e-19	1.81163e-14	0.438	0.155
ENSG00000064601	CTSA	7	0.689321	1.00665e-18	1.82607e-14	0.632	0.329
ENSG00000134108	ARL8B	7	0.262173	3.07004e-18	5.56904e-14	0.333	0.099
ENSG00000131981	LGALS3	7	0.978839	3.83042e-18	6.94838e-14	0.736	0.5
ENSG00000068697	LAPTM4A	7	0.616761	5.22908e-18	9.48556e-14	0.59	0.29
ENSG00000082996	RNF13	7	0.367403	5.54827e-18	1.00646e-13	0.382	0.128
ENSG00000107372	ZFAND5	7	0.656813	6.59832e-18	1.19693e-13	0.569	0.257
ENSG00000108639	SYNGR2	7	0.51508	7.43781e-18	1.34922e-13	0.597	0.287
ENSG00000104904	OAZ1	7	0.481691	7.58135e-18	1.37526e-13	0.91	0.818
ENSG00000085662	AKR1B1	7	0.600764	1.45691e-17	2.64284e-13	0.535	0.235
ENSG00000241839	PLEKHO2	7	0.257125	1.68594e-17	3.05829e-13	0.278	0.075
ENSG00000140280	LYSMD2	7	0.409003	1.79565e-17	3.25731e-13	0.34	0.107
ENSG00000214194	LINC00998	7	0.552085	2.04612e-17	3.71167e-13	0.424	0.152
ENSG00000156171	DRAM2	7	0.416327	2.49277e-17	4.52189e-13	0.375	0.126
ENSG00000197747	S100A10	7	0.865331	2.79838e-17	5.07626e-13	0.778	0.576
ENSG00000179094	PER1	7	0.252613	5.33946e-17	9.68579e-13	0.368	0.122
ENSG00000168273	SMIM4	7	0.556144	5.60853e-17	1.01739e-12	0.424	0.157
ENSG00000189159	HN1	7	0.702543	7.03748e-17	1.2766e-12	0.681	0.398
ENSG00000141480	ARRB2	7	0.424814	8.05353e-17	1.46091e-12	0.549	0.234
ENSG00000085063	CD59	7	0.322097	1.00628e-16	1.82539e-12	0.389	0.135
ENSG00000100997	ABHD12	7	0.442602	1.10234e-16	1.99964e-12	0.319	0.102
ENSG00000189067	LITAF	7	0.618412	1.11171e-16	2.01664e-12	0.681	0.385
ENSG00000132963	POMP	7	0.737932	1.34001e-16	2.43078e-12	0.771	0.55
ENSG00000205302	SNX2	7	0.37741	4.20333e-16	7.62484e-12	0.382	0.136
ENSG00000103490	PYCARD	7	0.660997	4.34501e-16	7.88185e-12	0.562	0.289
ENSG00000128245	YWHAH	7	0.773615	7.07034e-16	1.28256e-11	0.556	0.296
ENSG00000144848	ATG3	7	0.381378	8.34614e-16	1.51399e-11	0.438	0.168
ENSG00000102172	SMS	7	0.423907	1.375e-15	2.49425e-11	0.479	0.196
ENSG00000112335	SNX3	7	0.662674	1.39646e-15	2.53317e-11	0.688	0.408
ENSG00000090487	SPG21	7	0.413514	3.02294e-15	5.48361e-11	0.507	0.209
ENSG00000166340	TPP1	7	0.471713	3.24805e-15	5.89196e-11	0.521	0.245
ENSG00000169508	GPR183	7	0.30543	3.67011e-15	6.65759e-11	0.354	0.121
ENSG00000178209	PLEC	7	0.269851	4.17021e-15	7.56476e-11	0.278	0.084
ENSG00000250479	CHCHD10	7	0.697278	5.47492e-15	9.9315e-11	0.583	0.304
ENSG00000148834	GSTO1	7	0.738367	5.51474e-15	1.00037e-10	0.639	0.385
ENSG00000177697	CD151	7	0.320346	8.9396e-15	1.62164e-10	0.438	0.174
ENSG00000123416	TUBA1B	7	0.5098	9.82974e-15	1.78311e-10	0.736	0.448
ENSG00000182117	NOP10	7	0.734017	1.49708e-14	2.71571e-10	0.771	0.527
ENSG00000163931	TKT	7	0.499613	1.71485e-14	3.11073e-10	0.528	0.247
ENSG00000230989	HSBP1	7	0.561232	1.76817e-14	3.20746e-10	0.59	0.299
ENSG00000110442	COMMD9	7	0.425366	2.48171e-14	4.50183e-10	0.299	0.098
ENSG00000136240	KDELR2	7	0.393712	2.79419e-14	5.06865e-10	0.472	0.199
ENSG00000082212	ME2	7	0.311482	3.70374e-14	6.71859e-10	0.306	0.102
ENSG00000141504	SAT2	7	0.25814	3.71905e-14	6.74637e-10	0.451	0.18
ENSG00000148908	RGS10	7	0.633088	3.7906e-14	6.87615e-10	0.688	0.443
ENSG00000137331	IER3	7	0.562244	4.94091e-14	8.96282e-10	0.326	0.115
ENSG00000167553	TUBA1C	7	0.418244	9.64286e-14	1.74922e-09	0.424	0.176
ENSG00000170296	GABARAP	7	0.593076	2.0897e-13	3.79072e-09	0.688	0.437
ENSG00000180304	OAZ2	7	0.372902	4.32842e-13	7.85176e-09	0.403	0.159
ENSG00000182287	AP1S2	7	0.441112	5.68645e-13	1.03152e-08	0.444	0.193
ENSG00000003056	M6PR	7	0.452172	6.68664e-13	1.21296e-08	0.493	0.228
ENSG00000143198	MGST3	7	0.514578	6.78897e-13	1.23152e-08	0.535	0.283
ENSG00000266412	NCOA4	7	0.334488	9.08815e-13	1.64859e-08	0.375	0.148
ENSG00000105612	DNASE2	7	0.404254	9.8893e-13	1.79392e-08	0.403	0.175
ENSG00000105698	USF2	7	0.317798	1.09524e-12	1.98677e-08	0.438	0.192
ENSG00000198189	HSD17B11	7	0.436177	1.91654e-12	3.4766e-08	0.424	0.181
ENSG00000166797	FAM96A	7	0.424016	2.43024e-12	4.40846e-08	0.444	0.2
ENSG00000057252	SOAT1	7	0.282863	2.73395e-12	4.95939e-08	0.299	0.106
ENSG00000111269	CREBL2	7	0.26217	3.60306e-12	6.53594e-08	0.292	0.103
ENSG00000101150	TPD52L2	7	0.255504	4.22538e-12	7.66484e-08	0.299	0.106
ENSG00000127022	CANX	7	0.409169	5.54086e-12	1.00511e-07	0.528	0.262
ENSG00000133318	RTN3	7	0.346109	6.08865e-12	1.10448e-07	0.396	0.166
ENSG00000159228	CBR1	7	0.305073	6.64127e-12	1.20473e-07	0.319	0.12
ENSG00000213977	TAX1BP3	7	0.250166	6.80559e-12	1.23453e-07	0.299	0.107
ENSG00000163823	CCR1	7	0.262354	8.58532e-12	1.55738e-07	0.278	0.095
ENSG00000122705	CLTA	7	0.467912	1.20053e-11	2.17777e-07	0.625	0.383
ENSG00000105619	TFPT	7	0.349537	1.43263e-11	2.59879e-07	0.354	0.145
ENSG00000131446	MGAT1	7	0.404477	1.78033e-11	3.22953e-07	0.472	0.228
ENSG00000136810	TXN	7	0.799928	1.92663e-11	3.49491e-07	0.708	0.48
ENSG00000115310	RTN4	7	0.446783	1.9982e-11	3.62473e-07	0.562	0.311
ENSG00000173221	GLRX	7	0.565538	2.15944e-11	3.91722e-07	0.604	0.338
ENSG00000168899	VAMP5	7	0.645416	2.50191e-11	4.53847e-07	0.639	0.436
ENSG00000170348	TMED10	7	0.379094	3.15326e-11	5.72001e-07	0.583	0.318
ENSG00000090266	NDUFB2	7	0.570782	3.33068e-11	6.04185e-07	0.736	0.524
ENSG00000197956	S100A6	7	0.583218	3.81765e-11	6.92522e-07	0.917	0.838
ENSG00000163902	RPN1	7	0.265224	4.33844e-11	7.86993e-07	0.417	0.185
ENSG00000159720	ATP6V0D1	7	0.33769	5.20055e-11	9.4338e-07	0.451	0.217
ENSG00000183486	MX2	7	0.263271	6.35254e-11	1.15235e-06	0.257	0.09
ENSG00000213465	ARL2	7	0.29531	6.83716e-11	1.24026e-06	0.326	0.13
ENSG00000180992	MRPL14	7	0.360833	8.42286e-11	1.52791e-06	0.361	0.151
ENSG00000166130	IKBIP	7	0.331301	1.01597e-10	1.84296e-06	0.264	0.094
ENSG00000130640	TUBGCP2	7	0.259218	1.08741e-10	1.97257e-06	0.347	0.141
ENSG00000065978	YBX1	7	0.699706	1.55711e-10	2.8246e-06	0.84	0.692
ENSG00000169756	LIMS1	7	0.285855	2.44396e-10	4.43334e-06	0.458	0.219
ENSG00000134717	BTF3L4	7	0.357753	4.83324e-10	8.7675e-06	0.389	0.175
ENSG00000146376	ARHGAP18	7	0.280003	4.86052e-10	8.81699e-06	0.41	0.186
ENSG00000137959	IFI44L	7	0.299855	5.02171e-10	9.10939e-06	0.438	0.204
ENSG00000100365	NCF4	7	0.270837	7.71266e-10	1.39908e-05	0.347	0.146
ENSG00000148484	RSU1	7	0.264427	9.16812e-10	1.6631e-05	0.375	0.163
ENSG00000106615	RHEB	7	0.391951	1.24322e-09	2.25521e-05	0.507	0.257
ENSG00000117118	SDHB	7	0.378036	1.78691e-09	3.24145e-05	0.444	0.22
ENSG00000165672	PRDX3	7	0.300917	1.89653e-09	3.4403e-05	0.465	0.236
ENSG00000125148	MT2A	7	0.667084	2.22835e-09	4.04223e-05	0.833	0.688
ENSG00000105677	TMEM147	7	0.400707	2.58331e-09	4.68613e-05	0.465	0.243
ENSG00000026025	VIM	7	0.51645	2.94066e-09	5.33436e-05	0.847	0.735
ENSG00000129657	SEC14L1	7	0.398592	2.94657e-09	5.34507e-05	0.444	0.222
ENSG00000109919	MTCH2	7	0.329536	3.04103e-09	5.51643e-05	0.361	0.16
ENSG00000114353	GNAI2	7	0.333943	3.40194e-09	6.17112e-05	0.625	0.391
ENSG00000184076	UQCR10	7	0.492793	3.86185e-09	7.00539e-05	0.799	0.601
ENSG00000116586	LAMTOR2	7	0.371082	3.89596e-09	7.06728e-05	0.528	0.297
ENSG00000084207	GSTP1	7	0.540853	4.0479e-09	7.34289e-05	0.66	0.473
ENSG00000170142	UBE2E1	7	0.314793	8.13429e-09	0.000147556	0.257	0.103
ENSG00000100300	TSPO	7	0.512437	8.22141e-09	0.000149136	0.688	0.568
ENSG00000084733	RAB10	7	0.343248	9.16049e-09	0.000166171	0.424	0.215
ENSG00000170345	FOS	7	0.372227	1.06341e-08	0.000192903	0.653	0.406
ENSG00000143933	CALM2	7	0.428354	1.11752e-08	0.000202717	0.799	0.702
ENSG00000023191	RNH1	7	0.338045	1.31212e-08	0.000238018	0.493	0.28
ENSG00000137288	UQCC2	7	0.394114	1.90423e-08	0.000345428	0.403	0.193
ENSG00000074842	MYDGF	7	0.268344	2.84514e-08	0.000516108	0.5	0.283
ENSG00000164111	ANXA5	7	0.52926	3.05138e-08	0.00055352	0.667	0.521
ENSG00000111237	VPS29	7	0.568107	3.44629e-08	0.000625156	0.556	0.328
ENSG00000107738	C10orf54	7	0.349023	3.49832e-08	0.000634594	0.424	0.222
ENSG00000008282	SYPL1	7	0.256467	3.64355e-08	0.00066094	0.292	0.126
ENSG00000145354	CISD2	7	0.40201	4.37261e-08	0.000793192	0.431	0.217
ENSG00000241468	ATP5J2	7	0.48226	5.59934e-08	0.00101572	0.792	0.663
ENSG00000198898	CAPZA2	7	0.299475	6.10802e-08	0.001108	0.556	0.325
ENSG00000129055	ANAPC13	7	0.264241	7.07333e-08	0.0012831	0.285	0.122
ENSG00000126709	IFI6	7	0.706759	7.10104e-08	0.00128813	0.688	0.537
ENSG00000137767	SQRDL	7	0.31896	7.31546e-08	0.00132702	0.438	0.231
ENSG00000135698	MPHOSPH6	7	0.278156	7.89035e-08	0.00143131	0.299	0.132
ENSG00000243449	C4orf48	7	0.314281	8.73234e-08	0.00158405	0.625	0.398
ENSG00000149932	TMEM219	7	0.335244	1.22292e-07	0.00221838	0.521	0.3
ENSG00000075785	RAB7A	7	0.329131	1.97175e-07	0.00357675	0.583	0.378
ENSG00000119705	SLIRP	7	0.386999	2.17993e-07	0.0039544	0.556	0.332
ENSG00000111229	ARPC3	7	0.396033	2.33478e-07	0.00423529	0.84	0.756
ENSG00000117691	NENF	7	0.288659	2.64344e-07	0.00479521	0.472	0.259
ENSG00000162704	ARPC5	7	0.348806	2.78628e-07	0.00505431	0.701	0.536
ENSG00000155368	DBI	7	0.472079	3.87298e-07	0.00702558	0.75	0.613
ENSG00000172216	CEBPB	7	0.419286	3.96381e-07	0.00719035	0.59	0.396
ENSG00000166598	HSP90B1	7	0.338831	4.82069e-07	0.00874473	0.625	0.437
ENSG00000102575	ACP5	7	0.487377	4.97327e-07	0.00902151	0.556	0.368
ENSG00000198818	SFT2D1	7	0.281775	5.09531e-07	0.0092429	0.486	0.279
ENSG00000108774	RAB5C	7	0.384443	6.26969e-07	0.0113732	0.521	0.321
ENSG00000167863	ATP5H	7	0.43844	6.73899e-07	0.0122245	0.639	0.456
ENSG00000177885	GRB2	7	0.308588	9.21345e-07	0.0167132	0.472	0.288
ENSG00000205542	TMSB4X	7	0.276374	1.3317e-06	0.0241571	1	0.992
ENSG00000177868	SVBP	7	0.281929	1.43626e-06	0.0260537	0.257	0.116
ENSG00000108953	YWHAE	7	0.253108	2.4461e-06	0.0443723	0.556	0.351
ENSG00000184900	SUMO3	7	0.321514	2.5675e-06	0.0465744	0.507	0.302

## Sheet: Cluster_8_diff_significant
Gene	Gene_name	cluster	avg_logFC	p_val	p_val_adj	pct.1	pct.2
ENSG00000077942	FBLN1	8	2.27596	0	0	0.792	0.016
ENSG00000162981	FAM84A	8	1.59248	0	0	0.66	0.008
ENSG00000243566	UPK3B	8	1.41005	0	0	0.509	0.003
ENSG00000173801	JUP	8	1.38451	0	0	0.66	0.007
ENSG00000000003	TSPAN6	8	1.17889	0	0	0.547	0.006
ENSG00000149573	MPZL2	8	1.07137	0	0	0.585	0.007
ENSG00000150556	LYPD6B	8	0.972615	0	0	0.566	0.006
ENSG00000148798	INA	8	0.962549	0	0	0.472	0.003
ENSG00000174226	SNX31	8	0.851651	0	0	0.415	0.002
ENSG00000129354	AP1M2	8	0.703932	0	0	0.396	0.002
ENSG00000159166	LAD1	8	0.486815	0	0	0.396	0.001
ENSG00000016402	IL20RA	8	0.384603	0	0	0.415	0.002
ENSG00000112559	MDFI	8	0.547721	1.13617e-307	2.061e-303	0.396	0.002
ENSG00000196542	SPTSSB	8	1.04546	1.26939e-302	2.30267e-298	0.434	0.003
ENSG00000154639	CXADR	8	1.1251	2.26404e-301	4.10697e-297	0.528	0.006
ENSG00000132698	RAB25	8	1.02029	7.11447e-300	1.29057e-295	0.509	0.005
ENSG00000185630	PBX1	8	0.378974	1.49287e-298	2.70807e-294	0.377	0.002
ENSG00000135111	TBX3	8	0.690561	2.16827e-298	3.93323e-294	0.453	0.003
ENSG00000213853	EMP2	8	1.61788	3.09181e-291	5.60855e-287	0.698	0.012
ENSG00000143217	PVRL4	8	1.1312	2.7168e-288	4.92828e-284	0.547	0.007
ENSG00000172818	OVOL1	8	0.888979	7.36218e-288	1.3355e-283	0.434	0.003
ENSG00000135373	EHF	8	0.283891	1.97321e-281	3.57941e-277	0.321	0.001
ENSG00000235098	ANKRD65	8	0.251522	4.43294e-281	8.04135e-277	0.321	0.001
ENSG00000104413	ESRP1	8	0.468676	1.17936e-280	2.13937e-276	0.396	0.003
ENSG00000133135	RNF128	8	0.332849	1.15471e-278	2.09464e-274	0.377	0.002
ENSG00000158786	PLA2G2F	8	0.935999	2.13056e-278	3.86484e-274	0.453	0.004
ENSG00000177459	ERICH5	8	0.427877	2.50722e-275	4.54809e-271	0.264	0
ENSG00000160886	LY6K	8	0.436556	2.08011e-270	3.77332e-266	0.377	0.002
ENSG00000168528	SERINC2	8	0.778782	2.46188e-269	4.46585e-265	0.509	0.006
ENSG00000151715	TMEM45B	8	0.60663	2.37407e-268	4.30656e-264	0.415	0.003
ENSG00000182795	C1orf116	8	0.28032	1.74393e-260	3.16349e-256	0.302	0.001
ENSG00000250786	SNHG18	8	0.821089	1.60307e-256	2.90797e-252	0.415	0.004
ENSG00000142627	EPHA2	8	0.530849	8.8763e-255	1.61016e-250	0.377	0.003
ENSG00000039068	CDH1	8	0.763975	2.55721e-251	4.63878e-247	0.472	0.006
ENSG00000134240	HMGCS2	8	0.842975	1.79264e-248	3.25184e-244	0.321	0.002
ENSG00000163898	LIPH	8	1.5245	1.94999e-245	3.53727e-241	0.434	0.005
ENSG00000259692	RP11-499F3.2	8	0.370922	2.32582e-244	4.21904e-240	0.264	0.001
ENSG00000152785	BMP3	8	0.447051	3.0297e-244	5.49588e-240	0.264	0.001
ENSG00000008394	MGST1	8	1.75875	3.48055e-244	6.31372e-240	0.717	0.017
ENSG00000267795	SMIM22	8	1.06227	1.90579e-242	3.45709e-238	0.509	0.007
ENSG00000168447	SCNN1B	8	1.02943	3.11212e-234	5.64538e-230	0.415	0.004
ENSG00000039560	RAI14	8	0.425347	8.09309e-234	1.46809e-229	0.377	0.003
ENSG00000181885	CLDN7	8	1.66199	4.92097e-232	8.92664e-228	0.585	0.011
ENSG00000256812	CAPNS2	8	0.433424	4.20456e-231	7.62708e-227	0.264	0.001
ENSG00000189221	MAOA	8	0.643539	1.42621e-230	2.58715e-226	0.321	0.002
ENSG00000105880	DLX5	8	0.843841	3.17492e-228	5.7593e-224	0.377	0.003
ENSG00000116990	MYCL	8	0.996246	4.1077e-228	7.45136e-224	0.396	0.004
ENSG00000146072	TNFRSF21	8	0.823627	5.62779e-228	1.02088e-223	0.528	0.009
ENSG00000175164	ABO	8	0.334181	1.73612e-227	3.14932e-223	0.377	0.003
ENSG00000177425	PAWR	8	0.282874	2.93467e-225	5.3235e-221	0.34	0.003
ENSG00000070087	PFN2	8	1.1554	2.51836e-223	4.56831e-219	0.509	0.008
ENSG00000118898	PPL	8	0.354575	4.60836e-222	8.35957e-218	0.321	0.002
ENSG00000141738	GRB7	8	0.493918	5.62137e-222	1.01972e-217	0.321	0.002
ENSG00000162817	C1orf115	8	0.536289	1.54311e-219	2.7992e-215	0.264	0.001
ENSG00000134909	ARHGAP32	8	0.402601	1.62682e-219	2.95105e-215	0.264	0.001
ENSG00000248485	PCP4L1	8	0.321951	1.21147e-218	2.1976e-214	0.283	0.001
ENSG00000096696	DSP	8	0.417754	1.35572e-218	2.45927e-214	0.34	0.003
ENSG00000188112	C6orf132	8	0.507028	1.6994e-218	3.08271e-214	0.34	0.003
ENSG00000119888	EPCAM	8	1.01466	2.66379e-218	4.83212e-214	0.472	0.007
ENSG00000272398	CD24	8	1.66845	1.5279e-217	2.7716e-213	0.623	0.014
ENSG00000147689	FAM83A	8	0.454488	1.67941e-216	3.04646e-212	0.358	0.003
ENSG00000261183	RP11-532F12.5	8	0.841706	3.37747e-212	6.12672e-208	0.396	0.005
ENSG00000143036	SLC44A3	8	0.552965	2.9482e-211	5.34803e-207	0.358	0.003
ENSG00000065361	ERBB3	8	0.715835	8.2283e-210	1.49261e-205	0.491	0.008
ENSG00000074410	CA12	8	0.321466	9.02373e-210	1.6369e-205	0.283	0.002
ENSG00000106541	AGR2	8	0.907699	3.28447e-206	5.95804e-202	0.358	0.004
ENSG00000100867	DHRS2	8	1.9211	4.71933e-206	8.56086e-202	0.698	0.02
ENSG00000170421	KRT8	8	2.56215	2.46798e-202	4.47692e-198	0.83	0.032
ENSG00000107984	DKK1	8	0.523304	5.73017e-201	1.03945e-196	0.321	0.003
ENSG00000255398	HCAR3	8	0.277036	4.51774e-199	8.19517e-195	0.264	0.001
ENSG00000114638	UPK1B	8	2.16246	4.27366e-195	7.75241e-191	0.66	0.019
ENSG00000152137	HSPB8	8	0.986205	1.64423e-194	2.98264e-190	0.34	0.003
ENSG00000162522	KIAA1522	8	0.354357	6.47929e-194	1.17534e-189	0.34	0.003
ENSG00000085276	MECOM	8	0.419019	4.13624e-193	7.50314e-189	0.283	0.002
ENSG00000112902	SEMA5A	8	0.532622	5.02947e-193	9.12347e-189	0.283	0.002
ENSG00000163347	CLDN1	8	0.503166	2.46321e-191	4.46827e-187	0.396	0.006
ENSG00000158055	GRHL3	8	0.4779	1.73827e-190	3.15321e-186	0.264	0.002
ENSG00000172201	ID4	8	0.37834	2.4519e-190	4.44775e-186	0.264	0.002
ENSG00000187244	BCAM	8	0.617547	1.71455e-189	3.11019e-185	0.34	0.004
ENSG00000138162	TACC2	8	0.315121	4.56662e-189	8.28385e-185	0.34	0.004
ENSG00000165140	FBP1	8	0.784124	1.22582e-187	2.22363e-183	0.509	0.011
ENSG00000149418	ST14	8	0.457662	2.22071e-187	4.02836e-183	0.396	0.006
ENSG00000019102	VSIG2	8	1.19986	3.697e-187	6.70635e-183	0.509	0.011
ENSG00000225745	AL773572.7	8	0.697891	3.61734e-186	6.56186e-182	0.283	0.002
ENSG00000115963	RND3	8	1.00721	2.18921e-184	3.97122e-180	0.415	0.007
ENSG00000196878	LAMB3	8	0.450164	5.21126e-184	9.45323e-180	0.302	0.003
ENSG00000204323	SMIM5	8	0.518962	1.09003e-183	1.97731e-179	0.302	0.003
ENSG00000164695	CHMP4C	8	0.284423	1.34946e-183	2.44792e-179	0.302	0.003
ENSG00000102554	KLF5	8	1.12537	1.31088e-182	2.37794e-178	0.566	0.015
ENSG00000127129	EDN2	8	1.03895	3.5557e-182	6.45004e-178	0.358	0.005
ENSG00000204616	TRIM31	8	1.39276	1.44429e-181	2.61993e-177	0.396	0.006
ENSG00000115884	SDC1	8	2.21317	2.76146e-181	5.00929e-177	0.736	0.028
ENSG00000189060	H1F0	8	1.82962	4.35415e-181	7.89843e-177	0.679	0.023
ENSG00000188643	S100A16	8	1.02591	2.41093e-179	4.37343e-175	0.528	0.012
ENSG00000137699	TRIM29	8	0.256432	3.75138e-179	6.80501e-175	0.283	0.002
ENSG00000167880	EVPL	8	0.447518	4.5087e-178	8.17878e-174	0.321	0.003
ENSG00000147676	MAL2	8	1.35949	1.46255e-177	2.65307e-173	0.547	0.014
ENSG00000165215	CLDN3	8	1.12755	3.36228e-177	6.09918e-173	0.396	0.006
ENSG00000106004	HOXA5	8	0.33955	7.62777e-175	1.38368e-170	0.264	0.002
ENSG00000013588	GPRC5A	8	1.03041	9.49285e-174	1.722e-169	0.472	0.01
ENSG00000183844	FAM3B	8	0.482726	1.20517e-173	2.18618e-169	0.358	0.005
ENSG00000085733	CTTN	8	0.725265	9.93199e-173	1.80166e-168	0.472	0.01
ENSG00000117519	CNN3	8	0.668267	1.17028e-172	2.12289e-168	0.434	0.008
ENSG00000142949	PTPRF	8	0.75211	4.14064e-171	7.51112e-167	0.491	0.011
ENSG00000169242	EFNA1	8	0.631471	1.26014e-170	2.28589e-166	0.453	0.009
ENSG00000180921	FAM83H	8	0.29951	1.26183e-170	2.28895e-166	0.34	0.004
ENSG00000169398	PTK2	8	0.462239	4.8064e-170	8.71881e-166	0.396	0.007
ENSG00000111321	LTBR	8	0.939289	5.60364e-169	1.0165e-164	0.528	0.014
ENSG00000188257	PLA2G2A	8	1.72077	1.80269e-167	3.27008e-163	0.453	0.01
ENSG00000121900	TMEM54	8	0.263007	8.80049e-167	1.59641e-162	0.302	0.003
ENSG00000166145	SPINT1	8	1.54619	4.12434e-165	7.48155e-161	0.642	0.022
ENSG00000166415	WDR72	8	0.407547	8.09451e-164	1.46834e-159	0.321	0.004
ENSG00000157992	KRTCAP3	8	0.34522	2.11154e-162	3.83034e-158	0.34	0.005
ENSG00000149115	TNKS1BP1	8	0.630914	1.434e-161	2.60127e-157	0.396	0.007
ENSG00000167644	C19orf33	8	2.37426	1.89218e-160	3.43241e-156	0.736	0.032
ENSG00000179348	GATA2	8	0.588639	8.12781e-160	1.47438e-155	0.321	0.004
ENSG00000185551	NR2F2	8	0.59944	1.05743e-158	1.91818e-154	0.358	0.006
ENSG00000152767	FARP1	8	0.472104	1.51539e-158	2.74892e-154	0.434	0.009
ENSG00000189334	S100A14	8	1.53564	2.55452e-157	4.6339e-153	0.434	0.009
ENSG00000120256	LRP11	8	0.37364	7.48564e-156	1.3579e-151	0.358	0.006
ENSG00000135480	KRT7	8	2.6803	7.24646e-154	1.31451e-149	0.83	0.045
ENSG00000158769	F11R	8	1.01656	2.00112e-153	3.63003e-149	0.566	0.018
ENSG00000176153	GPX2	8	2.05001	7.08406e-153	1.28505e-148	0.698	0.03
ENSG00000111057	KRT18	8	1.90621	2.08576e-152	3.78357e-148	0.623	0.023
ENSG00000136830	FAM129B	8	0.434969	1.54279e-151	2.79861e-147	0.415	0.009
ENSG00000141736	ERBB2	8	0.731368	3.12397e-151	5.66689e-147	0.453	0.011
ENSG00000164904	ALDH7A1	8	0.259309	4.26168e-151	7.73069e-147	0.283	0.003
ENSG00000104723	TUSC3	8	0.480486	8.57165e-149	1.5549e-144	0.302	0.004
ENSG00000108352	RAPGEFL1	8	0.371102	3.31449e-148	6.01249e-144	0.34	0.006
ENSG00000167653	PSCA	8	2.30711	8.22511e-146	1.49203e-141	0.66	0.028
ENSG00000171345	KRT19	8	3.14754	7.72079e-143	1.40055e-138	0.943	0.068
ENSG00000135862	LAMC1	8	0.557041	1.67624e-140	3.0407e-136	0.264	0.003
ENSG00000182782	HCAR2	8	0.365255	3.08517e-140	5.59649e-136	0.264	0.003
ENSG00000184292	TACSTD2	8	2.86142	1.24483e-138	2.25813e-134	0.887	0.061
ENSG00000175793	SFN	8	2.54813	1.26737e-138	2.29901e-134	0.717	0.036
ENSG00000106853	PTGR1	8	1.01755	2.66713e-138	4.83818e-134	0.434	0.011
ENSG00000151632	AKR1C2	8	2.81375	1.48084e-136	2.68624e-132	0.906	0.065
ENSG00000204580	DDR1	8	0.308832	7.98235e-136	1.448e-131	0.264	0.003
ENSG00000198142	SOWAHC	8	0.660249	1.10937e-134	2.0124e-130	0.34	0.006
ENSG00000267280	TBX2-AS1	8	0.738535	1.15679e-134	2.09841e-130	0.302	0.005
ENSG00000121316	PLBD1	8	0.592012	1.04472e-132	1.89512e-128	0.472	0.014
ENSG00000162496	DHRS3	8	0.870372	7.82895e-132	1.42017e-127	0.547	0.02
ENSG00000130545	CRB3	8	0.414332	1.88617e-131	3.42151e-127	0.264	0.003
ENSG00000173267	SNCG	8	2.71901	1.07494e-130	1.94993e-126	0.849	0.058
ENSG00000064787	BCAS1	8	0.319375	1.98804e-123	3.6063e-119	0.264	0.004
ENSG00000089356	FXYD3	8	2.55787	8.08639e-121	1.46687e-116	0.83	0.061
ENSG00000178363	CALML3	8	2.14494	1.731e-118	3.14003e-114	0.566	0.025
ENSG00000105668	UPK1A	8	1.21922	4.67559e-118	8.48151e-114	0.358	0.009
ENSG00000161249	DMKN	8	1.85661	4.17825e-117	7.57934e-113	0.566	0.025
ENSG00000162545	CAMK2N1	8	0.795202	7.6505e-117	1.3878e-112	0.434	0.014
ENSG00000105894	PTN	8	1.26797	1.02367e-115	1.85695e-111	0.283	0.005
ENSG00000196139	AKR1C3	8	1.93534	1.29526e-115	2.3496e-111	0.66	0.037
ENSG00000104140	RHOV	8	0.87334	5.27438e-114	9.56773e-110	0.491	0.019
ENSG00000167642	SPINT2	8	2.51967	2.88506e-109	5.23349e-105	0.811	0.065
ENSG00000146674	IGFBP3	8	2.13354	9.79167e-109	1.77621e-104	0.66	0.04
ENSG00000134531	EMP1	8	0.74064	1.29998e-108	2.35816e-104	0.34	0.009
ENSG00000106537	TSPAN13	8	1.48867	6.83091e-108	1.23913e-103	0.698	0.044
ENSG00000110400	PVRL1	8	0.267501	3.18672e-107	5.78071e-103	0.283	0.006
ENSG00000277443	MARCKS	8	1.0529	3.47201e-107	6.29823e-103	0.585	0.029
ENSG00000101443	WFDC2	8	0.548279	1.16258e-105	2.10893e-101	0.302	0.007
ENSG00000163993	S100P	8	2.72514	6.10846e-105	1.10808e-100	0.849	0.076
ENSG00000172819	RARG	8	0.281505	1.22533e-104	2.22275e-100	0.321	0.008
ENSG00000189143	CLDN4	8	2.64798	2.76577e-104	5.0171e-100	0.774	0.061
ENSG00000115457	IGFBP2	8	0.950827	7.21651e-103	1.30907e-98	0.377	0.012
ENSG00000100234	TIMP3	8	0.636604	1.19148e-102	2.16135e-98	0.264	0.005
ENSG00000116106	EPHA4	8	0.340877	1.32145e-102	2.39711e-98	0.283	0.006
ENSG00000122378	FAM213A	8	0.931904	1.60635e-102	2.91392e-98	0.547	0.027
ENSG00000130202	PVRL2	8	0.345911	2.31379e-102	4.19721e-98	0.377	0.012
ENSG00000143819	EPHX1	8	0.580078	7.79267e-101	1.41359e-96	0.377	0.012
ENSG00000171431	KRT20	8	0.407126	4.58439e-100	8.31609e-96	0.264	0.005
ENSG00000142910	TINAGL1	8	0.699091	5.36759e-100	9.7368e-96	0.264	0.005
ENSG00000102109	PCSK1N	8	0.457183	1.29844e-97	2.35537e-93	0.264	0.006
ENSG00000107104	KANK1	8	0.446294	2.25074e-96	4.08284e-92	0.283	0.007
ENSG00000162069	CCDC64B	8	0.749951	1.17431e-95	2.13019e-91	0.396	0.014
ENSG00000173848	NET1	8	1.40768	1.38758e-95	2.51706e-91	0.604	0.037
ENSG00000061676	NCKAP1	8	0.398918	4.04767e-95	7.34247e-91	0.264	0.006
ENSG00000134317	GRHL1	8	0.430824	1.78279e-92	3.23399e-88	0.358	0.012
ENSG00000182107	TMEM30B	8	0.347394	1.65752e-90	3.00674e-86	0.34	0.011
ENSG00000148120	C9orf3	8	0.281563	2.28193e-90	4.13942e-86	0.34	0.011
ENSG00000189171	S100A13	8	1.00877	1.03672e-89	1.88061e-85	0.491	0.025
ENSG00000099282	TSPAN15	8	0.419272	3.09289e-89	5.61051e-85	0.264	0.006
ENSG00000105519	CAPS	8	1.16343	1.21303e-88	2.20043e-84	0.509	0.027
ENSG00000116016	EPAS1	8	0.873208	1.32942e-88	2.41156e-84	0.509	0.027
ENSG00000186832	KRT16	8	2.10005	1.78244e-88	3.23335e-84	0.509	0.028
ENSG00000110492	MDK	8	1.97959	5.28115e-88	9.58e-84	0.491	0.026
ENSG00000054598	FOXC1	8	0.272135	1.34569e-87	2.44109e-83	0.302	0.009
ENSG00000124466	LYPD3	8	0.769681	8.61405e-87	1.56259e-82	0.415	0.018
ENSG00000197308	GATA3-AS1	8	0.320467	9.63919e-86	1.74855e-81	0.283	0.008
ENSG00000185033	SEMA4B	8	0.432399	7.31843e-84	1.32756e-79	0.302	0.009
ENSG00000185432	METTL7A	8	1.25181	1.66502e-83	3.02035e-79	0.585	0.039
ENSG00000105357	MYH14	8	0.328444	1.21065e-82	2.19611e-78	0.283	0.008
ENSG00000187134	AKR1C1	8	1.1701	2.834e-82	5.14087e-78	0.396	0.017
ENSG00000146416	AIG1	8	1.03303	6.55303e-81	1.18872e-76	0.434	0.021
ENSG00000143545	RAB13	8	0.458876	3.16636e-79	5.74377e-75	0.396	0.018
ENSG00000112715	VEGFA	8	0.730839	3.74807e-77	6.79899e-73	0.415	0.02
ENSG00000112378	PERP	8	2.67809	5.15189e-76	9.34552e-72	0.868	0.116
ENSG00000154102	C16orf74	8	0.32097	1.75122e-75	3.17672e-71	0.377	0.017
ENSG00000150687	PRSS23	8	0.537586	2.26025e-75	4.1001e-71	0.415	0.021
ENSG00000198561	CTNND1	8	0.540004	2.26179e-75	4.10289e-71	0.377	0.017
ENSG00000181019	NQO1	8	1.6268	2.26665e-75	4.11171e-71	0.472	0.028
ENSG00000142871	CYR61	8	0.836945	3.85013e-74	6.98413e-70	0.283	0.009
ENSG00000185215	TNFAIP2	8	0.648359	1.13085e-71	2.05136e-67	0.358	0.016
ENSG00000172594	SMPDL3A	8	0.280852	1.59924e-71	2.90103e-67	0.358	0.016
ENSG00000130396	MLLT4	8	0.517489	7.8773e-71	1.42894e-66	0.34	0.015
ENSG00000188157	AGRN	8	0.488165	1.45452e-70	2.6385e-66	0.321	0.013
ENSG00000110375	UPK2	8	3.16712	1.56751e-70	2.84346e-66	0.604	0.053
ENSG00000063660	GPC1	8	0.643213	3.43463e-69	6.23042e-65	0.302	0.012
ENSG00000118508	RAB32	8	0.368049	1.92297e-68	3.48827e-64	0.302	0.012
ENSG00000170545	SMAGP	8	0.943536	2.17124e-68	3.93862e-64	0.453	0.028
ENSG00000103811	CTSH	8	1.86587	5.20691e-68	9.44533e-64	0.774	0.093
ENSG00000163435	ELF3	8	3.15675	2.93812e-65	5.32974e-61	0.792	0.112
ENSG00000180596	HIST1H2BC	8	1.19654	1.50731e-64	2.73427e-60	0.415	0.025
ENSG00000107438	PDLIM1	8	0.702385	3.32824e-64	6.03742e-60	0.415	0.025
ENSG00000125968	ID1	8	2.24263	3.78215e-64	6.86082e-60	0.774	0.102
ENSG00000115641	FHL2	8	0.370133	1.07945e-62	1.95812e-58	0.34	0.017
ENSG00000136826	KLF4	8	0.448108	1.29573e-62	2.35045e-58	0.358	0.019
ENSG00000167656	LY6D	8	1.83752	1.43582e-61	2.60458e-57	0.415	0.027
ENSG00000128422	KRT17	8	2.64824	3.20518e-60	5.8142e-56	0.547	0.051
ENSG00000114315	HES1	8	2.40226	6.24896e-60	1.13356e-55	0.585	0.058
ENSG00000188290	HES4	8	1.59453	1.00341e-59	1.82019e-55	0.585	0.059
ENSG00000104881	PPP1R13L	8	0.450958	1.45711e-59	2.64319e-55	0.302	0.014
ENSG00000142192	APP	8	0.997089	1.90171e-58	3.44971e-54	0.453	0.033
ENSG00000250722	SEPP1	8	0.407469	1.63925e-57	2.9736e-53	0.453	0.032
ENSG00000105699	LSR	8	0.602881	2.09293e-57	3.79657e-53	0.453	0.033
ENSG00000001084	GCLC	8	0.651019	3.95388e-56	7.17235e-52	0.472	0.037
ENSG00000118849	RARRES1	8	2.47904	5.82432e-56	1.05653e-51	0.283	0.013
ENSG00000174307	PHLDA3	8	0.602253	2.90037e-55	5.26127e-51	0.453	0.035
ENSG00000187583	PLEKHN1	8	0.281176	1.1853e-53	2.15014e-49	0.358	0.022
ENSG00000163694	RBM47	8	0.408607	2.06892e-53	3.75301e-49	0.264	0.012
ENSG00000152894	PTPRK	8	0.582369	1.59566e-52	2.89453e-48	0.453	0.036
ENSG00000099194	SCD	8	0.822652	1.8588e-52	3.37186e-48	0.472	0.04
ENSG00000132849	INADL	8	0.437871	7.16987e-52	1.30061e-47	0.302	0.016
ENSG00000136235	GPNMB	8	0.715579	7.88761e-52	1.43081e-47	0.396	0.028
ENSG00000100139	MICALL1	8	0.276957	2.59437e-51	4.70619e-47	0.302	0.016
ENSG00000196890	HIST3H2BB	8	0.813066	7.62234e-51	1.38269e-46	0.34	0.021
ENSG00000010278	CD9	8	2.89302	2.21244e-50	4.01336e-46	0.849	0.186
ENSG00000114770	ABCC5	8	0.451036	2.95664e-50	5.36335e-46	0.358	0.024
ENSG00000006327	TNFRSF12A	8	0.71373	8.88949e-50	1.61255e-45	0.377	0.027
ENSG00000130513	GDF15	8	1.6269	2.19639e-49	3.98425e-45	0.321	0.02
ENSG00000150540	HNMT	8	0.691364	3.96135e-48	7.18589e-44	0.321	0.02
ENSG00000117394	SLC2A1	8	1.03317	7.94339e-48	1.44093e-43	0.528	0.056
ENSG00000185222	WBP5	8	1.08029	5.27796e-47	9.57421e-43	0.415	0.035
ENSG00000110080	ST3GAL4	8	0.961531	1.3471e-46	2.44365e-42	0.472	0.046
ENSG00000101439	CST3	8	1.19715	3.01062e-45	5.46127e-41	0.698	0.106
ENSG00000185442	FAM174B	8	0.486281	8.99471e-45	1.63164e-40	0.358	0.026
ENSG00000171401	KRT13	8	2.37304	2.93608e-44	5.32606e-40	0.415	0.039
ENSG00000233429	HOTAIRM1	8	1.79721	3.67224e-44	6.66145e-40	0.679	0.113
ENSG00000108679	LGALS3BP	8	1.10306	8.91022e-44	1.61631e-39	0.585	0.073
ENSG00000116285	ERRFI1	8	0.668992	1.45527e-43	2.63986e-39	0.396	0.034
ENSG00000140836	ZFHX3	8	0.410148	6.60117e-43	1.19745e-38	0.396	0.033
ENSG00000070214	SLC44A1	8	0.641889	6.89574e-43	1.25089e-38	0.358	0.028
ENSG00000158286	RNF207	8	0.322215	1.39076e-42	2.52284e-38	0.283	0.017
ENSG00000148926	ADM	8	1.25236	8.04366e-42	1.45912e-37	0.415	0.04
ENSG00000076604	TRAF4	8	0.681427	9.53683e-42	1.72998e-37	0.434	0.042
ENSG00000148671	ADIRF	8	4.25495	1.72139e-40	3.1226e-36	1	0.499
ENSG00000165949	IFI27	8	2.53466	1.73857e-40	3.15376e-36	0.774	0.172
ENSG00000117528	ABCD3	8	0.704527	2.52625e-40	4.58262e-36	0.434	0.042
ENSG00000109846	CRYAB	8	1.61928	9.25949e-40	1.67967e-35	0.396	0.038
ENSG00000149809	TM7SF2	8	0.613736	2.43567e-38	4.4183e-34	0.283	0.019
ENSG00000160439	RDH13	8	0.506991	4.61811e-38	8.37725e-34	0.358	0.032
ENSG00000241878	PISD	8	0.692964	1.36682e-37	2.47941e-33	0.472	0.054
ENSG00000049449	RCN1	8	1.14899	2.19813e-37	3.9874e-33	0.472	0.055
ENSG00000158373	HIST1H2BD	8	1.10684	2.37311e-37	4.30482e-33	0.472	0.055
ENSG00000204103	MAFB	8	0.592039	1.37228e-36	2.48931e-32	0.358	0.032
ENSG00000109787	KLF3	8	0.542897	4.14942e-36	7.52705e-32	0.377	0.037
ENSG00000141753	IGFBP4	8	0.422293	1.73556e-35	3.14831e-31	0.283	0.021
ENSG00000133134	BEX2	8	0.265195	1.92973e-35	3.50053e-31	0.302	0.024
ENSG00000161533	ACOX1	8	0.550116	1.278e-34	2.31829e-30	0.415	0.047
ENSG00000226742	HSBP1L1	8	0.252082	1.82504e-34	3.31061e-30	0.358	0.034
ENSG00000100997	ABHD12	8	1.12959	2.01485e-34	3.65494e-30	0.623	0.103
ENSG00000197956	S100A6	8	2.54351	1.01654e-33	1.844e-29	1	0.839
ENSG00000180573	HIST1H2AC	8	0.82754	2.67313e-33	4.84905e-29	0.491	0.067
ENSG00000247516	MIR4458HG	8	0.927582	3.32844e-33	6.03778e-29	0.34	0.032
ENSG00000167702	KIFC2	8	0.305949	4.84475e-33	8.78837e-29	0.321	0.028
ENSG00000100029	PES1	8	0.694876	4.95674e-33	8.99153e-29	0.491	0.066
ENSG00000137642	SORL1	8	0.506236	5.46732e-33	9.91773e-29	0.453	0.056
ENSG00000138760	SCARB2	8	0.588348	2.23289e-32	4.05045e-28	0.377	0.04
ENSG00000166863	TAC3	8	3.27163	4.30459e-32	7.80852e-28	0.302	0.028
ENSG00000109084	TMEM97	8	0.654124	6.74429e-32	1.22341e-27	0.302	0.027
ENSG00000120738	EGR1	8	1.37634	7.54617e-32	1.36887e-27	0.585	0.104
ENSG00000108773	KAT2A	8	0.819548	3.44486e-31	6.24897e-27	0.358	0.038
ENSG00000133142	TCEAL4	8	1.02294	3.97748e-31	7.21515e-27	0.491	0.071
ENSG00000144451	SPAG16	8	0.765733	4.56203e-31	8.27552e-27	0.415	0.051
ENSG00000101363	MANBAL	8	0.397714	1.09291e-30	1.98253e-26	0.34	0.034
ENSG00000198517	MAFK	8	0.304527	3.10339e-30	5.62955e-26	0.283	0.025
ENSG00000140905	GCSH	8	0.379155	3.25894e-30	5.91171e-26	0.415	0.051
ENSG00000253352	TUG1	8	0.46179	3.70635e-30	6.72333e-26	0.509	0.075
ENSG00000166347	CYB5A	8	1.24997	4.4935e-30	8.15121e-26	0.642	0.14
ENSG00000085871	MGST2	8	0.426661	6.2816e-30	1.13948e-25	0.396	0.048
ENSG00000035115	SH3YL1	8	0.601625	7.32753e-30	1.32921e-25	0.453	0.061
ENSG00000100321	SYNGR1	8	0.840853	9.75723e-30	1.76996e-25	0.434	0.056
ENSG00000124145	SDC4	8	1.15851	1.05304e-29	1.91021e-25	0.585	0.109
ENSG00000142599	RERE	8	0.453081	2.16532e-29	3.9279e-25	0.434	0.056
ENSG00000109572	CLCN3	8	0.531071	3.86205e-29	7.00575e-25	0.396	0.048
ENSG00000261609	GAN	8	0.429526	4.04628e-29	7.33995e-25	0.358	0.04
ENSG00000179862	CITED4	8	0.505703	4.9161e-29	8.91781e-25	0.34	0.037
ENSG00000116667	C1orf21	8	0.750884	5.36447e-29	9.73115e-25	0.415	0.053
ENSG00000197965	MPZL1	8	0.363057	7.12235e-29	1.29199e-24	0.264	0.022
ENSG00000203814	HIST2H2BF	8	0.291275	1.50052e-28	2.72195e-24	0.283	0.026
ENSG00000160213	CSTB	8	2.0819	1.83668e-28	3.33173e-24	0.887	0.456
ENSG00000067182	TNFRSF1A	8	0.740471	3.20886e-28	5.82088e-24	0.528	0.086
ENSG00000136689	IL1RN	8	0.81022	3.36503e-28	6.10416e-24	0.264	0.024
ENSG00000172005	MAL	8	0.664197	1.35913e-27	2.46546e-23	0.377	0.047
ENSG00000253716	MINCR	8	0.276468	2.11919e-27	3.84421e-23	0.302	0.03
ENSG00000181218	HIST3H2A	8	2.315	2.46513e-27	4.47175e-23	0.792	0.279
ENSG00000138623	SEMA7A	8	0.286775	3.1617e-27	5.73533e-23	0.264	0.024
ENSG00000135245	HILPDA	8	1.08192	4.97412e-27	9.02305e-23	0.491	0.082
ENSG00000104341	LAPTM4B	8	0.427129	8.29638e-27	1.50496e-22	0.491	0.077
ENSG00000228253	MT-ATP8	8	0.29288	1.11899e-26	2.02985e-22	0.302	0.031
ENSG00000182541	LIMK2	8	0.350784	3.62946e-26	6.58383e-22	0.358	0.044
ENSG00000116005	PCYOX1	8	0.372454	3.80493e-25	6.90215e-21	0.302	0.033
ENSG00000030582	GRN	8	0.973271	6.68756e-25	1.21312e-20	0.604	0.124
ENSG00000106077	ABHD11	8	0.421864	9.04906e-25	1.6415e-20	0.396	0.056
ENSG00000166228	PCBD1	8	1.19478	2.6125e-24	4.73907e-20	0.642	0.165
ENSG00000113916	BCL6	8	0.703616	4.39073e-24	7.96479e-20	0.321	0.038
ENSG00000160789	LMNA	8	0.875915	6.90026e-24	1.25171e-19	0.547	0.114
ENSG00000185022	MAFF	8	1.1155	8.69235e-24	1.57679e-19	0.472	0.083
ENSG00000100105	PATZ1	8	0.444327	1.02208e-23	1.85406e-19	0.264	0.027
ENSG00000196470	SIAH1	8	0.264745	2.97123e-23	5.38981e-19	0.283	0.031
ENSG00000123159	GIPC1	8	0.459566	6.65795e-23	1.20775e-18	0.34	0.045
ENSG00000100246	DNAL4	8	0.577998	7.55472e-23	1.37043e-18	0.283	0.032
ENSG00000184678	HIST2H2BE	8	0.78294	1.1495e-22	2.0852e-18	0.547	0.114
ENSG00000175130	MARCKSL1	8	0.945572	1.53903e-22	2.7918e-18	0.528	0.11
ENSG00000179222	MAGED1	8	0.539849	2.33779e-22	4.24075e-18	0.377	0.056
ENSG00000100106	TRIOBP	8	0.380441	2.62533e-22	4.76235e-18	0.415	0.067
ENSG00000133835	HSD17B4	8	0.408752	3.32156e-22	6.0253e-18	0.321	0.042
ENSG00000099992	TBC1D10A	8	0.785181	5.17467e-22	9.38685e-18	0.566	0.122
ENSG00000141424	SLC39A6	8	0.450467	5.60863e-22	1.01741e-17	0.472	0.085
ENSG00000105552	BCAT2	8	0.708043	7.54735e-22	1.36909e-17	0.377	0.057
ENSG00000100711	ZFYVE21	8	0.573044	1.22019e-21	2.21343e-17	0.396	0.062
ENSG00000106211	HSPB1	8	1.3245	1.92069e-21	3.48413e-17	0.962	0.741
ENSG00000181649	PHLDA2	8	1.3834	3.42634e-21	6.21537e-17	0.547	0.124
ENSG00000151726	ACSL1	8	0.280289	7.02984e-21	1.27521e-16	0.34	0.048
ENSG00000163900	TMEM41A	8	0.54685	9.76843e-21	1.77199e-16	0.472	0.089
ENSG00000164402	2020-09-08	8	0.589399	1.0286e-20	1.86589e-16	0.264	0.031
ENSG00000161016	RPL8	8	1.18374	1.77054e-20	3.21177e-16	0.962	0.879
ENSG00000187837	HIST1H1C	8	1.55494	3.4853e-20	6.32233e-16	0.698	0.224
ENSG00000005469	CROT	8	0.527176	3.87241e-20	7.02455e-16	0.283	0.036
ENSG00000157557	ETS2	8	0.353326	5.20249e-20	9.43731e-16	0.302	0.042
ENSG00000198087	CD2AP	8	0.558871	1.23399e-19	2.23846e-15	0.321	0.047
ENSG00000187954	CYHR1	8	0.34575	1.43948e-19	2.61122e-15	0.415	0.073
ENSG00000137509	PRCP	8	0.451815	2.41674e-19	4.38396e-15	0.434	0.081
ENSG00000213923	CSNK1E	8	0.387922	3.70817e-19	6.72662e-15	0.396	0.071
ENSG00000084234	APLP2	8	1.15827	4.16269e-19	7.55111e-15	0.679	0.207
ENSG00000104419	NDRG1	8	0.624439	7.33614e-19	1.33078e-14	0.585	0.147
ENSG00000060138	YBX3	8	0.515294	7.35431e-19	1.33407e-14	0.528	0.115
ENSG00000158406	HIST1H4H	8	0.291786	8.14526e-19	1.47755e-14	0.283	0.038
ENSG00000196586	MYO6	8	0.463742	8.46932e-19	1.53633e-14	0.358	0.058
ENSG00000084207	GSTP1	8	1.29497	3.40332e-18	6.17362e-14	0.83	0.475
ENSG00000139433	GLTP	8	0.780801	5.70879e-18	1.03557e-13	0.509	0.124
ENSG00000121578	B4GALT4	8	0.364898	6.07536e-18	1.10207e-13	0.358	0.059
ENSG00000172465	TCEAL1	8	0.301083	6.26534e-18	1.13653e-13	0.377	0.066
ENSG00000166681	NGFRAP1	8	0.682637	7.0695e-18	1.28241e-13	0.604	0.156
ENSG00000211445	GPX3	8	1.66146	9.87513e-18	1.79135e-13	0.264	0.038
ENSG00000125868	DSTN	8	1.114	1.20215e-17	2.18071e-13	0.717	0.241
ENSG00000104866	PPP1R37	8	0.314075	2.20087e-17	3.99238e-13	0.302	0.045
ENSG00000073803	MAP3K13	8	0.271068	2.79238e-17	5.06538e-13	0.453	0.093
ENSG00000131584	ACAP3	8	0.296914	4.3045e-17	7.80837e-13	0.302	0.047
ENSG00000005020	SKAP2	8	0.419225	1.43381e-16	2.60092e-12	0.434	0.088
ENSG00000246705	H2AFJ	8	1.18295	1.52635e-16	2.7688e-12	0.717	0.27
ENSG00000128309	MPST	8	0.994158	2.20488e-16	3.99966e-12	0.604	0.186
ENSG00000065613	SLK	8	0.429083	3.47849e-16	6.30999e-12	0.358	0.066
ENSG00000170892	TSEN34	8	0.575444	3.48379e-16	6.3196e-12	0.396	0.081
ENSG00000105135	ILVBL	8	0.36845	3.63666e-16	6.5969e-12	0.264	0.038
ENSG00000178209	PLEC	8	0.472544	4.39541e-16	7.97328e-12	0.415	0.086
ENSG00000101856	PGRMC1	8	0.754788	6.16772e-16	1.11883e-11	0.528	0.136
ENSG00000055211	GINM1	8	0.538071	7.75535e-16	1.40682e-11	0.434	0.093
ENSG00000163191	S100A11	8	1.57668	7.82064e-16	1.41866e-11	0.83	0.649
ENSG00000105176	URI1	8	0.45471	1.14575e-15	2.07839e-11	0.509	0.126
ENSG00000185721	DRG1	8	0.734168	1.16716e-15	2.11722e-11	0.491	0.126
ENSG00000170345	FOS	8	1.75317	1.2069e-15	2.18932e-11	0.755	0.41
ENSG00000221869	CEBPD	8	1.12848	1.41228e-15	2.56187e-11	0.585	0.182
ENSG00000148341	SH3GLB2	8	0.532559	1.42534e-15	2.58557e-11	0.358	0.068
ENSG00000063241	ISOC2	8	0.414976	1.56732e-15	2.84312e-11	0.491	0.12
ENSG00000130487	KLHDC7B	8	0.511063	2.13478e-15	3.87249e-11	0.321	0.058
ENSG00000165272	AQP3	8	1.29762	2.4193e-15	4.3886e-11	0.509	0.144
ENSG00000196975	ANXA4	8	0.562845	2.6e-15	4.71641e-11	0.453	0.104
ENSG00000154370	TRIM11	8	0.484524	3.09291e-15	5.61054e-11	0.434	0.094
ENSG00000125505	MBOAT7	8	0.348692	3.95603e-15	7.17625e-11	0.415	0.089
ENSG00000260260	SNHG19	8	0.357978	4.52241e-15	8.20365e-11	0.321	0.057
ENSG00000104549	SQLE	8	0.549226	4.78319e-15	8.67671e-11	0.472	0.117
ENSG00000175854	SWI5	8	0.416842	5.1384e-15	9.32105e-11	0.377	0.076
ENSG00000004478	FKBP4	8	0.627122	5.33941e-15	9.68569e-11	0.547	0.147
ENSG00000164040	PGRMC2	8	0.431587	6.51861e-15	1.18248e-10	0.396	0.083
ENSG00000001036	FUCA2	8	0.502922	7.68361e-15	1.39381e-10	0.358	0.069
ENSG00000148296	SURF6	8	0.319835	1.21429e-14	2.20272e-10	0.34	0.063
ENSG00000117450	PRDX1	8	1.21397	1.57391e-14	2.85508e-10	0.868	0.524
ENSG00000120306	CYSTM1	8	0.404474	1.61066e-14	2.92174e-10	0.358	0.074
ENSG00000134202	GSTM3	8	0.809074	1.71816e-14	3.11674e-10	0.302	0.055
ENSG00000181315	ZNF322	8	0.324395	2.97541e-14	5.3974e-10	0.283	0.047
ENSG00000124766	SOX4	8	0.50057	8.48765e-14	1.53966e-09	0.566	0.164
ENSG00000196428	TSC22D2	8	0.286294	1.00222e-13	1.81802e-09	0.302	0.057
ENSG00000198888	MT-ND1	8	1.56738	1.4252e-13	2.58531e-09	0.887	0.938
ENSG00000137547	MRPL15	8	0.740237	1.49877e-13	2.71878e-09	0.415	0.101
ENSG00000188976	NOC2L	8	0.274121	1.66823e-13	3.02616e-09	0.528	0.145
ENSG00000066322	ELOVL1	8	0.666377	1.72909e-13	3.13657e-09	0.453	0.119
ENSG00000137720	C11orf1	8	0.275806	1.85788e-13	3.3702e-09	0.283	0.051
ENSG00000179134	SAMD4B	8	0.333905	2.12769e-13	3.85963e-09	0.358	0.077
ENSG00000167766	ZNF83	8	0.393187	2.31442e-13	4.19836e-09	0.283	0.051
ENSG00000070756	PABPC1	8	1.02797	2.3737e-13	4.30589e-09	0.868	0.694
ENSG00000164300	SERINC5	8	0.3373	2.56727e-13	4.65703e-09	0.377	0.081
ENSG00000115446	UNC50	8	0.411962	2.90551e-13	5.27059e-09	0.415	0.098
ENSG00000131943	C19orf12	8	0.369943	2.92795e-13	5.3113e-09	0.34	0.068
ENSG00000143771	CNIH4	8	0.715669	3.00892e-13	5.45819e-09	0.509	0.139
ENSG00000074696	HACD3	8	0.665106	3.1715e-13	5.75309e-09	0.453	0.12
ENSG00000137267	TUBB2A	8	0.673687	3.85406e-13	6.99127e-09	0.302	0.061
ENSG00000076554	TPD52	8	0.735987	4.00611e-13	7.26708e-09	0.509	0.14
ENSG00000076685	NT5C2	8	0.435699	4.18483e-13	7.59129e-09	0.302	0.058
ENSG00000108588	CCDC47	8	0.730793	4.19185e-13	7.60402e-09	0.415	0.103
ENSG00000108179	PPIF	8	0.310717	5.25298e-13	9.5289e-09	0.358	0.08
ENSG00000134452	FBXO18	8	0.265795	5.84401e-13	1.0601e-08	0.396	0.088
ENSG00000154945	ANKRD40	8	0.321373	5.86211e-13	1.06339e-08	0.321	0.064
ENSG00000178035	IMPDH2	8	0.491436	6.1991e-13	1.12452e-08	0.472	0.126
ENSG00000011638	TMEM159	8	0.534972	6.41849e-13	1.16431e-08	0.302	0.06
ENSG00000100592	DAAM1	8	0.251107	7.65133e-13	1.38795e-08	0.34	0.071
ENSG00000123739	PLA2G12A	8	0.313481	8.32584e-13	1.51031e-08	0.283	0.052
ENSG00000093010	COMT	8	0.743792	9.69264e-13	1.75824e-08	0.585	0.199
ENSG00000122873	CISD1	8	0.839358	9.94032e-13	1.80317e-08	0.396	0.094
ENSG00000051620	HEBP2	8	0.518601	1.24283e-12	2.2545e-08	0.509	0.151
ENSG00000164830	OXR1	8	0.567523	1.44063e-12	2.61331e-08	0.358	0.081
ENSG00000112972	HMGCS1	8	0.715755	1.46041e-12	2.64918e-08	0.509	0.15
ENSG00000119669	IRF2BPL	8	0.29113	1.61843e-12	2.93583e-08	0.472	0.125
ENSG00000112977	DAP	8	0.585305	1.70678e-12	3.0961e-08	0.434	0.112
ENSG00000160194	NDUFV3	8	0.626396	1.7322e-12	3.14221e-08	0.415	0.1
ENSG00000124762	CDKN1A	8	0.63993	2.04545e-12	3.71044e-08	0.491	0.143
ENSG00000173486	FKBP2	8	0.639502	2.39791e-12	4.34981e-08	0.604	0.195
ENSG00000196352	CD55	8	0.623432	2.42259e-12	4.39458e-08	0.547	0.168
ENSG00000135926	TMBIM1	8	0.449219	2.65295e-12	4.81245e-08	0.472	0.135
ENSG00000123131	PRDX4	8	0.641215	2.81756e-12	5.11106e-08	0.491	0.146
ENSG00000143153	ATP1B1	8	0.361121	3.05704e-12	5.54547e-08	0.377	0.091
ENSG00000159388	BTG2	8	0.949425	3.56518e-12	6.46724e-08	0.736	0.34
ENSG00000008282	SYPL1	8	0.600249	3.653e-12	6.62653e-08	0.453	0.127
ENSG00000168056	LTBP3	8	0.293652	3.7152e-12	6.73938e-08	0.358	0.081
ENSG00000173457	PPP1R14B	8	0.600049	4.13208e-12	7.4956e-08	0.472	0.137
ENSG00000123562	MORF4L2	8	0.67435	4.22815e-12	7.66987e-08	0.604	0.214
ENSG00000141232	TOB1	8	0.972963	5.6173e-12	1.01898e-07	0.642	0.252
ENSG00000182165	TP53TG1	8	0.572672	7.21479e-12	1.30876e-07	0.415	0.108
ENSG00000213015	ZNF580	8	0.510078	1.04372e-11	1.8933e-07	0.377	0.092
ENSG00000179091	CYC1	8	0.871506	1.20252e-11	2.18138e-07	0.66	0.284
ENSG00000071553	ATP6AP1	8	0.825816	1.30964e-11	2.3757e-07	0.566	0.186
ENSG00000138413	IDH1	8	0.920483	1.52054e-11	2.75826e-07	0.453	0.13
ENSG00000196636	SDHAF3	8	0.71902	1.71966e-11	3.11946e-07	0.377	0.093
ENSG00000185624	P4HB	8	1.28063	1.73835e-11	3.15337e-07	0.811	0.387
ENSG00000077097	TOP2B	8	0.574738	1.88333e-11	3.41636e-07	0.453	0.127
ENSG00000165175	MID1IP1	8	0.339924	2.72773e-11	4.94811e-07	0.377	0.095
ENSG00000119986	AVPI1	8	0.341147	2.73122e-11	4.95444e-07	0.283	0.059
ENSG00000149547	EI24	8	0.424032	3.06252e-11	5.55541e-07	0.472	0.139
ENSG00000166669	ATF7IP2	8	0.864302	3.46688e-11	6.28891e-07	0.509	0.172
ENSG00000133935	C14orf1	8	0.277187	4.59448e-11	8.33438e-07	0.509	0.154
ENSG00000134107	BHLHE40	8	0.502029	4.88485e-11	8.86112e-07	0.509	0.162
ENSG00000167904	TMEM68	8	0.326661	5.75667e-11	1.04426e-06	0.302	0.065
ENSG00000104231	ZFAND1	8	0.514245	7.02441e-11	1.27423e-06	0.415	0.111
ENSG00000142684	ZNF593	8	0.282666	7.9708e-11	1.4459e-06	0.396	0.106
ENSG00000119655	NPC2	8	0.483455	8.08769e-11	1.46711e-06	0.585	0.204
ENSG00000260032	LINC00657	8	0.312281	8.79642e-11	1.59567e-06	0.453	0.128
ENSG00000164687	FABP5	8	2.04985	8.94012e-11	1.62174e-06	0.698	0.494
ENSG00000166557	TMED3	8	0.846149	1.00959e-10	1.8314e-06	0.566	0.195
ENSG00000169905	TOR1AIP2	8	0.599045	1.16539e-10	2.11401e-06	0.509	0.161
ENSG00000263001	GTF2I	8	0.684673	1.25708e-10	2.28034e-06	0.547	0.184
ENSG00000169021	UQCRFS1	8	0.941601	1.43234e-10	2.59827e-06	0.642	0.296
ENSG00000231500	RPS18	8	0.502636	3.10698e-10	5.63605e-06	0.962	0.919
ENSG00000100836	PABPN1	8	0.512643	3.28425e-10	5.95763e-06	0.604	0.216
ENSG00000143761	ARF1	8	0.916428	3.41908e-10	6.20222e-06	0.792	0.552
ENSG00000197696	NMB	8	0.685539	3.48624e-10	6.32403e-06	0.302	0.073
ENSG00000107679	PLEKHA1	8	0.396424	5.3646e-10	9.73138e-06	0.321	0.077
ENSG00000105193	RPS16	8	0.54128	6.89636e-10	1.251e-05	0.943	0.905
ENSG00000090013	BLVRB	8	0.357899	7.05238e-10	1.2793e-05	0.377	0.101
ENSG00000180992	MRPL14	8	0.540179	7.14686e-10	1.29644e-05	0.472	0.154
ENSG00000127616	SMARCA4	8	0.270592	7.9287e-10	1.43827e-05	0.396	0.112
ENSG00000177697	CD151	8	0.662126	8.58031e-10	1.55647e-05	0.528	0.177
ENSG00000171735	CAMTA1	8	0.444032	8.68773e-10	1.57595e-05	0.566	0.196
ENSG00000221978	CCNL2	8	0.412667	1.17326e-09	2.1283e-05	0.509	0.175
ENSG00000229117	RPL41	8	0.511232	1.31717e-09	2.38934e-05	0.962	0.958
ENSG00000125740	FOSB	8	0.946362	1.38758e-09	2.51707e-05	0.566	0.242
ENSG00000128626	MRPS12	8	0.58081	1.70062e-09	3.08492e-05	0.547	0.187
ENSG00000161618	ALDH16A1	8	0.335771	1.83701e-09	3.33233e-05	0.283	0.067
ENSG00000159228	CBR1	8	0.340275	1.98986e-09	3.6096e-05	0.396	0.123
ENSG00000178719	GRINA	8	0.281502	2.01131e-09	3.64852e-05	0.377	0.104
ENSG00000241685	ARPC1A	8	0.307784	2.16035e-09	3.91888e-05	0.377	0.103
ENSG00000147604	RPL7	8	0.824206	2.33235e-09	4.23088e-05	0.906	0.874
ENSG00000183255	PTTG1IP	8	0.34951	2.50873e-09	4.55083e-05	0.415	0.123
ENSG00000071894	CPSF1	8	0.284222	2.52282e-09	4.5764e-05	0.283	0.067
ENSG00000178585	CTNNBIP1	8	0.37023	2.97381e-09	5.39449e-05	0.34	0.092
ENSG00000198763	MT-ND2	8	1.09926	3.07731e-09	5.58224e-05	0.868	0.976
ENSG00000085719	CPNE3	8	0.519809	3.18348e-09	5.77483e-05	0.453	0.151
ENSG00000213722	DDAH2	8	0.393696	3.29328e-09	5.97402e-05	0.434	0.134
ENSG00000147654	EBAG9	8	0.270535	3.37987e-09	6.13108e-05	0.358	0.098
ENSG00000126005	MMP24-AS1	8	0.535846	3.42049e-09	6.20476e-05	0.509	0.177
ENSG00000133318	RTN3	8	0.855412	4.21327e-09	7.64287e-05	0.491	0.169
ENSG00000068697	LAPTM4A	8	0.840561	4.25657e-09	7.72143e-05	0.604	0.295
ENSG00000136997	MYC	8	0.29531	4.87559e-09	8.84433e-05	0.358	0.102
ENSG00000105677	TMEM147	8	0.923001	5.46466e-09	9.91289e-05	0.566	0.246
ENSG00000006625	GGCT	8	0.737442	6.86038e-09	0.000124447	0.491	0.17
ENSG00000164919	COX6C	8	0.933834	7.93018e-09	0.000143853	0.774	0.711
ENSG00000136603	SKIL	8	0.57536	8.05247e-09	0.000146072	0.434	0.142
ENSG00000109929	SC5D	8	0.447274	8.34789e-09	0.000151431	0.321	0.084
ENSG00000183513	COA5	8	0.478641	8.44757e-09	0.000153239	0.453	0.145
ENSG00000106546	AHR	8	0.277003	8.49367e-09	0.000154075	0.377	0.109
ENSG00000101444	AHCY	8	0.318223	8.53813e-09	0.000154882	0.264	0.064
ENSG00000141580	WDR45B	8	0.633198	8.64855e-09	0.000156885	0.415	0.13
ENSG00000129055	ANAPC13	8	0.317211	1.13348e-08	0.000205613	0.396	0.124
ENSG00000132475	H3F3B	8	0.564504	1.32227e-08	0.00023986	0.943	0.883
ENSG00000147684	NDUFB9	8	0.620261	1.52895e-08	0.000277351	0.679	0.398
ENSG00000079462	PAFAH1B3	8	0.358167	1.56346e-08	0.000283613	0.434	0.139
ENSG00000064651	SLC12A2	8	0.300593	1.65999e-08	0.000301122	0.264	0.064
ENSG00000052802	MSMO1	8	0.328501	2.11875e-08	0.000384342	0.377	0.114
ENSG00000136240	KDELR2	8	0.78928	2.48807e-08	0.000451337	0.528	0.203
ENSG00000123179	EBPL	8	0.283953	2.5052e-08	0.000454444	0.396	0.128
ENSG00000242114	MTFP1	8	0.512893	2.56889e-08	0.000465996	0.472	0.163
ENSG00000163882	POLR2H	8	0.334386	2.59604e-08	0.000470922	0.472	0.165
ENSG00000240972	MIF	8	0.807789	2.73628e-08	0.000496362	0.774	0.587
ENSG00000167470	MIDN	8	0.288016	3.25709e-08	0.000590837	0.358	0.109
ENSG00000099800	TIMM13	8	0.830371	3.92472e-08	0.000711944	0.566	0.246
ENSG00000122644	ARL4A	8	0.544208	4.10021e-08	0.000743778	0.396	0.127
ENSG00000272667	RP11-395A13.2	8	0.322689	4.217e-08	0.000764963	0.321	0.091
ENSG00000117318	ID3	8	0.914523	4.93142e-08	0.00089456	0.585	0.258
ENSG00000121644	DESI2	8	0.267171	4.96326e-08	0.000900336	0.302	0.081
ENSG00000143653	SCCPDH	8	0.511153	6.07222e-08	0.0011015	0.415	0.139
ENSG00000164120	HPGD	8	0.960586	6.37859e-08	0.00115708	0.642	0.319
ENSG00000185803	SLC52A2	8	0.308371	7.04281e-08	0.00127757	0.358	0.112
ENSG00000145191	EIF2B5	8	0.455784	7.57314e-08	0.00137377	0.358	0.115
ENSG00000137193	PIM1	8	0.659614	7.87693e-08	0.00142887	0.642	0.289
ENSG00000103335	PIEZO1	8	0.379223	8.45998e-08	0.00153464	0.283	0.075
ENSG00000136810	TXN	8	0.973536	9.5205e-08	0.00172702	0.755	0.483
ENSG00000162736	NCSTN	8	0.283471	1.03631e-07	0.00187987	0.358	0.113
ENSG00000107833	NPM3	8	0.366504	1.07789e-07	0.00195529	0.283	0.077
ENSG00000213593	TMX2	8	0.495965	1.14186e-07	0.00207134	0.415	0.136
ENSG00000066583	ISOC1	8	0.603128	1.19218e-07	0.00216262	0.415	0.138
ENSG00000063322	MED29	8	0.323363	1.22745e-07	0.0022266	0.396	0.127
ENSG00000093144	ECHDC1	8	0.4311	1.38295e-07	0.00250867	0.491	0.192
ENSG00000134440	NARS	8	0.541313	1.46492e-07	0.00265737	0.453	0.159
ENSG00000184076	UQCR10	8	0.871546	1.51852e-07	0.00275459	0.755	0.605
ENSG00000230989	HSBP1	8	0.641568	1.56778e-07	0.00284396	0.623	0.303
ENSG00000187555	USP7	8	0.328237	1.57487e-07	0.00285681	0.302	0.086
ENSG00000099956	SMARCB1	8	0.61632	1.71256e-07	0.00310659	0.453	0.161
ENSG00000099995	SF3A1	8	0.365966	1.78444e-07	0.00323698	0.415	0.149
ENSG00000105518	TMEM205	8	0.585618	1.88607e-07	0.00342134	0.396	0.134
ENSG00000101193	GID8	8	0.564008	1.95755e-07	0.00355099	0.491	0.179
ENSG00000125746	EML2	8	0.502168	2.04475e-07	0.00370917	0.453	0.163
ENSG00000262814	MRPL12	8	0.253069	2.34709e-07	0.00425762	0.472	0.172
ENSG00000178381	ZFAND2A	8	1.04288	2.48823e-07	0.00451364	0.566	0.29
ENSG00000197746	PSAP	8	0.636752	2.61167e-07	0.00473757	0.717	0.504
ENSG00000072736	NFATC3	8	0.285173	2.8359e-07	0.00514433	0.415	0.137
ENSG00000105438	KDELR1	8	0.416775	3.00326e-07	0.00544791	0.528	0.218
ENSG00000168300	PCMTD1	8	0.360685	3.03946e-07	0.00551359	0.528	0.198
ENSG00000198712	MT-CO2	8	0.823038	3.20144e-07	0.00580741	0.849	0.986
ENSG00000100142	POLR2F	8	0.732017	3.32505e-07	0.00603164	0.623	0.33
ENSG00000100219	XBP1	8	0.785719	3.45703e-07	0.00627106	0.604	0.292
ENSG00000135940	COX5B	8	0.660056	3.52153e-07	0.00638805	0.849	0.661
ENSG00000068120	COASY	8	0.255858	3.53237e-07	0.00640772	0.321	0.095
ENSG00000143878	RHOB	8	0.809861	4.04225e-07	0.00733263	0.717	0.504
ENSG00000145012	LPP	8	0.314908	4.35201e-07	0.00789454	0.358	0.118
ENSG00000017797	RALBP1	8	0.955224	4.48654e-07	0.00813859	0.528	0.224
ENSG00000155368	DBI	8	0.85015	4.50702e-07	0.00817573	0.774	0.615
ENSG00000124098	FAM210B	8	0.281047	4.9555e-07	0.00898927	0.264	0.073
ENSG00000116251	RPL22	8	0.482297	5.05104e-07	0.00916259	0.868	0.836
ENSG00000104388	RAB2A	8	0.990654	5.16054e-07	0.00936121	0.585	0.284
ENSG00000107262	BAG1	8	0.551037	5.28488e-07	0.00958678	0.491	0.222
ENSG00000144136	SLC20A1	8	0.660108	5.48209e-07	0.00994451	0.528	0.253
ENSG00000168159	RNF187	8	0.596206	6.20395e-07	0.011254	0.66	0.383
ENSG00000117335	CD46	8	0.392615	6.25294e-07	0.0113428	0.566	0.254
ENSG00000170027	YWHAG	8	0.251632	6.75475e-07	0.0122531	0.34	0.108
ENSG00000277972	CISD3	8	0.340711	6.90137e-07	0.0125191	0.453	0.163
ENSG00000089248	ERP29	8	0.713625	6.98105e-07	0.0126636	0.774	0.479
ENSG00000125534	PPDPF	8	0.830019	7.08271e-07	0.012848	0.774	0.62
ENSG00000181467	RAP2B	8	0.401263	7.09184e-07	0.0128646	0.321	0.103
ENSG00000165732	DDX21	8	0.709518	7.15224e-07	0.0129742	0.585	0.266
ENSG00000182718	ANXA2	8	0.750223	7.50911e-07	0.0136215	0.679	0.397
ENSG00000148660	CAMK2G	8	0.273804	8.00407e-07	0.0145194	0.264	0.074
ENSG00000107341	UBE2R2	8	0.323942	8.10705e-07	0.0147062	0.358	0.12
ENSG00000136238	RAC1	8	0.775285	8.62079e-07	0.0156381	0.717	0.494
ENSG00000089220	PEBP1	8	1.24164	8.8877e-07	0.0161223	0.717	0.449
ENSG00000067704	IARS2	8	0.307466	8.92514e-07	0.0161902	0.321	0.1
ENSG00000167996	FTH1	8	0.352501	1.06276e-06	0.0192785	0.981	0.88
ENSG00000172663	TMEM134	8	0.48732	1.11271e-06	0.0201846	0.491	0.192
ENSG00000105202	FBL	8	0.464266	1.16873e-06	0.0212008	0.585	0.288
ENSG00000114354	TFG	8	0.351624	1.21248e-06	0.0219944	0.377	0.126
ENSG00000112110	MRPL18	8	0.645269	1.21664e-06	0.0220699	0.604	0.286
ENSG00000027697	IFNGR1	8	0.418795	1.77772e-06	0.0322478	0.302	0.095
ENSG00000134294	SLC38A2	8	0.414478	1.86575e-06	0.0338446	0.566	0.258
ENSG00000157778	PSMG3	8	0.267109	2.0026e-06	0.0363272	0.415	0.157
ENSG00000119705	SLIRP	8	0.501279	2.0342e-06	0.0369004	0.604	0.335
ENSG00000099977	DDT	8	0.618685	2.04425e-06	0.0370827	0.679	0.377
ENSG00000188229	TUBB4B	8	0.644922	2.06379e-06	0.0374371	0.547	0.267
ENSG00000080824	HSP90AA1	8	0.513129	2.3023e-06	0.0417637	0.943	0.908
ENSG00000120992	LYPLA1	8	0.46119	2.33066e-06	0.0422783	0.491	0.213
ENSG00000173660	UQCRH	8	0.654526	2.57161e-06	0.046649	0.774	0.633
ENSG00000109083	IFT20	8	0.539853	2.67117e-06	0.0484551	0.396	0.148

## Sheet: Cluster_9_diff_significant
Gene	Gene_name	cluster	avg_logFC	p_val	p_val_adj	pct.1	pct.2
ENSG00000211893	IGHG2	9	6.31151	1.33533e-42	2.42228e-38	0.913	0.097
ENSG00000211896	IGHG1	9	6.27675	1.42907e-18	2.59234e-14	1	0.502
ENSG00000211677	IGLC2	9	5.8228	1.60377e-14	2.90924e-10	0.87	0.223
ENSG00000211897	IGHG3	9	5.6178	1.22864e-12	2.22875e-08	0.87	0.42
ENSG00000211679	IGLC3	9	5.44375	8.09498e-31	1.46843e-26	0.739	0.078
ENSG00000211592	IGKC	9	5.35016	4.69274e-22	8.51263e-18	0.957	0.226
ENSG00000254709	IGLL5	9	5.3279	2.48364e-216	4.50531e-212	0.739	0.01
ENSG00000132465	JCHAIN	9	4.63716	4.53598e-152	8.22827e-148	1	0.03
ENSG00000211892	IGHG4	9	4.58843	4.71599e-17	8.55481e-13	0.826	0.182
ENSG00000211895	IGHA1	9	4.11652	1.6406e-07	0.00297604	0.304	0.052
ENSG00000170476	MZB1	9	2.84816	7.4302e-30	1.34784e-25	0.957	0.184
ENSG00000211666	IGLV2-14	9	2.74903	1.1093e-179	2.01227e-175	0.565	0.007
ENSG00000180879	SSR4	9	2.16013	4.21918e-15	7.65359e-11	0.957	0.639
ENSG00000211962	IGHV1-46	9	2.05226	1.25642e-283	2.27915e-279	0.565	0.003
ENSG00000100219	XBP1	9	1.9735	6.98119e-17	1.26639e-12	0.913	0.292
ENSG00000123131	PRDX4	9	1.84368	3.7967e-31	6.88722e-27	0.913	0.146
ENSG00000099958	DERL3	9	1.82267	6.8382e-183	1.24045e-178	0.913	0.019
ENSG00000105369	CD79A	9	1.74422	7.41823e-133	1.34567e-128	0.826	0.022
ENSG00000166598	HSP90B1	9	1.66583	2.11682e-09	3.83992e-05	0.87	0.44
ENSG00000173486	FKBP2	9	1.45293	2.28945e-17	4.15305e-13	0.826	0.196
ENSG00000134285	FKBP11	9	1.40748	7.75572e-15	1.40689e-10	0.913	0.322
ENSG00000135916	ITM2C	9	1.31931	8.40879e-21	1.52535e-16	0.826	0.155
ENSG00000226777	KIAA0125	9	1.23373	0	0	0.478	0.001
ENSG00000166562	SEC11C	9	1.18476	1.04369e-09	1.89325e-05	0.783	0.309
ENSG00000211640	IGLV6-57	9	1.18393	8.14195e-134	1.47695e-129	0.261	0.001
ENSG00000068912	ERLEC1	9	1.09586	1.65405e-17	3.00044e-13	0.826	0.182
ENSG00000110777	POU2AF1	9	1.06905	5.33562e-151	9.67882e-147	0.739	0.015
ENSG00000129128	SPCS3	9	0.990117	1.17223e-11	2.12643e-07	0.826	0.27
ENSG00000004468	CD38	9	0.955018	1.22678e-22	2.22538e-18	0.783	0.117
ENSG00000074842	MYDGF	9	0.951583	3.78067e-09	6.85814e-05	0.783	0.287
ENSG00000115884	SDC1	9	0.890189	6.52587e-76	1.18379e-71	0.739	0.031
ENSG00000259772	RP11-16E12.2	9	0.878609	0	0	0.565	0.001
ENSG00000125844	RRBP1	9	0.871634	7.77092e-17	1.40965e-12	0.696	0.125
ENSG00000029993	HMGB3	9	0.809855	2.64731e-09	4.80222e-05	0.348	0.059
ENSG00000159388	BTG2	9	0.79319	1.6797e-06	0.0304697	0.783	0.342
ENSG00000074695	LMAN1	9	0.77484	2.05844e-08	0.000373401	0.739	0.263
ENSG00000145050	MANF	9	0.757647	1.57031e-06	0.0284855	0.696	0.267
ENSG00000153789	FAM92B	9	0.739905	0	0	0.435	0
ENSG00000165507	C10orf10	9	0.725162	1.36531e-20	2.47667e-16	0.391	0.033
ENSG00000118363	SPCS2	9	0.724861	2.60353e-06	0.047228	0.826	0.478
ENSG00000102096	PIM2	9	0.718966	3.92376e-08	0.000711771	0.739	0.239
ENSG00000101294	HM13	9	0.715676	5.33688e-08	0.00096811	0.783	0.282
ENSG00000131871	VIMP	9	0.715252	4.20569e-08	0.000762911	0.826	0.285
ENSG00000184164	CRELD2	9	0.713616	4.57583e-08	0.000830056	0.652	0.19
ENSG00000026751	SLAMF7	9	0.709679	1.90276e-23	3.45161e-19	0.609	0.068
ENSG00000105438	KDELR1	9	0.707709	8.23385e-12	1.49362e-07	0.826	0.218
ENSG00000114850	SSR3	9	0.668028	9.87285e-07	0.0179093	0.783	0.341
ENSG00000061656	SPAG4	9	0.647285	1.42596e-210	2.5867e-206	0.652	0.007
ENSG00000128228	SDF2L1	9	0.639853	2.94119e-08	0.000533532	0.783	0.264
ENSG00000136240	KDELR2	9	0.634227	3.37627e-10	6.12456e-06	0.783	0.204
ENSG00000183087	GAS6	9	0.614468	6.17992e-131	1.12104e-126	0.609	0.011
ENSG00000125257	ABCC4	9	0.612023	2.37226e-24	4.30327e-20	0.261	0.013
ENSG00000081189	MEF2C	9	0.610574	1.37447e-79	2.49329e-75	0.609	0.02
ENSG00000003400	CASP10	9	0.601828	7.21558e-17	1.30891e-12	0.304	0.024
ENSG00000250479	CHCHD10	9	0.594603	3.5173e-07	0.00638038	0.913	0.309
ENSG00000139291	TMEM19	9	0.546782	1.81328e-10	3.28929e-06	0.348	0.049
ENSG00000171067	C11orf24	9	0.531102	6.47884e-23	1.17526e-18	0.435	0.036
ENSG00000151746	BICD1	9	0.527684	6.23771e-10	1.13152e-05	0.391	0.063
ENSG00000152256	PDK1	9	0.526585	5.72685e-25	1.03885e-20	0.478	0.04
ENSG00000070081	NUCB2	9	0.510376	7.77557e-11	1.41049e-06	0.739	0.177
ENSG00000048462	TNFRSF17	9	0.472545	0	0	0.391	0
ENSG00000071537	SEL1L	9	0.463326	1.24294e-14	2.25469e-10	0.565	0.087
ENSG00000113621	TXNDC15	9	0.455656	5.27683e-08	0.000957216	0.696	0.189
ENSG00000123352	SPATS2	9	0.455597	1.73408e-25	3.14562e-21	0.522	0.046
ENSG00000143297	FCRL5	9	0.450942	0	0	0.565	0
ENSG00000168447	SCNN1B	9	0.425881	3.60509e-40	6.53964e-36	0.261	0.007
ENSG00000067167	TRAM1	9	0.421596	3.50498e-07	0.00635803	0.826	0.303
ENSG00000169696	ASPSCR1	9	0.418869	9.20255e-09	0.000166934	0.522	0.107
ENSG00000198833	UBE2J1	9	0.417729	1.51822e-14	2.75404e-10	0.696	0.124
ENSG00000124772	CPNE5	9	0.416837	1.32969e-51	2.41206e-47	0.348	0.01
ENSG00000073849	ST6GAL1	9	0.408787	6.46841e-19	1.17337e-14	0.478	0.052
ENSG00000093072	CECR1	9	0.403871	4.05617e-16	7.35788e-12	0.652	0.102
ENSG00000182985	CADM1	9	0.40281	7.69551e-15	1.39597e-10	0.652	0.108
ENSG00000115275	MOGS	9	0.391298	7.22646e-07	0.0131088	0.348	0.072
ENSG00000108622	ICAM2	9	0.37682	3.68054e-12	6.67651e-08	0.522	0.086
ENSG00000162298	SYVN1	9	0.376172	3.60415e-14	6.53792e-10	0.391	0.047
ENSG00000182158	CREB3L2	9	0.366338	1.91501e-14	3.47382e-10	0.739	0.137
ENSG00000115677	HDLBP	9	0.363438	2.67521e-10	4.85283e-06	0.609	0.132
ENSG00000153066	TXNDC11	9	0.353409	3.70443e-13	6.71984e-09	0.652	0.119
ENSG00000239264	TXNDC5	9	0.352382	1.72577e-55	3.13055e-51	0.348	0.009
ENSG00000136986	DERL1	9	0.344799	2.19795e-07	0.00398707	0.826	0.254
ENSG00000147535	PLPP5	9	0.342664	2.13526e-10	3.87335e-06	0.696	0.161
ENSG00000058262	SEC61A1	9	0.334576	1.55459e-11	2.82003e-07	0.652	0.134
ENSG00000123989	CHPF	9	0.3324	1.89622e-19	3.43974e-15	0.478	0.049
ENSG00000152700	SAR1B	9	0.331491	1.26589e-06	0.0229632	0.652	0.193
ENSG00000163902	RPN1	9	0.326254	3.27218e-08	0.000593574	0.696	0.189
ENSG00000108405	P2RX1	9	0.32021	0	0	0.391	0
ENSG00000124635	HIST1H2BJ	9	0.318863	1.19196e-15	2.16222e-11	0.304	0.027
ENSG00000167476	JSRP1	9	0.316892	1.04827e-99	1.90156e-95	0.348	0.005
ENSG00000164938	TP53INP1	9	0.316834	2.33447e-15	4.23474e-11	0.609	0.094
ENSG00000165948	IFI27L1	9	0.312352	7.76624e-09	0.00014088	0.565	0.129
ENSG00000185339	TCN2	9	0.30964	3.21503e-44	5.83206e-40	0.435	0.019
ENSG00000169926	KLF13	9	0.309031	4.91822e-11	8.92165e-07	0.652	0.138
ENSG00000182022	CHST15	9	0.309012	2.4222e-215	4.39387e-211	0.435	0.003
ENSG00000091490	SEL1L3	9	0.305412	1.34997e-13	2.44885e-09	0.783	0.156
ENSG00000178607	ERN1	9	0.303361	9.88986e-07	0.0179402	0.609	0.178
ENSG00000128294	TPST2	9	0.294915	3.48285e-08	0.000631789	0.565	0.138
ENSG00000144867	SRPRB	9	0.291176	2.89355e-12	5.24889e-08	0.609	0.111
ENSG00000154589	LY96	9	0.28442	7.19254e-21	1.30473e-16	0.696	0.089
ENSG00000168701	TMEM208	9	0.283112	7.98589e-07	0.0144864	0.652	0.192
ENSG00000157020	SEC13	9	0.279481	1.1102e-08	0.00020139	0.652	0.161
ENSG00000136840	ST6GALNAC4	9	0.275894	1.07711e-11	1.95389e-07	0.391	0.055
ENSG00000154114	TBCEL	9	0.273456	7.52877e-31	1.36572e-26	0.348	0.017
ENSG00000169504	CLIC4	9	0.270349	1.50298e-39	2.72641e-35	0.304	0.01
ENSG00000145850	TIMD4	9	0.266755	1.20119e-21	2.17896e-17	0.261	0.014
ENSG00000105974	CAV1	9	0.258702	3.29918e-52	5.98472e-48	0.348	0.01
ENSG00000174132	FAM174A	9	0.250472	8.46522e-12	1.53559e-07	0.391	0.054

[truncated: 1 more sheets: Cluster_10_diff_significant]
