# Supplementary material for: Specific subsets of urothelial bladder carcinoma infiltrating T cells associated with poor prognosis
Source: Sci Rep. 2023 Aug 7;13:12801. doi: 10.1038/s41598-023-39208-0 (PMC10406853; doi:10.1038/s41598-023-39208-0)
Supplement: Supplementary file 12 — Supplementary Table 11. [file 41598_2023_39208_MOESM12_ESM.xlsx]

## Sheet: BC1 Tumor
Supplementary Table 10. Signature genes of TEx for metascape analysis.
Gene	Gene_name	cluster	avg_logFC	p_val	p_val_adj	pct.1	pct.2
ENSG00000235576	AC092580.4	0	1.33594	6.42512e-171	9.98592e-167	0.9	0.399
ENSG00000145649	GZMA	0	1.10643	9.75966e-106	1.51685e-101	0.845	0.478
ENSG00000156234	CXCL13	0	1.04532	3.19924e-76	4.97226e-72	0.823	0.556
ENSG00000132965	ALOX5AP	0	1.03697	7.81448e-111	1.21453e-106	0.855	0.546
ENSG00000271503	CCL5	0	1.00301	4.7473e-108	7.37826e-104	0.947	0.741
ENSG00000153563	CD8A	0	0.992466	7.40672e-57	1.15115e-52	0.576	0.297
ENSG00000100453	GZMB	0	0.98305	3.13233e-81	4.86827e-77	0.827	0.506
ENSG00000134539	KLRD1	0	0.963857	2.45095e-56	3.80927e-52	0.521	0.226
ENSG00000170442	KRT86	0	0.942975	3.21746e-59	5.00057e-55	0.326	0.078
ENSG00000168214	RBPJ	0	0.927977	1.23372e-94	1.91745e-90	0.833	0.503
ENSG00000171476	HOPX	0	0.91333	9.98044e-47	1.55116e-42	0.499	0.246
ENSG00000172543	CTSW	0	0.831718	1.48317e-51	2.30515e-47	0.579	0.293
ENSG00000135404	CD63	0	0.82662	4.24109e-71	6.59151e-67	0.734	0.445
ENSG00000180644	PRF1	0	0.821753	1.0388e-51	1.61451e-47	0.532	0.258
ENSG00000135077	HAVCR2	0	0.803332	9.79102e-67	1.52172e-62	0.538	0.215
ENSG00000105374	NKG7	0	0.747402	6.19992e-61	9.63592e-57	0.851	0.597
ENSG00000117984	CTSD	0	0.740483	3.93173e-71	6.1107e-67	0.724	0.417
ENSG00000126264	HCST	0	0.738465	2.68219e-74	4.16866e-70	0.876	0.683
ENSG00000205809	KLRC2	0	0.727901	1.68037e-30	2.61163e-26	0.355	0.155
ENSG00000169442	CD52	0	0.720596	8.74601e-91	1.3593e-86	0.938	0.821
ENSG00000234883	MIR155HG	0	0.714119	3.78464e-36	5.88209e-32	0.362	0.155
ENSG00000138185	ENTPD1	0	0.693274	4.55043e-45	7.07228e-41	0.459	0.203
ENSG00000142669	SH3BGRL3	0	0.693245	4.18432e-101	6.50326e-97	0.954	0.906
ENSG00000089692	LAG3	0	0.670564	2.91281e-45	4.52709e-41	0.626	0.357
ENSG00000173762	CD7	0	0.647719	5.90198e-71	9.17286e-67	0.911	0.772
ENSG00000042493	CAPG	0	0.6477	9.09365e-36	1.41334e-31	0.434	0.217
ENSG00000155926	SLA	0	0.646307	2.70423e-48	4.20291e-44	0.688	0.437
ENSG00000169583	CLIC3	0	0.63273	1.11254e-24	1.72911e-20	0.419	0.238
ENSG00000130592	LSP1	0	0.631885	7.31508e-64	1.13691e-59	0.832	0.615
ENSG00000174946	GPR171	0	0.613274	2.37002e-41	3.68349e-37	0.634	0.387
ENSG00000088832	FKBP1A	0	0.603872	4.51654e-46	7.0196e-42	0.659	0.421
ENSG00000166002	SMCO4	0	0.601921	5.98301e-44	9.2988e-40	0.349	0.12
ENSG00000196220	SRGAP3	0	0.600978	1.3131e-31	2.04083e-27	0.251	0.082
ENSG00000108848	LUC7L3	0	0.599613	1.55639e-37	2.41894e-33	0.518	0.279
ENSG00000277734	TRAC	0	0.592831	6.10538e-51	9.48899e-47	0.886	0.762
ENSG00000176083	ZNF683	0	0.592437	7.48171e-32	1.16281e-27	0.291	0.107
ENSG00000160593	JAML	0	0.591059	1.39843e-30	2.17344e-26	0.477	0.271
ENSG00000196405	EVL	0	0.576724	6.80728e-40	1.05799e-35	0.74	0.574
ENSG00000130303	BST2	0	0.574253	2.27041e-30	3.52867e-26	0.6	0.428
ENSG00000135541	AHI1	0	0.572219	8.26781e-23	1.28498e-18	0.419	0.25
ENSG00000002586	CD99	0	0.56371	3.88062e-49	6.03125e-45	0.798	0.62
ENSG00000236481	AC002331.1	0	0.561952	2.22727e-21	3.46163e-17	0.53	0.36
ENSG00000069974	RAB27A	0	0.559444	6.8861e-34	1.07024e-29	0.541	0.332
ENSG00000111796	KLRB1	0	0.550513	2.41866e-14	3.75909e-10	0.461	0.326
ENSG00000217555	CKLF	0	0.550438	1.4868e-28	2.31079e-24	0.668	0.524
ENSG00000175309	PHYKPL	0	0.545549	5.26247e-25	8.17893e-21	0.284	0.125
ENSG00000198502	HLA-DRB5	0	0.541428	7.44268e-34	1.15674e-29	0.641	0.429
ENSG00000172116	CD8B	0	0.53448	5.71553e-22	8.88308e-18	0.38	0.208
ENSG00000122545	SEPT7	0	0.527908	5.21893e-32	8.11126e-28	0.653	0.477
ENSG00000143740	SNAP47	0	0.524112	3.78796e-21	5.88724e-17	0.294	0.144
ENSG00000160654	CD3G	0	0.519437	1.27861e-26	1.98722e-22	0.654	0.514
ENSG00000075624	ACTB	0	0.517547	7.59893e-58	1.18103e-53	0.963	0.926
ENSG00000163466	ARPC2	0	0.516924	3.50633e-50	5.44954e-46	0.874	0.72
ENSG00000134242	PTPN22	0	0.516021	1.25237e-23	1.94644e-19	0.443	0.27
ENSG00000122862	SRGN	0	0.514071	1.27538e-32	1.98219e-28	0.939	0.918
ENSG00000096060	FKBP5	0	0.510364	1.0168e-27	1.5803e-23	0.563	0.387
ENSG00000167286	CD3D	0	0.509412	6.15509e-59	9.56624e-55	0.938	0.871
ENSG00000147065	MSN	0	0.508099	2.66409e-28	4.14053e-24	0.585	0.406
ENSG00000159335	PTMS	0	0.500133	6.53621e-30	1.01586e-25	0.484	0.27
ENSG00000212907	MT-ND4L	0	0.487114	1.08472e-16	1.68587e-12	0.51	0.379
ENSG00000255302	EID1	0	0.48708	2.84084e-26	4.41524e-22	0.625	0.463
ENSG00000135441	BLOC1S1	0	0.485875	3.35588e-28	5.21571e-24	0.632	0.472
ENSG00000136213	CHST12	0	0.485068	4.3268e-23	6.72471e-19	0.352	0.184
ENSG00000076641	PAG1	0	0.480387	3.19639e-18	4.96784e-14	0.285	0.151
ENSG00000020633	RUNX3	0	0.475666	3.18834e-23	4.95532e-19	0.445	0.267
ENSG00000143013	LMO4	0	0.474181	2.02855e-14	3.15277e-10	0.264	0.147
ENSG00000100201	DDX17	0	0.470005	9.40351e-25	1.46149e-20	0.409	0.232
ENSG00000196284	SUPT3H	0	0.468103	1.40518e-23	2.18394e-19	0.415	0.24
ENSG00000100450	GZMH	0	0.465047	4.95581e-15	7.70233e-11	0.451	0.301
ENSG00000089012	SIRPG	0	0.460613	1.01185e-19	1.57262e-15	0.431	0.282
ENSG00000126226	PCID2	0	0.459092	4.47384e-18	6.95324e-14	0.298	0.162
ENSG00000147168	IL2RG	0	0.458235	5.75941e-30	8.95127e-26	0.718	0.555
ENSG00000159140	SON	0	0.458081	2.5856e-35	4.01853e-31	0.78	0.616
ENSG00000227191	TRGC2	0	0.456443	1.66573e-13	2.58889e-09	0.321	0.191
ENSG00000107099	DOCK8	0	0.451622	3.86097e-11	6.00072e-07	0.284	0.182
ENSG00000153283	CD96	0	0.44409	3.14272e-18	4.88441e-14	0.529	0.395
ENSG00000115091	ACTR3	0	0.441995	8.41602e-19	1.30802e-14	0.533	0.398
ENSG00000172757	CFL1	0	0.44122	1.81948e-46	2.82784e-42	0.929	0.86
ENSG00000196937	FAM3C	0	0.437923	1.91513e-19	2.9765e-15	0.344	0.189
ENSG00000110619	CARS	0	0.433851	4.7955e-16	7.45317e-12	0.256	0.13
ENSG00000084207	GSTP1	0	0.429789	2.03585e-23	3.16411e-19	0.57	0.408
ENSG00000075142	SRI	0	0.422652	2.06973e-16	3.21678e-12	0.516	0.395
ENSG00000103187	COTL1	0	0.422484	3.14079e-25	4.88141e-21	0.774	0.671
ENSG00000115523	GNLY	0	0.420747	2.82228e-11	4.38638e-07	0.659	0.581
ENSG00000127922	SHFM1	0	0.418721	2.54979e-23	3.96288e-19	0.634	0.503
ENSG00000211772	TRBC2	0	0.415936	5.25935e-22	8.17407e-18	0.838	0.769
ENSG00000244754	N4BP2L2	0	0.411123	2.25189e-14	3.49988e-10	0.532	0.414
ENSG00000130340	SNX9	0	0.40643	3.8646e-11	6.00636e-07	0.27	0.17
ENSG00000205531	NAP1L4	0	0.40601	2.09053e-18	3.24911e-14	0.477	0.326
ENSG00000118418	HMGN3	0	0.404457	6.92163e-18	1.07576e-13	0.417	0.272
ENSG00000162704	ARPC5	0	0.402636	1.39438e-17	2.16715e-13	0.499	0.359
ENSG00000102144	PGK1	0	0.401946	3.98298e-16	6.19035e-12	0.594	0.48
ENSG00000160710	ADAR	0	0.401593	3.95011e-09	6.13926e-05	0.264	0.175
ENSG00000143641	GALNT2	0	0.401339	2.54967e-17	3.9627e-13	0.301	0.16
ENSG00000167797	CDK2AP2	0	0.39918	9.65565e-16	1.50068e-11	0.421	0.284
ENSG00000081237	PTPRC	0	0.399076	6.78656e-21	1.05477e-16	0.758	0.668
ENSG00000034677	RNF19A	0	0.39571	3.53694e-12	5.49711e-08	0.372	0.265
ENSG00000077549	CAPZB	0	0.395502	2.90238e-25	4.51087e-21	0.709	0.581
ENSG00000223865	HLA-DPB1	0	0.394902	5.22123e-21	8.11483e-17	0.666	0.538
ENSG00000134954	ETS1	0	0.390133	5.21541e-22	8.1058e-18	0.53	0.365
ENSG00000116824	CD2	0	0.388559	3.17593e-23	4.93602e-19	0.835	0.751
ENSG00000197540	GZMM	0	0.385795	4.74463e-17	7.37411e-13	0.484	0.334
ENSG00000105404	RABAC1	0	0.385453	1.2935e-18	2.01036e-14	0.541	0.4
ENSG00000101608	MYL12A	0	0.384424	4.34371e-32	6.751e-28	0.876	0.825
ENSG00000179218	CALR	0	0.384314	9.29245e-12	1.44423e-07	0.539	0.454
ENSG00000144224	UBXN4	0	0.380717	1.09268e-13	1.69825e-09	0.474	0.364
ENSG00000211450	C11orf31	0	0.379485	6.12826e-19	9.52455e-15	0.606	0.468
ENSG00000161405	IKZF3	0	0.377001	2.80696e-12	4.36257e-08	0.303	0.189
ENSG00000167004	PDIA3	0	0.376198	3.16017e-15	4.91154e-11	0.448	0.321
ENSG00000111843	TMEM14C	0	0.373904	8.35913e-14	1.29918e-09	0.359	0.243
ENSG00000126777	KTN1	0	0.373588	1.08328e-11	1.68363e-07	0.49	0.392
ENSG00000131236	CAP1	0	0.373471	1.73625e-14	2.69848e-10	0.514	0.391
ENSG00000241468	ATP5J2	0	0.373037	2.05054e-25	3.18695e-21	0.708	0.552
ENSG00000077420	APBB1IP	0	0.371834	1.38527e-12	2.15299e-08	0.409	0.299
ENSG00000175550	DRAP1	0	0.37179	1.23139e-22	1.91383e-18	0.697	0.558
ENSG00000119632	IFI27L2	0	0.371746	3.41768e-16	5.31176e-12	0.561	0.435
ENSG00000100300	TSPO	0	0.370349	2.2992e-16	3.57342e-12	0.569	0.464
ENSG00000205542	TMSB4X	0	0.36654	4.75947e-59	7.39716e-55	0.993	0.993
ENSG00000132424	PNISR	0	0.363236	9.79588e-17	1.52248e-12	0.679	0.569
ENSG00000126698	DNAJC8	0	0.362862	5.91799e-13	9.19775e-09	0.434	0.322
ENSG00000134285	FKBP11	0	0.362567	7.99878e-14	1.24317e-09	0.36	0.233
ENSG00000183011	NAA38	0	0.36237	1.4776e-10	2.29648e-06	0.452	0.364
ENSG00000100028	SNRPD3	0	0.361853	2.05037e-14	3.18669e-10	0.383	0.252
ENSG00000171314	PGAM1	0	0.361412	6.4395e-15	1.00083e-10	0.53	0.416
ENSG00000213145	CRIP1	0	0.357545	6.88957e-27	1.07078e-22	0.838	0.705
ENSG00000155366	RHOC	0	0.357461	5.45681e-08	0.000848098	0.388	0.321
ENSG00000108518	PFN1	0	0.357329	1.25033e-39	1.94326e-35	0.95	0.907
ENSG00000196199	MPHOSPH8	0	0.35716	6.00619e-12	9.33482e-08	0.489	0.389
ENSG00000188389	PDCD1	0	0.35703	9.66558e-12	1.50222e-07	0.337	0.224
ENSG00000244509	APOBEC3C	0	0.356398	5.4631e-11	8.49076e-07	0.356	0.257
ENSG00000213626	LBH	0	0.356218	2.56894e-07	0.00399265	0.356	0.279
ENSG00000143669	LYST	0	0.356168	4.60688e-08	0.000716001	0.38	0.298
ENSG00000204287	HLA-DRA	0	0.352387	4.4517e-15	6.91883e-11	0.626	0.492
ENSG00000240065	PSMB9	0	0.351633	8.21185e-23	1.27629e-18	0.768	0.641
ENSG00000116489	CAPZA1	0	0.350553	6.84095e-10	1.06322e-05	0.405	0.315
ENSG00000127540	UQCR11	0	0.349181	1.00713e-16	1.56528e-12	0.79	0.729
ENSG00000231925	TAPBP	0	0.348784	5.65577e-08	0.000879019	0.4	0.325
ENSG00000135535	CD164	0	0.34831	5.68005e-12	8.82794e-08	0.449	0.346
ENSG00000164054	SHISA5	0	0.347285	1.56358e-12	2.43011e-08	0.397	0.285
ENSG00000281103	TRG-AS1	0	0.343682	1.98835e-11	3.09029e-07	0.287	0.181
ENSG00000119013	NDUFB3	0	0.343038	6.89888e-10	1.07222e-05	0.406	0.31
ENSG00000102879	CORO1A	0	0.339556	2.87743e-25	4.4721e-21	0.827	0.73
ENSG00000143183	TMCO1	0	0.339007	1.8273e-11	2.84e-07	0.434	0.334
ENSG00000156587	UBE2L6	0	0.337145	5.35018e-11	8.31525e-07	0.482	0.39
ENSG00000198840	MT-ND3	0	0.336595	6.60094e-24	1.02592e-19	0.987	0.983
ENSG00000231389	HLA-DPA1	0	0.336589	3.01983e-14	4.69343e-10	0.657	0.558
ENSG00000155957	TMBIM4	0	0.335384	1.18106e-11	1.8356e-07	0.436	0.334
ENSG00000198851	CD3E	0	0.334791	3.25793e-27	5.06347e-23	0.877	0.814
ENSG00000148362	C9orf142	0	0.332552	8.81311e-12	1.36973e-07	0.613	0.535
ENSG00000141027	NCOR1	0	0.331106	6.18856e-09	9.61826e-05	0.388	0.303
ENSG00000132485	ZRANB2	0	0.329984	2.85507e-07	0.00443735	0.284	0.208
ENSG00000169230	PRELID1	0	0.328302	5.55981e-11	8.64105e-07	0.434	0.331
ENSG00000254999	BRK1	0	0.327831	2.41828e-12	3.75849e-08	0.523	0.429
ENSG00000198899	MT-ATP6	0	0.326647	4.85767e-28	7.54979e-24	0.987	0.985
ENSG00000105379	ETFB	0	0.326296	1.63016e-09	2.5336e-05	0.355	0.27
ENSG00000114423	CBLB	0	0.32514	7.06714e-09	0.000109837	0.26	0.17
ENSG00000118363	SPCS2	0	0.325047	1.33956e-12	2.08194e-08	0.468	0.356
ENSG00000127914	AKAP9	0	0.323497	1.28018e-06	0.0198966	0.378	0.308
ENSG00000196126	HLA-DRB1	0	0.323166	2.06812e-16	3.21427e-12	0.728	0.628
ENSG00000185896	LAMP1	0	0.323041	6.39856e-08	0.000994464	0.31	0.232
ENSG00000123200	ZC3H13	0	0.322331	1.82653e-06	0.0283879	0.253	0.182
ENSG00000165527	ARF6	0	0.322173	6.89827e-12	1.07213e-07	0.387	0.277
ENSG00000170144	HNRNPA3	0	0.322156	2.44357e-16	3.7978e-12	0.591	0.462
ENSG00000069493	CLEC2D	0	0.321519	2.53774e-07	0.00394415	0.489	0.428
ENSG00000175463	TBC1D10C	0	0.320961	3.41045e-08	0.000530053	0.377	0.297
ENSG00000182866	LCK	0	0.320568	1.80992e-10	2.81297e-06	0.523	0.441
ENSG00000168002	POLR2G	0	0.320396	5.97814e-09	9.29123e-05	0.415	0.339
ENSG00000111640	GAPDH	0	0.318662	4.18417e-30	6.50304e-26	0.965	0.927
ENSG00000198843	SELT	0	0.315293	4.83009e-08	0.000750693	0.422	0.353
ENSG00000198786	MT-ND5	0	0.31488	5.88049e-17	9.13945e-13	0.801	0.72
ENSG00000136167	LCP1	0	0.312193	1.19744e-08	0.000186105	0.442	0.36
ENSG00000117523	PRRC2C	0	0.311327	1.98041e-11	3.07796e-07	0.495	0.399
ENSG00000048740	CELF2	0	0.311216	1.59224e-10	2.47465e-06	0.561	0.478
ENSG00000104064	GABPB1	0	0.310807	1.72393e-09	2.67933e-05	0.383	0.288
ENSG00000206573	THUMPD3-AS1	0	0.310055	3.61711e-09	5.62172e-05	0.263	0.171
ENSG00000166794	PPIB	0	0.309808	2.30573e-12	3.58357e-08	0.589	0.495
ENSG00000164754	RAD21	0	0.309588	9.79659e-07	0.0152259	0.323	0.248
ENSG00000054148	PHPT1	0	0.309536	4.63586e-07	0.00720505	0.43	0.358
ENSG00000166598	HSP90B1	0	0.309211	8.88985e-10	1.38166e-05	0.43	0.336
ENSG00000043462	LCP2	0	0.309044	4.7082e-09	7.31749e-05	0.335	0.24
ENSG00000205581	HMGN1	0	0.307634	3.16126e-15	4.91324e-11	0.73	0.639
ENSG00000113558	SKP1	0	0.30746	1.61409e-14	2.50862e-10	0.706	0.645
ENSG00000126246	IGFLR1	0	0.306961	1.59715e-06	0.0248229	0.326	0.26
ENSG00000112739	PRPF4B	0	0.306833	1.66605e-07	0.00258937	0.321	0.24
ENSG00000134248	LAMTOR5	0	0.306707	3.87604e-10	6.02414e-06	0.448	0.355
ENSG00000143420	ENSA	0	0.306448	1.16785e-09	1.81507e-05	0.502	0.426
ENSG00000125970	RALY	0	0.306226	9.51978e-09	0.000147956	0.403	0.319
ENSG00000166750	SLFN5	0	0.306065	3.1087e-10	4.83154e-06	0.279	0.177
ENSG00000102575	ACP5	0	0.305477	8.85222e-08	0.00137581	0.294	0.21
ENSG00000198886	MT-ND4	0	0.305425	3.32639e-22	5.16987e-18	0.99	0.972
ENSG00000118971	CCND2	0	0.304842	9.23324e-12	1.43503e-07	0.337	0.222
ENSG00000172531	PPP1CA	0	0.304515	1.76073e-12	2.73652e-08	0.51	0.395
ENSG00000155307	SAMSN1	0	0.30443	2.74294e-08	0.000426308	0.529	0.462
ENSG00000108523	RNF167	0	0.304237	1.003e-07	0.00155886	0.31	0.234
ENSG00000163564	PYHIN1	0	0.304054	3.2041e-06	0.0497982	0.282	0.214
ENSG00000184840	TMED9	0	0.303684	5.96874e-09	9.27662e-05	0.322	0.232
ENSG00000166710	B2M	0	0.303383	2.98356e-65	4.63704e-61	0.999	0.999
ENSG00000185201	IFITM2	0	0.303367	1.68619e-08	0.000262067	0.737	0.746
ENSG00000129625	REEP5	0	0.300728	1.78387e-08	0.00027725	0.425	0.35
ENSG00000140264	SERF2	0	0.299006	4.88937e-32	7.59906e-28	0.957	0.938
ENSG00000136450	SRSF1	0	0.298106	5.49732e-10	8.54394e-06	0.27	0.173
ENSG00000146425	DYNLT1	0	0.298096	6.06988e-07	0.00943381	0.35	0.278
ENSG00000220205	VAMP2	0	0.295653	2.10277e-14	3.26813e-10	0.614	0.514
ENSG00000247596	TWF2	0	0.294645	1.72534e-08	0.000268152	0.276	0.191
ENSG00000128340	RAC2	0	0.293407	1.33356e-18	2.07262e-14	0.806	0.713
ENSG00000196735	HLA-DQA1	0	0.293043	9.89734e-09	0.000153824	0.412	0.306
ENSG00000198821	CD247	0	0.292608	1.22192e-07	0.00189911	0.422	0.351
ENSG00000153310	FAM49B	0	0.291545	1.4526e-08	0.000225763	0.415	0.334
ENSG00000139644	TMBIM6	0	0.291079	2.88279e-11	4.48043e-07	0.629	0.56
ENSG00000078596	ITM2A	0	0.288934	1.31243e-10	2.03978e-06	0.544	0.453
ENSG00000164096	C4orf3	0	0.287959	1.19612e-11	1.85902e-07	0.538	0.443
ENSG00000089063	TMEM230	0	0.286885	4.97841e-10	7.73744e-06	0.452	0.365
ENSG00000240972	MIF	0	0.286604	4.51778e-13	7.02153e-09	0.786	0.74
ENSG00000270164	LINC01480	0	0.286214	3.89169e-09	6.04847e-05	0.294	0.195
ENSG00000143549	TPM3	0	0.285514	2.17981e-13	3.38786e-09	0.598	0.506
ENSG00000173436	MINOS1	0	0.284517	2.99341e-08	0.000465236	0.52	0.451
ENSG00000070831	CDC42	0	0.284299	1.09965e-10	1.70907e-06	0.555	0.471
ENSG00000170776	AKAP13	0	0.283115	3.44085e-08	0.000534776	0.511	0.445
ENSG00000174718	KIAA1551	0	0.282701	1.81596e-07	0.00282237	0.381	0.301
ENSG00000019582	CD74	0	0.281421	8.45263e-12	1.31371e-07	0.842	0.8
ENSG00000143891	GALM	0	0.280946	3.14205e-06	0.0488337	0.369	0.3
ENSG00000104823	ECH1	0	0.280479	1.62051e-09	2.51859e-05	0.526	0.447
ENSG00000072818	ACAP1	0	0.278028	1.28992e-09	2.00479e-05	0.487	0.405
ENSG00000185885	IFITM1	0	0.277019	2.52557e-10	3.92525e-06	0.774	0.715
ENSG00000174720	LARP7	0	0.27653	5.83183e-07	0.00906383	0.303	0.222
ENSG00000204264	PSMB8	0	0.276024	1.41574e-10	2.20034e-06	0.595	0.52
ENSG00000100100	PIK3IP1	0	0.27582	5.78795e-09	8.99563e-05	0.524	0.447
ENSG00000009790	TRAF3IP3	0	0.275781	8.14357e-10	1.26567e-05	0.393	0.289
ENSG00000177700	POLR2L	0	0.275176	8.13713e-13	1.26467e-08	0.622	0.515
ENSG00000126432	PRDX5	0	0.274825	4.80885e-08	0.000747392	0.526	0.468
ENSG00000138085	ATRAID	0	0.273723	7.57614e-07	0.0117748	0.356	0.288
ENSG00000092010	PSME1	0	0.271295	3.99863e-15	6.21467e-11	0.827	0.788
ENSG00000198727	MT-CYB	0	0.271051	6.74791e-15	1.04876e-10	0.969	0.947
ENSG00000154723	ATP5J	0	0.269577	6.26521e-10	9.73739e-06	0.575	0.488
ENSG00000180353	HCLS1	0	0.269503	7.61513e-07	0.0118354	0.419	0.353
ENSG00000085117	CD82	0	0.268758	1.08848e-07	0.00169171	0.357	0.276
ENSG00000134186	PRPF38B	0	0.268398	4.74115e-08	0.000736869	0.461	0.381
ENSG00000042753	AP2S1	0	0.268225	4.2119e-07	0.00654614	0.343	0.266
ENSG00000116288	PARK7	0	0.26739	7.34637e-14	1.14177e-09	0.712	0.608
ENSG00000188612	SUMO2	0	0.266965	4.06743e-18	6.3216e-14	0.808	0.721
ENSG00000177409	SAMD9L	0	0.266947	2.42707e-08	0.000377215	0.313	0.22
ENSG00000184009	ACTG1	0	0.266899	1.6583e-17	2.57734e-13	0.913	0.866
ENSG00000164111	ANXA5	0	0.266555	1.74837e-08	0.000271731	0.427	0.344
ENSG00000198258	UBL5	0	0.266546	3.03357e-16	4.71478e-12	0.809	0.766
ENSG00000108946	PRKAR1A	0	0.266449	3.15066e-08	0.000489676	0.325	0.238
ENSG00000189403	HMGB1	0	0.266256	1.36175e-26	2.11644e-22	0.888	0.835
ENSG00000092841	MYL6	0	0.265628	6.19937e-20	9.63506e-16	0.901	0.853
ENSG00000184076	UQCR10	0	0.265497	3.93199e-11	6.1111e-07	0.575	0.483
ENSG00000127314	RAP1B	0	0.265087	4.426e-08	0.000687889	0.483	0.411
ENSG00000239713	APOBEC3G	0	0.265075	2.3306e-06	0.0362221	0.428	0.369
ENSG00000077984	CST7	0	0.264816	1.37563e-11	2.13801e-07	0.668	0.566
ENSG00000152601	MBNL1	0	0.264311	1.82822e-06	0.0284142	0.439	0.369
ENSG00000170906	NDUFA3	0	0.26379	1.8012e-09	2.79942e-05	0.669	0.628
ENSG00000232112	TMA7	0	0.263783	8.24737e-19	1.28181e-14	0.91	0.882
ENSG00000161203	AP2M1	0	0.261658	3.25441e-07	0.005058	0.403	0.329
ENSG00000122566	HNRNPA2B1	0	0.261168	1.33998e-14	2.08259e-10	0.743	0.66
ENSG00000229833	PET100	0	0.260866	7.47818e-07	0.0116226	0.514	0.466
ENSG00000172270	BSG	0	0.260607	4.82341e-09	7.49655e-05	0.452	0.363
ENSG00000113732	ATP6V0E1	0	0.260194	2.93325e-08	0.000455885	0.564	0.506
ENSG00000124795	DEK	0	0.258314	6.1667e-10	9.58428e-06	0.539	0.443
ENSG00000243317	C7orf73	0	0.258066	3.04794e-08	0.000473711	0.352	0.262
ENSG00000154814	OXNAD1	0	0.257354	6.98129e-08	0.00108503	0.372	0.288
ENSG00000138071	ACTR2	0	0.256033	4.87175e-08	0.000757167	0.436	0.35
ENSG00000125835	SNRPB	0	0.254564	2.05491e-11	3.19374e-07	0.606	0.509
ENSG00000169189	NSMCE1	0	0.25373	2.11853e-06	0.0329262	0.29	0.218
ENSG00000110717	NDUFS8	0	0.253651	7.55812e-10	1.17468e-05	0.473	0.384
ENSG00000275302	CCL4	0	0.253571	7.83279e-22	1.21737e-17	0.705	0.519
ENSG00000125356	NDUFA1	0	0.25275	6.25974e-13	9.72889e-09	0.706	0.63
ENSG00000277791	PSMB3	0	0.252528	1.1862e-08	0.00018436	0.539	0.459
ENSG00000132963	POMP	0	0.251652	5.70536e-07	0.00886727	0.523	0.459
ENSG00000100632	ERH	0	0.251381	2.2938e-09	3.56502e-05	0.436	0.338
ENSG00000165119	HNRNPK	0	0.251214	7.67999e-09	0.000119362	0.612	0.552
ENSG00000137815	RTF1	0	0.251033	8.56228e-07	0.0133075	0.384	0.308

## Sheet: BC2 Tumor
Supplementary Table 11. Signature genes of TEx for metascape analysis.
Gene	Gene_name	cluster	avg_logFC	p_val	p_val_adj	pct.1	pct.2
ENSG00000271503	CCL5	1	0.620878	9.45e-113	1.71e-108	0.919	0.822
ENSG00000161405	IKZF3	1	0.570659	7.4e-12	1.34e-07	0.382	0.347
ENSG00000174946	GPR171	1	0.565987	1.38e-43	2.5e-39	0.658	0.55
ENSG00000089692	LAG3	1	0.562784	2.78e-31	5.04e-27	0.576	0.491
ENSG00000174718	KIAA1551	1	0.552171	8.37e-15	1.52e-10	0.449	0.414
ENSG00000198840	MT-ND3	1	0.549312	2.05e-45	3.72e-41	0.958	0.967
ENSG00000132424	PNISR	1	0.530866	1.16e-39	2.11e-35	0.75	0.74
ENSG00000169871	TRIM56	1	0.52269	6.94e-07	0.0125821	0.283	0.252
ENSG00000134242	PTPN22	1	0.521813	2.35e-16	4.26e-12	0.51	0.492
ENSG00000145649	GZMA	1	0.517658	2.02e-43	3.67e-39	0.71	0.604
ENSG00000100450	GZMH	1	0.508911	3.08e-41	5.58e-37	0.642	0.511
ENSG00000225783	MIAT	1	0.506802	4.92e-09	8.92e-05	0.368	0.343
ENSG00000054654	SYNE2	1	0.50046	5.02e-08	0.000911176	0.405	0.402
ENSG00000205809	KLRC2	1	0.497789	3.21e-13	5.82e-09	0.436	0.38
ENSG00000108848	LUC7L3	1	0.490737	3.78e-09	6.85e-05	0.436	0.436
ENSG00000136213	CHST12	1	0.477426	4.57e-14	8.3e-10	0.446	0.413
ENSG00000198727	MT-CYB	1	0.472381	1.14e-31	2.06e-27	0.949	0.961
ENSG00000135077	HAVCR2	1	0.471237	1.66e-12	3.01e-08	0.551	0.559
ENSG00000105374	NKG7	1	0.469333	4.86e-41	8.81e-37	0.756	0.669
ENSG00000251562	MALAT1	1	0.459351	5.51e-93	9.99e-89	1	0.997
ENSG00000176083	ZNF683	1	0.456287	2.8e-09	5.09e-05	0.289	0.241
ENSG00000244754	N4BP2L2	1	0.455324	1.39e-18	2.53e-14	0.614	0.631
ENSG00000173821	RNF213	1	0.454812	4.36e-42	7.92e-38	0.791	0.775
ENSG00000198763	MT-ND2	1	0.448978	7.71e-22	1.4e-17	0.97	0.977
ENSG00000198938	MT-CO3	1	0.443915	2.34e-33	4.25e-29	0.981	0.979
ENSG00000142347	MYO1F	1	0.44252	3.32e-08	0.000602222	0.349	0.326
ENSG00000134539	KLRD1	1	0.441294	3.15e-29	5.71e-25	0.634	0.541
ENSG00000198899	MT-ATP6	1	0.434996	5.56e-31	1.01e-26	0.981	0.983
ENSG00000196405	EVL	1	0.423098	3.44e-36	6.23e-32	0.774	0.791
ENSG00000256039	RP11-291B21.2	1	0.419034	2.33e-13	4.22e-09	0.389	0.316
ENSG00000198712	MT-CO2	1	0.402297	3.09e-31	5.6e-27	0.983	0.985
ENSG00000072818	ACAP1	1	0.399892	4.27e-18	7.74e-14	0.636	0.669
ENSG00000160593	JAML	1	0.392681	8.9e-11	1.61e-06	0.504	0.499
ENSG00000134884	ARGLU1	1	0.38789	2.34e-07	0.00424599	0.566	0.614
ENSG00000172116	CD8B	1	0.374136	8.9e-09	0.000161392	0.463	0.44
ENSG00000198886	MT-ND4	1	0.3718	7.8e-26	1.42e-21	0.988	0.983
ENSG00000180644	PRF1	1	0.364355	1.92e-15	3.48e-11	0.598	0.576
ENSG00000235576	AC092580.4	1	0.359257	6.15e-23	1.12e-18	0.676	0.609
ENSG00000133321	RARRES3	1	0.357324	1.05e-15	1.91e-11	0.606	0.622
ENSG00000198888	MT-ND1	1	0.351042	1.71e-11	3.1e-07	0.914	0.945
ENSG00000153563	CD8A	1	0.35073	9.22e-17	1.67e-12	0.577	0.52
ENSG00000169583	CLIC3	1	0.348695	2.08e-07	0.0037693	0.343	0.307
ENSG00000198804	MT-CO1	1	0.332636	2.99e-14	5.42e-10	0.997	0.991
ENSG00000100453	GZMB	1	0.328705	3.76e-34	6.82e-30	0.832	0.754
ENSG00000172543	CTSW	1	0.322312	9.89e-20	1.79e-15	0.635	0.567
ENSG00000126264	HCST	1	0.30017	2.01e-16	3.64e-12	0.698	0.771
ENSG00000168214	RBPJ	1	0.296774	1.5e-17	2.72e-13	0.742	0.777
ENSG00000245532	NEAT1	1	0.294545	1.73e-18	3.14e-14	0.848	0.885
ENSG00000074966	TXK	6	0.954199	1.86407e-128	3.38142e-124	0.373	0.032
ENSG00000067113	PLPP1	6	1.01437	3.1373e-84	5.69106e-80	0.536	0.116
ENSG00000172543	CTSW	6	1.0852	5.26033e-75	9.54224e-71	0.964	0.567
ENSG00000211772	TRBC2	6	1.03014	2.9795e-69	5.40482e-65	0.968	0.764
ENSG00000164056	SPRY1	6	0.869638	1.46625e-66	2.65977e-62	0.541	0.135
ENSG00000110077	MS4A6A	6	0.614026	9.79564e-63	1.77693e-58	0.341	0.055
ENSG00000153563	CD8A	6	0.860913	1.30424e-62	2.3659e-58	0.964	0.515
ENSG00000172116	CD8B	6	0.841057	2.40614e-62	4.36474e-58	0.909	0.426
ENSG00000134545	KLRC1	6	1.12856	2.38669e-57	4.32946e-53	0.414	0.09
ENSG00000171476	HOPX	6	1.08379	3.15899e-57	5.73042e-53	0.8	0.391
ENSG00000173762	CD7	6	0.724937	5.75826e-55	1.04455e-50	0.986	0.795
ENSG00000134539	KLRD1	6	0.924256	1.22246e-53	2.21755e-49	0.918	0.548
ENSG00000196937	FAM3C	6	1.07136	1.08901e-51	1.97547e-47	0.577	0.206
ENSG00000049192	ADAMTS6	6	0.620473	2.94336e-51	5.33926e-47	0.277	0.045
ENSG00000235576	AC092580.4	6	0.865611	4.17801e-51	7.57891e-47	0.945	0.612
ENSG00000170442	KRT86	6	0.887288	4.44747e-51	8.06771e-47	0.727	0.299
ENSG00000111796	KLRB1	6	1.05169	1.31392e-50	2.38345e-46	0.791	0.372
ENSG00000130340	SNX9	6	0.835516	2.35174e-44	4.26606e-40	0.636	0.268
ENSG00000042493	CAPG	6	0.805274	6.5219e-44	1.18307e-39	0.559	0.203
ENSG00000116679	IVNS1ABP	6	0.730837	6.05712e-43	1.09876e-38	0.532	0.188
ENSG00000121064	SCPEP1	6	0.661529	2.79534e-38	5.07074e-34	0.459	0.152
ENSG00000138185	ENTPD1	6	0.627634	6.05194e-34	1.09782e-29	0.868	0.603
ENSG00000102144	PGK1	6	0.647558	1.50041e-33	2.72174e-29	0.868	0.621
ENSG00000122862	SRGN	6	0.434123	2.59079e-32	4.69969e-28	0.973	0.888
ENSG00000205426	KRT81	6	0.671269	4.29814e-32	7.79683e-28	0.459	0.163
ENSG00000137818	RPLP1	6	0.371525	2.26787e-31	4.11392e-27	1	0.959
ENSG00000111670	GNPTAB	6	0.703138	1.12557e-30	2.04178e-26	0.477	0.195
ENSG00000143740	SNAP47	6	0.773115	1.99857e-30	3.6254e-26	0.573	0.277
ENSG00000110619	CARS	6	0.623717	2.76282e-28	5.01175e-24	0.636	0.328
ENSG00000184613	NELL2	6	0.533348	5.21192e-28	9.45442e-24	0.423	0.159
ENSG00000183542	KLRC4	6	0.424437	9.03921e-28	1.63971e-23	0.323	0.097
ENSG00000142669	SH3BGRL3	6	0.428508	9.20938e-28	1.67058e-23	0.968	0.864
ENSG00000155307	SAMSN1	6	0.513672	1.70536e-27	3.09353e-23	0.877	0.61
ENSG00000163466	ARPC2	6	0.486349	3.28118e-27	5.95206e-23	0.936	0.762
ENSG00000270164	LINC01480	6	0.667528	4.55313e-27	8.25937e-23	0.441	0.175
ENSG00000132965	ALOX5AP	6	0.510572	8.95776e-27	1.62494e-22	0.914	0.621
ENSG00000196352	CD55	6	0.629651	9.06803e-27	1.64494e-22	0.414	0.162
ENSG00000154153	FAM134B	6	0.540271	3.24041e-26	5.87811e-22	0.35	0.119
ENSG00000172216	CEBPB	6	0.562568	1.46567e-25	2.65872e-21	0.686	0.389
ENSG00000204381	LAYN	6	0.57471	1.65023e-25	2.99352e-21	0.6	0.313
ENSG00000197540	GZMM	6	0.50418	3.77189e-25	6.84221e-21	0.614	0.322
ENSG00000152518	ZFP36L2	6	0.502781	4.95026e-25	8.97978e-21	0.955	0.786
ENSG00000117984	CTSD	6	0.391309	2.33128e-23	4.22894e-19	0.905	0.698
ENSG00000167286	CD3D	6	0.445087	3.56812e-23	6.47257e-19	0.945	0.814
ENSG00000105810	CDK6	6	0.551636	4.37274e-23	7.93215e-19	0.391	0.16
ENSG00000145649	GZMA	6	0.468014	6.65907e-23	1.20796e-18	0.927	0.616
ENSG00000124614	RPS10	6	0.367196	1.2738e-22	2.31067e-18	0.982	0.855
ENSG00000169583	CLIC3	6	0.629752	3.61254e-22	6.55315e-18	0.582	0.304
ENSG00000089012	SIRPG	6	0.549358	5.708e-22	1.03543e-17	0.6	0.339
ENSG00000198846	TOX	6	0.521127	5.03984e-21	9.14227e-17	0.409	0.179
ENSG00000067955	CBFB	6	0.675343	1.21546e-20	2.20485e-16	0.445	0.225
ENSG00000102241	HTATSF1	6	0.504293	1.79006e-20	3.24717e-16	0.359	0.15
ENSG00000180644	PRF1	6	0.489025	2.19984e-20	3.99051e-16	0.827	0.571
ENSG00000145425	RPS3A	6	0.329949	2.72764e-20	4.94794e-16	0.995	0.884
ENSG00000160654	CD3G	6	0.470038	3.36279e-20	6.10011e-16	0.814	0.603
ENSG00000111640	GAPDH	6	0.465754	7.32813e-20	1.32932e-15	0.968	0.879
ENSG00000134285	FKBP11	6	0.529219	7.71464e-20	1.39944e-15	0.559	0.314
ENSG00000081237	PTPRC	6	0.416773	2.6097e-19	4.734e-15	0.914	0.798
ENSG00000010278	CD9	6	0.391608	3.31849e-19	6.01974e-15	0.409	0.183
ENSG00000147065	MSN	6	0.483067	1.87077e-18	3.39357e-14	0.755	0.542
ENSG00000169442	CD52	6	0.427271	2.70287e-18	4.90301e-14	0.945	0.79
ENSG00000133112	TPT1	6	0.292866	2.70522e-18	4.90726e-14	0.973	0.919
ENSG00000089009	RPL6	6	0.325032	4.12828e-18	7.4887e-14	0.973	0.863
ENSG00000138757	G3BP2	6	0.476636	6.53138e-18	1.18479e-13	0.609	0.377
ENSG00000135404	CD63	6	0.391248	3.42829e-17	6.21893e-13	0.873	0.642
ENSG00000173905	GOLIM4	6	0.472388	3.51115e-17	6.36923e-13	0.445	0.224
ENSG00000177600	RPLP2	6	0.264357	3.5761e-17	6.48705e-13	0.991	0.919
ENSG00000100453	GZMB	6	0.355266	8.17419e-17	1.4828e-12	0.968	0.764
ENSG00000171130	ATP6V0E2	6	0.509691	1.22802e-16	2.22762e-12	0.455	0.251
ENSG00000131469	RPL27	6	0.29376	1.87791e-16	3.40653e-12	0.977	0.864
ENSG00000034677	RNF19A	6	0.491529	2.73712e-16	4.96513e-12	0.595	0.377
ENSG00000168214	RBPJ	6	0.30401	2.75212e-16	4.99234e-12	0.941	0.762
ENSG00000182774	RPS17	6	0.289571	6.70891e-16	1.217e-11	0.977	0.896
ENSG00000215252	GOLGA8B	6	0.396562	1.24365e-15	2.25598e-11	0.423	0.212
ENSG00000075142	SRI	6	0.44278	1.66571e-15	3.02159e-11	0.691	0.511
ENSG00000187514	PTMA	6	0.278435	6.03503e-15	1.09476e-10	0.991	0.926
ENSG00000122406	RPL5	6	0.304969	9.56643e-15	1.73535e-10	0.977	0.835
ENSG00000174946	GPR171	6	0.39084	1.22125e-14	2.21535e-10	0.809	0.566
ENSG00000135541	AHI1	6	0.465634	1.22129e-14	2.21541e-10	0.482	0.268
ENSG00000167004	PDIA3	6	0.406768	3.69708e-14	6.70651e-10	0.682	0.491
ENSG00000168421	RHOH	6	0.404472	5.04057e-14	9.1436e-10	0.614	0.404
ENSG00000155926	SLA	6	0.342611	5.2624e-14	9.546e-10	0.809	0.628
ENSG00000169738	DCXR	6	0.392224	1.33218e-13	2.41658e-09	0.477	0.288
ENSG00000118418	HMGN3	6	0.435362	1.57497e-13	2.857e-09	0.536	0.358
ENSG00000163041	H3F3A	6	0.343111	1.74075e-13	3.15771e-09	0.932	0.791
ENSG00000163682	RPL9	6	0.27894	1.85857e-13	3.37145e-09	0.973	0.873
ENSG00000117592	PRDX6	6	0.388298	2.72405e-13	4.94143e-09	0.65	0.479
ENSG00000109321	AREG	6	0.550032	3.43817e-13	6.23684e-09	0.395	0.208
ENSG00000153283	CD96	6	0.302553	4.80983e-13	8.72503e-09	0.795	0.593
ENSG00000265972	TXNIP	6	0.331206	5.08972e-13	9.23275e-09	0.955	0.855
ENSG00000167664	TMIGD2	6	0.427856	7.1003e-13	1.288e-08	0.273	0.118
ENSG00000002586	CD99	6	0.307435	1.34081e-12	2.43223e-08	0.827	0.647
ENSG00000155366	RHOC	6	0.337191	3.30755e-12	5.99989e-08	0.555	0.363
ENSG00000174444	RPL4	6	0.294346	3.40901e-12	6.18395e-08	0.936	0.802
ENSG00000111669	TPI1	6	0.310669	3.48897e-12	6.32899e-08	0.85	0.681
ENSG00000101608	MYL12A	6	0.307476	7.29459e-12	1.32324e-07	0.945	0.817
ENSG00000198755	RPL10A	6	0.25414	8.30183e-12	1.50595e-07	0.973	0.853
ENSG00000181847	TIGIT	6	0.38404	9.91667e-12	1.79888e-07	0.727	0.55
ENSG00000277734	TRAC	6	0.266706	1.18253e-11	2.14512e-07	0.968	0.795
ENSG00000255302	EID1	6	0.306318	1.4233e-11	2.58186e-07	0.755	0.585
ENSG00000078596	ITM2A	6	0.345195	1.72347e-11	3.12637e-07	0.718	0.543
ENSG00000162368	CMPK1	6	0.390034	1.96279e-11	3.56049e-07	0.545	0.383
ENSG00000166295	ANAPC16	6	0.298703	5.27793e-11	9.57416e-07	0.8	0.621
ENSG00000100612	DHRS7	6	0.356971	6.91247e-11	1.25392e-06	0.464	0.295
ENSG00000111679	PTPN6	6	0.372278	7.53445e-11	1.36675e-06	0.336	0.182
ENSG00000172757	CFL1	6	0.262341	8.56139e-11	1.55304e-06	0.964	0.859
ENSG00000130592	LSP1	6	0.298281	1.57595e-10	2.85877e-06	0.9	0.72
ENSG00000240972	MIF	6	0.352287	2.58172e-10	4.68324e-06	0.732	0.582
ENSG00000096060	FKBP5	6	0.292064	2.61323e-10	4.7404e-06	0.718	0.551
ENSG00000089157	RPLP0	6	0.281177	3.32042e-10	6.02324e-06	0.918	0.801
ENSG00000084207	GSTP1	6	0.350422	3.53465e-10	6.41186e-06	0.65	0.471
ENSG00000089220	PEBP1	6	0.33383	5.25503e-10	9.53262e-06	0.595	0.446
ENSG00000189067	LITAF	6	0.292176	5.29895e-10	9.61229e-06	0.568	0.385
ENSG00000205531	NAP1L4	6	0.260251	6.83242e-10	1.2394e-05	0.755	0.585
ENSG00000168028	RPSA	6	0.252609	7.35976e-10	1.33506e-05	0.968	0.859
ENSG00000182173	TSEN54	6	0.280786	8.45964e-10	1.53458e-05	0.336	0.185
ENSG00000088832	FKBP1A	6	0.305908	1.00599e-09	1.82486e-05	0.732	0.606
ENSG00000196220	SRGAP3	6	0.301519	1.13271e-09	2.05474e-05	0.386	0.223
ENSG00000095794	CREM	6	0.298354	1.25528e-09	2.27708e-05	0.623	0.436
ENSG00000070756	PABPC1	6	0.264687	1.60399e-09	2.90963e-05	0.827	0.69
ENSG00000183011	NAA38	6	0.433572	1.79603e-09	3.25799e-05	0.518	0.394
ENSG00000135334	AKIRIN2	6	0.379978	1.88102e-09	3.41218e-05	0.395	0.25
ENSG00000143013	LMO4	6	0.344047	2.92851e-09	5.31232e-05	0.309	0.167
ENSG00000104823	ECH1	6	0.332084	3.79778e-09	6.88916e-05	0.618	0.49
ENSG00000107099	DOCK8	6	0.250876	3.96918e-09	7.20009e-05	0.523	0.362
ENSG00000139626	ITGB7	6	0.319581	4.96002e-09	8.99748e-05	0.405	0.249
ENSG00000162511	LAPTM5	6	0.265737	5.26187e-09	9.54504e-05	0.895	0.778
ENSG00000234883	MIR155HG	6	0.357214	5.84214e-09	0.000105976	0.336	0.192
ENSG00000134107	BHLHE40	6	0.289722	7.64461e-09	0.000138673	0.295	0.16
ENSG00000211450	C11orf31	6	0.350809	8.47349e-09	0.000153709	0.582	0.456
ENSG00000148362	C9orf142	6	0.350892	9.99466e-09	0.000181303	0.65	0.531
ENSG00000138964	PARVG	6	0.294136	1.13145e-08	0.000205245	0.423	0.276
ENSG00000137501	SYTL2	6	0.304354	1.41373e-08	0.000256451	0.273	0.144
ENSG00000079246	XRCC5	6	0.366579	1.74813e-08	0.000317111	0.541	0.416
ENSG00000146285	SCML4	6	0.296957	2.219e-08	0.000402527	0.368	0.219
ENSG00000081320	STK17B	6	0.291455	2.5366e-08	0.00046014	0.668	0.538
ENSG00000215845	TSTD1	6	0.306995	2.72866e-08	0.00049498	0.568	0.428
ENSG00000108848	LUC7L3	6	0.257473	3.06556e-08	0.000556092	0.586	0.43
ENSG00000177426	TGIF1	6	0.396418	4.3975e-08	0.000797707	0.291	0.165
ENSG00000136213	CHST12	6	0.276951	4.81812e-08	0.000874007	0.559	0.415
ENSG00000069275	NUCKS1	6	0.309786	5.07288e-08	0.00092022	0.641	0.504
ENSG00000077238	IL4R	6	0.337248	5.87245e-08	0.00106526	0.273	0.151
ENSG00000182220	ATP6AP2	6	0.279682	6.24135e-08	0.00113218	0.477	0.349
ENSG00000185338	SOCS1	6	0.293244	7.70081e-08	0.00139693	0.518	0.374
ENSG00000125534	PPDPF	6	0.261012	8.33523e-08	0.00151201	0.741	0.617
ENSG00000115053	NCL	6	0.377433	8.56994e-08	0.00155459	0.573	0.461
ENSG00000122545	SEPT7	6	0.262181	8.98329e-08	0.00162957	0.741	0.624
ENSG00000170571	EMB	6	0.314545	1.27381e-07	0.0023107	0.523	0.384
ENSG00000118971	CCND2	6	0.419478	1.30673e-07	0.00237042	0.455	0.312
ENSG00000125656	CLPP	6	0.327663	1.35892e-07	0.00246507	0.445	0.314
ENSG00000147649	MTDH	6	0.271898	1.72151e-07	0.00312282	0.564	0.441
ENSG00000142864	SERBP1	6	0.342025	1.8998e-07	0.00344623	0.65	0.533
ENSG00000172673	THEMIS	6	0.304334	2.15382e-07	0.00390703	0.295	0.171
ENSG00000121851	POLR3GL	6	0.27418	2.34717e-07	0.00425777	0.486	0.367
ENSG00000129824	RPS4Y1	6	0.25853	2.44789e-07	0.00444047	0.786	0.669
ENSG00000117906	RCN2	6	0.291712	2.67379e-07	0.00485025	0.345	0.224
ENSG00000100300	TSPO	6	0.26906	2.81595e-07	0.00510813	0.691	0.566
ENSG00000197006	METTL9	6	0.259249	5.85695e-07	0.0106245	0.518	0.398
ENSG00000204272	LINC01420	6	0.307078	6.05288e-07	0.0109799	0.409	0.283
ENSG00000166260	COX11	6	0.27889	8.74137e-07	0.0158568	0.282	0.172
ENSG00000115009	CCL20	6	0.315878	9.65802e-07	0.0175196	0.291	0.171
ENSG00000179218	CALR	6	0.257039	1.24695e-06	0.0226196	0.723	0.614
ENSG00000089063	TMEM230	6	0.283614	1.36e-06	0.0246703	0.468	0.359
ENSG00000112576	CCND3	6	0.31447	1.51712e-06	0.0275205	0.455	0.34
ENSG00000069974	RAB27A	6	0.273631	1.58373e-06	0.0287288	0.545	0.432
ENSG00000237499	RP11-356I2.4	6	0.25429	2.66938e-06	0.0484226	0.291	0.178
