# Supplementary material for: Specific subsets of urothelial bladder carcinoma infiltrating T cells associated with poor prognosis
Source: Sci Rep. 2023 Aug 7;13:12801. doi: 10.1038/s41598-023-39208-0 (PMC10406853; doi:10.1038/s41598-023-39208-0)
Supplement: Supplementary file 14 — Supplementary Table 13. [file 41598_2023_39208_MOESM14_ESM.xlsx]

## Sheet: BC1 Tumor
Supplementary Table 13. Signature genes of NKTEx for metascape analysis.
Gene	Gene_name	cluster	avg_logFC	p_val	p_val_adj	pct.1	pct.2
ENSG00000164400	CSF2	3	1.1791	5.3e-37	8.24e-33	0.264	0.065
ENSG00000143878	RHOB	3	1.15195	1.4e-64	2.18e-60	0.738	0.349
ENSG00000143333	RGS16	3	1.11553	1.16e-40	1.8e-36	0.531	0.234
ENSG00000115523	GNLY	3	1.1134	1.08e-31	1.68e-27	0.785	0.566
ENSG00000162783	IER5	3	1.10722	9.66e-34	1.5e-29	0.555	0.302
ENSG00000144674	GOLGA4	3	1.01757	1.92e-25	2.99e-21	0.406	0.194
ENSG00000135378	PRRG4	3	0.921096	3.61e-59	5.61e-55	0.379	0.087
ENSG00000120694	HSPH1	3	0.886939	2.6e-36	4.04e-32	0.756	0.503
ENSG00000102804	TSC22D1	3	0.885113	3.6e-27	5.6e-23	0.418	0.191
ENSG00000204388	HSPA1B	3	0.861391	9.71e-64	1.51e-59	0.971	0.778
ENSG00000116741	RGS2	3	0.850532	5.9e-35	9.18e-31	0.87	0.678
ENSG00000151929	BAG3	3	0.839793	1.05e-31	1.63e-27	0.609	0.344
ENSG00000106211	HSPB1	3	0.811768	1.07e-53	1.67e-49	0.978	0.876
ENSG00000164949	GEM	3	0.81161	5.5e-44	8.55e-40	0.418	0.138
ENSG00000087074	PPP1R15A	3	0.789647	3.25e-40	5.05e-36	0.765	0.467
ENSG00000177606	JUN	3	0.782319	7.96e-39	1.24e-34	0.875	0.655
ENSG00000204389	HSPA1A	3	0.778998	1.56e-66	2.42e-62	0.993	0.932
ENSG00000277632	CCL3	3	0.771855	6.09e-23	9.47e-19	0.496	0.267
ENSG00000111537	IFNG	3	0.747157	2.06e-28	3.21e-24	0.667	0.405
ENSG00000123358	NR4A1	3	0.744214	6.11e-32	9.49e-28	0.623	0.361
ENSG00000156234	CXCL13	3	0.742636	1.04e-40	1.61e-36	0.836	0.588
ENSG00000144381	HSPD1	3	0.738321	1.68e-33	2.6e-29	0.768	0.533
ENSG00000132002	DNAJB1	3	0.712438	3.24e-49	5.04e-45	0.966	0.829
ENSG00000100292	HMOX1	3	0.712428	2.86e-29	4.44e-25	0.408	0.171
ENSG00000162772	ATF3	3	0.711737	4.91e-33	7.63e-29	0.57	0.281
ENSG00000120129	DUSP1	3	0.70451	3.03e-22	4.71e-18	0.79	0.575
ENSG00000164687	FABP5	3	0.696439	6.59e-22	1.02e-17	0.516	0.29
ENSG00000158050	DUSP2	3	0.684895	1.13e-12	1.75e-08	0.604	0.47
ENSG00000115541	HSPE1	3	0.672232	3.76e-33	5.85e-29	0.907	0.773
ENSG00000067082	KLF6	3	0.665169	1.22e-21	1.9e-17	0.746	0.55
ENSG00000123975	CKS2	3	0.660882	4.15e-20	6.45e-16	0.628	0.419
ENSG00000100906	NFKBIA	3	0.653369	2.49e-13	3.87e-09	0.738	0.643
ENSG00000086061	DNAJA1	3	0.65134	2.82e-27	4.38e-23	0.792	0.59
ENSG00000130222	GADD45G	3	0.64946	2.16e-20	3.35e-16	0.318	0.139
ENSG00000173110	HSPA6	3	0.631652	3.31e-25	5.14e-21	0.88	0.731
ENSG00000164104	HMGB2	3	0.624301	1.12e-36	1.75e-32	0.89	0.744
ENSG00000164442	CITED2	3	0.622587	1.59e-19	2.47e-15	0.523	0.315
ENSG00000149257	SERPINH1	3	0.6214	2.16e-19	3.36e-15	0.655	0.459
ENSG00000080824	HSP90AA1	3	0.620072	1.3e-40	2.02e-36	0.993	0.951
ENSG00000162616	DNAJB4	3	0.590693	3.79e-27	5.88e-23	0.746	0.472
ENSG00000144802	NFKBIZ	3	0.586371	7.21e-21	1.12e-16	0.367	0.168
ENSG00000184205	TSPYL2	3	0.579592	4.95e-17	7.7e-13	0.447	0.254
ENSG00000100097	LGALS1	3	0.577051	5.12e-16	7.96e-12	0.631	0.462
ENSG00000136527	TRA2B	3	0.575343	1.51e-26	2.34e-22	0.839	0.649
ENSG00000140403	DNAJA4	3	0.568584	1.21e-24	1.88e-20	0.579	0.327
ENSG00000275302	CCL4	3	0.568583	2.06e-12	3.2e-08	0.714	0.542
ENSG00000150991	UBC	3	0.565859	7.98e-34	1.24e-29	0.983	0.928
ENSG00000115738	ID2	3	0.555547	2.97e-16	4.62e-12	0.861	0.773
ENSG00000118515	SGK1	3	0.552616	1.49e-10	2.31e-06	0.298	0.169
ENSG00000109519	GRPEL1	3	0.544591	7.79e-14	1.21e-09	0.308	0.157
ENSG00000100453	GZMB	3	0.525843	1.75e-26	2.72e-22	0.795	0.555
ENSG00000099860	GADD45B	3	0.52272	1.39e-12	2.15e-08	0.658	0.501
ENSG00000141682	PMAIP1	3	0.521672	1.27e-17	1.98e-13	0.748	0.573
ENSG00000109971	HSPA8	3	0.517165	2.68e-31	4.16e-27	0.932	0.84
ENSG00000178381	ZFAND2A	3	0.513923	5.37e-14	8.34e-10	0.667	0.497
ENSG00000276070	CCL4L2	3	0.513334	1.37e-08	0.000213471	0.587	0.463
ENSG00000267270	PARD6G-AS1	3	0.501904	2.57e-15	3.99e-11	0.362	0.191
ENSG00000205809	KLRC2	3	0.50034	1.79e-28	2.79e-24	0.418	0.168
ENSG00000175197	DDIT3	3	0.499476	1.65e-17	2.57e-13	0.401	0.208
ENSG00000270164	LINC01480	3	0.497419	2.63e-09	4.08e-05	0.328	0.201
ENSG00000130522	JUND	3	0.49638	1.32e-07	0.00205231	0.423	0.307
ENSG00000112149	CD83	3	0.495284	1.63e-06	0.025271	0.323	0.219
ENSG00000044574	HSPA5	3	0.490577	2.12e-15	3.29e-11	0.54	0.349
ENSG00000116161	CACYBP	3	0.485119	5.88e-28	9.14e-24	0.868	0.677
ENSG00000112245	PTP4A1	3	0.482432	3.69e-13	5.73e-09	0.411	0.25
ENSG00000123080	CDKN2C	3	0.480971	8.14e-15	1.26e-10	0.296	0.142
ENSG00000110172	CHORDC1	3	0.478321	4.55e-16	7.07e-12	0.465	0.271
ENSG00000132475	H3F3B	3	0.473431	8.09e-19	1.26e-14	0.941	0.905
ENSG00000139289	PHLDA1	3	0.472638	2.11e-16	3.28e-12	0.479	0.279
ENSG00000090104	RGS1	3	0.468879	4.91e-11	7.63e-07	0.91	0.873
ENSG00000172543	CTSW	3	0.466881	6.93e-19	1.08e-14	0.553	0.336
ENSG00000096384	HSP90AB1	3	0.464595	4.45e-21	6.92e-17	0.895	0.789
ENSG00000168209	DDIT4	3	0.464531	3.54e-07	0.00550949	0.721	0.656
ENSG00000120875	DUSP4	3	0.462339	1.89e-13	2.94e-09	0.506	0.321
ENSG00000115875	SRSF7	3	0.458102	3.05e-15	4.74e-11	0.834	0.721
ENSG00000186352	ANKRD37	3	0.45802	1.3e-11	2.02e-07	0.355	0.205
ENSG00000144655	CSRNP1	3	0.445696	3.69e-15	5.74e-11	0.34	0.171
ENSG00000147443	DOK2	3	0.444307	6.86e-14	1.07e-09	0.597	0.42
ENSG00000144136	SLC20A1	3	0.439895	1.35e-12	2.1e-08	0.362	0.205
ENSG00000153234	NR4A2	3	0.439525	4.95e-15	7.7e-11	0.284	0.13
ENSG00000100591	AHSA1	3	0.438322	2.77e-13	4.31e-09	0.592	0.424
ENSG00000120438	TCP1	3	0.438225	2.8e-10	4.36e-06	0.487	0.353
ENSG00000105374	NKG7	3	0.436761	3.86e-13	5.99e-09	0.763	0.647
ENSG00000150459	SAP18	3	0.429288	5.08e-09	7.89e-05	0.716	0.606
ENSG00000100664	EIF5	3	0.424639	2.22e-10	3.45e-06	0.523	0.37
ENSG00000006652	IFRD1	3	0.421939	1.45e-12	2.26e-08	0.323	0.168
ENSG00000112081	SRSF3	3	0.421741	5.7e-15	8.86e-11	0.741	0.571
ENSG00000171223	JUNB	3	0.42156	4.45e-08	0.00069133	0.565	0.442
ENSG00000112110	MRPL18	3	0.42109	8.44e-13	1.31e-08	0.575	0.401
ENSG00000159335	PTMS	3	0.420925	3.74e-18	5.81e-14	0.521	0.291
ENSG00000271503	CCL5	3	0.415554	1.86e-19	2.89e-15	0.888	0.78
ENSG00000145649	GZMA	3	0.401241	5.98e-17	9.3e-13	0.726	0.549
ENSG00000147872	PLIN2	3	0.398941	1.74e-10	2.7e-06	0.523	0.362
ENSG00000163171	CDC42EP3	3	0.397539	9.63e-07	0.0149596	0.359	0.247
ENSG00000118503	TNFAIP3	3	0.394646	1.6e-10	2.48e-06	0.509	0.357
ENSG00000217128	FNIP1	3	0.388408	1.46e-10	2.26e-06	0.386	0.246
ENSG00000188229	TUBB4B	3	0.387902	7.05e-13	1.1e-08	0.452	0.276
ENSG00000167552	TUBA1A	3	0.387257	7.5e-13	1.17e-08	0.484	0.306
ENSG00000196937	FAM3C	3	0.387178	4.65e-12	7.23e-08	0.367	0.205
ENSG00000004478	FKBP4	3	0.386066	9.77e-11	1.52e-06	0.386	0.242
ENSG00000113810	SMC4	3	0.380685	2.29e-12	3.56e-08	0.484	0.302
ENSG00000131015	ULBP2	3	0.379174	3.16e-11	4.91e-07	0.267	0.138
ENSG00000170315	UBB	3	0.375986	2.56e-21	3.97e-17	0.966	0.955
ENSG00000170345	FOS	3	0.374693	2.3e-09	3.57e-05	0.533	0.39
ENSG00000167553	TUBA1C	3	0.371982	8.73e-11	1.36e-06	0.35	0.207
ENSG00000197019	SERTAD1	3	0.366107	6.02e-13	9.35e-09	0.394	0.223
ENSG00000161011	SQSTM1	3	0.361461	2.55e-07	0.00396929	0.494	0.378
ENSG00000171612	SLC25A33	3	0.360716	4.39e-18	6.82e-14	0.271	0.109
ENSG00000145365	TIFA	3	0.360377	4.06e-08	0.000630433	0.303	0.187
ENSG00000146232	NFKBIE	3	0.357419	2.49e-13	3.88e-09	0.328	0.171
ENSG00000135604	STX11	3	0.351394	2.75e-12	4.28e-08	0.335	0.182
ENSG00000105993	DNAJB6	3	0.348326	2.01e-07	0.00313155	0.557	0.44
ENSG00000110852	CLEC2B	3	0.347553	2.25e-06	0.0350314	0.54	0.429
ENSG00000168003	SLC3A2	3	0.347452	2.39e-10	3.72e-06	0.575	0.424
ENSG00000119326	CTNNAL1	3	0.344365	6.23e-14	9.68e-10	0.286	0.137
ENSG00000169641	LUZP1	3	0.343064	8e-09	0.000124296	0.315	0.184
ENSG00000196126	HLA-DRB1	3	0.342713	4.56e-11	7.09e-07	0.738	0.639
ENSG00000204287	HLA-DRA	3	0.342223	1.92e-14	2.98e-10	0.675	0.5
ENSG00000107372	ZFAND5	3	0.339316	1.32e-10	2.05e-06	0.389	0.243
ENSG00000125657	TNFSF9	3	0.336745	9.55e-15	1.48e-10	0.43	0.246
ENSG00000110848	CD69	3	0.334681	6.44e-07	0.0100034	0.667	0.554
ENSG00000111796	KLRB1	3	0.332187	5.99e-07	0.00931027	0.469	0.342
ENSG00000135821	GLUL	3	0.332123	3.19e-06	0.0495384	0.284	0.184
ENSG00000087086	FTL	3	0.330979	9.21e-07	0.0143216	0.9	0.927
ENSG00000115758	ODC1	3	0.329587	7.15e-07	0.0111122	0.333	0.222
ENSG00000100450	GZMH	3	0.323808	3.47e-13	5.4e-09	0.504	0.309
ENSG00000111669	TPI1	3	0.322685	2.33e-08	0.000362857	0.765	0.66
ENSG00000276085	CCL3L3	3	0.321714	4.56e-08	0.000708141	0.252	0.141
ENSG00000215301	DDX3X	3	0.319759	1.99e-09	3.09e-05	0.379	0.237
ENSG00000142168	SOD1	3	0.319262	8.06e-11	1.25e-06	0.858	0.812
ENSG00000005486	RHBDD2	3	0.311554	4.76e-10	7.4e-06	0.523	0.361
ENSG00000173598	NUDT4	3	0.311021	1.29e-07	0.00200323	0.264	0.157
ENSG00000013441	CLK1	3	0.310661	4.73e-11	7.36e-07	0.719	0.586
ENSG00000134539	KLRD1	3	0.310332	4.72e-15	7.33e-11	0.477	0.273
ENSG00000135541	AHI1	3	0.309485	4.83e-11	7.51e-07	0.443	0.267
ENSG00000184203	PPP1R2	3	0.308269	8.15e-07	0.0126615	0.584	0.481
ENSG00000169583	CLIC3	3	0.306003	1.58e-11	2.45e-07	0.428	0.26
ENSG00000100219	XBP1	3	0.30584	5.87e-08	0.000911634	0.389	0.265
ENSG00000112312	GMNN	3	0.304702	1.98e-07	0.00308139	0.284	0.179
ENSG00000137575	SDCBP	3	0.304122	1.42e-08	0.000220582	0.494	0.36
ENSG00000089692	LAG3	3	0.303745	4.13e-13	6.42e-09	0.594	0.399
ENSG00000095794	CREM	3	0.299205	1.1e-08	0.000171528	0.638	0.494
ENSG00000168439	STIP1	3	0.297976	4.74e-09	7.36e-05	0.357	0.224
ENSG00000256039	RP11-291B21.2	3	0.296425	4.04e-14	6.27e-10	0.286	0.132
ENSG00000164056	SPRY1	3	0.295542	2.52e-14	3.92e-10	0.257	0.112
ENSG00000070495	JMJD6	3	0.294953	5.34e-11	8.3e-07	0.311	0.172
ENSG00000164691	TAGAP	3	0.289414	4.24e-07	0.00659531	0.333	0.214
ENSG00000206560	ANKRD28	3	0.287577	6.72e-10	1.04e-05	0.289	0.157
ENSG00000140941	MAP1LC3B	3	0.28522	1.8e-08	0.000279098	0.628	0.498
ENSG00000282988	RP1-34B20.21	3	0.284067	3.44e-09	5.34e-05	0.254	0.14
ENSG00000117984	CTSD	3	0.282762	2.1e-10	3.26e-06	0.645	0.473
ENSG00000166226	CCT2	3	0.278259	5.89e-08	0.000915228	0.367	0.239
ENSG00000182481	KPNA2	3	0.278098	2.62e-06	0.0406791	0.274	0.181
ENSG00000232956	SNHG15	3	0.278013	9.9e-08	0.00153881	0.33	0.208
ENSG00000111011	RSRC2	3	0.2763	2.04e-06	0.03178	0.528	0.401
ENSG00000166012	TAF1D	3	0.276034	1.42e-06	0.0220595	0.623	0.494
ENSG00000164430	MB21D1	3	0.270864	1.3e-07	0.00202167	0.274	0.164
ENSG00000160570	DEDD2	3	0.264212	2.34e-08	0.000362974	0.435	0.294
ENSG00000125726	CD70	3	0.263958	2.82e-06	0.0437584	0.262	0.162
ENSG00000135114	OASL	3	0.26186	7.81e-08	0.00121454	0.279	0.164
ENSG00000165233	CARD19	3	0.25668	2.77e-10	4.31e-06	0.34	0.197
ENSG00000171476	HOPX	3	0.255325	4.56e-12	7.08e-08	0.474	0.284
ENSG00000108106	UBE2S	3	0.25208	5.01e-09	7.79e-05	0.328	0.195
ENSG00000162642	C1orf52	3	0.250518	1.83e-11	2.84e-07	0.274	0.141

## Sheet: BC2 Tumor
Supplementary Table 12. Signature genes of NKTEx for metascape analysis.
Gene	Gene_name	cluster	avg_logFC	p_val	p_val_adj	pct.1	pct.2
ENSG00000173110	HSPA6	0	1.109	1.8e-110	3.26e-106	0.774	0.573
ENSG00000111537	IFNG	0	1.05971	1.73e-106	3.14e-102	0.618	0.34
ENSG00000177606	JUN	0	0.902475	6.78e-172	1.23e-167	0.909	0.715
ENSG00000204388	HSPA1B	0	0.900106	6.61e-228	1.2e-223	0.949	0.701
ENSG00000276070	CCL4L2	0	0.898304	4.02e-91	7.3e-87	0.755	0.527
ENSG00000143878	RHOB	0	0.879063	1.05e-143	1.91e-139	0.737	0.422
ENSG00000132002	DNAJB1	0	0.873961	2.97e-187	5.39e-183	0.909	0.666
ENSG00000204389	HSPA1A	0	0.860237	8.23e-223	1.49e-218	0.985	0.885
ENSG00000120129	DUSP1	0	0.833625	3.64e-104	6.61e-100	0.784	0.561
ENSG00000087074	PPP1R15A	0	0.82312	3.86e-123	7.01e-119	0.668	0.369
ENSG00000276085	CCL3L3	0	0.814707	4.9e-66	8.89e-62	0.469	0.253
ENSG00000110848	CD69	0	0.807125	2.32e-109	4.21e-105	0.761	0.524
ENSG00000116741	RGS2	0	0.796873	8.74e-106	1.59e-101	0.737	0.489
ENSG00000080824	HSP90AA1	0	0.767108	3.61e-155	6.55e-151	0.965	0.888
ENSG00000102804	TSC22D1	0	0.752088	5.12e-69	9.29e-65	0.413	0.2
ENSG00000120694	HSPH1	0	0.738981	1.05e-94	1.91e-90	0.595	0.332
ENSG00000162772	ATF3	0	0.697763	2.92e-62	5.29e-58	0.349	0.158
ENSG00000115541	HSPE1	0	0.695652	3.49e-97	6.34e-93	0.852	0.661
ENSG00000162616	DNAJB4	0	0.671583	9.46e-71	1.72e-66	0.509	0.279
ENSG00000178381	ZFAND2A	0	0.671272	1.36e-57	2.47e-53	0.436	0.24
ENSG00000100450	GZMH	0	0.670021	1.94e-112	3.52e-108	0.75	0.466
ENSG00000067082	KLF6	0	0.668617	2.33e-76	4.23e-72	0.728	0.525
ENSG00000160888	IER2	0	0.650098	1.22e-51	2.21e-47	0.507	0.32
ENSG00000158050	DUSP2	0	0.640681	4.43e-80	8.03e-76	0.725	0.501
ENSG00000135046	ANXA1	0	0.637984	4.6e-76	8.34e-72	0.591	0.343
ENSG00000162692	VCAM1	0	0.63109	2.64e-64	4.78e-60	0.504	0.274
ENSG00000164442	CITED2	0	0.628671	5.74e-53	1.04e-48	0.563	0.371
ENSG00000086061	DNAJA1	0	0.625633	2.42e-61	4.39e-57	0.662	0.477
ENSG00000205809	KLRC2	0	0.620107	7.89e-89	1.43e-84	0.599	0.318
ENSG00000159388	BTG2	0	0.61531	2.44e-49	4.43e-45	0.477	0.295
ENSG00000271503	CCL5	0	0.609234	9.15e-144	1.66e-139	0.94	0.81
ENSG00000277632	CCL3	0	0.608485	3.52e-58	6.38e-54	0.627	0.409
ENSG00000171223	JUNB	0	0.605382	3.51e-43	6.37e-39	0.658	0.509
ENSG00000125740	FOSB	0	0.605345	2.54e-66	4.61e-62	0.398	0.189
ENSG00000106211	HSPB1	0	0.602212	2.37e-78	4.29e-74	0.85	0.704
ENSG00000099860	GADD45B	0	0.592083	3.61e-56	6.54e-52	0.606	0.405
ENSG00000170345	FOS	0	0.589455	9.12e-59	1.65e-54	0.567	0.357
ENSG00000256039	RP11-291B21.2	0	0.584689	3.02e-92	5.47e-88	0.537	0.259
ENSG00000143333	RGS16	0	0.581786	2.64e-31	4.79e-27	0.301	0.168
ENSG00000105374	NKG7	0	0.580511	1.09e-93	1.98e-89	0.839	0.635
ENSG00000275302	CCL4	0	0.55246	5.71e-92	1.04e-87	0.906	0.745
ENSG00000144381	HSPD1	0	0.549387	5.93e-58	1.08e-53	0.684	0.49
ENSG00000109971	HSPA8	0	0.533278	1.19e-69	2.16e-65	0.857	0.742
ENSG00000115738	ID2	0	0.498273	2.78e-62	5.03e-58	0.895	0.776
ENSG00000123358	NR4A1	0	0.48839	1.4e-48	2.55e-44	0.366	0.191
ENSG00000151929	BAG3	0	0.483346	7.41e-32	1.34e-27	0.254	0.131
ENSG00000130222	GADD45G	0	0.478918	6.24e-22	1.13e-17	0.327	0.215
ENSG00000110852	CLEC2B	0	0.47763	1.39e-58	2.53e-54	0.557	0.35
ENSG00000100453	GZMB	0	0.473118	5.48e-79	9.94e-75	0.883	0.732
ENSG00000204386	NEU1	0	0.471442	8.76e-38	1.59e-33	0.306	0.162
ENSG00000113369	ARRDC3	0	0.471204	1.11e-35	2.01e-31	0.401	0.246
ENSG00000145649	GZMA	0	0.469082	8.89e-76	1.61e-71	0.797	0.568
ENSG00000153234	NR4A2	0	0.449878	5.81e-29	1.05e-24	0.286	0.162
ENSG00000109943	CRTAM	0	0.446356	3.41e-41	6.19e-37	0.401	0.224
ENSG00000134539	KLRD1	0	0.440691	2.52e-79	4.58e-75	0.762	0.491
ENSG00000167552	TUBA1A	0	0.43859	8.37e-29	1.52e-24	0.39	0.254
ENSG00000006652	IFRD1	0	0.435836	1.72e-33	3.12e-29	0.392	0.244
ENSG00000115523	GNLY	0	0.433703	8.75e-17	1.59e-12	0.31	0.208
ENSG00000160593	JAML	0	0.432973	1.05e-60	1.9e-56	0.663	0.441
ENSG00000162783	IER5	0	0.429233	3e-26	5.44e-22	0.437	0.302
ENSG00000140403	DNAJA4	0	0.4272	3.19e-27	5.79e-23	0.286	0.166
ENSG00000090104	RGS1	0	0.425798	2.17e-68	3.94e-64	0.963	0.931
ENSG00000172262	ZNF131	0	0.42573	9.93e-30	1.8e-25	0.386	0.247
ENSG00000150991	UBC	0	0.425458	9.13e-65	1.66e-60	0.951	0.894
ENSG00000110046	ATG2A	0	0.421576	1.42e-34	2.58e-30	0.334	0.187
ENSG00000163508	EOMES	0	0.418936	6.92e-44	1.26e-39	0.27	0.117
ENSG00000013441	CLK1	0	0.412643	3.73e-47	6.76e-43	0.705	0.537
ENSG00000153563	CD8A	0	0.409345	8.21e-57	1.49e-52	0.706	0.471
ENSG00000133321	RARRES3	0	0.406498	4.61e-55	8.36e-51	0.74	0.574
ENSG00000163171	CDC42EP3	0	0.405082	2.74e-18	4.97e-14	0.268	0.174
ENSG00000100906	NFKBIA	0	0.400459	9.08e-25	1.65e-20	0.719	0.619
ENSG00000175197	DDIT3	0	0.397924	9.54e-34	1.73e-29	0.314	0.175
ENSG00000233822	HIST1H2BN	0	0.394113	2.89e-16	5.25e-12	0.261	0.169
ENSG00000197019	SERTAD1	0	0.39387	9.54e-36	1.73e-31	0.36	0.21
ENSG00000171522	PTGER4	0	0.393586	7.18e-39	1.3e-34	0.401	0.235
ENSG00000125347	IRF1	0	0.39131	6.44e-28	1.17e-23	0.526	0.382
ENSG00000158201	ABHD3	0	0.389046	1.47e-26	2.67e-22	0.405	0.278
ENSG00000217128	FNIP1	0	0.388776	7.33e-23	1.33e-18	0.395	0.273
ENSG00000128016	ZFP36	0	0.388103	6.72e-43	1.22e-38	0.773	0.638
ENSG00000184205	TSPYL2	0	0.386603	1.14e-29	2.06e-25	0.442	0.297
ENSG00000282988	RP1-34B20.21	0	0.385899	6.27e-13	1.14e-08	0.284	0.202
ENSG00000189013	KIR2DL4	0	0.37937	2.84e-49	5.16e-45	0.482	0.277
ENSG00000102786	INTS6	0	0.375066	2.56e-20	4.64e-16	0.346	0.237
ENSG00000145675	PIK3R1	0	0.373507	2.54e-33	4.61e-29	0.458	0.306
ENSG00000121966	CXCR4	0	0.370067	3.67e-67	6.66e-63	0.928	0.838
ENSG00000227191	TRGC2	0	0.366905	1.49e-33	2.7e-29	0.396	0.239
ENSG00000180644	PRF1	0	0.363912	4.53e-43	8.22e-39	0.71	0.534
ENSG00000116161	CACYBP	0	0.362122	1.34e-30	2.43e-26	0.638	0.499
ENSG00000171476	HOPX	0	0.359563	3.53e-44	6.41e-40	0.558	0.353
ENSG00000164691	TAGAP	0	0.35909	8.59e-25	1.56e-20	0.334	0.21
ENSG00000172543	CTSW	0	0.356239	1.86e-61	3.37e-57	0.763	0.518
ENSG00000172116	CD8B	0	0.353424	3.47e-46	6.3e-42	0.602	0.389
ENSG00000007944	MYLIP	0	0.352286	4.95e-20	8.97e-16	0.34	0.231
ENSG00000136527	TRA2B	0	0.350182	2.04e-33	3.7e-29	0.691	0.556
ENSG00000110619	CARS	0	0.341405	1.56e-18	2.83e-14	0.419	0.311
ENSG00000123975	CKS2	0	0.337355	1.78e-14	3.23e-10	0.396	0.299
ENSG00000152518	ZFP36L2	0	0.337179	1.14e-52	2.06e-48	0.89	0.757
ENSG00000109321	AREG	0	0.336112	1.37e-22	2.49e-18	0.302	0.185
ENSG00000156976	EIF4A2	0	0.332887	9.45e-42	1.71e-37	0.818	0.71
ENSG00000253738	OTUD6B-AS1	0	0.331961	1.58e-10	2.86e-06	0.306	0.228
ENSG00000144136	SLC20A1	0	0.330847	6.21e-10	1.13e-05	0.308	0.237
ENSG00000112245	PTP4A1	0	0.329783	9e-16	1.63e-11	0.349	0.255
ENSG00000077984	CST7	0	0.329358	3.02e-35	5.47e-31	0.718	0.578
ENSG00000132965	ALOX5AP	0	0.326982	1.28e-39	2.32e-35	0.753	0.59
ENSG00000173846	PLK3	0	0.323693	1.76e-15	3.19e-11	0.282	0.191
ENSG00000153283	CD96	0	0.322654	6.96e-43	1.26e-38	0.729	0.555
ENSG00000078304	PPP2R5C	0	0.321674	1.09e-27	1.97e-23	0.608	0.479
ENSG00000184203	PPP1R2	0	0.321636	2.89e-18	5.25e-14	0.599	0.493
ENSG00000189067	LITAF	0	0.317723	4.01e-31	7.28e-27	0.509	0.351
ENSG00000135077	HAVCR2	0	0.316319	5.11e-27	9.26e-23	0.661	0.52
ENSG00000132196	HSD17B7	0	0.315131	4.03e-16	7.32e-12	0.271	0.179
ENSG00000034053	APBA2	0	0.314945	3.34e-35	6.05e-31	0.27	0.131
ENSG00000101082	SLA2	0	0.309115	3.12e-34	5.66e-30	0.459	0.3
ENSG00000096384	HSP90AB1	0	0.309088	1.44e-14	2.61e-10	0.748	0.668
ENSG00000134294	SLC38A2	0	0.308818	3.92e-13	7.12e-09	0.323	0.238
ENSG00000163519	TRAT1	0	0.307673	9.82e-31	1.78e-26	0.329	0.187
ENSG00000235576	AC092580.4	0	0.305592	8.01e-48	1.45e-43	0.785	0.567
ENSG00000051108	HERPUD1	0	0.304853	8.26e-31	1.5e-26	0.738	0.615
ENSG00000139112	GABARAPL1	0	0.303903	2.85e-28	5.17e-24	0.511	0.361
ENSG00000132475	H3F3B	0	0.303841	3.82e-36	6.93e-32	0.929	0.867
ENSG00000145220	LYAR	0	0.301081	3.73e-18	6.77e-14	0.269	0.175
ENSG00000236481	AC002331.1	0	0.299058	1.1e-21	1.99e-17	0.664	0.551
ENSG00000181104	F2R	0	0.296973	6.23e-38	1.13e-33	0.42	0.243
ENSG00000170315	UBB	0	0.292241	1.92e-35	3.48e-31	0.909	0.866
ENSG00000059804	SLC2A3	0	0.290702	3.09e-13	5.6e-09	0.393	0.298
ENSG00000116752	BCAS2	0	0.288921	5.96e-10	1.08e-05	0.319	0.253
ENSG00000138767	CNOT6L	0	0.284296	9.62e-31	1.74e-26	0.579	0.42
ENSG00000146278	PNRC1	0	0.282783	1.76e-18	3.19e-14	0.639	0.548
ENSG00000102401	ARMCX3	0	0.281806	2.42e-07	0.0043938	0.272	0.218
ENSG00000141232	TOB1	0	0.279814	6.6e-15	1.2e-10	0.324	0.232
ENSG00000178913	TAF7	0	0.278849	1.95e-18	3.53e-14	0.555	0.443
ENSG00000100219	XBP1	0	0.276312	1.14e-08	0.000206154	0.344	0.277
ENSG00000145365	TIFA	0	0.274958	6.14e-18	1.11e-13	0.26	0.163
ENSG00000206560	ANKRD28	0	0.272439	2.93e-17	5.31e-13	0.324	0.218
ENSG00000135821	GLUL	0	0.271629	6.23e-32	1.13e-27	0.504	0.331
ENSG00000089692	LAG3	0	0.270408	5.98e-35	1.08e-30	0.651	0.461
ENSG00000148175	STOM	0	0.269314	1.17e-29	2.12e-25	0.433	0.28
ENSG00000115875	SRSF7	0	0.266215	3.54e-19	6.43e-15	0.749	0.651
ENSG00000181788	SIAH2	0	0.265163	3.65e-16	6.62e-12	0.345	0.245
ENSG00000160570	DEDD2	0	0.26451	7.73e-16	1.4e-11	0.256	0.168
ENSG00000172115	CYCS	0	0.261811	2.15e-12	3.91e-08	0.622	0.55
ENSG00000196126	HLA-DRB1	0	0.26152	7.92e-47	1.44e-42	0.867	0.78
ENSG00000106829	TLE4	0	0.25939	5.56e-09	0.000100915	0.267	0.2
ENSG00000113448	PDE4D	0	0.258992	1.94e-28	3.52e-24	0.42	0.27
ENSG00000044574	HSPA5	0	0.258624	6.47e-20	1.17e-15	0.527	0.411
ENSG00000169554	ZEB2	0	0.257574	5.1e-22	9.24e-18	0.324	0.202
ENSG00000100591	AHSA1	0	0.257526	3.54e-13	6.42e-09	0.438	0.349
ENSG00000185862	EVI2B	0	0.254383	3.52e-24	6.39e-20	0.502	0.359
ENSG00000174946	GPR171	0	0.253049	2.45e-43	4.44e-39	0.738	0.516
ENSG00000196735	HLA-DQA1	0	0.251408	5.46e-32	9.9e-28	0.525	0.355
ENSG00000144802	NFKBIZ	0	0.251185	1.04e-11	1.88e-07	0.266	0.19
