# Supplementary material for: Specific subsets of urothelial bladder carcinoma infiltrating T cells associated with poor prognosis
Source: Sci Rep. 2023 Aug 7;13:12801. doi: 10.1038/s41598-023-39208-0 (PMC10406853; doi:10.1038/s41598-023-39208-0)
Supplement: Supplementary file 15 — Supplementary Table 14. [file 41598_2023_39208_MOESM15_ESM.xlsx]

## Sheet: Sheet1
Supplementary Table 14. Signature genes of NKTEx for survival analysis.
Ensembl ID	Gene
ENSG00000164400	CSF2
ENSG00000143878	RHOB
ENSG00000143333	RGS16
ENSG00000115523	GNLY
ENSG00000162783	IER5
ENSG00000144674	GOLGA4
ENSG00000135378	PRRG4
ENSG00000120694	HSPH1
ENSG00000102804	TSC22D1
ENSG00000204388	HSPA1B
ENSG00000116741	RGS2
ENSG00000151929	BAG3
ENSG00000106211	HSPB1
ENSG00000164949	GEM
ENSG00000087074	PPP1R15A
ENSG00000177606	JUN
ENSG00000204389	HSPA1A
ENSG00000277632	CCL3
ENSG00000111537	IFNG
ENSG00000123358	NR4A1
ENSG00000156234	CXCL13
ENSG00000144381	HSPD1
ENSG00000132002	DNAJB1
ENSG00000100292	HMOX1
ENSG00000162772	ATF3
ENSG00000120129	DUSP1
ENSG00000164687	FABP5
ENSG00000158050	DUSP2
ENSG00000115541	HSPE1
ENSG00000067082	KLF6
ENSG00000123975	CKS2
ENSG00000100906	NFKBIA
ENSG00000086061	DNAJA1
ENSG00000130222	GADD45G
ENSG00000173110	HSPA6
ENSG00000164104	HMGB2
ENSG00000164442	CITED2
ENSG00000149257	SERPINH1
ENSG00000080824	HSP90AA1
ENSG00000162616	DNAJB4
ENSG00000144802	NFKBIZ
ENSG00000184205	TSPYL2
ENSG00000100097	LGALS1
ENSG00000136527	TRA2B
ENSG00000140403	DNAJA4
ENSG00000275302	CCL4
ENSG00000150991	UBC
ENSG00000115738	ID2
ENSG00000118515	SGK1
ENSG00000109519	GRPEL1
ENSG00000100453	GZMB
ENSG00000099860	GADD45B
ENSG00000141682	PMAIP1
ENSG00000109971	HSPA8
ENSG00000178381	ZFAND2A
ENSG00000276070	CCL4L2
ENSG00000267270	PARD6G-AS1
ENSG00000205809	KLRC2
ENSG00000175197	DDIT3
ENSG00000270164	LINC01480
ENSG00000130522	JUND
ENSG00000112149	CD83
ENSG00000044574	HSPA5
ENSG00000116161	CACYBP
ENSG00000112245	PTP4A1
ENSG00000123080	CDKN2C
ENSG00000110172	CHORDC1
ENSG00000132475	H3F3B
ENSG00000139289	PHLDA1
ENSG00000090104	RGS1
ENSG00000172543	CTSW
ENSG00000096384	HSP90AB1
ENSG00000168209	DDIT4
ENSG00000120875	DUSP4
ENSG00000115875	SRSF7
ENSG00000186352	ANKRD37
ENSG00000144655	CSRNP1
ENSG00000147443	DOK2
ENSG00000144136	SLC20A1
ENSG00000153234	NR4A2
ENSG00000100591	AHSA1
ENSG00000120438	TCP1
ENSG00000105374	NKG7
ENSG00000150459	SAP18
ENSG00000100664	EIF5
ENSG00000006652	IFRD1
ENSG00000112081	SRSF3
ENSG00000171223	JUNB
ENSG00000112110	MRPL18
ENSG00000159335	PTMS
ENSG00000271503	CCL5
ENSG00000145649	GZMA
ENSG00000147872	PLIN2
ENSG00000163171	CDC42EP3
ENSG00000118503	TNFAIP3
ENSG00000217128	FNIP1
ENSG00000188229	TUBB4B
ENSG00000167552	TUBA1A
ENSG00000196937	FAM3C
ENSG00000004478	FKBP4
ENSG00000113810	SMC4
ENSG00000131015	ULBP2
ENSG00000170315	UBB
ENSG00000170345	FOS
ENSG00000167553	TUBA1C
ENSG00000197019	SERTAD1
ENSG00000161011	SQSTM1
ENSG00000171612	SLC25A33
ENSG00000145365	TIFA
ENSG00000146232	NFKBIE
ENSG00000135604	STX11
ENSG00000105993	DNAJB6
ENSG00000110852	CLEC2B
ENSG00000168003	SLC3A2
ENSG00000119326	CTNNAL1
ENSG00000169641	LUZP1
ENSG00000196126	HLA-DRB1
ENSG00000204287	HLA-DRA
ENSG00000107372	ZFAND5
ENSG00000125657	TNFSF9
ENSG00000110848	CD69
ENSG00000111796	KLRB1
ENSG00000135821	GLUL
ENSG00000087086	FTL
ENSG00000115758	ODC1
ENSG00000100450	GZMH
ENSG00000111669	TPI1
ENSG00000276085	CCL3L3
ENSG00000215301	DDX3X
ENSG00000142168	SOD1
ENSG00000005486	RHBDD2
ENSG00000173598	NUDT4
ENSG00000013441	CLK1
ENSG00000134539	KLRD1
ENSG00000135541	AHI1
ENSG00000184203	PPP1R2
ENSG00000169583	CLIC3
ENSG00000100219	XBP1
ENSG00000112312	GMNN
ENSG00000137575	SDCBP
ENSG00000089692	LAG3
ENSG00000095794	CREM
ENSG00000168439	STIP1
ENSG00000256039	RP11-291B21.2
ENSG00000164056	SPRY1
ENSG00000070495	JMJD6
ENSG00000164691	TAGAP
ENSG00000206560	ANKRD28
ENSG00000140941	MAP1LC3B
ENSG00000117984	CTSD
ENSG00000166226	CCT2
ENSG00000182481	KPNA2
ENSG00000232956	SNHG15
ENSG00000111011	RSRC2
ENSG00000166012	TAF1D
ENSG00000164430	MB21D1
ENSG00000160570	DEDD2
ENSG00000125726	CD70
ENSG00000135114	OASL
ENSG00000165233	CARD19
ENSG00000171476	HOPX
ENSG00000108106	UBE2S
ENSG00000162642	C1orf52
