# Supplementary material for: Specific subsets of urothelial bladder carcinoma infiltrating T cells associated with poor prognosis
Source: Sci Rep. 2023 Aug 7;13:12801. doi: 10.1038/s41598-023-39208-0 (PMC10406853; doi:10.1038/s41598-023-39208-0)
Supplement: Supplementary file 16 — Supplementary Table 15. [file 41598_2023_39208_MOESM16_ESM.xlsx]

## Sheet: BC1 Tumor
Supplementary Table 14. Signature genes of Ki67+ T for metascape analysis.
Gene	Gene_name	cluster	avg_logFC	p_val	p_val_adj	pct.1	pct.2
ENSG00000176890	TYMS	5	1.48948	6.77896e-158	1.05359e-153	0.701	0.049
ENSG00000131747	TOP2A	5	1.52081	7.41738e-157	1.15281e-152	0.717	0.05
ENSG00000166803	KIAA0101	5	1.75758	7.61007e-154	1.18276e-149	0.835	0.081
ENSG00000148773	MKI67	5	1.17952	4.93066e-146	7.66324e-142	0.606	0.035
ENSG00000075218	GTSE1	5	0.725687	1.7276e-138	2.68503e-134	0.409	0.011
ENSG00000089685	BIRC5	5	0.980084	4.1725e-138	6.4849e-134	0.488	0.021
ENSG00000178999	AURKB	5	1.08954	3.98245e-136	6.18953e-132	0.528	0.027
ENSG00000167900	TK1	5	1.23725	1.04038e-135	1.61695e-131	0.598	0.039
ENSG00000122952	ZWINT	5	1.01396	1.57359e-123	2.44567e-119	0.567	0.039
ENSG00000105011	ASF1B	5	0.947792	1.70737e-122	2.65359e-118	0.598	0.045
ENSG00000137804	NUSAP1	5	1.37888	1.54374e-117	2.39928e-113	0.677	0.068
ENSG00000237649	KIFC1	5	0.611046	7.37908e-114	1.14686e-109	0.386	0.015
ENSG00000136824	SMC2	5	0.986791	5.11222e-113	7.94542e-109	0.654	0.062
ENSG00000160298	C21orf58	5	0.811893	8.17854e-113	1.27111e-108	0.441	0.022
ENSG00000171848	RRM2	5	0.935649	1.29425e-112	2.01153e-108	0.433	0.021
ENSG00000143228	NUF2	5	0.723151	1.21398e-107	1.88677e-103	0.449	0.025
ENSG00000117632	STMN1	5	2.1196	4.15683e-107	6.46055e-103	0.961	0.241
ENSG00000066279	ASPM	5	1.04621	2.58561e-101	4.01855e-97	0.425	0.024
ENSG00000170312	CDK1	5	0.678607	1.28692e-97	2.00014e-93	0.472	0.033
ENSG00000176208	ATAD5	5	0.723382	1.39541e-97	2.16875e-93	0.449	0.029
ENSG00000175063	UBE2C	5	1.17718	1.30016e-94	2.0207e-90	0.488	0.04
ENSG00000129810	SGOL1	5	0.633561	3.93202e-94	6.11114e-90	0.378	0.02
ENSG00000123485	HJURP	5	0.426284	2.11901e-93	3.29337e-89	0.252	0.005
ENSG00000126787	DLGAP5	5	0.571278	2.4918e-90	3.87275e-86	0.299	0.011
ENSG00000151725	CENPU	5	0.6478	1.56383e-89	2.43051e-85	0.441	0.032
ENSG00000121211	MND1	5	0.452689	5.63107e-85	8.7518e-81	0.291	0.011
ENSG00000127564	PKMYT1	5	0.539885	5.68296e-85	8.83246e-81	0.291	0.011
ENSG00000117724	CENPF	5	1.1474	6.44058e-82	1.001e-77	0.528	0.057
ENSG00000112029	FBXO5	5	0.682584	2.52639e-81	3.92652e-77	0.37	0.024
ENSG00000166508	MCM7	5	1.06892	3.42872e-81	5.32891e-77	0.606	0.081
ENSG00000134690	CDCA8	5	0.377431	2.29296e-80	3.56372e-76	0.26	0.009
ENSG00000072571	HMMR	5	0.654736	7.1806e-80	1.11601e-75	0.315	0.016
ENSG00000152253	SPC25	5	0.443708	1.14945e-79	1.78647e-75	0.268	0.01
ENSG00000157456	CCNB2	5	0.608013	2.8702e-79	4.46087e-75	0.346	0.021
ENSG00000198901	PRC1	5	0.673241	7.90843e-79	1.22913e-74	0.386	0.027
ENSG00000173207	CKS1B	5	1.02482	1.34144e-78	2.08487e-74	0.638	0.092
ENSG00000164109	MAD2L1	5	0.881633	2.89605e-77	4.50104e-73	0.559	0.069
ENSG00000091651	ORC6	5	0.537766	7.36333e-76	1.14441e-71	0.354	0.024
ENSG00000145386	CCNA2	5	0.630389	2.23004e-74	3.46592e-70	0.339	0.021
ENSG00000228716	DHFR	5	0.822054	2.4085e-74	3.7433e-70	0.48	0.051
ENSG00000111665	CDCA3	5	0.378503	7.61417e-74	1.18339e-69	0.252	0.009
ENSG00000132646	PCNA	5	1.42149	1.24769e-73	1.93915e-69	0.772	0.169
ENSG00000168496	FEN1	5	0.59427	1.02992e-72	1.6007e-68	0.425	0.039
ENSG00000163535	SGOL2	5	0.588094	2.30129e-72	3.57667e-68	0.276	0.013
ENSG00000092853	CLSPN	5	0.817616	2.42793e-72	3.77348e-68	0.559	0.073
ENSG00000213347	MXD3	5	0.590213	2.95977e-72	4.60007e-68	0.283	0.014
ENSG00000077152	UBE2T	5	0.810539	5.61556e-71	8.72771e-67	0.528	0.066
ENSG00000109805	NCAPG	5	0.482601	1.70761e-70	2.65396e-66	0.307	0.018
ENSG00000189057	FAM111B	5	0.446316	1.99206e-70	3.09606e-66	0.315	0.019
ENSG00000137563	GGH	5	0.492813	3.79389e-70	5.89647e-66	0.339	0.024
ENSG00000100526	CDKN3	5	0.818626	3.32834e-68	5.1729e-64	0.425	0.043
ENSG00000196230	TUBB	5	1.7465	7.94938e-68	1.23549e-63	0.921	0.325
ENSG00000169607	CKAP2L	5	0.458986	2.46857e-67	3.83666e-63	0.307	0.019
ENSG00000138180	CEP55	5	0.478097	1.38578e-66	2.15378e-62	0.331	0.024
ENSG00000146670	CDCA5	5	0.522521	5.44389e-66	8.4609e-62	0.268	0.014
ENSG00000203760	CENPW	5	0.582211	8.7657e-66	1.36237e-61	0.378	0.034
ENSG00000109881	CCDC34	5	0.610726	3.49155e-65	5.42657e-61	0.402	0.039
ENSG00000137812	CASC5	5	0.512755	2.06193e-64	3.20465e-60	0.299	0.019
ENSG00000137310	TCF19	5	0.426835	5.63397e-64	8.75632e-60	0.299	0.02
ENSG00000163507	KIAA1524	5	0.334689	1.16901e-63	1.81688e-59	0.276	0.016
ENSG00000123416	TUBA1B	5	1.80121	3.81738e-62	5.93297e-58	0.929	0.42
ENSG00000111247	RAD51AP1	5	0.521091	1.40036e-61	2.17645e-57	0.283	0.018
ENSG00000149929	HIRIP3	5	0.55859	4.56921e-61	7.10146e-57	0.425	0.047
ENSG00000153044	CENPH	5	0.610604	3.45933e-60	5.3765e-56	0.417	0.047
ENSG00000013810	TACC3	5	0.616292	4.59079e-60	7.13501e-56	0.441	0.053
ENSG00000088325	TPX2	5	0.593907	8.94735e-60	1.3906e-55	0.362	0.035
ENSG00000166451	CENPN	5	0.508831	1.4594e-58	2.26821e-54	0.331	0.029
ENSG00000156802	ATAD2	5	0.691897	3.20258e-57	4.97745e-53	0.402	0.046
ENSG00000134291	TMEM106C	5	0.810101	3.49732e-57	5.43554e-53	0.638	0.124
ENSG00000029993	HMGB3	5	0.615553	3.80279e-57	5.91029e-53	0.339	0.032
ENSG00000128951	DUT	5	1.4152	1.23523e-55	1.91979e-51	0.843	0.298
ENSG00000161800	RACGAP1	5	0.394909	1.55237e-55	2.41269e-51	0.268	0.018
ENSG00000213551	DNAJC9	5	0.822089	1.08274e-54	1.6828e-50	0.654	0.132
ENSG00000231607	DLEU2	5	0.44534	2.76814e-54	4.30224e-50	0.37	0.04
ENSG00000124795	DEK	5	1.13141	9.39387e-54	1.46e-49	0.929	0.445
ENSG00000170779	CDCA4	5	0.60299	2.10213e-53	3.26712e-49	0.378	0.043
ENSG00000079616	KIF22	5	0.680942	2.48334e-53	3.85961e-49	0.551	0.096
ENSG00000139618	BRCA2	5	0.519664	3.6783e-53	5.71681e-49	0.291	0.024
ENSG00000140525	FANCI	5	0.430928	3.90173e-53	6.06408e-49	0.268	0.02
ENSG00000135451	TROAP	5	0.426823	4.55224e-53	7.07509e-49	0.268	0.02
ENSG00000117399	CDC20	5	0.689894	8.40211e-53	1.30586e-48	0.307	0.028
ENSG00000189403	HMGB1	5	1.07356	4.33484e-52	6.73721e-48	0.984	0.843
ENSG00000187951	ARHGAP11B	5	0.560308	4.53886e-52	7.0543e-48	0.394	0.047
ENSG00000094804	CDC6	5	0.444137	4.90587e-52	7.6247e-48	0.276	0.022
ENSG00000123136	DDX39A	5	0.753308	9.18021e-52	1.42679e-47	0.622	0.128
ENSG00000133119	RFC3	5	0.375572	1.20769e-51	1.87698e-47	0.276	0.022
ENSG00000188486	H2AFX	5	1.00759	1.22715e-51	1.90724e-47	0.661	0.156
ENSG00000106462	EZH2	5	0.613624	4.91748e-51	7.64275e-47	0.504	0.082
ENSG00000167513	CDT1	5	0.532471	5.94243e-51	9.23572e-47	0.346	0.039
ENSG00000106268	NUDT1	5	0.862685	1.0637e-50	1.6532e-46	0.685	0.159
ENSG00000119969	HELLS	5	0.874546	7.31985e-50	1.13765e-45	0.551	0.105
ENSG00000198830	HMGN2	5	1.25244	9.13113e-50	1.41916e-45	0.945	0.607
ENSG00000164032	H2AFZ	5	1.18349	1.07486e-49	1.67055e-45	0.945	0.56
ENSG00000168061	SAC3D1	5	0.387398	3.89076e-49	6.04702e-45	0.283	0.025
ENSG00000187514	PTMA	5	0.837178	1.10245e-48	1.71343e-44	1	0.963
ENSG00000166801	FAM111A	5	0.667893	4.1598e-48	6.46517e-44	0.512	0.089
ENSG00000100749	VRK1	5	0.583477	4.10218e-47	6.37562e-43	0.48	0.08
ENSG00000069275	NUCKS1	5	0.979903	7.67531e-47	1.1929e-42	0.929	0.412
ENSG00000104889	RNASEH2A	5	0.623735	2.05073e-46	3.18724e-42	0.425	0.066
ENSG00000168393	DTYMK	5	0.59914	3.6251e-45	5.63413e-41	0.402	0.06
ENSG00000111445	RFC5	5	0.33483	7.74939e-45	1.20441e-40	0.268	0.024
ENSG00000113810	SMC4	5	1.00038	8.51353e-45	1.32317e-40	0.85	0.304
ENSG00000138778	CENPE	5	0.549939	1.15448e-43	1.79429e-39	0.331	0.04
ENSG00000167747	C19orf48	5	0.644126	1.848e-43	2.87216e-39	0.441	0.076
ENSG00000162607	USP1	5	0.699002	8.74036e-43	1.35843e-38	0.52	0.104
ENSG00000132780	NASP	5	0.863151	1.22318e-42	1.90107e-38	0.717	0.206
ENSG00000112118	MCM3	5	0.615586	1.66254e-42	2.58391e-38	0.441	0.076
ENSG00000119333	WDR34	5	0.361771	2.33904e-42	3.63534e-38	0.276	0.028
ENSG00000121152	NCAPH	5	0.371658	7.03394e-42	1.09322e-37	0.276	0.028
ENSG00000131153	GINS2	5	0.564478	1.05194e-41	1.63493e-37	0.331	0.043
ENSG00000077514	POLD3	5	0.413027	1.58888e-41	2.46944e-37	0.299	0.035
ENSG00000120802	TMPO	5	0.792752	1.85047e-41	2.876e-37	0.677	0.181
ENSG00000104738	MCM4	5	0.49371	3.48455e-40	5.41568e-36	0.299	0.036
ENSG00000184990	SIVA1	5	0.79043	4.11513e-40	6.39574e-36	0.811	0.283
ENSG00000167325	RRM1	5	0.394033	3.1106e-39	4.83449e-35	0.378	0.058
ENSG00000142856	ITGB3BP	5	0.591136	6.19472e-39	9.62784e-35	0.402	0.068
ENSG00000119403	PHF19	5	0.486894	2.56914e-38	3.99296e-34	0.441	0.082
ENSG00000138376	BARD1	5	0.496107	6.06155e-38	9.42086e-34	0.449	0.085
ENSG00000182628	SKA2	5	0.630749	1.33912e-37	2.08126e-33	0.661	0.176
ENSG00000081870	HSPB11	5	0.745937	1.68435e-37	2.61782e-33	0.701	0.208
ENSG00000101773	RBBP8	5	0.39381	3.91804e-37	6.08941e-33	0.26	0.029
ENSG00000149554	CHEK1	5	0.543946	1.80327e-36	2.80264e-32	0.323	0.047
ENSG00000138182	KIF20B	5	0.599691	3.4185e-36	5.31304e-32	0.504	0.111
ENSG00000109685	WHSC1	5	0.344285	4.89604e-36	7.60943e-32	0.268	0.032
ENSG00000129534	MIS18BP1	5	0.520134	1.48558e-35	2.30888e-31	0.567	0.137
ENSG00000116670	MAD2L2	5	0.624839	3.36653e-35	5.23226e-31	0.646	0.177
ENSG00000100297	MCM5	5	0.629381	3.70835e-35	5.76352e-31	0.48	0.107
ENSG00000143401	ANP32E	5	0.706245	2.27921e-34	3.54235e-30	0.724	0.243
ENSG00000165916	PSMC3	5	0.658341	2.40346e-34	3.73546e-30	0.661	0.193
ENSG00000143977	SNRPG	5	0.791215	2.60659e-34	4.05116e-30	0.921	0.47
ENSG00000130520	LSM4	5	0.736271	4.74377e-34	7.37276e-30	0.669	0.207
ENSG00000164104	HMGB2	5	1.00585	8.63018e-34	1.3413e-29	0.961	0.757
ENSG00000080986	NDC80	5	0.400213	1.31577e-33	2.04496e-29	0.378	0.066
ENSG00000113648	H2AFY	5	0.708862	3.00383e-33	4.66856e-29	0.685	0.229
ENSG00000125835	SNRPB	5	0.818456	5.15679e-33	8.01468e-29	0.921	0.515
ENSG00000122566	HNRNPA2B1	5	0.760633	8.28268e-33	1.28729e-28	0.953	0.668
ENSG00000130816	DNMT1	5	0.695194	1.58297e-32	2.46025e-28	0.551	0.154
ENSG00000198826	ARHGAP11A	5	0.357201	1.83357e-31	2.84973e-27	0.252	0.033
ENSG00000169689	STRA13	5	0.632908	2.11517e-31	3.2874e-27	0.606	0.178
ENSG00000165948	IFI27L1	5	0.497212	3.52809e-31	5.48335e-27	0.37	0.071
ENSG00000108518	PFN1	5	0.643599	7.72191e-31	1.20014e-26	1	0.914
ENSG00000136938	ANP32B	5	0.764143	9.71561e-31	1.51e-26	0.858	0.49
ENSG00000167088	SNRPD1	5	0.67172	2.4851e-30	3.86235e-26	0.74	0.282
ENSG00000119640	ACYP1	5	0.56175	3.4562e-30	5.37162e-26	0.567	0.158
ENSG00000127337	YEATS4	5	0.488591	3.49338e-30	5.42942e-26	0.409	0.088
ENSG00000172922	RNASEH2C	5	0.588341	4.29373e-30	6.67331e-26	0.567	0.161
ENSG00000113368	LMNB1	5	0.5183	1.34124e-29	2.08455e-25	0.449	0.106
ENSG00000143742	SRP9	5	0.697069	1.60097e-29	2.48823e-25	0.787	0.312
ENSG00000144354	CDCA7	5	0.559452	4.63005e-29	7.19602e-25	0.323	0.059
ENSG00000102054	RBBP7	5	0.525335	7.60719e-29	1.18231e-24	0.559	0.158
ENSG00000163781	TOPBP1	5	0.430483	8.73982e-29	1.35834e-24	0.299	0.05
ENSG00000105968	H2AFV	5	0.7665	8.77924e-29	1.36447e-24	0.827	0.429
ENSG00000196262	PPIA	5	0.721911	1.05412e-28	1.63832e-24	0.969	0.805
ENSG00000161547	SRSF2	5	0.772434	1.2053e-28	1.87328e-24	0.89	0.484
ENSG00000187741	FANCA	5	0.340256	2.16942e-28	3.37172e-24	0.26	0.039
ENSG00000102879	CORO1A	5	0.649292	2.30878e-28	3.58831e-24	0.976	0.745
ENSG00000073111	MCM2	5	0.426913	2.31658e-28	3.60043e-24	0.252	0.037
ENSG00000094916	CBX5	5	0.464479	2.60009e-28	4.04106e-24	0.465	0.115
ENSG00000092470	WDR76	5	0.335299	4.06922e-28	6.32439e-24	0.283	0.046
ENSG00000099901	RANBP1	5	0.848844	5.33961e-28	8.29882e-24	0.803	0.382
ENSG00000108384	RAD51C	5	0.450144	6.40145e-28	9.94913e-24	0.425	0.097
ENSG00000164985	PSIP1	5	0.617514	7.11069e-28	1.10514e-23	0.677	0.237
ENSG00000111196	MAGOHB	5	0.352703	9.41858e-28	1.46384e-23	0.386	0.082
ENSG00000170515	PA2G4	5	0.605822	1.16876e-27	1.81649e-23	0.732	0.274
ENSG00000153048	CARHSP1	5	0.679322	1.75197e-27	2.72292e-23	0.677	0.248
ENSG00000161981	SNRNP25	5	0.418109	1.76795e-27	2.74775e-23	0.362	0.075
ENSG00000075624	ACTB	5	0.688908	1.79809e-27	2.7946e-23	0.992	0.933
ENSG00000176340	COX8A	5	0.682301	3.13376e-27	4.87049e-23	0.937	0.697
ENSG00000125944	HNRNPR	5	0.658056	4.01248e-27	6.2362e-23	0.709	0.272
ENSG00000122565	CBX3	5	0.72425	4.77016e-27	7.41379e-23	0.89	0.497
ENSG00000137404	NRM	5	0.373677	5.73801e-27	8.91801e-23	0.252	0.039
ENSG00000163918	RFC4	5	0.468862	7.94945e-27	1.2355e-22	0.331	0.066
ENSG00000188529	SRSF10	5	0.691495	8.07281e-27	1.25468e-22	0.795	0.357
ENSG00000078668	VDAC3	5	0.54421	1.41845e-26	2.20455e-22	0.559	0.17
ENSG00000142230	SAE1	5	0.569951	2.01948e-26	3.13868e-22	0.48	0.133
ENSG00000141552	ANAPC11	5	0.625895	2.07662e-26	3.22748e-22	0.803	0.35
ENSG00000122483	CCDC18	5	0.284611	4.87235e-26	7.57261e-22	0.26	0.042
ENSG00000170860	LSM3	5	0.540194	6.62487e-26	1.02964e-21	0.724	0.276
ENSG00000169738	DCXR	5	0.657599	7.31886e-26	1.1375e-21	0.677	0.252
ENSG00000171960	PPIH	5	0.421895	1.38526e-25	2.15297e-21	0.512	0.142
ENSG00000075131	TIPIN	5	0.344488	2.23844e-25	3.47899e-21	0.276	0.048
ENSG00000100028	SNRPD3	5	0.583882	3.38816e-25	5.26587e-21	0.693	0.266
ENSG00000172531	PPP1CA	5	0.650353	3.77221e-25	5.86276e-21	0.835	0.404
ENSG00000115392	FANCL	5	0.32364	4.81775e-25	7.48775e-21	0.268	0.045
ENSG00000169813	HNRNPF	5	0.694432	5.97537e-25	9.28691e-21	0.74	0.332
ENSG00000097021	ACOT7	5	0.352643	7.35622e-25	1.1433e-20	0.346	0.074
ENSG00000111640	GAPDH	5	0.563351	8.63997e-25	1.34282e-20	1	0.934
ENSG00000204899	MZT1	5	0.442234	1.09541e-24	1.70249e-20	0.496	0.141
ENSG00000172757	CFL1	5	0.564585	1.56475e-24	2.43193e-20	0.984	0.873
ENSG00000126453	BCL2L12	5	0.367798	2.01418e-24	3.13044e-20	0.315	0.064
ENSG00000164754	RAD21	5	0.682757	2.28475e-24	3.55096e-20	0.638	0.249
ENSG00000172336	POP7	5	0.328266	2.29475e-24	3.5665e-20	0.354	0.077
ENSG00000167461	RAB8A	5	0.459927	2.53676e-24	3.94264e-20	0.48	0.132
ENSG00000132341	RAN	5	0.697333	3.36412e-24	5.22851e-20	0.89	0.596
ENSG00000205581	HMGN1	5	0.592036	3.73576e-24	5.80612e-20	0.937	0.649
ENSG00000123219	CENPK	5	0.444946	4.95185e-24	7.69617e-20	0.409	0.104
ENSG00000100632	ERH	5	0.670665	5.86824e-24	9.12041e-20	0.756	0.344
ENSG00000162521	RBBP4	5	0.481894	6.60558e-24	1.02664e-19	0.567	0.182
ENSG00000042753	AP2S1	5	0.595966	1.11562e-23	1.73389e-19	0.693	0.265
ENSG00000005022	SLC25A5	5	0.649198	1.35172e-23	2.10084e-19	0.866	0.498
ENSG00000127483	HP1BP3	5	0.628075	1.48931e-23	2.31469e-19	0.669	0.254
ENSG00000178691	SUZ12	5	0.346899	1.62908e-23	2.53192e-19	0.386	0.094
ENSG00000160446	ZDHHC12	5	0.408654	1.86072e-23	2.89194e-19	0.449	0.122
ENSG00000198176	TFDP1	5	0.404638	3.5518e-23	5.5202e-19	0.386	0.094
ENSG00000174021	GNG5	5	0.667612	3.86437e-23	6.006e-19	0.874	0.515
ENSG00000120699	EXOSC8	5	0.458928	5.70658e-23	8.86916e-19	0.496	0.147
ENSG00000106355	LSM5	5	0.620463	6.00488e-23	9.33279e-19	0.654	0.254
ENSG00000134333	LDHA	5	0.687128	6.40694e-23	9.95767e-19	0.843	0.495
ENSG00000189306	RRP7A	5	0.372199	8.37971e-23	1.30237e-18	0.386	0.097
ENSG00000140365	COMMD4	5	0.411107	1.16798e-22	1.81528e-18	0.472	0.136
ENSG00000136518	ACTL6A	5	0.305939	1.22675e-22	1.90662e-18	0.291	0.059
ENSG00000161542	PRPSAP1	5	0.330794	2.00885e-22	3.12216e-18	0.283	0.056
ENSG00000072501	SMC1A	5	0.487408	2.97555e-22	4.6246e-18	0.362	0.09
ENSG00000213145	CRIP1	5	0.820456	3.03388e-22	4.71526e-18	0.913	0.732
ENSG00000242086	LINC00969	5	0.336504	6.2107e-22	9.65267e-18	0.394	0.101
ENSG00000148229	POLE3	5	0.406638	6.49848e-22	1.00999e-17	0.472	0.137
ENSG00000162385	MAGOH	5	0.495283	7.75715e-22	1.20562e-17	0.724	0.3
ENSG00000198937	CCDC167	5	0.567582	7.98786e-22	1.24147e-17	0.528	0.176
ENSG00000134574	DDB2	5	0.435962	8.20932e-22	1.27589e-17	0.378	0.097
ENSG00000240065	PSMB9	5	0.565341	9.18341e-22	1.42729e-17	0.937	0.662
ENSG00000197451	HNRNPAB	5	0.467259	9.72993e-22	1.51223e-17	0.543	0.179
ENSG00000041357	PSMA4	5	0.561773	1.76404e-21	2.74168e-17	0.732	0.322
ENSG00000108468	CBX1	5	0.340924	1.84116e-21	2.86153e-17	0.339	0.08
ENSG00000170144	HNRNPA3	5	0.675007	1.93556e-21	3.00825e-17	0.858	0.478
ENSG00000198502	HLA-DRB5	5	0.64045	3.01855e-21	4.69143e-17	0.874	0.466
ENSG00000205937	RNPS1	5	0.495172	3.03658e-21	4.71946e-17	0.583	0.211
ENSG00000165389	SPTSSA	5	0.418527	3.08212e-21	4.79023e-17	0.354	0.088
ENSG00000270647	TAF15	5	0.383755	3.34523e-21	5.19916e-17	0.472	0.142
ENSG00000135446	CDK4	5	0.289543	3.9689e-21	6.16846e-17	0.37	0.093
ENSG00000093000	NUP50	5	0.346145	5.52397e-21	8.58535e-17	0.299	0.066
ENSG00000134453	RBM17	5	0.517679	6.64928e-21	1.03343e-16	0.638	0.243
ENSG00000149136	SSRP1	5	0.354434	9.32327e-21	1.44902e-16	0.378	0.1
ENSG00000167460	TPM4	5	0.486251	1.34996e-20	2.09811e-16	0.606	0.223
ENSG00000213585	VDAC1	5	0.589837	1.66615e-20	2.58953e-16	0.669	0.276
ENSG00000132507	EIF5A	5	0.541176	1.80434e-20	2.80431e-16	0.622	0.232
ENSG00000049541	RFC2	5	0.410589	2.84672e-20	4.42437e-16	0.291	0.066
ENSG00000106399	RPA3	5	0.686002	3.33542e-20	5.18391e-16	0.677	0.323
ENSG00000011304	PTBP1	5	0.362767	3.67636e-20	5.71379e-16	0.551	0.185
ENSG00000138668	HNRNPD	5	0.50117	4.39669e-20	6.83333e-16	0.591	0.226
ENSG00000100281	HMGXB4	5	0.35765	5.18861e-20	8.06413e-16	0.315	0.073
ENSG00000103275	UBE2I	5	0.52108	7.33021e-20	1.13926e-15	0.74	0.331
ENSG00000151287	TEX30	5	0.318845	8.21573e-20	1.27689e-15	0.339	0.083
ENSG00000157326	DHRS4	5	0.325256	8.41569e-20	1.30797e-15	0.299	0.068
ENSG00000128708	HAT1	5	0.481633	9.30969e-20	1.44691e-15	0.441	0.136
ENSG00000175334	BANF1	5	0.610447	9.82286e-20	1.52667e-15	0.709	0.329
ENSG00000166037	CEP57	5	0.440358	1.0084e-19	1.56725e-15	0.457	0.145
ENSG00000235162	C12orf75	5	0.498808	1.04927e-19	1.63077e-15	0.614	0.234
ENSG00000154723	ATP5J	5	0.58362	1.10225e-19	1.71312e-15	0.866	0.493
ENSG00000177917	ARL6IP6	5	0.476214	1.59314e-19	2.47606e-15	0.488	0.162
ENSG00000108055	SMC3	5	0.489848	1.62843e-19	2.53091e-15	0.535	0.195
ENSG00000116350	SRSF4	5	0.406807	2.14504e-19	3.33382e-15	0.512	0.172
ENSG00000138796	HADH	5	0.29797	2.29767e-19	3.57104e-15	0.291	0.067
ENSG00000223478	RP11-545E17.3	5	0.351761	2.33543e-19	3.62973e-15	0.268	0.057
ENSG00000173418	NAA20	5	0.317068	2.54074e-19	3.94882e-15	0.378	0.103
ENSG00000217555	CKLF	5	0.554072	2.88385e-19	4.48208e-15	0.906	0.545
ENSG00000177156	TALDO1	5	0.457992	3.18188e-19	4.94528e-15	0.63	0.249
ENSG00000068028	RASSF1	5	0.283046	3.52829e-19	5.48366e-15	0.378	0.1
ENSG00000051596	THOC3	5	0.278943	3.8254e-19	5.94543e-15	0.283	0.064
ENSG00000122705	CLTA	5	0.434839	4.02387e-19	6.25391e-15	0.685	0.282
ENSG00000164111	ANXA5	5	0.614672	4.1521e-19	6.45319e-15	0.724	0.347
ENSG00000070081	NUCB2	5	0.407471	4.2502e-19	6.60566e-15	0.504	0.171
ENSG00000009954	BAZ1B	5	0.407364	4.38063e-19	6.80837e-15	0.441	0.142
ENSG00000125148	MT2A	5	0.615641	5.1212e-19	7.95937e-15	0.921	0.717
ENSG00000006625	GGCT	5	0.45614	6.7995e-19	1.05678e-14	0.425	0.131
ENSG00000132383	RPA1	5	0.290436	6.89739e-19	1.07199e-14	0.26	0.055
ENSG00000169564	PCBP1	5	0.545701	9.66541e-19	1.5022e-14	0.772	0.395
ENSG00000108344	PSMD3	5	0.323161	1.33692e-18	2.07785e-14	0.346	0.093
ENSG00000137073	UBAP2	5	0.36518	1.40952e-18	2.19067e-14	0.268	0.059
ENSG00000072958	AP1M1	5	0.299792	1.95756e-18	3.04243e-14	0.307	0.076
ENSG00000163923	RPL39L	5	0.253938	2.31561e-18	3.59892e-14	0.299	0.071
ENSG00000143621	ILF2	5	0.470081	2.81615e-18	4.37686e-14	0.63	0.252
ENSG00000178307	TMEM11	5	0.364755	2.92655e-18	4.54844e-14	0.268	0.06
ENSG00000144034	TPRKB	5	0.420626	3.11778e-18	4.84565e-14	0.449	0.145
ENSG00000183011	NAA38	5	0.560159	3.39799e-18	5.28116e-14	0.74	0.369
ENSG00000121774	KHDRBS1	5	0.461792	3.43023e-18	5.33126e-14	0.583	0.228
ENSG00000119013	NDUFB3	5	0.491723	3.48908e-18	5.42272e-14	0.709	0.316
ENSG00000025770	NCAPH2	5	0.354881	3.60242e-18	5.59888e-14	0.26	0.058
ENSG00000169919	GUSB	5	0.276312	4.15486e-18	6.45748e-14	0.339	0.087
ENSG00000125871	MGME1	5	0.335899	4.81463e-18	7.4829e-14	0.354	0.097
ENSG00000100453	GZMB	5	0.819821	5.90361e-18	9.17539e-14	0.85	0.581
ENSG00000167005	NUDT21	5	0.37206	6.15188e-18	9.56125e-14	0.535	0.192
ENSG00000120697	ALG5	5	0.373602	6.94212e-18	1.07894e-13	0.362	0.101
ENSG00000163565	IFI16	5	0.539345	7.23803e-18	1.12493e-13	0.835	0.483
ENSG00000126067	PSMB2	5	0.445536	8.46075e-18	1.31497e-13	0.74	0.337
ENSG00000171314	PGAM1	5	0.593476	9.54221e-18	1.48305e-13	0.795	0.428
ENSG00000164687	FABP5	5	0.498431	1.03819e-17	1.61356e-13	0.701	0.307
ENSG00000183648	NDUFB1	5	0.599054	1.21437e-17	1.88738e-13	0.843	0.496
ENSG00000152240	HAUS1	5	0.334325	1.27132e-17	1.97589e-13	0.394	0.119
ENSG00000117054	ACADM	5	0.354285	1.34903e-17	2.09666e-13	0.378	0.111
ENSG00000133226	SRRM1	5	0.491356	1.47075e-17	2.28583e-13	0.74	0.346
ENSG00000116560	SFPQ	5	0.39529	1.61448e-17	2.50923e-13	0.583	0.223
ENSG00000143771	CNIH4	5	0.323029	1.73904e-17	2.70281e-13	0.378	0.11
ENSG00000120265	PCMT1	5	0.352174	1.78299e-17	2.77112e-13	0.488	0.166
ENSG00000074800	ENO1	5	0.646247	2.0064e-17	3.11834e-13	0.898	0.559
ENSG00000107371	EXOSC3	5	0.298382	2.06289e-17	3.20615e-13	0.307	0.078
ENSG00000125977	EIF2S2	5	0.507116	2.2177e-17	3.44674e-13	0.78	0.398
ENSG00000112312	GMNN	5	0.418764	2.28072e-17	3.5447e-13	0.504	0.18
ENSG00000111011	RSRC2	5	0.483622	2.4508e-17	3.80903e-13	0.787	0.403
ENSG00000108424	KPNB1	5	0.344198	2.55831e-17	3.97613e-13	0.496	0.17
ENSG00000143321	HDGF	5	0.282112	2.67833e-17	4.16265e-13	0.307	0.078
ENSG00000131652	THOC6	5	0.280621	4.33733e-17	6.74108e-13	0.26	0.06
ENSG00000130748	TMEM160	5	0.42617	4.69818e-17	7.30192e-13	0.598	0.242
ENSG00000185088	RPS27L	5	0.663778	4.80593e-17	7.46938e-13	0.795	0.449
ENSG00000100908	EMC9	5	0.327935	6.07027e-17	9.43441e-13	0.307	0.08
ENSG00000124562	SNRPC	5	0.488216	6.27992e-17	9.76026e-13	0.583	0.23
ENSG00000179029	TMEM107	5	0.284528	7.95858e-17	1.23692e-12	0.37	0.107
ENSG00000138185	ENTPD1	5	0.550911	9.22721e-17	1.43409e-12	0.614	0.255
ENSG00000026025	VIM	5	0.579931	9.72562e-17	1.51156e-12	0.913	0.735
ENSG00000161057	PSMC2	5	0.268858	1.2671e-16	1.96932e-12	0.417	0.131
ENSG00000100410	PHF5A	5	0.319129	1.26796e-16	1.97066e-12	0.472	0.161
ENSG00000100836	PABPN1	5	0.350666	1.54105e-16	2.39509e-12	0.394	0.122
ENSG00000129351	ILF3	5	0.39391	1.74807e-16	2.71686e-12	0.488	0.175
ENSG00000143933	CALM2	5	0.574722	1.88486e-16	2.92944e-12	0.85	0.611
ENSG00000182004	SNRPE	5	0.456872	2.20825e-16	3.43207e-12	0.772	0.426
ENSG00000277791	PSMB3	5	0.479101	2.34349e-16	3.64226e-12	0.843	0.462
ENSG00000143815	LBR	5	0.330795	2.70618e-16	4.20594e-12	0.433	0.145
ENSG00000119397	CNTRL	5	0.340719	2.98122e-16	4.63341e-12	0.354	0.104
ENSG00000104897	SF3A2	5	0.325683	3.22588e-16	5.01367e-12	0.488	0.171
ENSG00000255302	EID1	5	0.50083	3.6865e-16	5.72957e-12	0.85	0.489
ENSG00000119705	SLIRP	5	0.466269	4.63242e-16	7.1997e-12	0.622	0.267
ENSG00000161980	POLR3K	5	0.371315	4.93063e-16	7.66318e-12	0.323	0.093
ENSG00000166333	ILK	5	0.396685	4.94136e-16	7.67986e-12	0.37	0.111
ENSG00000143870	PDIA6	5	0.498467	5.34269e-16	8.3036e-12	0.677	0.318
ENSG00000107672	NSMCE4A	5	0.282444	5.82641e-16	9.05541e-12	0.283	0.073
ENSG00000177963	RIC8A	5	0.329873	5.94583e-16	9.24101e-12	0.283	0.074
ENSG00000111669	TPI1	5	0.553569	6.1391e-16	9.54139e-12	0.906	0.665
ENSG00000100911	PSME2	5	0.483417	6.20972e-16	9.65115e-12	0.898	0.591
ENSG00000137288	UQCC2	5	0.385491	6.80373e-16	1.05744e-11	0.488	0.18
ENSG00000141522	ARHGDIA	5	0.435632	7.06496e-16	1.09804e-11	0.732	0.348
ENSG00000111639	MRPL51	5	0.470889	8.63987e-16	1.34281e-11	0.717	0.362
ENSG00000135541	AHI1	5	0.373985	8.69913e-16	1.35202e-11	0.638	0.278
ENSG00000096092	TMEM14A	5	0.443332	1.04182e-15	1.6192e-11	0.441	0.156
ENSG00000069849	ATP1B3	5	0.398858	1.09312e-15	1.69892e-11	0.575	0.237
ENSG00000143811	PYCR2	5	0.350959	1.19312e-15	1.85435e-11	0.386	0.122
ENSG00000160014	CALM3	5	0.554064	1.43454e-15	2.22956e-11	0.803	0.49
ENSG00000099956	SMARCB1	5	0.277583	1.58065e-15	2.45664e-11	0.362	0.11
ENSG00000019582	CD74	5	0.548269	1.70224e-15	2.64562e-11	0.937	0.804
ENSG00000035928	RFC1	5	0.314202	2.28659e-15	3.55381e-11	0.52	0.196
ENSG00000117691	NENF	5	0.30941	2.3232e-15	3.61072e-11	0.417	0.138
ENSG00000105281	SLC1A5	5	0.266151	2.33561e-15	3.63e-11	0.291	0.079
ENSG00000127838	PNKD	5	0.363082	2.3772e-15	3.69465e-11	0.465	0.168
ENSG00000106588	PSMA2	5	0.510321	2.44013e-15	3.79245e-11	0.78	0.44
ENSG00000117899	MESDC2	5	0.346848	2.47536e-15	3.84721e-11	0.457	0.164
ENSG00000105700	KXD1	5	0.28211	2.51724e-15	3.9123e-11	0.425	0.142
ENSG00000082515	MRPL22	5	0.350216	2.77862e-15	4.31853e-11	0.457	0.166
ENSG00000124767	GLO1	5	0.2826	2.8249e-15	4.39046e-11	0.409	0.134
ENSG00000184207	PGP	5	0.263431	3.0515e-15	4.74264e-11	0.299	0.083
ENSG00000119335	SET	5	0.524696	3.33721e-15	5.18669e-11	0.638	0.294
ENSG00000076003	MCM6	5	0.304409	3.7274e-15	5.79313e-11	0.283	0.077
ENSG00000160131	VMA21	5	0.340373	3.78654e-15	5.88504e-11	0.433	0.152
ENSG00000143793	C1orf35	5	0.370851	3.9823e-15	6.1893e-11	0.386	0.131
ENSG00000138175	ARL3	5	0.406031	4.2209e-15	6.56013e-11	0.409	0.143
ENSG00000065978	YBX1	5	0.481032	5.47705e-15	8.51243e-11	0.913	0.694
ENSG00000170540	ARL6IP1	5	0.745601	6.04398e-15	9.39355e-11	0.819	0.489
ENSG00000182054	IDH2	5	0.505209	6.33077e-15	9.83929e-11	0.591	0.272
ENSG00000101361	NOP56	5	0.344754	6.53294e-15	1.01535e-10	0.559	0.229
ENSG00000178035	IMPDH2	5	0.452851	6.6316e-15	1.03068e-10	0.378	0.128
ENSG00000125970	RALY	5	0.431655	6.82724e-15	1.06109e-10	0.677	0.324
ENSG00000204287	HLA-DRA	5	0.596668	7.23599e-15	1.12462e-10	0.811	0.513
ENSG00000156136	DCK	5	0.312179	7.76602e-15	1.207e-10	0.433	0.15
ENSG00000120688	WBP4	5	0.293791	8.8526e-15	1.37587e-10	0.378	0.122
ENSG00000185651	UBE2L3	5	0.409273	8.89327e-15	1.38219e-10	0.693	0.327
ENSG00000165672	PRDX3	5	0.36026	1.01312e-14	1.57459e-10	0.496	0.193
ENSG00000174891	RSRC1	5	0.328827	1.16611e-14	1.81236e-10	0.409	0.142
ENSG00000084207	GSTP1	5	0.544462	1.36713e-14	2.12479e-10	0.748	0.436
ENSG00000163466	ARPC2	5	0.444757	1.52276e-14	2.36667e-10	0.945	0.752
ENSG00000108848	LUC7L3	5	0.384242	1.53055e-14	2.37879e-10	0.701	0.325
ENSG00000093010	COMT	5	0.280916	1.5431e-14	2.39829e-10	0.386	0.127
ENSG00000014641	MDH1	5	0.410978	1.67854e-14	2.60879e-10	0.622	0.286
ENSG00000162704	ARPC5	5	0.497926	1.79287e-14	2.78648e-10	0.709	0.381
ENSG00000100387	RBX1	5	0.503489	2.60083e-14	4.04221e-10	0.732	0.408
ENSG00000060688	SNRNP40	5	0.273985	2.82486e-14	4.3904e-10	0.37	0.121
ENSG00000168159	RNF187	5	0.362279	2.87043e-14	4.46123e-10	0.591	0.252
ENSG00000015153	YAF2	5	0.35205	2.9928e-14	4.65141e-10	0.496	0.194
ENSG00000092201	SUPT16H	5	0.307188	3.08843e-14	4.80003e-10	0.362	0.119
ENSG00000102898	NUTF2	5	0.387443	3.32265e-14	5.16406e-10	0.496	0.196
ENSG00000065911	MTHFD2	5	0.386742	3.60304e-14	5.59985e-10	0.598	0.264
ENSG00000188612	SUMO2	5	0.427501	3.66465e-14	5.6956e-10	0.945	0.734
ENSG00000136827	TOR1A	5	0.288698	4.25238e-14	6.60905e-10	0.315	0.095
ENSG00000099783	HNRNPM	5	0.416316	4.28334e-14	6.65717e-10	0.677	0.341
ENSG00000118418	HMGN3	5	0.416781	4.40304e-14	6.84321e-10	0.638	0.294
ENSG00000139579	NABP2	5	0.345136	4.55002e-14	7.07164e-10	0.354	0.116
ENSG00000111142	METAP2	5	0.347009	4.60295e-14	7.15391e-10	0.63	0.271
ENSG00000136045	PWP1	5	0.284639	4.65751e-14	7.2387e-10	0.378	0.125
ENSG00000123737	EXOSC9	5	0.270567	4.70031e-14	7.30522e-10	0.276	0.077
ENSG00000139921	TMX1	5	0.334518	4.77339e-14	7.41881e-10	0.394	0.137
ENSG00000166002	SMCO4	5	0.377566	5.18285e-14	8.05519e-10	0.449	0.169
ENSG00000112081	SRSF3	5	0.434661	5.56201e-14	8.64448e-10	0.866	0.585
ENSG00000138398	PPIG	5	0.363471	5.60734e-14	8.71493e-10	0.709	0.349
ENSG00000133318	RTN3	5	0.331765	5.82436e-14	9.05222e-10	0.323	0.101
ENSG00000152082	MZT2B	5	0.462517	6.44082e-14	1.00103e-09	0.701	0.355
ENSG00000149923	PPP4C	5	0.310109	6.58389e-14	1.02327e-09	0.622	0.266
ENSG00000136450	SRSF1	5	0.312592	7.16801e-14	1.11405e-09	0.488	0.184
ENSG00000248333	CDK11B	5	0.263514	8.62615e-14	1.34068e-09	0.394	0.133
ENSG00000188313	PLSCR1	5	0.387704	8.9937e-14	1.3978e-09	0.425	0.156
ENSG00000087088	BAX	5	0.348831	9.02634e-14	1.40287e-09	0.677	0.315
ENSG00000184983	NDUFA6	5	0.375583	1.00827e-13	1.56706e-09	0.74	0.377
ENSG00000136104	RNASEH2B	5	0.354352	1.1036e-13	1.71522e-09	0.402	0.144
ENSG00000147140	NONO	5	0.415781	1.14883e-13	1.78551e-09	0.638	0.289
ENSG00000104472	CHRAC1	5	0.251096	1.16165e-13	1.80543e-09	0.315	0.095
ENSG00000178878	APOLD1	5	0.470522	1.25543e-13	1.9512e-09	0.362	0.121
ENSG00000204356	NELFE	5	0.266134	1.50271e-13	2.33551e-09	0.409	0.143
ENSG00000129128	SPCS3	5	0.294418	1.51233e-13	2.35046e-09	0.488	0.187
ENSG00000140350	ANP32A	5	0.352383	1.51509e-13	2.35475e-09	0.559	0.238
ENSG00000145833	DDX46	5	0.445754	1.51567e-13	2.35565e-09	0.654	0.303
ENSG00000126768	TIMM17B	5	0.325164	1.90105e-13	2.95462e-09	0.417	0.149
ENSG00000173905	GOLIM4	5	0.25559	2.15324e-13	3.34657e-09	0.291	0.086
ENSG00000179091	CYC1	5	0.338716	2.22616e-13	3.4599e-09	0.512	0.202
ENSG00000147274	RBMX	5	0.439696	2.22654e-13	3.4605e-09	0.85	0.533
ENSG00000175768	TOMM5	5	0.323543	2.44139e-13	3.79442e-09	0.543	0.22
ENSG00000057757	PITHD1	5	0.271174	2.45421e-13	3.81434e-09	0.362	0.122
ENSG00000127445	PIN1	5	0.383557	2.98141e-13	4.6337e-09	0.606	0.283
ENSG00000143727	ACP1	5	0.41341	3.1696e-13	4.92619e-09	0.567	0.258
ENSG00000239672	NME1	5	0.412562	3.36855e-13	5.2354e-09	0.449	0.181
ENSG00000143653	SCCPDH	5	0.278676	3.49048e-13	5.4249e-09	0.268	0.076
ENSG00000111581	NUP107	5	0.259906	3.58611e-13	5.57353e-09	0.26	0.073
ENSG00000101557	USP14	5	0.255163	3.59657e-13	5.58979e-09	0.323	0.103
ENSG00000198168	SVIP	5	0.464785	4.11924e-13	6.40212e-09	0.598	0.288
ENSG00000160752	FDPS	5	0.307217	4.30073e-13	6.6842e-09	0.575	0.249
ENSG00000167978	SRRM2	5	0.312933	4.5725e-13	7.10658e-09	0.638	0.282
ENSG00000105185	PDCD5	5	0.32002	4.66527e-13	7.25077e-09	0.528	0.219
ENSG00000142864	SERBP1	5	0.426677	4.77433e-13	7.42027e-09	0.795	0.462
ENSG00000165283	STOML2	5	0.417132	4.92159e-13	7.64913e-09	0.441	0.172
ENSG00000136167	LCP1	5	0.373747	4.9448e-13	7.68521e-09	0.732	0.364
ENSG00000163041	H3F3A	5	0.383942	5.27837e-13	8.20364e-09	0.953	0.853
ENSG00000128309	MPST	5	0.259411	5.29158e-13	8.22418e-09	0.354	0.119
ENSG00000118363	SPCS2	5	0.40656	5.41539e-13	8.41659e-09	0.709	0.37
ENSG00000108798	ABI3	5	0.285952	5.75389e-13	8.94269e-09	0.457	0.175
ENSG00000159352	PSMD4	5	0.336979	6.47257e-13	1.00597e-08	0.567	0.247
ENSG00000110108	TMEM109	5	0.345569	6.59281e-13	1.02465e-08	0.362	0.125
ENSG00000113649	TCERG1	5	0.262763	6.8118e-13	1.05869e-08	0.315	0.101
ENSG00000106635	BCL7B	5	0.299233	7.00696e-13	1.08902e-08	0.37	0.128
ENSG00000148834	GSTO1	5	0.473737	7.02019e-13	1.09108e-08	0.646	0.319
ENSG00000122545	SEPT7	5	0.377635	7.09388e-13	1.10253e-08	0.827	0.509
ENSG00000124733	MEA1	5	0.456602	7.54086e-13	1.172e-08	0.449	0.185
ENSG00000163655	GMPS	5	0.271668	7.56918e-13	1.1764e-08	0.26	0.072
ENSG00000120437	ACAT2	5	0.278752	8.81639e-13	1.37024e-08	0.386	0.138
ENSG00000196976	LAGE3	5	0.297903	9.07653e-13	1.41067e-08	0.465	0.182
ENSG00000189159	HN1	5	0.415221	9.28911e-13	1.44371e-08	0.772	0.431
ENSG00000077312	SNRPA	5	0.344985	9.36275e-13	1.45516e-08	0.465	0.192
ENSG00000067225	PKM	5	0.433297	1.05817e-12	1.64461e-08	0.78	0.433
ENSG00000134049	IER3IP1	5	0.265667	1.07515e-12	1.671e-08	0.504	0.199
ENSG00000153914	SREK1	5	0.267351	1.1342e-12	1.76277e-08	0.441	0.166
ENSG00000113387	SUB1	5	0.514719	1.16282e-12	1.80726e-08	0.906	0.697
ENSG00000181404	WASH1	5	0.272098	1.17336e-12	1.82363e-08	0.339	0.111
ENSG00000184840	TMED9	5	0.302362	1.26302e-12	1.96298e-08	0.559	0.24
ENSG00000113068	PFDN1	5	0.335828	1.31506e-12	2.04386e-08	0.433	0.166
ENSG00000111775	COX6A1	5	0.443443	1.36985e-12	2.12903e-08	0.874	0.617
ENSG00000002549	LAP3	5	0.28528	1.45179e-12	2.25637e-08	0.441	0.17
ENSG00000071127	WDR1	5	0.384583	1.49796e-12	2.32813e-08	0.646	0.314
ENSG00000167699	GLOD4	5	0.300642	1.50409e-12	2.33766e-08	0.339	0.113
ENSG00000198668	CALM1	5	0.397148	1.52946e-12	2.37709e-08	0.929	0.77
ENSG00000104886	PLEKHJ1	5	0.28643	1.69993e-12	2.64203e-08	0.449	0.17
ENSG00000197238	HIST1H4J	5	0.297356	1.82145e-12	2.83089e-08	0.268	0.079
ENSG00000106153	CHCHD2	5	0.394038	1.93769e-12	3.01156e-08	0.937	0.759
ENSG00000106682	EIF4H	5	0.321959	1.97444e-12	3.06868e-08	0.465	0.187
ENSG00000150753	CCT5	5	0.331263	1.97938e-12	3.07636e-08	0.386	0.143
ENSG00000054118	THRAP3	5	0.346904	2.1165e-12	3.28946e-08	0.504	0.22
ENSG00000154518	ATP5G3	5	0.385441	2.157e-12	3.35241e-08	0.835	0.505
ENSG00000196591	HDAC2	5	0.327831	2.21443e-12	3.44167e-08	0.354	0.126
ENSG00000029363	BCLAF1	5	0.251744	2.21846e-12	3.44793e-08	0.504	0.207
ENSG00000105402	NAPA	5	0.315937	2.23957e-12	3.48074e-08	0.52	0.217
ENSG00000128340	RAC2	5	0.436587	2.37816e-12	3.69614e-08	0.898	0.73
ENSG00000204574	ABCF1	5	0.277613	2.46945e-12	3.83801e-08	0.409	0.153
ENSG00000130770	ATPIF1	5	0.40395	2.61237e-12	4.06014e-08	0.874	0.604
ENSG00000205531	NAP1L4	5	0.358787	2.70313e-12	4.2012e-08	0.701	0.349
ENSG00000128656	CHN1	5	0.352296	2.83036e-12	4.39894e-08	0.307	0.101
ENSG00000105379	ETFB	5	0.340413	2.91939e-12	4.53731e-08	0.598	0.276
ENSG00000158716	DUSP23	5	0.253276	3.0192e-12	4.69244e-08	0.378	0.134
ENSG00000101182	PSMA7	5	0.370635	3.23644e-12	5.03008e-08	0.929	0.646
ENSG00000013275	PSMC4	5	0.310952	3.38129e-12	5.25521e-08	0.48	0.202
ENSG00000151366	NDUFC2	5	0.424864	3.42137e-12	5.31749e-08	0.74	0.399
ENSG00000211450	C11orf31	5	0.472865	3.47368e-12	5.39879e-08	0.819	0.489
ENSG00000162613	FUBP1	5	0.281052	3.47396e-12	5.39923e-08	0.433	0.168
ENSG00000165119	HNRNPK	5	0.386885	3.4775e-12	5.40474e-08	0.858	0.553
ENSG00000115233	PSMD14	5	0.2924	4.00052e-12	6.21761e-08	0.465	0.187
ENSG00000165527	ARF6	5	0.394038	4.03282e-12	6.26781e-08	0.598	0.291
ENSG00000182199	SHMT2	5	0.291576	4.1535e-12	6.45538e-08	0.276	0.087
ENSG00000185236	RAB11B	5	0.376364	4.16713e-12	6.47655e-08	0.535	0.244
ENSG00000144224	UBXN4	5	0.358545	4.37209e-12	6.7951e-08	0.724	0.376
ENSG00000204568	MRPS18B	5	0.27423	4.39036e-12	6.8235e-08	0.354	0.125
ENSG00000169062	UPF3A	5	0.279405	4.45914e-12	6.93039e-08	0.425	0.166
ENSG00000136908	DPM2	5	0.275904	4.65501e-12	7.23482e-08	0.386	0.141
ENSG00000131871	VIMP	5	0.271365	4.7555e-12	7.391e-08	0.48	0.198
ENSG00000103035	PSMD7	5	0.33402	4.87066e-12	7.56998e-08	0.528	0.234
ENSG00000125354	SEPT6	5	0.300678	4.9449e-12	7.68537e-08	0.614	0.288
ENSG00000197858	GPAA1	5	0.265835	5.13613e-12	7.98257e-08	0.299	0.097
ENSG00000117697	NSL1	5	0.253071	5.84576e-12	9.08548e-08	0.323	0.109
ENSG00000126698	DNAJC8	5	0.344022	6.31152e-12	9.80936e-08	0.661	0.336
ENSG00000169715	MT1E	5	0.414827	6.34457e-12	9.86073e-08	0.354	0.136
ENSG00000138496	PARP9	5	0.332369	6.73769e-12	1.04717e-07	0.339	0.121
ENSG00000172172	MRPL13	5	0.265988	6.90608e-12	1.07334e-07	0.378	0.138
ENSG00000131876	SNRPA1	5	0.252364	7.02873e-12	1.0924e-07	0.488	0.197
ENSG00000196735	HLA-DQA1	5	0.433826	7.08306e-12	1.10085e-07	0.622	0.319
ENSG00000196126	HLA-DRB1	5	0.470399	7.44623e-12	1.15729e-07	0.874	0.644
ENSG00000143633	C1orf131	5	0.311489	7.65082e-12	1.18909e-07	0.291	0.094
ENSG00000138050	THUMPD2	5	0.265052	7.72681e-12	1.2009e-07	0.252	0.074
ENSG00000197061	HIST1H4C	5	0.57941	8.54123e-12	1.32748e-07	0.449	0.201
ENSG00000145050	MANF	5	0.375571	8.61485e-12	1.33892e-07	0.488	0.214
ENSG00000145734	BDP1	5	0.25001	8.66046e-12	1.34601e-07	0.362	0.132
ENSG00000187109	NAP1L1	5	0.398014	9.16181e-12	1.42393e-07	0.937	0.722
ENSG00000010244	ZNF207	5	0.361186	9.23752e-12	1.4357e-07	0.528	0.247
ENSG00000196465	MYL6B	5	0.274796	9.35614e-12	1.45413e-07	0.402	0.153
ENSG00000120675	DNAJC15	5	0.260366	9.88236e-12	1.53592e-07	0.638	0.288
ENSG00000184009	ACTG1	5	0.417069	1.00516e-11	1.56221e-07	0.961	0.875
ENSG00000087191	PSMC5	5	0.371283	1.00863e-11	1.56761e-07	0.583	0.272
ENSG00000277734	TRAC	5	0.403831	1.08233e-11	1.68216e-07	0.961	0.787
ENSG00000196419	XRCC6	5	0.380507	1.13758e-11	1.76803e-07	0.598	0.285
ENSG00000166797	FAM96A	5	0.337629	1.30353e-11	2.02595e-07	0.449	0.185
ENSG00000115091	ACTR3	5	0.358933	1.33222e-11	2.07053e-07	0.748	0.418
ENSG00000117748	RPA2	5	0.313265	1.36419e-11	2.12022e-07	0.402	0.159
ENSG00000119185	ITGB1BP1	5	0.271681	1.46208e-11	2.27237e-07	0.48	0.202
ENSG00000131435	PDLIM4	5	0.326621	1.48739e-11	2.3117e-07	0.283	0.093
ENSG00000241468	ATP5J2	5	0.39311	1.58467e-11	2.4629e-07	0.85	0.581
ENSG00000129235	TXNDC17	5	0.277558	1.59731e-11	2.48254e-07	0.512	0.218
ENSG00000067560	RHOA	5	0.403047	1.60198e-11	2.48979e-07	0.89	0.644
ENSG00000109062	SLC9A3R1	5	0.253087	1.69419e-11	2.63311e-07	0.402	0.151
ENSG00000132963	POMP	5	0.387819	1.74679e-11	2.71486e-07	0.78	0.46
ENSG00000111843	TMEM14C	5	0.361939	1.78547e-11	2.77497e-07	0.551	0.26
ENSG00000070010	UFD1L	5	0.277275	1.79435e-11	2.78878e-07	0.465	0.19
ENSG00000112739	PRPF4B	5	0.29408	1.82964e-11	2.84362e-07	0.543	0.246
ENSG00000174720	LARP7	5	0.352126	1.84658e-11	2.86995e-07	0.504	0.23
ENSG00000030419	IKZF2	5	0.328453	1.91694e-11	2.97931e-07	0.252	0.076
ENSG00000060762	MPC1	5	0.333471	1.91721e-11	2.97973e-07	0.417	0.167
ENSG00000263001	GTF2I	5	0.279419	1.99097e-11	3.09436e-07	0.307	0.102
ENSG00000079462	PAFAH1B3	5	0.279743	2.12358e-11	3.30047e-07	0.339	0.121
ENSG00000004700	RECQL	5	0.342705	2.31545e-11	3.59867e-07	0.433	0.172
ENSG00000087365	SF3B2	5	0.306895	2.41917e-11	3.75987e-07	0.551	0.251
ENSG00000204264	PSMB8	5	0.376337	2.89813e-11	4.50428e-07	0.843	0.525
ENSG00000137776	SLTM	5	0.38771	2.97847e-11	4.62913e-07	0.598	0.299
ENSG00000205220	PSMB10	5	0.343848	3.03067e-11	4.71027e-07	0.677	0.342
ENSG00000177697	CD151	5	0.257118	3.05425e-11	4.74691e-07	0.315	0.109
ENSG00000184900	SUMO3	5	0.280419	3.32856e-11	5.17324e-07	0.528	0.233
ENSG00000102241	HTATSF1	5	0.26073	3.35248e-11	5.21042e-07	0.323	0.111
ENSG00000083896	YTHDC1	5	0.346456	3.38602e-11	5.26255e-07	0.512	0.229
ENSG00000165609	NUDT5	5	0.333176	3.40141e-11	5.28647e-07	0.512	0.233
ENSG00000139168	ZCRB1	5	0.314584	3.42793e-11	5.32769e-07	0.591	0.284
ENSG00000155368	DBI	5	0.339522	3.60249e-11	5.59899e-07	0.858	0.552
ENSG00000129255	MPDU1	5	0.301894	3.753e-11	5.83291e-07	0.276	0.089
ENSG00000137133	HINT2	5	0.342684	3.77378e-11	5.86521e-07	0.457	0.193
ENSG00000135316	SYNCRIP	5	0.309299	4.0104e-11	6.23297e-07	0.441	0.184
ENSG00000244242	IFITM10	5	0.281795	4.02157e-11	6.25033e-07	0.252	0.076
ENSG00000100242	SUN2	5	0.250513	4.13528e-11	6.42705e-07	0.315	0.108
ENSG00000204392	LSM2	5	0.379448	4.59794e-11	7.14611e-07	0.654	0.341
ENSG00000078369	GNB1	5	0.274356	5.18393e-11	8.05686e-07	0.378	0.147
ENSG00000172500	FIBP	5	0.328686	5.43172e-11	8.44199e-07	0.488	0.216
ENSG00000101084	C20orf24	5	0.31852	5.72805e-11	8.90253e-07	0.63	0.316
ENSG00000110958	PTGES3	5	0.349643	6.07069e-11	9.43506e-07	0.803	0.469
ENSG00000257103	LSM14A	5	0.291457	6.3524e-11	9.8729e-07	0.378	0.142
ENSG00000155959	VBP1	5	0.311437	7.17774e-11	1.11557e-06	0.409	0.169
ENSG00000135441	BLOC1S1	5	0.394793	7.52743e-11	1.16991e-06	0.819	0.5
ENSG00000102007	PLP2	5	0.404223	7.91317e-11	1.22986e-06	0.764	0.472
ENSG00000170855	TRIAP1	5	0.285686	8.8874e-11	1.38128e-06	0.268	0.089
ENSG00000103018	CYB5B	5	0.270425	8.91007e-11	1.3848e-06	0.449	0.188
ENSG00000243927	MRPS6	5	0.330683	9.17456e-11	1.42591e-06	0.583	0.284
ENSG00000115053	NCL	5	0.457241	9.39687e-11	1.46046e-06	0.717	0.397
ENSG00000128228	SDF2L1	5	0.286001	1.00306e-10	1.55896e-06	0.472	0.202
ENSG00000117862	TXNDC12	5	0.265035	1.10178e-10	1.71238e-06	0.425	0.172
ENSG00000168275	COA6	5	0.270239	1.12026e-10	1.7411e-06	0.409	0.163
ENSG00000164611	PTTG1	5	0.508568	1.12717e-10	1.75184e-06	0.669	0.371
ENSG00000106615	RHEB	5	0.307451	1.12837e-10	1.75372e-06	0.52	0.24
ENSG00000167397	VKORC1	5	0.267285	1.13007e-10	1.75635e-06	0.354	0.134
ENSG00000164897	TMUB1	5	0.294717	1.2122e-10	1.884e-06	0.409	0.168
ENSG00000154582	TCEB1	5	0.339947	1.21801e-10	1.89303e-06	0.693	0.362
ENSG00000147889	CDKN2A	5	0.360138	1.27932e-10	1.98832e-06	0.346	0.137
ENSG00000102572	STK24	5	0.269719	1.33174e-10	2.0698e-06	0.26	0.085
ENSG00000100442	FKBP3	5	0.293594	1.33725e-10	2.07835e-06	0.457	0.197
ENSG00000186517	ARHGAP30	5	0.257237	1.36137e-10	2.11584e-06	0.323	0.117
ENSG00000262814	MRPL12	5	0.364366	1.37e-10	2.12926e-06	0.315	0.117
ENSG00000100142	POLR2F	5	0.263307	1.39066e-10	2.16137e-06	0.528	0.234
ENSG00000124831	LRRFIP1	5	0.37118	1.43575e-10	2.23143e-06	0.591	0.309
ENSG00000106244	PDAP1	5	0.25478	1.44648e-10	2.24812e-06	0.575	0.266
ENSG00000234545	FAM133B	5	0.313444	1.48629e-10	2.30999e-06	0.559	0.269
ENSG00000204256	BRD2	5	0.423267	1.57299e-10	2.44474e-06	0.449	0.198
ENSG00000156234	CXCL13	5	0.624592	1.63435e-10	2.54011e-06	0.843	0.617
ENSG00000157601	MX1	5	0.25025	1.71214e-10	2.661e-06	0.52	0.232
ENSG00000134809	TIMM10	5	0.356011	1.72183e-10	2.67606e-06	0.331	0.125
ENSG00000100941	PNN	5	0.395219	1.7625e-10	2.73927e-06	0.661	0.362
ENSG00000167797	CDK2AP2	5	0.393371	2.12783e-10	3.30707e-06	0.606	0.306
ENSG00000135077	HAVCR2	5	0.330357	2.4198e-10	3.76086e-06	0.583	0.288
ENSG00000075415	SLC25A3	5	0.349283	2.51395e-10	3.90718e-06	0.874	0.572
ENSG00000111237	VPS29	5	0.322458	2.70697e-10	4.20717e-06	0.622	0.327
ENSG00000130706	ADRM1	5	0.282007	2.94024e-10	4.56972e-06	0.504	0.231
ENSG00000054654	SYNE2	5	0.261944	3.01029e-10	4.67859e-06	0.48	0.21
ENSG00000164919	COX6C	5	0.323565	3.39809e-10	5.28131e-06	0.937	0.706
ENSG00000172354	GNB2	5	0.359145	3.55288e-10	5.52189e-06	0.465	0.21
ENSG00000134056	MRPS36	5	0.263043	3.6613e-10	5.69039e-06	0.472	0.216
ENSG00000111679	PTPN6	5	0.294981	3.81612e-10	5.93102e-06	0.37	0.148
ENSG00000136810	TXN	5	0.339599	3.84561e-10	5.97685e-06	0.803	0.493
ENSG00000105254	TBCB	5	0.290993	4.10551e-10	6.38078e-06	0.63	0.317
ENSG00000147155	EBP	5	0.275667	4.79683e-10	7.45524e-06	0.465	0.206
ENSG00000108946	PRKAR1A	5	0.330868	4.8254e-10	7.49964e-06	0.52	0.248
ENSG00000125901	MRPS26	5	0.272682	4.87783e-10	7.58113e-06	0.339	0.13
ENSG00000153879	CEBPG	5	0.275178	5.05522e-10	7.85682e-06	0.276	0.094
ENSG00000184752	NDUFA12	5	0.343125	5.10253e-10	7.93034e-06	0.661	0.341
ENSG00000179958	DCTPP1	5	0.275039	5.2787e-10	8.20416e-06	0.299	0.111
ENSG00000143106	PSMA5	5	0.281677	6.01904e-10	9.35479e-06	0.598	0.303
ENSG00000139343	SNRPF	5	0.349621	6.82655e-10	1.06098e-05	0.756	0.459
ENSG00000106028	SSBP1	5	0.327021	7.07017e-10	1.09885e-05	0.559	0.276
ENSG00000183726	TMEM50A	5	0.327785	7.62296e-10	1.18476e-05	0.701	0.386
ENSG00000099797	TECR	5	0.252665	7.99642e-10	1.2428e-05	0.591	0.293
ENSG00000100567	PSMA3	5	0.284304	8.08538e-10	1.25663e-05	0.528	0.251
ENSG00000066044	ELAVL1	5	0.267269	9.08774e-10	1.41242e-05	0.386	0.158
ENSG00000178741	COX5A	5	0.321132	9.20673e-10	1.43091e-05	0.78	0.444
ENSG00000165264	NDUFB6	5	0.310103	9.34264e-10	1.45203e-05	0.551	0.273
ENSG00000130592	LSP1	5	0.354077	9.60841e-10	1.49334e-05	0.906	0.662
ENSG00000163714	U2SURP	5	0.266644	9.93394e-10	1.54393e-05	0.472	0.212
ENSG00000165487	MICU2	5	0.2969	1.0205e-09	1.58606e-05	0.276	0.098
ENSG00000139644	TMBIM6	5	0.355556	1.02992e-09	1.6007e-05	0.835	0.565
ENSG00000079246	XRCC5	5	0.32956	1.09876e-09	1.70769e-05	0.591	0.299
ENSG00000156587	UBE2L6	5	0.283167	1.11314e-09	1.73004e-05	0.724	0.398
ENSG00000103769	RAB11A	5	0.319102	1.16964e-09	1.81786e-05	0.488	0.231
ENSG00000107581	EIF3A	5	0.286373	1.1747e-09	1.82571e-05	0.535	0.259
ENSG00000166598	HSP90B1	5	0.297349	1.17705e-09	1.82937e-05	0.646	0.346
ENSG00000159335	PTMS	5	0.367757	1.37649e-09	2.13933e-05	0.598	0.314
ENSG00000215021	PHB2	5	0.277583	1.42005e-09	2.20704e-05	0.606	0.298
ENSG00000166226	CCT2	5	0.294754	1.48101e-09	2.30179e-05	0.52	0.246
ENSG00000143549	TPM3	5	0.343077	1.4892e-09	2.31452e-05	0.787	0.517
ENSG00000042493	CAPG	5	0.321804	1.49101e-09	2.31733e-05	0.528	0.263
ENSG00000154473	BUB3	5	0.384706	1.54673e-09	2.40392e-05	0.661	0.409
ENSG00000167468	GPX4	5	0.294885	1.67622e-09	2.60519e-05	0.772	0.46
ENSG00000069974	RAB27A	5	0.342117	1.75679e-09	2.7304e-05	0.685	0.374
ENSG00000188229	TUBB4B	5	0.357816	1.77997e-09	2.76643e-05	0.551	0.292
ENSG00000153574	RPIA	5	0.2957	1.97999e-09	3.0773e-05	0.346	0.137
ENSG00000020633	RUNX3	5	0.342799	2.23048e-09	3.46661e-05	0.583	0.302
ENSG00000105669	COPE	5	0.282835	2.35195e-09	3.6554e-05	0.811	0.49
ENSG00000186187	ZNRF1	5	0.256303	2.40572e-09	3.73897e-05	0.283	0.104
ENSG00000047410	TPR	5	0.291835	2.4666e-09	3.83359e-05	0.575	0.288
ENSG00000182944	EWSR1	5	0.316249	2.59743e-09	4.03693e-05	0.528	0.253
ENSG00000204435	CSNK2B	5	0.335114	2.61883e-09	4.07019e-05	0.717	0.438
ENSG00000165704	HPRT1	5	0.272881	2.69154e-09	4.1832e-05	0.488	0.236
ENSG00000111229	ARPC3	5	0.312635	2.74115e-09	4.26029e-05	0.937	0.736
ENSG00000146731	CCT6A	5	0.298549	2.85206e-09	4.43267e-05	0.504	0.233
ENSG00000110367	DDX6	5	0.280428	3.07301e-09	4.77607e-05	0.386	0.162
ENSG00000198356	ASNA1	5	0.305158	3.24699e-09	5.04647e-05	0.441	0.199
ENSG00000005075	POLR2J	5	0.273055	3.75791e-09	5.84054e-05	0.646	0.335
ENSG00000134539	KLRD1	5	0.251372	4.03626e-09	6.27316e-05	0.575	0.292
ENSG00000138495	COX17	5	0.29892	4.45309e-09	6.921e-05	0.677	0.362
ENSG00000134308	YWHAQ	5	0.302568	4.56889e-09	7.10097e-05	0.756	0.465
ENSG00000086598	TMED2	5	0.310673	4.59015e-09	7.134e-05	0.488	0.236
ENSG00000124191	TOX2	5	0.26368	4.64442e-09	7.21836e-05	0.331	0.134
ENSG00000276345	AC004556.1	5	0.254353	4.69368e-09	7.29491e-05	0.433	0.194
ENSG00000167664	TMIGD2	5	0.301885	4.84776e-09	7.53439e-05	0.291	0.113
ENSG00000088832	FKBP1A	5	0.292631	5.17246e-09	8.03904e-05	0.803	0.469
ENSG00000114021	NIT2	5	0.26793	5.50729e-09	8.55943e-05	0.291	0.111
ENSG00000142507	PSMB6	5	0.265603	5.71529e-09	8.8827e-05	0.654	0.347
ENSG00000213619	NDUFS3	5	0.270113	5.8416e-09	9.07901e-05	0.433	0.198
ENSG00000167085	PHB	5	0.345321	6.18502e-09	9.61276e-05	0.417	0.192
ENSG00000133106	EPSTI1	5	0.301536	6.34674e-09	9.86411e-05	0.717	0.415
ENSG00000177733	HNRNPA0	5	0.308855	6.57525e-09	0.000102193	0.669	0.386
ENSG00000168214	RBPJ	5	0.253481	7.16992e-09	0.000111435	0.89	0.578
ENSG00000085117	CD82	5	0.26914	7.44938e-09	0.000115778	0.567	0.284
ENSG00000147123	NDUFB11	5	0.295566	7.46016e-09	0.000115946	0.811	0.494
ENSG00000169021	UQCRFS1	5	0.275456	7.54484e-09	0.000117262	0.465	0.214
ENSG00000127314	RAP1B	5	0.265773	7.66486e-09	0.000119127	0.717	0.415
ENSG00000086589	RBM22	5	0.271872	8.07574e-09	0.000125513	0.276	0.102
ENSG00000146386	ABRACL	5	0.367188	8.55608e-09	0.000132979	0.709	0.431
ENSG00000143799	PARP1	5	0.275816	1.05343e-08	0.000163725	0.48	0.238
ENSG00000167283	ATP5L	5	0.268314	1.06353e-08	0.000165294	0.945	0.855
ENSG00000103187	COTL1	5	0.371564	1.09759e-08	0.000170587	0.89	0.689
ENSG00000092010	PSME1	5	0.283048	1.10939e-08	0.000172421	0.969	0.789
ENSG00000137474	MYO7A	5	0.257078	1.15703e-08	0.000179825	0.268	0.1
ENSG00000163166	IWS1	5	0.280064	1.22382e-08	0.000190206	0.315	0.126
ENSG00000171735	CAMTA1	5	0.277786	1.31898e-08	0.000204996	0.37	0.16
ENSG00000130429	ARPC1B	5	0.332057	1.40784e-08	0.000218807	0.835	0.573
ENSG00000178057	NDUFAF3	5	0.289879	1.43316e-08	0.000222741	0.535	0.278
ENSG00000117410	ATP6V0B	5	0.256068	1.44573e-08	0.000224695	0.559	0.285
ENSG00000155115	GTF3C6	5	0.26348	1.65614e-08	0.000257398	0.543	0.279
ENSG00000163950	SLBP	5	0.362836	1.80644e-08	0.000280756	0.559	0.305
ENSG00000096746	HNRNPH3	5	0.308066	1.959e-08	0.000304468	0.63	0.362
ENSG00000115415	STAT1	5	0.284489	2.03882e-08	0.000316874	0.591	0.315
ENSG00000213719	CLIC1	5	0.3057	2.07982e-08	0.000323245	0.858	0.632
ENSG00000096060	FKBP5	5	0.35586	2.09932e-08	0.000326276	0.717	0.42
ENSG00000123609	NMI	5	0.323001	2.11119e-08	0.000328121	0.354	0.157
ENSG00000116288	PARK7	5	0.297861	2.28247e-08	0.000354742	0.89	0.623
ENSG00000167004	PDIA3	5	0.316477	2.66084e-08	0.000413547	0.614	0.342
ENSG00000137504	CREBZF	5	0.274145	2.8069e-08	0.000436249	0.307	0.124
ENSG00000168002	POLR2G	5	0.257776	2.88195e-08	0.000447913	0.638	0.344
ENSG00000204257	HLA-DMA	5	0.255157	2.91212e-08	0.000452601	0.528	0.268
ENSG00000110711	AIP	5	0.258724	2.96387e-08	0.000460645	0.575	0.3
ENSG00000110955	ATP5B	5	0.276161	3.01066e-08	0.000467917	0.732	0.454
ENSG00000169045	HNRNPH1	5	0.358259	3.14689e-08	0.00048909	0.583	0.325
ENSG00000143761	ARF1	5	0.269581	3.61852e-08	0.000562391	0.685	0.391
ENSG00000092820	EZR	5	0.298613	3.86967e-08	0.000601424	0.606	0.352
ENSG00000139218	SCAF11	5	0.307428	3.91103e-08	0.000607852	0.551	0.286
ENSG00000089692	LAG3	5	0.296699	3.9401e-08	0.00061237	0.693	0.417
ENSG00000114784	EIF1B	5	0.294966	4.79615e-08	0.000745418	0.598	0.322
ENSG00000116489	CAPZA1	5	0.273464	4.81439e-08	0.000748253	0.606	0.325
ENSG00000231389	HLA-DPA1	5	0.335981	4.9024e-08	0.000761931	0.827	0.573
ENSG00000148248	SURF4	5	0.323148	5.40952e-08	0.000840747	0.425	0.21
ENSG00000116679	IVNS1ABP	5	0.252606	6.06358e-08	0.000942401	0.339	0.145
ENSG00000166794	PPIB	5	0.272293	6.24883e-08	0.000971193	0.78	0.507
ENSG00000130332	LSM7	5	0.285139	6.29105e-08	0.000977754	0.654	0.376
ENSG00000114331	ACAP2	5	0.294221	6.40365e-08	0.000995256	0.276	0.109
ENSG00000223865	HLA-DPB1	5	0.280821	6.83969e-08	0.00106302	0.827	0.56
ENSG00000126709	IFI6	5	0.287671	7.60556e-08	0.00118206	0.756	0.479
ENSG00000099341	PSMD8	5	0.288183	8.05758e-08	0.00125231	0.669	0.388
ENSG00000277632	CCL3	5	0.72666	8.37522e-08	0.00130168	0.512	0.294
ENSG00000081154	PCNP	5	0.272456	8.51773e-08	0.00132383	0.559	0.291
ENSG00000134186	PRPF38B	5	0.287284	8.63084e-08	0.0013414	0.646	0.389
ENSG00000173272	MZT2A	5	0.322112	9.73408e-08	0.00151287	0.606	0.351
ENSG00000134825	TMEM258	5	0.293628	1.06069e-07	0.00164852	0.819	0.593
ENSG00000127922	SHFM1	5	0.306201	1.09095e-07	0.00169556	0.795	0.525
ENSG00000178927	C17orf62	5	0.305626	1.09448e-07	0.00170105	0.441	0.22
ENSG00000188389	PDCD1	5	0.349022	1.19083e-07	0.00185079	0.472	0.243
ENSG00000182481	KPNA2	5	0.260162	1.3561e-07	0.00210765	0.394	0.185
ENSG00000205155	PSENEN	5	0.26467	1.52816e-07	0.00237506	0.394	0.188
ENSG00000105583	WDR83OS	5	0.305798	1.57286e-07	0.00244455	0.764	0.482
ENSG00000258315	C17orf49	5	0.253253	1.76754e-07	0.00274712	0.535	0.281
ENSG00000103811	CTSH	5	0.264052	1.97647e-07	0.00307182	0.283	0.118
ENSG00000128534	LSM8	5	0.260827	1.98853e-07	0.00309057	0.732	0.45
ENSG00000152795	HNRNPDL	5	0.281153	2.11441e-07	0.00328622	0.89	0.64
ENSG00000186010	NDUFA13	5	0.295916	2.3147e-07	0.00359751	0.882	0.637
ENSG00000181163	NPM1	5	0.303991	2.33298e-07	0.00362591	0.961	0.813
ENSG00000124380	SNRNP27	5	0.284282	2.37329e-07	0.00368857	0.402	0.191
ENSG00000187051	RPS19BP1	5	0.254269	2.78997e-07	0.00433617	0.512	0.27
ENSG00000235576	AC092580.4	5	0.265499	2.80073e-07	0.00435289	0.803	0.522
ENSG00000205809	KLRC2	5	0.322462	2.91372e-07	0.0045285	0.402	0.199
ENSG00000189043	NDUFA4	5	0.300942	3.61462e-07	0.00561784	0.89	0.69
ENSG00000159199	ATP5G1	5	0.274709	3.68216e-07	0.00572281	0.457	0.231
ENSG00000156261	CCT8	5	0.265035	3.81188e-07	0.00592442	0.528	0.285
ENSG00000039650	PNKP	5	0.259492	4.11259e-07	0.00639178	0.268	0.114
ENSG00000136238	RAC1	5	0.277394	4.15883e-07	0.00646365	0.701	0.451
ENSG00000203667	COX20	5	0.282074	4.16249e-07	0.00646935	0.449	0.229
ENSG00000170043	TRAPPC1	5	0.28853	4.55118e-07	0.00707345	0.74	0.466
ENSG00000090266	NDUFB2	5	0.278825	4.59523e-07	0.0071419	0.772	0.494
ENSG00000131236	CAP1	5	0.267416	4.79826e-07	0.00745746	0.661	0.412
ENSG00000140612	SEC11A	5	0.275495	5.2491e-07	0.00815814	0.646	0.396
ENSG00000241553	ARPC4	5	0.252799	6.35675e-07	0.00987966	0.567	0.328
ENSG00000197102	DYNC1H1	5	0.25204	6.62887e-07	0.0103026	0.283	0.12
ENSG00000179218	CALR	5	0.289179	6.86648e-07	0.0106719	0.724	0.464
ENSG00000116459	ATP5F1	5	0.315403	6.94525e-07	0.0107943	0.606	0.348
ENSG00000153563	CD8A	5	0.290347	8.01886e-07	0.0124629	0.598	0.361
ENSG00000111348	ARHGDIB	5	0.253694	9.02324e-07	0.0140239	0.921	0.808
ENSG00000240972	MIF	5	0.373012	1.1751e-06	0.0182634	0.882	0.746
ENSG00000115128	SF3B6	5	0.288705	1.2516e-06	0.0194524	0.677	0.417
ENSG00000128626	MRPS12	5	0.267272	1.31606e-06	0.0204541	0.331	0.153
ENSG00000126457	PRMT1	5	0.283688	1.48159e-06	0.0230269	0.417	0.212
ENSG00000122359	ANXA11	5	0.250916	1.832e-06	0.028473	0.528	0.287
ENSG00000143420	ENSA	5	0.309951	1.89687e-06	0.0294811	0.654	0.436
ENSG00000174886	NDUFA11	5	0.255737	1.91614e-06	0.0297806	0.764	0.505
ENSG00000128272	ATF4	5	0.337822	2.90654e-06	0.0451734	0.559	0.332

## Sheet: BC2 Tumor
Supplementary Table 15. Signature genes of Ki67+ T for metascape analysis.
Gene	Gene_name	cluster	avg_logFC	p_val	p_val_adj	pct.1	pct.2
ENSG00000117632	STMN1	3	2.13941	0	0	0.959	0.297
ENSG00000166803	KIAA0101	3	1.73801	0	0	0.836	0.092
ENSG00000176890	TYMS	3	1.58766	0	0	0.768	0.057
ENSG00000137804	NUSAP1	3	1.35769	0	0	0.72	0.08
ENSG00000148773	MKI67	3	1.34606	0	0	0.703	0.056
ENSG00000175063	UBE2C	3	1.31077	0	0	0.639	0.028
ENSG00000167900	TK1	3	1.22576	0	0	0.651	0.036
ENSG00000131747	TOP2A	3	1.15663	0	0	0.606	0.036
ENSG00000171848	RRM2	3	1.15598	0	0	0.573	0.017
ENSG00000122952	ZWINT	3	1.15135	0	0	0.68	0.038
ENSG00000092853	CLSPN	3	1.02551	0	0	0.676	0.065
ENSG00000178999	AURKB	3	1.0145	0	0	0.554	0.021
ENSG00000089685	BIRC5	3	0.973845	0	0	0.558	0.022
ENSG00000167513	CDT1	3	0.971824	0	0	0.598	0.035
ENSG00000105011	ASF1B	3	0.939015	0	0	0.625	0.032
ENSG00000077152	UBE2T	3	0.91881	0	0	0.637	0.071
ENSG00000237649	KIFC1	3	0.838963	0	0	0.506	0.013
ENSG00000170312	CDK1	3	0.81811	0	0	0.562	0.034
ENSG00000075218	GTSE1	3	0.740543	0	0	0.471	0.01
ENSG00000100526	CDKN3	3	0.719726	0	0	0.481	0.028
ENSG00000160298	C21orf58	3	0.709918	0	0	0.461	0.023
ENSG00000146670	CDCA5	3	0.659125	0	0	0.429	0.01
ENSG00000203760	CENPW	3	0.655469	0	0	0.492	0.025
ENSG00000151725	CENPU	3	0.653813	0	0	0.485	0.027
ENSG00000152253	SPC25	3	0.63681	0	0	0.431	0.008
ENSG00000127564	PKMYT1	3	0.618625	0	0	0.396	0.009
ENSG00000111247	RAD51AP1	3	0.601341	0	0	0.405	0.014
ENSG00000142945	KIF2C	3	0.509592	0	0	0.34	0.007
ENSG00000276043	UHRF1	3	0.597156	1.4039e-306	2.54667e-302	0.384	0.013
ENSG00000121211	MND1	3	0.445205	6.13073e-300	1.11212e-295	0.328	0.006
ENSG00000173207	CKS1B	3	1.09452	7.1677e-300	1.30022e-295	0.699	0.1
ENSG00000101057	MYBL2	3	0.49744	2.19192e-291	3.97615e-287	0.336	0.008
ENSG00000166508	MCM7	3	1.11416	6.84266e-291	1.24126e-286	0.701	0.102
ENSG00000143228	NUF2	3	0.537365	9.80278e-291	1.77823e-286	0.392	0.017
ENSG00000168061	SAC3D1	3	0.665038	5.89533e-289	1.06941e-284	0.444	0.027
ENSG00000168496	FEN1	3	0.738213	1.08746e-283	1.97265e-279	0.506	0.042
ENSG00000129810	SGOL1	3	0.527434	1.16569e-278	2.11457e-274	0.39	0.018
ENSG00000066279	ASPM	3	0.793333	4.23906e-276	7.68966e-272	0.407	0.023
ENSG00000166451	CENPN	3	0.697361	8.63934e-276	1.56718e-271	0.502	0.043
ENSG00000176208	ATAD5	3	0.683646	1.04719e-274	1.8996e-270	0.459	0.033
ENSG00000168078	PBK	3	0.343192	2.76877e-274	5.02255e-270	0.276	0.003
ENSG00000111665	CDCA3	3	0.47962	3.44839e-274	6.25538e-270	0.33	0.01
ENSG00000134690	CDCA8	3	0.447876	3.55747e-270	6.45325e-266	0.326	0.01
ENSG00000123416	TUBA1B	3	2.05652	4.23215e-269	7.67712e-265	0.946	0.404
ENSG00000100162	CENPM	3	1.00467	1.06975e-267	1.94052e-263	0.693	0.112
ENSG00000157456	CCNB2	3	0.585666	7.36534e-263	1.33607e-258	0.351	0.015
ENSG00000164109	MAD2L1	3	0.799283	9.80506e-263	1.77864e-258	0.649	0.091
ENSG00000137563	GGH	3	0.54437	2.42278e-260	4.39491e-256	0.409	0.026
ENSG00000213347	MXD3	3	0.554541	2.57573e-256	4.67237e-252	0.353	0.016
ENSG00000228716	DHFR	3	0.688676	1.66401e-255	3.01851e-251	0.502	0.049
ENSG00000123485	HJURP	3	0.394819	2.41946e-253	4.3889e-249	0.266	0.004
ENSG00000051180	RAD51	3	0.4172	2.69152e-252	4.88242e-248	0.317	0.011
ENSG00000132646	PCNA	3	1.45153	3.36981e-252	6.11284e-248	0.822	0.216
ENSG00000072571	HMMR	3	0.466033	8.24199e-252	1.4951e-247	0.313	0.01
ENSG00000109805	NCAPG	3	0.527661	2.74652e-251	4.98219e-247	0.378	0.021
ENSG00000143476	DTL	3	0.444624	6.24486e-250	1.13282e-245	0.324	0.012
ENSG00000196230	TUBB	3	2.00822	4.53912e-249	8.23397e-245	0.915	0.369
ENSG00000091651	ORC6	3	0.555182	1.29794e-245	2.35446e-241	0.419	0.031
ENSG00000088325	TPX2	3	0.675823	2.7519e-245	4.99194e-241	0.448	0.038
ENSG00000198901	PRC1	3	0.594353	2.77965e-243	5.04229e-239	0.403	0.028
ENSG00000145386	CCNA2	3	0.578603	1.4777e-242	2.68054e-238	0.448	0.038
ENSG00000117399	CDC20	3	0.64765	1.05495e-240	1.91368e-236	0.328	0.014
ENSG00000168393	DTYMK	3	0.68758	4.77565e-239	8.66302e-235	0.548	0.068
ENSG00000137812	CASC5	3	0.498142	1.45708e-238	2.64313e-234	0.344	0.017
ENSG00000112029	FBXO5	3	0.697469	6.23463e-237	1.13096e-232	0.459	0.043
ENSG00000136824	SMC2	3	0.737849	1.51409e-233	2.74656e-229	0.591	0.083
ENSG00000149554	CHEK1	3	0.558826	1.51787e-233	2.75342e-229	0.444	0.039
ENSG00000165304	MELK	3	0.405024	1.10642e-230	2.00705e-226	0.319	0.014
ENSG00000135451	TROAP	3	0.484538	3.42291e-229	6.20916e-225	0.309	0.013
ENSG00000094804	CDC6	3	0.398452	1.57434e-226	2.85585e-222	0.286	0.01
ENSG00000167747	C19orf48	3	0.706845	3.40483e-226	6.17636e-222	0.552	0.074
ENSG00000137310	TCF19	3	0.513323	3.70034e-226	6.71241e-222	0.386	0.028
ENSG00000117724	CENPF	3	0.891785	5.86937e-225	1.0647e-220	0.539	0.069
ENSG00000119969	HELLS	3	0.868544	1.09755e-223	1.99095e-219	0.622	0.099
ENSG00000171241	SHCBP1	3	0.352969	1.73845e-223	3.15356e-219	0.28	0.009
ENSG00000109881	CCDC34	3	0.566065	5.26908e-223	9.55812e-219	0.429	0.039
ENSG00000104738	MCM4	3	0.585233	1.05859e-219	1.92028e-215	0.49	0.056
ENSG00000104889	RNASEH2A	3	0.652095	4.34154e-219	7.87556e-215	0.529	0.068
ENSG00000171320	ESCO2	3	0.396695	3.45325e-211	6.2642e-207	0.292	0.013
ENSG00000153044	CENPH	3	0.566568	4.4083e-208	7.99665e-204	0.444	0.047
ENSG00000073111	MCM2	3	0.628028	1.84048e-206	3.33862e-202	0.407	0.039
ENSG00000170779	CDCA4	3	0.575299	1.88873e-205	3.42615e-201	0.444	0.048
ENSG00000149929	HIRIP3	3	0.615155	2.04299e-205	3.70598e-201	0.492	0.062
ENSG00000165480	SKA3	3	0.355282	3.70048e-205	6.71267e-201	0.251	0.008
ENSG00000138160	KIF11	3	0.422925	7.16912e-205	1.30048e-200	0.295	0.015
ENSG00000131153	GINS2	3	0.53467	1.60427e-204	2.91014e-200	0.392	0.035
ENSG00000169607	CKAP2L	3	0.422659	3.19777e-204	5.80075e-200	0.311	0.017
ENSG00000131470	PSMC3IP	3	0.335962	2.593e-203	4.70371e-199	0.276	0.012
ENSG00000161888	SPC24	3	0.367898	4.21144e-202	7.63956e-198	0.253	0.008
ENSG00000101412	E2F1	3	0.46672	8.40135e-201	1.52401e-196	0.309	0.018
ENSG00000128951	DUT	3	1.34943	1.03261e-199	1.87316e-195	0.803	0.271
ENSG00000065328	MCM10	3	0.3862	1.70153e-197	3.08657e-193	0.261	0.01
ENSG00000106462	EZH2	3	0.785282	2.3069e-197	4.18471e-193	0.598	0.103
ENSG00000134291	TMEM106C	3	0.824218	8.36999e-196	1.51832e-191	0.649	0.13
ENSG00000164032	H2AFZ	3	1.29626	1.21681e-195	2.20729e-191	0.921	0.53
ENSG00000189057	FAM111B	3	0.387693	1.13023e-193	2.05023e-189	0.268	0.012
ENSG00000013810	TACC3	3	0.694605	7.64675e-193	1.38712e-188	0.539	0.084
ENSG00000079616	KIF22	3	0.770477	3.00197e-192	5.44558e-188	0.61	0.113
ENSG00000142856	ITGB3BP	3	0.606994	1.80815e-188	3.27998e-184	0.515	0.076
ENSG00000093009	CDC45	3	0.348993	1.42262e-187	2.58063e-183	0.272	0.014
ENSG00000012048	BRCA1	3	0.448653	2.18837e-185	3.9697e-181	0.309	0.021
ENSG00000112118	MCM3	3	0.763584	3.30119e-183	5.98836e-179	0.61	0.117
ENSG00000164104	HMGB2	3	1.18838	2.34748e-182	4.25833e-178	0.983	0.715
ENSG00000167670	CHAF1A	3	0.523868	2.85522e-182	5.17936e-178	0.365	0.034
ENSG00000161800	RACGAP1	3	0.426232	4.90549e-180	8.89857e-176	0.33	0.027
ENSG00000105486	LIG1	3	0.537658	1.23429e-177	2.23899e-173	0.431	0.054
ENSG00000189403	HMGB1	3	0.892393	3.54867e-172	6.43728e-168	0.983	0.844
ENSG00000013573	DDX11	3	0.407214	1.96171e-171	3.55854e-167	0.284	0.019
ENSG00000140525	FANCI	3	0.389842	2.03134e-171	3.68485e-167	0.332	0.029
ENSG00000198830	HMGN2	3	1.09317	4.60368e-170	8.35107e-166	0.932	0.613
ENSG00000156802	ATAD2	3	0.540298	1.41424e-168	2.56543e-164	0.485	0.074
ENSG00000146918	NCAPG2	3	0.379124	2.2114e-167	4.01148e-163	0.272	0.017
ENSG00000213551	DNAJC9	3	0.707717	4.41656e-165	8.01163e-161	0.643	0.149
ENSG00000119333	WDR34	3	0.39489	7.84248e-165	1.42263e-160	0.309	0.026
ENSG00000106268	NUDT1	3	0.76792	6.73971e-164	1.22258e-159	0.683	0.173
ENSG00000029993	HMGB3	3	0.4355	5.34613e-162	9.69787e-158	0.33	0.032
ENSG00000113368	LMNB1	3	0.686343	4.8986e-161	8.88605e-157	0.622	0.137
ENSG00000163535	SGOL2	3	0.36809	1.03055e-156	1.86941e-152	0.274	0.02
ENSG00000123136	DDX39A	3	0.79884	1.18242e-156	2.14491e-152	0.708	0.202
ENSG00000175643	RMI2	3	0.424948	4.13041e-156	7.49257e-152	0.346	0.038
ENSG00000188486	H2AFX	3	0.86567	2.83361e-155	5.14017e-151	0.693	0.191
ENSG00000124795	DEK	3	0.978404	5.21383e-155	9.45789e-151	0.898	0.476
ENSG00000185347	C14orf80	3	0.410106	3.05085e-153	5.53425e-149	0.311	0.029
ENSG00000187514	PTMA	3	0.713336	8.30269e-151	1.50611e-146	0.983	0.923
ENSG00000165501	LRR1	3	0.362381	7.1227e-146	1.29206e-141	0.297	0.028
ENSG00000133119	RFC3	3	0.328879	1.42101e-144	2.57771e-140	0.259	0.02
ENSG00000165948	IFI27L1	3	0.508083	1.05316e-142	1.91044e-138	0.492	0.093
ENSG00000123219	CENPK	3	0.509847	7.78491e-142	1.41218e-137	0.477	0.086
ENSG00000175305	CCNE2	3	0.36323	2.35939e-141	4.27994e-137	0.255	0.02
ENSG00000105968	H2AFV	3	0.9075	2.53592e-141	4.60015e-137	0.876	0.456
ENSG00000049541	RFC2	3	0.494547	1.18465e-140	2.14895e-136	0.446	0.075
ENSG00000197061	HIST1H4C	3	0.974885	2.60094e-139	4.7181e-135	0.697	0.225
ENSG00000112312	GMNN	3	0.537717	4.7591e-139	8.63301e-135	0.508	0.103
ENSG00000138778	CENPE	3	0.443022	2.26867e-138	4.11537e-134	0.322	0.037
ENSG00000092470	WDR76	3	0.403183	5.19262e-138	9.41941e-134	0.346	0.044
ENSG00000120802	TMPO	3	0.755894	9.87045e-138	1.7905e-133	0.732	0.225
ENSG00000100297	MCM5	3	0.719151	1.3705e-137	2.48609e-133	0.593	0.147
ENSG00000100749	VRK1	3	0.43923	8.66383e-137	1.57162e-132	0.477	0.088
ENSG00000121152	NCAPH	3	0.346847	2.37388e-136	4.30622e-132	0.309	0.034
ENSG00000130816	DNMT1	3	0.686725	9.6509e-136	1.75067e-131	0.654	0.181
ENSG00000147536	GINS4	3	0.452552	1.35959e-134	2.46629e-130	0.307	0.035
ENSG00000113810	SMC4	3	0.88484	2.04242e-133	3.70495e-129	0.82	0.334
ENSG00000162073	PAQR4	3	0.361395	7.44631e-133	1.35076e-128	0.328	0.04
ENSG00000143401	ANP32E	3	0.791459	1.80529e-131	3.2748e-127	0.776	0.28
ENSG00000031691	CENPQ	3	0.30566	3.76973e-131	6.83829e-127	0.274	0.027
ENSG00000132780	NASP	3	0.825357	4.42097e-130	8.01963e-126	0.77	0.284
ENSG00000163918	RFC4	3	0.450735	7.03125e-130	1.27547e-125	0.405	0.066
ENSG00000197451	HNRNPAB	3	0.669704	8.80796e-130	1.59776e-125	0.62	0.169
ENSG00000142230	SAE1	3	0.63222	1.69315e-128	3.07138e-124	0.597	0.157
ENSG00000097021	ACOT7	3	0.503474	1.38882e-127	2.51932e-123	0.517	0.113
ENSG00000139618	BRCA2	3	0.322456	2.04338e-127	3.70669e-123	0.301	0.035
ENSG00000025770	NCAPH2	3	0.475421	1.09882e-126	1.99325e-122	0.407	0.071
ENSG00000123374	CDK2	3	0.376981	3.47525e-126	6.3041e-122	0.309	0.038
ENSG00000111445	RFC5	3	0.302789	9.91286e-126	1.79819e-121	0.282	0.03
ENSG00000132341	RAN	3	0.859012	7.85548e-125	1.42498e-120	0.896	0.565
ENSG00000162607	USP1	3	0.567198	2.65397e-124	4.81431e-120	0.546	0.13
ENSG00000119403	PHF19	3	0.487349	4.66025e-124	8.45369e-120	0.486	0.103
ENSG00000169689	STRA13	3	0.667527	5.2788e-124	9.57574e-120	0.662	0.2
ENSG00000163507	KIAA1524	3	0.291546	3.55649e-123	6.45147e-119	0.259	0.025
ENSG00000137404	NRM	3	0.439456	1.12314e-122	2.03738e-118	0.307	0.039
ENSG00000080986	NDC80	3	0.425697	2.33531e-122	4.23625e-118	0.432	0.08
ENSG00000131462	TUBG1	3	0.259864	9.0163e-121	1.63556e-116	0.266	0.028
ENSG00000120437	ACAT2	3	0.454595	9.73367e-121	1.76569e-116	0.486	0.105
ENSG00000198176	TFDP1	3	0.53258	5.67757e-120	1.02991e-115	0.566	0.144
ENSG00000135446	CDK4	3	0.456643	5.8786e-119	1.06638e-114	0.461	0.096
ENSG00000127337	YEATS4	3	0.482133	1.44287e-118	2.61737e-114	0.483	0.105
ENSG00000136938	ANP32B	3	0.825199	9.12796e-118	1.65581e-113	0.853	0.452
ENSG00000151287	TEX30	3	0.341371	4.72969e-117	8.57965e-113	0.34	0.051
ENSG00000119640	ACYP1	3	0.486057	8.41182e-115	1.5259e-110	0.558	0.14
ENSG00000109685	WHSC1	3	0.47075	1.37121e-114	2.48737e-110	0.376	0.065
ENSG00000099901	RANBP1	3	0.816869	2.75597e-114	4.99933e-110	0.817	0.39
ENSG00000077514	POLD3	3	0.359783	5.18347e-114	9.40282e-110	0.315	0.045
ENSG00000144554	FANCD2	3	0.326174	1.00141e-112	1.81656e-108	0.257	0.029
ENSG00000094916	CBX5	3	0.503466	8.5804e-112	1.55648e-107	0.544	0.138
ENSG00000167325	RRM1	3	0.493071	1.07531e-110	1.9506e-106	0.44	0.094
ENSG00000153048	CARHSP1	3	0.653503	1.14129e-110	2.0703e-106	0.736	0.27
ENSG00000198937	CCDC167	3	0.629069	1.42042e-110	2.57663e-106	0.71	0.25
ENSG00000143977	SNRPG	3	0.787386	1.72464e-110	3.12849e-106	0.857	0.464
ENSG00000183684	ALYREF	3	0.331855	7.07159e-108	1.28279e-103	0.336	0.055
ENSG00000188229	TUBB4B	3	0.746444	3.55087e-107	6.44127e-103	0.656	0.23
ENSG00000149636	DSN1	3	0.262696	4.76632e-107	8.64611e-103	0.257	0.03
ENSG00000196262	PPIA	3	0.714045	7.05696e-106	1.28013e-101	0.948	0.77
ENSG00000168411	RFWD3	3	0.394695	7.59742e-105	1.37817e-100	0.268	0.035
ENSG00000111196	MAGOHB	3	0.356074	6.1177e-104	1.10975e-99	0.39	0.076
ENSG00000138180	CEP55	3	0.350151	7.00972e-104	1.27156e-99	0.351	0.062
ENSG00000069275	NUCKS1	3	0.737328	8.59061e-104	1.55834e-99	0.867	0.472
ENSG00000213145	CRIP1	3	0.857006	4.89899e-103	8.88676e-99	0.89	0.606
ENSG00000108384	RAD51C	3	0.384789	8.97364e-103	1.62782e-98	0.432	0.094
ENSG00000081870	HSPB11	3	0.660529	2.16158e-101	3.92111e-97	0.712	0.271
ENSG00000113648	H2AFY	3	0.653222	2.2686e-101	4.11524e-97	0.761	0.32
ENSG00000151503	NCAPD3	3	0.30546	1.15281e-100	2.0912e-96	0.276	0.038
ENSG00000126453	BCL2L12	3	0.343305	3.98259e-100	7.22442e-96	0.295	0.045
ENSG00000174442	ZWILCH	3	0.317666	1.5516e-99	2.8146e-95	0.276	0.039
ENSG00000166801	FAM111A	3	0.456942	1.87671e-99	3.40436e-95	0.504	0.129
ENSG00000182628	SKA2	3	0.5123	2.20451e-99	3.99898e-95	0.624	0.195
ENSG00000134802	SLC43A3	3	0.299245	9.30435e-98	1.68781e-93	0.301	0.048
ENSG00000130520	LSM4	3	0.593934	1.04707e-95	1.89939e-91	0.67	0.243
ENSG00000134809	TIMM10	3	0.396739	1.05385e-95	1.91168e-91	0.425	0.098
ENSG00000108106	UBE2S	3	0.585462	1.28999e-95	2.34004e-91	0.579	0.185
ENSG00000106399	RPA3	3	0.673343	1.97975e-95	3.59127e-91	0.778	0.357
ENSG00000138376	BARD1	3	0.421817	5.36458e-94	9.73135e-90	0.45	0.109
ENSG00000122483	CCDC18	3	0.296991	1.15862e-93	2.10174e-89	0.255	0.035
ENSG00000184990	SIVA1	3	0.646352	1.16283e-93	2.10937e-89	0.757	0.33
ENSG00000172757	CFL1	3	0.523767	1.44089e-93	2.61378e-89	0.975	0.852
ENSG00000101224	CDC25B	3	0.361009	1.94779e-93	3.5333e-89	0.338	0.064
ENSG00000165916	PSMC3	3	0.571496	9.32738e-93	1.69199e-88	0.687	0.257
ENSG00000169813	HNRNPF	3	0.686643	1.45028e-92	2.63082e-88	0.809	0.438
ENSG00000144354	CDCA7	3	0.457424	4.78018e-92	8.67125e-88	0.44	0.106
ENSG00000134574	DDB2	3	0.481456	1.46342e-91	2.65465e-87	0.568	0.172
ENSG00000231607	DLEU2	3	0.342559	4.69874e-91	8.52351e-87	0.292	0.048
ENSG00000120699	EXOSC8	3	0.379356	2.12644e-90	3.85736e-86	0.502	0.137
ENSG00000167088	SNRPD1	3	0.602284	1.04853e-89	1.90204e-85	0.726	0.303
ENSG00000172336	POP7	3	0.361364	1.53945e-89	2.79256e-85	0.409	0.094
ENSG00000161980	POLR3K	3	0.369819	2.57721e-89	4.67505e-85	0.44	0.109
ENSG00000005022	SLC25A5	3	0.672262	2.77385e-89	5.03176e-85	0.857	0.503
ENSG00000136518	ACTL6A	3	0.318598	9.38251e-89	1.70199e-84	0.382	0.083
ENSG00000125835	SNRPB	3	0.631792	2.02776e-86	3.67836e-82	0.884	0.546
ENSG00000188529	SRSF10	3	0.581877	2.92775e-86	5.31094e-82	0.817	0.394
ENSG00000163923	RPL39L	3	0.271801	3.27011e-86	5.93199e-82	0.264	0.042
ENSG00000123975	CKS2	3	0.625815	3.87403e-86	7.02748e-82	0.703	0.286
ENSG00000128973	CLN6	3	0.291344	4.94805e-86	8.97577e-82	0.303	0.055
ENSG00000204899	MZT1	3	0.42019	9.87836e-85	1.79193e-80	0.519	0.155
ENSG00000103995	CEP152	3	0.344154	1.68508e-84	3.05674e-80	0.295	0.053
ENSG00000122566	HNRNPA2B1	3	0.568496	1.76243e-84	3.19704e-80	0.946	0.742
ENSG00000108518	PFN1	3	0.575334	2.1355e-84	3.8738e-80	0.971	0.871
ENSG00000106355	LSM5	3	0.510088	1.05104e-83	1.90659e-79	0.654	0.247
ENSG00000128708	HAT1	3	0.426875	1.4561e-83	2.64136e-79	0.546	0.17
ENSG00000125871	MGME1	3	0.327579	4.29166e-83	7.78506e-79	0.407	0.099
ENSG00000198826	ARHGAP11A	3	0.273046	6.81425e-83	1.2361e-78	0.257	0.04
ENSG00000143793	C1orf35	3	0.426897	5.38099e-82	9.76111e-78	0.533	0.166
ENSG00000164611	PTTG1	3	0.705721	6.37907e-82	1.15716e-77	0.734	0.335
ENSG00000101361	NOP56	3	0.481299	2.91349e-81	5.28508e-77	0.631	0.23
ENSG00000026025	VIM	3	0.669309	3.02686e-81	5.49072e-77	0.919	0.719
ENSG00000128050	PAICS	3	0.31152	4.23579e-81	7.68373e-77	0.295	0.056
ENSG00000116670	MAD2L2	3	0.438417	2.34632e-80	4.25623e-76	0.569	0.187
ENSG00000138796	HADH	3	0.335379	4.65792e-80	8.44947e-76	0.39	0.094
ENSG00000128245	YWHAH	3	0.503981	9.28855e-80	1.68494e-75	0.68	0.264
ENSG00000161542	PRPSAP1	3	0.330527	1.40844e-79	2.55491e-75	0.367	0.085
ENSG00000175334	BANF1	3	0.547946	1.93407e-79	3.5084e-75	0.734	0.317
ENSG00000187951	ARHGAP11B	3	0.413138	1.01984e-78	1.84999e-74	0.413	0.106
ENSG00000176340	COX8A	3	0.572995	1.47742e-77	2.68004e-73	0.896	0.666
ENSG00000100632	ERH	3	0.584186	7.60542e-77	1.37962e-72	0.822	0.434
ENSG00000075624	ACTB	3	0.534336	2.85777e-76	5.18399e-72	0.988	0.93
ENSG00000170515	PA2G4	3	0.565174	4.26954e-76	7.74495e-72	0.737	0.339
ENSG00000160446	ZDHHC12	3	0.370503	1.12564e-74	2.04192e-70	0.527	0.172
ENSG00000112081	SRSF3	3	0.612645	1.19138e-74	2.16115e-70	0.892	0.596
ENSG00000137288	UQCC2	3	0.384841	1.32373e-74	2.40125e-70	0.514	0.166
ENSG00000076003	MCM6	3	0.39688	2.26014e-74	4.0999e-70	0.423	0.118
ENSG00000163950	SLBP	3	0.457719	2.52097e-74	4.57303e-70	0.612	0.231
ENSG00000164687	FABP5	3	0.686831	1.18179e-73	2.14376e-69	0.817	0.463
ENSG00000152082	MZT2B	3	0.563187	3.37399e-73	6.12041e-69	0.842	0.493
ENSG00000172922	RNASEH2C	3	0.424915	5.3243e-73	9.65828e-69	0.571	0.205
ENSG00000102879	CORO1A	3	0.550731	6.00356e-73	1.08905e-68	0.959	0.76
ENSG00000138182	KIF20B	3	0.431582	9.7957e-73	1.77694e-68	0.533	0.173
ENSG00000105185	PDCD5	3	0.492743	1.17171e-72	2.12548e-68	0.581	0.216
ENSG00000102054	RBBP7	3	0.416028	1.84578e-71	3.34825e-67	0.585	0.214
ENSG00000178307	TMEM11	3	0.287285	1.99977e-71	3.62758e-67	0.369	0.092
ENSG00000143742	SRP9	3	0.506863	2.25245e-71	4.08594e-67	0.755	0.357
ENSG00000161981	SNRNP25	3	0.307907	5.31846e-71	9.64769e-67	0.342	0.084
ENSG00000141543	EIF4A3	3	0.438524	2.1155e-70	3.83752e-66	0.597	0.225
ENSG00000143321	HDGF	3	0.275081	7.45223e-69	1.35183e-64	0.4	0.11
ENSG00000189159	HN1	3	0.565408	1.12831e-68	2.04675e-64	0.751	0.37
ENSG00000141560	FN3KRP	3	0.280191	2.99216e-68	5.42779e-64	0.297	0.066
ENSG00000205581	HMGN1	3	0.507891	5.40355e-68	9.80204e-64	0.915	0.664
ENSG00000136108	CKAP2	3	0.284778	1.67086e-67	3.03094e-63	0.336	0.082
ENSG00000103495	MAZ	3	0.385075	2.92697e-67	5.30953e-63	0.465	0.147
ENSG00000138668	HNRNPD	3	0.461974	3.48992e-67	6.33071e-63	0.732	0.347
ENSG00000111669	TPI1	3	0.563513	3.94147e-67	7.14983e-63	0.9	0.666
ENSG00000234127	TRIM26	3	0.261802	7.14558e-67	1.29621e-62	0.355	0.09
ENSG00000125970	RALY	3	0.544444	8.49307e-67	1.54064e-62	0.763	0.387
ENSG00000223478	RP11-545E17.3	3	0.254936	8.63716e-67	1.56678e-62	0.297	0.066
ENSG00000169715	MT1E	3	0.493375	9.81337e-67	1.78014e-62	0.531	0.193
ENSG00000078668	VDAC3	3	0.411881	1.23784e-66	2.24545e-62	0.589	0.229
ENSG00000108055	SMC3	3	0.428708	3.35625e-66	6.08823e-62	0.645	0.261
ENSG00000143933	CALM2	3	0.563338	3.59064e-66	6.51341e-62	0.894	0.684
ENSG00000161547	SRSF2	3	0.503482	4.1247e-66	7.48221e-62	0.907	0.592
ENSG00000149136	SSRP1	3	0.362045	4.87213e-66	8.83804e-62	0.477	0.157
ENSG00000100028	SNRPD3	3	0.468875	3.14296e-65	5.70132e-61	0.741	0.362
ENSG00000100410	PHF5A	3	0.334354	4.98872e-65	9.04953e-61	0.465	0.149
ENSG00000170855	TRIAP1	3	0.345203	8.64289e-65	1.56782e-60	0.388	0.111
ENSG00000147140	NONO	3	0.430326	4.11022e-64	7.45595e-60	0.741	0.345
ENSG00000106628	POLD2	3	0.357239	4.89503e-64	8.87958e-60	0.305	0.073
ENSG00000074696	HACD3	3	0.256975	6.02461e-64	1.09286e-59	0.367	0.098
ENSG00000100908	EMC9	3	0.295771	9.25653e-64	1.67913e-59	0.338	0.087
ENSG00000204392	LSM2	3	0.486646	1.06741e-63	1.93627e-59	0.707	0.326
ENSG00000100281	HMGXB4	3	0.306238	1.87942e-63	3.40927e-59	0.444	0.137
ENSG00000116830	TTF2	3	0.280911	3.39358e-63	6.15595e-59	0.301	0.07
ENSG00000164985	PSIP1	3	0.447752	7.17529e-63	1.3016e-58	0.683	0.306
ENSG00000165704	HPRT1	3	0.402101	1.88252e-62	3.4149e-58	0.583	0.228
ENSG00000108468	CBX1	3	0.297827	2.01587e-62	3.65678e-58	0.396	0.116
ENSG00000235162	C12orf75	3	0.492377	2.81374e-62	5.10413e-58	0.714	0.333
ENSG00000051596	THOC3	3	0.258571	3.33182e-62	6.04392e-58	0.338	0.087
ENSG00000270647	TAF15	3	0.357498	4.34881e-62	7.88874e-58	0.591	0.225
ENSG00000102007	PLP2	3	0.579214	6.54392e-62	1.18707e-57	0.784	0.443
ENSG00000167460	TPM4	3	0.463484	7.65973e-62	1.38947e-57	0.622	0.261
ENSG00000170144	HNRNPA3	3	0.485016	2.31977e-61	4.20806e-57	0.896	0.603
ENSG00000072501	SMC1A	3	0.369195	2.57351e-61	4.66834e-57	0.421	0.133
ENSG00000137309	HMGA1	3	0.41623	4.06548e-61	7.37479e-57	0.548	0.212
ENSG00000125944	HNRNPR	3	0.429667	5.54378e-61	1.00564e-56	0.749	0.367
ENSG00000134333	LDHA	3	0.574219	5.64342e-61	1.02372e-56	0.871	0.621
ENSG00000077312	SNRPA	3	0.314048	9.94025e-61	1.80316e-56	0.546	0.201
ENSG00000183011	NAA38	3	0.533896	1.28711e-60	2.33482e-56	0.724	0.365
ENSG00000006625	GGCT	3	0.303613	1.60381e-60	2.90931e-56	0.446	0.145
ENSG00000141552	ANAPC11	3	0.482975	1.9734e-60	3.57974e-56	0.736	0.373
ENSG00000170860	LSM3	3	0.454641	2.56388e-60	4.65088e-56	0.697	0.327
ENSG00000146263	MMS22L	3	0.269101	4.87459e-60	8.8425e-56	0.353	0.096
ENSG00000167553	TUBA1C	3	0.352344	6.38169e-60	1.15764e-55	0.454	0.154
ENSG00000162385	MAGOH	3	0.418447	7.16165e-60	1.29912e-55	0.674	0.301
ENSG00000125148	MT2A	3	0.610197	1.37781e-59	2.49935e-55	0.923	0.668
ENSG00000122565	CBX3	3	0.462764	1.50696e-59	2.73362e-55	0.784	0.425
ENSG00000104897	SF3A2	3	0.327761	1.93766e-59	3.51491e-55	0.523	0.19
ENSG00000139343	SNRPF	3	0.531255	2.7579e-59	5.00283e-55	0.795	0.459
ENSG00000168476	REEP4	3	0.258462	2.91759e-59	5.29251e-55	0.276	0.064
ENSG00000182004	SNRPE	3	0.522534	3.21931e-59	5.83983e-55	0.743	0.389
ENSG00000144034	TPRKB	3	0.283676	1.19391e-58	2.16575e-54	0.452	0.15
ENSG00000117697	NSL1	3	0.260084	4.24579e-58	7.70187e-54	0.394	0.119
ENSG00000132661	NXT1	3	0.29962	8.59305e-58	1.55878e-53	0.382	0.116
ENSG00000182481	KPNA2	3	0.449444	4.802e-57	8.71083e-53	0.459	0.162
ENSG00000111640	GAPDH	3	0.429185	1.02239e-56	1.85461e-52	0.952	0.875
ENSG00000178691	SUZ12	3	0.261663	1.12665e-56	2.04374e-52	0.413	0.131
ENSG00000106615	RHEB	3	0.393635	1.46456e-56	2.65671e-52	0.569	0.232
ENSG00000196976	LAGE3	3	0.341012	1.92792e-56	3.49725e-52	0.446	0.152
ENSG00000169738	DCXR	3	0.420961	2.71731e-56	4.9292e-52	0.61	0.262
ENSG00000177917	ARL6IP6	3	0.368493	3.51338e-56	6.37328e-52	0.535	0.207
ENSG00000167005	NUDT21	3	0.371745	3.6974e-56	6.70709e-52	0.569	0.229
ENSG00000147155	EBP	3	0.331619	1.8076e-55	3.27899e-51	0.465	0.164
ENSG00000184009	ACTG1	3	0.481267	2.39891e-55	4.35163e-51	0.963	0.855
ENSG00000136908	DPM2	3	0.294546	3.98039e-55	7.22042e-51	0.486	0.175
ENSG00000079462	PAFAH1B3	3	0.265759	9.41656e-55	1.70816e-50	0.376	0.117
ENSG00000143621	ILF2	3	0.371526	1.46941e-54	2.66551e-50	0.624	0.273
ENSG00000239672	NME1	3	0.426915	1.62814e-54	2.95345e-50	0.456	0.168
ENSG00000124767	GLO1	3	0.295412	1.64054e-54	2.97593e-50	0.442	0.153
ENSG00000134453	RBM17	3	0.360197	2.58439e-54	4.68808e-50	0.608	0.259
ENSG00000116560	SFPQ	3	0.429151	2.73553e-54	4.96225e-50	0.753	0.389
ENSG00000120265	PCMT1	3	0.351438	3.01096e-54	5.46189e-50	0.608	0.26
ENSG00000119013	NDUFB3	3	0.417741	4.90411e-54	8.89606e-50	0.741	0.367
ENSG00000106153	CHCHD2	3	0.451662	5.88024e-54	1.06668e-49	0.907	0.703
ENSG00000171960	PPIH	3	0.261288	6.82076e-54	1.23729e-49	0.429	0.144
ENSG00000160014	CALM3	3	0.469811	1.26642e-53	2.29729e-49	0.83	0.534
ENSG00000143653	SCCPDH	3	0.261962	1.27209e-53	2.30757e-49	0.378	0.117
ENSG00000160752	FDPS	3	0.381863	2.25129e-53	4.08385e-49	0.687	0.321
ENSG00000009954	BAZ1B	3	0.343433	3.01099e-53	5.46193e-49	0.517	0.197
ENSG00000065978	YBX1	3	0.465086	1.07289e-52	1.94622e-48	0.89	0.676
ENSG00000183207	RUVBL2	3	0.254635	1.78101e-52	3.23075e-48	0.359	0.109
ENSG00000183648	NDUFB1	3	0.469695	4.4033e-52	7.98759e-48	0.836	0.537
ENSG00000165389	SPTSSA	3	0.268982	4.80073e-52	8.70853e-48	0.317	0.09
ENSG00000145050	MANF	3	0.335716	8.32683e-52	1.51049e-47	0.577	0.236
ENSG00000164111	ANXA5	3	0.473304	1.02254e-51	1.85489e-47	0.811	0.495
ENSG00000108798	ABI3	3	0.362753	1.5796e-51	2.8654e-47	0.523	0.208
ENSG00000131876	SNRPA1	3	0.275802	2.22043e-51	4.02787e-47	0.494	0.185
ENSG00000167797	CDK2AP2	3	0.439087	4.49652e-51	8.15669e-47	0.666	0.315
ENSG00000071626	DAZAP1	3	0.327231	9.49242e-51	1.72192e-46	0.444	0.159
ENSG00000152240	HAUS1	3	0.269426	1.32522e-50	2.40396e-46	0.409	0.138
ENSG00000187741	FANCA	3	0.256841	1.80083e-50	3.2667e-46	0.311	0.089
ENSG00000122705	CLTA	3	0.391556	2.11165e-50	3.83053e-46	0.712	0.356
ENSG00000119397	CNTRL	3	0.254401	3.28887e-50	5.96601e-46	0.413	0.14
ENSG00000240065	PSMB9	3	0.446218	3.63482e-50	6.59357e-46	0.905	0.698
ENSG00000011304	PTBP1	3	0.330524	4.6435e-50	8.42331e-46	0.654	0.301
ENSG00000117748	RPA2	3	0.294891	6.50568e-50	1.18013e-45	0.519	0.205
ENSG00000103187	COTL1	3	0.505671	6.51215e-50	1.1813e-45	0.911	0.703
ENSG00000163170	BOLA3	3	0.329775	9.65596e-50	1.75159e-45	0.475	0.184
ENSG00000174021	GNG5	3	0.44519	1.50276e-49	2.72601e-45	0.828	0.499
ENSG00000154723	ATP5J	3	0.440592	3.16827e-49	5.74724e-45	0.799	0.489
ENSG00000162704	ARPC5	3	0.411506	3.45021e-49	6.25867e-45	0.83	0.51
ENSG00000157778	PSMG3	3	0.274982	5.75085e-49	1.0432e-44	0.396	0.135
ENSG00000179958	DCTPP1	3	0.288268	6.13701e-49	1.11325e-44	0.324	0.098
ENSG00000100387	RBX1	3	0.441131	6.46087e-49	1.172e-44	0.807	0.486
ENSG00000060688	SNRNP40	3	0.290616	7.02673e-49	1.27465e-44	0.459	0.173
ENSG00000141030	COPS3	3	0.267941	9.37595e-49	1.7008e-44	0.446	0.162
ENSG00000119185	ITGB1BP1	3	0.308911	1.0501e-48	1.90488e-44	0.591	0.255
ENSG00000204356	NELFE	3	0.254274	1.16066e-48	2.10543e-44	0.431	0.154
ENSG00000129235	TXNDC17	3	0.356831	1.30327e-48	2.36413e-44	0.554	0.235
ENSG00000167461	RAB8A	3	0.314297	2.52141e-48	4.57383e-44	0.566	0.242
ENSG00000137133	HINT2	3	0.287444	3.68815e-48	6.6903e-44	0.51	0.199
ENSG00000169564	PCBP1	3	0.398129	5.00753e-48	9.08366e-44	0.797	0.467
ENSG00000184983	NDUFA6	3	0.411205	6.75604e-48	1.22554e-43	0.736	0.387
ENSG00000057757	PITHD1	3	0.315117	1.21234e-47	2.19919e-43	0.446	0.165
ENSG00000100567	PSMA3	3	0.308877	1.28196e-47	2.32548e-43	0.577	0.254
ENSG00000125534	PPDPF	3	0.487424	1.59628e-47	2.89566e-43	0.857	0.597
ENSG00000197989	SNHG12	3	0.280128	2.91296e-47	5.28411e-43	0.403	0.143
ENSG00000124733	MEA1	3	0.311308	3.6099e-47	6.54835e-43	0.514	0.21
ENSG00000132507	EIF5A	3	0.450347	6.41952e-47	1.1645e-42	0.701	0.378
ENSG00000069849	ATP1B3	3	0.346382	1.10729e-46	2.00863e-42	0.689	0.337
ENSG00000111237	VPS29	3	0.321019	1.6514e-46	2.99565e-42	0.647	0.301
ENSG00000185088	RPS27L	3	0.499722	1.80355e-46	3.27165e-42	0.838	0.525
ENSG00000165672	PRDX3	3	0.282804	2.06275e-46	3.74183e-42	0.523	0.213
ENSG00000155959	VBP1	3	0.273384	2.36639e-46	4.29263e-42	0.519	0.209
ENSG00000166226	CCT2	3	0.268767	3.06888e-46	5.56695e-42	0.537	0.223
ENSG00000149923	PPP4C	3	0.358796	5.09236e-46	9.23755e-42	0.699	0.35
ENSG00000166333	ILK	3	0.304223	8.50954e-46	1.54363e-41	0.423	0.155
ENSG00000113387	SUB1	3	0.447275	1.57551e-45	2.85797e-41	0.919	0.725
ENSG00000135378	PRRG4	3	0.302586	1.92127e-45	3.48519e-41	0.282	0.081
ENSG00000179262	RAD23A	3	0.327481	2.40398e-45	4.36082e-41	0.627	0.291
ENSG00000136827	TOR1A	3	0.25721	2.62618e-45	4.7639e-41	0.386	0.134
ENSG00000187109	NAP1L1	3	0.410729	3.14584e-45	5.70656e-41	0.894	0.656
ENSG00000111639	MRPL51	3	0.370102	3.1789e-45	5.76653e-41	0.697	0.362
ENSG00000170540	ARL6IP1	3	0.712056	3.65456e-45	6.62938e-41	0.805	0.491
ENSG00000166037	CEP57	3	0.256398	4.46789e-45	8.10475e-41	0.442	0.166
ENSG00000182944	EWSR1	3	0.302988	1.28447e-44	2.33003e-40	0.654	0.304
ENSG00000164897	TMUB1	3	0.256979	1.43583e-44	2.6046e-40	0.515	0.214
ENSG00000172500	FIBP	3	0.28992	1.87512e-44	3.40147e-40	0.519	0.215
ENSG00000177156	TALDO1	3	0.352432	2.30378e-44	4.17905e-40	0.662	0.332
ENSG00000102898	NUTF2	3	0.305322	2.64129e-44	4.7913e-40	0.552	0.24
ENSG00000172172	MRPL13	3	0.254216	4.79998e-44	8.70717e-40	0.429	0.163
ENSG00000130706	ADRM1	3	0.319654	4.97251e-44	9.02012e-40	0.616	0.295
ENSG00000214026	MRPL23	3	0.329904	7.34671e-44	1.33269e-39	0.537	0.234
ENSG00000182054	IDH2	3	0.443084	9.55231e-44	1.73279e-39	0.764	0.453
ENSG00000177733	HNRNPA0	3	0.294893	1.0363e-43	1.87984e-39	0.782	0.418
ENSG00000165283	STOML2	3	0.265495	1.25877e-43	2.28341e-39	0.467	0.184
ENSG00000204574	ABCF1	3	0.276689	1.68186e-43	3.0509e-39	0.458	0.177
ENSG00000262814	MRPL12	3	0.278611	2.92657e-43	5.3088e-39	0.403	0.151
ENSG00000134308	YWHAQ	3	0.376717	5.62081e-43	1.01961e-38	0.793	0.479
ENSG00000099783	HNRNPM	3	0.338941	6.84924e-43	1.24245e-38	0.763	0.406
ENSG00000010256	UQCRC1	3	0.271125	7.54969e-43	1.36951e-38	0.504	0.21
ENSG00000147889	CDKN2A	3	0.267867	8.77968e-43	1.59263e-38	0.388	0.138
ENSG00000108953	YWHAE	3	0.348121	1.11109e-42	2.01552e-38	0.662	0.324
ENSG00000042753	AP2S1	3	0.351148	1.63717e-42	2.96983e-38	0.687	0.343
ENSG00000120688	WBP4	3	0.250527	1.11196e-41	2.0171e-37	0.342	0.117
ENSG00000154518	ATP5G3	3	0.382314	1.75072e-41	3.1758e-37	0.82	0.547
ENSG00000128789	PSMG2	3	0.294835	3.03362e-41	5.50298e-37	0.593	0.277
ENSG00000162521	RBBP4	3	0.316635	4.09136e-41	7.42172e-37	0.616	0.291
ENSG00000204256	BRD2	3	0.353777	4.41083e-41	8.00125e-37	0.641	0.32
ENSG00000077721	UBE2A	3	0.285203	4.75346e-41	8.62278e-37	0.597	0.277
ENSG00000127824	TUBA4A	3	0.42151	6.49676e-41	1.17851e-36	0.792	0.485
ENSG00000116350	SRSF4	3	0.286355	3.36813e-40	6.10979e-36	0.625	0.308
ENSG00000143727	ACP1	3	0.275345	3.68043e-40	6.67631e-36	0.635	0.309
ENSG00000164754	RAD21	3	0.367409	6.37702e-40	1.15679e-35	0.695	0.365
ENSG00000118363	SPCS2	3	0.34535	6.68782e-40	1.21317e-35	0.78	0.448
ENSG00000169021	UQCRFS1	3	0.252638	7.6813e-40	1.39339e-35	0.587	0.27
ENSG00000154473	BUB3	3	0.32038	7.53149e-39	1.36621e-34	0.792	0.469
ENSG00000119335	SET	3	0.403006	7.68962e-39	1.3949e-34	0.792	0.482
ENSG00000106245	BUD31	3	0.335971	8.69822e-39	1.57786e-34	0.653	0.333
ENSG00000125977	EIF2S2	3	0.293058	1.17376e-38	2.12921e-34	0.703	0.371
ENSG00000154582	TCEB1	3	0.303459	1.62839e-38	2.95389e-34	0.668	0.344
ENSG00000174547	MRPL11	3	0.261421	2.05192e-38	3.72218e-34	0.459	0.189
ENSG00000138398	PPIG	3	0.332273	2.44534e-38	4.43584e-34	0.736	0.411
ENSG00000173272	MZT2A	3	0.34167	2.57154e-38	4.66478e-34	0.79	0.478
ENSG00000090273	NUDC	3	0.300974	2.90941e-38	5.27767e-34	0.639	0.327
ENSG00000134049	IER3IP1	3	0.276936	3.59084e-38	6.51378e-34	0.527	0.236
ENSG00000115241	PPM1G	3	0.317611	3.9121e-38	7.09654e-34	0.575	0.28
ENSG00000092199	HNRNPC	3	0.335108	3.94871e-38	7.16296e-34	0.873	0.616
ENSG00000205937	RNPS1	3	0.281872	6.2988e-38	1.1426e-33	0.67	0.343
ENSG00000118418	HMGN3	3	0.279647	7.54538e-38	1.36873e-33	0.656	0.335
ENSG00000127483	HP1BP3	3	0.284264	9.33893e-38	1.69408e-33	0.697	0.371
ENSG00000155115	GTF3C6	3	0.279	1.15855e-37	2.1016e-33	0.62	0.304
ENSG00000176101	SSNA1	3	0.28233	1.72694e-37	3.13267e-33	0.654	0.326
ENSG00000119705	SLIRP	3	0.31847	1.88886e-37	3.42639e-33	0.62	0.309
ENSG00000130748	TMEM160	3	0.260627	3.06695e-37	5.56344e-33	0.662	0.334
ENSG00000084207	GSTP1	3	0.400319	3.64151e-37	6.60571e-33	0.753	0.449
ENSG00000141522	ARHGDIA	3	0.332192	4.24537e-37	7.70109e-33	0.772	0.45
ENSG00000156261	CCT8	3	0.284501	4.30874e-37	7.81605e-33	0.622	0.314
ENSG00000172531	PPP1CA	3	0.342434	4.80719e-37	8.72025e-33	0.813	0.506
ENSG00000117691	NENF	3	0.251113	5.73384e-37	1.04012e-32	0.521	0.238
ENSG00000165264	NDUFB6	3	0.280008	6.35353e-37	1.15253e-32	0.569	0.274
ENSG00000101084	C20orf24	3	0.363601	8.99149e-37	1.63106e-32	0.664	0.36
ENSG00000166289	PLEKHF1	3	0.263895	1.0301e-36	1.8686e-32	0.386	0.151
ENSG00000172354	GNB2	3	0.283796	1.22183e-36	2.21639e-32	0.606	0.301
ENSG00000127445	PIN1	3	0.296137	1.80938e-36	3.28222e-32	0.647	0.33
ENSG00000175606	TMEM70	3	0.26481	2.77616e-36	5.03596e-32	0.431	0.181
ENSG00000041357	PSMA4	3	0.336064	2.80159e-36	5.08208e-32	0.739	0.439
ENSG00000137100	DCTN3	3	0.303452	3.29632e-36	5.97952e-32	0.625	0.317
ENSG00000225663	FAM195B	3	0.31227	4.09853e-36	7.43473e-32	0.554	0.266
ENSG00000113013	HSPA9	3	0.269066	4.37437e-36	7.93511e-32	0.517	0.235
ENSG00000205220	PSMB10	3	0.295185	4.55373e-36	8.26047e-32	0.678	0.349
ENSG00000096063	SRPK1	3	0.255683	5.10263e-36	9.25617e-32	0.392	0.156
ENSG00000128228	SDF2L1	3	0.288835	1.25942e-35	2.28459e-31	0.517	0.24
ENSG00000150753	CCT5	3	0.311356	2.39493e-35	4.3444e-31	0.444	0.192
ENSG00000064666	CNN2	3	0.299327	4.53584e-35	8.22801e-31	0.579	0.282
ENSG00000140350	ANP32A	3	0.289346	5.13133e-35	9.30824e-31	0.631	0.32
ENSG00000136810	TXN	3	0.372455	7.42632e-35	1.34713e-30	0.749	0.458
ENSG00000136167	LCP1	3	0.346439	8.26987e-35	1.50015e-30	0.846	0.561
ENSG00000184752	NDUFA12	3	0.261635	1.59739e-34	2.89767e-30	0.683	0.366
ENSG00000138495	COX17	3	0.320536	1.62017e-34	2.93899e-30	0.71	0.394
ENSG00000167792	NDUFV1	3	0.259279	1.75611e-34	3.18558e-30	0.515	0.238
ENSG00000213585	VDAC1	3	0.291328	3.34466e-34	6.06722e-30	0.649	0.353
ENSG00000035928	RFC1	3	0.255659	4.26022e-34	7.72803e-30	0.492	0.224
ENSG00000092820	EZR	3	0.325618	4.90497e-34	8.89762e-30	0.784	0.456
ENSG00000110108	TMEM109	3	0.271223	5.02402e-34	9.11358e-30	0.459	0.206
ENSG00000126067	PSMB2	3	0.279861	5.47839e-34	9.93779e-30	0.699	0.389
ENSG00000128272	ATF4	3	0.272324	6.04069e-34	1.09578e-29	0.714	0.399
ENSG00000147123	NDUFB11	3	0.342381	6.47168e-34	1.17396e-29	0.811	0.523
ENSG00000135441	BLOC1S1	3	0.33451	1.86917e-33	3.39067e-29	0.861	0.593
ENSG00000070081	NUCB2	3	0.290153	1.95485e-33	3.5461e-29	0.382	0.159
ENSG00000135679	MDM2	3	0.288002	2.30243e-33	4.17661e-29	0.319	0.119
ENSG00000185651	UBE2L3	3	0.330346	7.02055e-33	1.27353e-28	0.722	0.425
ENSG00000148834	GSTO1	3	0.287297	1.02636e-32	1.86182e-28	0.676	0.362
ENSG00000115128	SF3B6	3	0.284746	2.19963e-32	3.99013e-28	0.728	0.423
ENSG00000164405	UQCRQ	3	0.332197	2.47202e-32	4.48424e-28	0.846	0.585
ENSG00000087088	BAX	3	0.292174	2.94382e-32	5.34008e-28	0.732	0.421
ENSG00000163565	IFI16	3	0.350203	2.96836e-32	5.38461e-28	0.842	0.586
ENSG00000135624	CCT7	3	0.276771	3.69118e-32	6.6958e-28	0.585	0.299
ENSG00000204387	C6orf48	3	0.290307	4.88607e-32	8.86333e-28	0.558	0.279
ENSG00000072506	HSD17B10	3	0.27901	7.82583e-32	1.4196e-27	0.552	0.273
ENSG00000143158	MPC2	3	0.250725	8.04227e-32	1.45887e-27	0.639	0.328
ENSG00000171314	PGAM1	3	0.35476	1.01066e-31	1.83333e-27	0.797	0.511
ENSG00000241468	ATP5J2	3	0.310838	1.11134e-31	2.01597e-27	0.875	0.645
ENSG00000099341	PSMD8	3	0.277682	3.19216e-31	5.79058e-27	0.749	0.452
ENSG00000065911	MTHFD2	3	0.25921	3.30926e-31	6.003e-27	0.595	0.305
ENSG00000204435	CSNK2B	3	0.271195	3.55793e-31	6.45408e-27	0.766	0.451
ENSG00000106028	SSBP1	3	0.255931	6.04498e-31	1.09656e-26	0.616	0.327
ENSG00000065135	GNAI3	3	0.254189	7.58591e-31	1.37608e-26	0.479	0.222
ENSG00000131495	NDUFA2	3	0.30556	9.37163e-31	1.70001e-26	0.72	0.429
ENSG00000111843	TMEM14C	3	0.258961	9.54349e-31	1.73119e-26	0.552	0.275
ENSG00000090266	NDUFB2	3	0.306558	1.15186e-30	2.08948e-26	0.801	0.501
ENSG00000217555	CKLF	3	0.30236	2.2944e-30	4.16204e-26	0.797	0.514
ENSG00000173141	MRPL57	3	0.266107	3.219e-30	5.83927e-26	0.666	0.361
ENSG00000110958	PTGES3	3	0.273016	3.97421e-30	7.20921e-26	0.776	0.495
ENSG00000167085	PHB	3	0.273327	5.42661e-30	9.84387e-26	0.527	0.265
ENSG00000074800	ENO1	3	0.398768	8.65891e-30	1.57073e-25	0.863	0.631
ENSG00000243927	MRPS6	3	0.25754	2.83671e-29	5.14578e-25	0.571	0.302
ENSG00000172590	MRPL52	3	0.254269	4.79468e-29	8.69754e-25	0.61	0.326
ENSG00000277791	PSMB3	3	0.289505	1.09167e-28	1.9803e-24	0.817	0.566
ENSG00000135486	HNRNPA1	3	0.279193	1.65664e-28	3.00514e-24	0.948	0.83
ENSG00000188612	SUMO2	3	0.309314	4.41927e-28	8.01656e-24	0.903	0.728
ENSG00000178741	COX5A	3	0.287966	5.05227e-28	9.16481e-24	0.755	0.472
ENSG00000101182	PSMA7	3	0.29372	5.18161e-28	9.39944e-24	0.853	0.639
ENSG00000163584	RPL22L1	3	0.312945	1.1198e-27	2.03131e-23	0.689	0.414
ENSG00000142227	EMP3	3	0.270736	2.21301e-27	4.01439e-23	0.718	0.437
ENSG00000111011	RSRC2	3	0.291262	3.04832e-27	5.52965e-23	0.743	0.469
ENSG00000110717	NDUFS8	3	0.279983	3.18182e-27	5.77182e-23	0.72	0.422
ENSG00000142507	PSMB6	3	0.256736	8.31382e-27	1.50813e-22	0.66	0.379
ENSG00000132963	POMP	3	0.266767	1.75207e-26	3.17826e-22	0.799	0.531
ENSG00000106588	PSMA2	3	0.288396	1.83636e-26	3.33117e-22	0.759	0.486
ENSG00000067225	PKM	3	0.337073	3.36849e-26	6.11043e-22	0.828	0.573
ENSG00000143870	PDIA6	3	0.263488	3.46381e-26	6.28335e-22	0.712	0.426
ENSG00000127922	SHFM1	3	0.293461	7.65998e-26	1.38952e-21	0.83	0.574
ENSG00000143420	ENSA	3	0.251549	1.14325e-25	2.07385e-21	0.763	0.477
ENSG00000054148	PHPT1	3	0.252891	1.14376e-25	2.07477e-21	0.674	0.38
ENSG00000112110	MRPL18	3	0.264545	1.91222e-25	3.46876e-21	0.506	0.267
ENSG00000165119	HNRNPK	3	0.266915	3.38027e-25	6.13181e-21	0.869	0.619
ENSG00000143549	TPM3	3	0.255047	4.24404e-25	7.6987e-21	0.838	0.585
ENSG00000145494	NDUFS6	3	0.25388	4.63984e-25	8.41667e-21	0.737	0.452
ENSG00000181163	NPM1	3	0.362881	6.31557e-25	1.14564e-20	0.894	0.748
ENSG00000134825	TMEM258	3	0.276831	6.44987e-25	1.17001e-20	0.836	0.592
ENSG00000164919	COX6C	3	0.268576	7.69788e-25	1.3964e-20	0.878	0.694
ENSG00000168028	RPSA	3	0.288916	2.5345e-24	4.59759e-20	0.948	0.855
ENSG00000130770	ATPIF1	3	0.260913	3.60285e-24	6.53557e-20	0.828	0.585
ENSG00000142864	SERBP1	3	0.28037	3.74144e-24	6.78697e-20	0.77	0.514
ENSG00000163466	ARPC2	3	0.279916	7.26596e-24	1.31805e-19	0.905	0.754
ENSG00000160888	IER2	3	0.311722	8.01485e-24	1.45389e-19	0.598	0.346
ENSG00000100911	PSME2	3	0.267308	8.58115e-24	1.55662e-19	0.857	0.637
ENSG00000111716	LDHB	3	0.290698	1.28165e-23	2.32491e-19	0.836	0.63
ENSG00000198668	CALM1	3	0.276107	2.82145e-23	5.1181e-19	0.896	0.73
ENSG00000167283	ATP5L	3	0.256349	4.56513e-23	8.28114e-19	0.913	0.793
ENSG00000170315	UBB	3	0.282666	5.53069e-23	1.00327e-18	0.956	0.869
ENSG00000089157	RPLP0	3	0.294794	6.92001e-23	1.25529e-18	0.927	0.793
ENSG00000197747	S100A10	3	0.277919	1.47976e-22	2.68428e-18	0.797	0.559
ENSG00000128340	RAC2	3	0.265595	2.06967e-22	3.75438e-18	0.882	0.691
ENSG00000155368	DBI	3	0.267	5.31656e-22	9.64424e-18	0.815	0.596
ENSG00000116288	PARK7	3	0.25061	1.13155e-20	2.05262e-16	0.84	0.61
ENSG00000131174	COX7B	3	0.256251	1.55353e-20	2.8181e-16	0.847	0.596
ENSG00000115053	NCL	3	0.269577	1.90919e-20	3.46327e-16	0.693	0.441
ENSG00000240972	MIF	3	0.284301	2.42054e-20	4.39086e-16	0.78	0.568
ENSG00000277632	CCL3	3	0.411535	6.08294e-19	1.10344e-14	0.672	0.446
ENSG00000130522	JUND	3	0.277972	1.2499e-11	2.26731e-07	0.523	0.331
ENSG00000275302	CCL4	3	0.343647	5.6694e-08	0.00102843	0.921	0.774
