# Supplementary material for: Specific subsets of urothelial bladder carcinoma infiltrating T cells associated with poor prognosis
Source: Sci Rep. 2023 Aug 7;13:12801. doi: 10.1038/s41598-023-39208-0 (PMC10406853; doi:10.1038/s41598-023-39208-0)
Supplement: Supplementary file 17 — Supplementary Table 16. [file 41598_2023_39208_MOESM17_ESM.xls]

## Sheet: Sheet1
Supplementary Table 16. Signature genes of Ki67+ T cells for survival analysis.
Ensembl ID	Gene
ENSG00000176890	TYMS
ENSG00000131747	TOP2A
ENSG00000166803	KIAA0101
ENSG00000148773	MKI67
ENSG00000075218	GTSE1
ENSG00000089685	BIRC5
ENSG00000178999	AURKB
ENSG00000167900	TK1
ENSG00000122952	ZWINT
ENSG00000105011	ASF1B
ENSG00000137804	NUSAP1
ENSG00000237649	KIFC1
ENSG00000136824	SMC2
ENSG00000160298	C21orf58
ENSG00000171848	RRM2
ENSG00000143228	NUF2
ENSG00000117632	STMN1
ENSG00000066279	ASPM
ENSG00000170312	CDK1
ENSG00000176208	ATAD5
ENSG00000175063	UBE2C
ENSG00000129810	SGOL1
ENSG00000123485	HJURP
ENSG00000126787	DLGAP5
ENSG00000151725	CENPU
ENSG00000121211	MND1
ENSG00000127564	PKMYT1
ENSG00000117724	CENPF
ENSG00000112029	FBXO5
ENSG00000166508	MCM7
ENSG00000134690	CDCA8
ENSG00000072571	HMMR
ENSG00000152253	SPC25
ENSG00000157456	CCNB2
ENSG00000198901	PRC1
ENSG00000173207	CKS1B
ENSG00000164109	MAD2L1
ENSG00000091651	ORC6
ENSG00000145386	CCNA2
ENSG00000228716	DHFR
ENSG00000111665	CDCA3
ENSG00000132646	PCNA
ENSG00000168496	FEN1
ENSG00000163535	SGOL2
ENSG00000092853	CLSPN
ENSG00000213347	MXD3
ENSG00000077152	UBE2T
ENSG00000109805	NCAPG
ENSG00000189057	FAM111B
ENSG00000137563	GGH
ENSG00000100526	CDKN3
ENSG00000196230	TUBB
ENSG00000169607	CKAP2L
ENSG00000138180	CEP55
ENSG00000146670	CDCA5
ENSG00000203760	CENPW
ENSG00000109881	CCDC34
ENSG00000137812	CASC5
ENSG00000137310	TCF19
ENSG00000163507	KIAA1524
ENSG00000123416	TUBA1B
ENSG00000111247	RAD51AP1
ENSG00000149929	HIRIP3
ENSG00000153044	CENPH
ENSG00000013810	TACC3
ENSG00000088325	TPX2
ENSG00000166451	CENPN
ENSG00000156802	ATAD2
ENSG00000134291	TMEM106C
ENSG00000029993	HMGB3
ENSG00000128951	DUT
ENSG00000161800	RACGAP1
ENSG00000213551	DNAJC9
ENSG00000231607	DLEU2
ENSG00000124795	DEK
ENSG00000170779	CDCA4
ENSG00000079616	KIF22
ENSG00000139618	BRCA2
ENSG00000140525	FANCI
ENSG00000135451	TROAP
ENSG00000117399	CDC20
ENSG00000189403	HMGB1
ENSG00000187951	ARHGAP11B
ENSG00000094804	CDC6
ENSG00000123136	DDX39A
ENSG00000133119	RFC3
ENSG00000188486	H2AFX
ENSG00000106462	EZH2
ENSG00000167513	CDT1
ENSG00000106268	NUDT1
ENSG00000119969	HELLS
ENSG00000198830	HMGN2
ENSG00000164032	H2AFZ
ENSG00000168061	SAC3D1
ENSG00000187514	PTMA
ENSG00000166801	FAM111A
ENSG00000100749	VRK1
ENSG00000069275	NUCKS1
ENSG00000104889	RNASEH2A
ENSG00000168393	DTYMK
ENSG00000111445	RFC5
ENSG00000113810	SMC4
ENSG00000138778	CENPE
ENSG00000167747	C19orf48
ENSG00000162607	USP1
ENSG00000132780	NASP
ENSG00000112118	MCM3
ENSG00000119333	WDR34
ENSG00000121152	NCAPH
ENSG00000131153	GINS2
ENSG00000077514	POLD3
ENSG00000120802	TMPO
ENSG00000104738	MCM4
ENSG00000184990	SIVA1
ENSG00000167325	RRM1
ENSG00000142856	ITGB3BP
ENSG00000119403	PHF19
ENSG00000138376	BARD1
ENSG00000182628	SKA2
ENSG00000081870	HSPB11
ENSG00000101773	RBBP8
ENSG00000149554	CHEK1
ENSG00000138182	KIF20B
ENSG00000109685	WHSC1
ENSG00000129534	MIS18BP1
ENSG00000116670	MAD2L2
ENSG00000100297	MCM5
ENSG00000143401	ANP32E
ENSG00000165916	PSMC3
ENSG00000143977	SNRPG
ENSG00000130520	LSM4
ENSG00000164104	HMGB2
ENSG00000080986	NDC80
ENSG00000113648	H2AFY
ENSG00000125835	SNRPB
ENSG00000122566	HNRNPA2B1
ENSG00000130816	DNMT1
ENSG00000198826	ARHGAP11A
ENSG00000169689	STRA13
ENSG00000165948	IFI27L1
ENSG00000108518	PFN1
ENSG00000136938	ANP32B
ENSG00000167088	SNRPD1
ENSG00000119640	ACYP1
ENSG00000127337	YEATS4
ENSG00000172922	RNASEH2C
ENSG00000113368	LMNB1
ENSG00000143742	SRP9
ENSG00000144354	CDCA7
ENSG00000102054	RBBP7
ENSG00000163781	TOPBP1
ENSG00000105968	H2AFV
ENSG00000196262	PPIA
ENSG00000161547	SRSF2
ENSG00000187741	FANCA
ENSG00000102879	CORO1A
ENSG00000073111	MCM2
ENSG00000094916	CBX5
ENSG00000092470	WDR76
ENSG00000099901	RANBP1
ENSG00000108384	RAD51C
ENSG00000164985	PSIP1
ENSG00000111196	MAGOHB
ENSG00000170515	PA2G4
ENSG00000153048	CARHSP1
ENSG00000161981	SNRNP25
ENSG00000075624	ACTB
ENSG00000176340	COX8A
ENSG00000125944	HNRNPR
ENSG00000122565	CBX3
ENSG00000137404	NRM
ENSG00000163918	RFC4
ENSG00000188529	SRSF10
ENSG00000078668	VDAC3
ENSG00000142230	SAE1
ENSG00000141552	ANAPC11
ENSG00000122483	CCDC18
ENSG00000170860	LSM3
ENSG00000169738	DCXR
ENSG00000171960	PPIH
ENSG00000075131	TIPIN
ENSG00000100028	SNRPD3
ENSG00000172531	PPP1CA
ENSG00000115392	FANCL
ENSG00000169813	HNRNPF
ENSG00000097021	ACOT7
ENSG00000111640	GAPDH
ENSG00000204899	MZT1
ENSG00000172757	CFL1
ENSG00000126453	BCL2L12
ENSG00000164754	RAD21
ENSG00000172336	POP7
ENSG00000167461	RAB8A
ENSG00000132341	RAN
ENSG00000205581	HMGN1
ENSG00000123219	CENPK
ENSG00000100632	ERH
ENSG00000162521	RBBP4
ENSG00000042753	AP2S1
ENSG00000005022	SLC25A5
ENSG00000127483	HP1BP3
ENSG00000178691	SUZ12
ENSG00000160446	ZDHHC12
ENSG00000198176	TFDP1
ENSG00000174021	GNG5
ENSG00000120699	EXOSC8
ENSG00000106355	LSM5
ENSG00000134333	LDHA
ENSG00000189306	RRP7A
ENSG00000140365	COMMD4
ENSG00000136518	ACTL6A
ENSG00000161542	PRPSAP1
ENSG00000072501	SMC1A
ENSG00000213145	CRIP1
ENSG00000242086	LINC00969
ENSG00000148229	POLE3
ENSG00000162385	MAGOH
ENSG00000198937	CCDC167
ENSG00000134574	DDB2
ENSG00000240065	PSMB9
ENSG00000197451	HNRNPAB
ENSG00000041357	PSMA4
ENSG00000108468	CBX1
ENSG00000170144	HNRNPA3
ENSG00000198502	HLA-DRB5
ENSG00000205937	RNPS1
ENSG00000165389	SPTSSA
ENSG00000270647	TAF15
ENSG00000135446	CDK4
ENSG00000093000	NUP50
ENSG00000134453	RBM17
ENSG00000149136	SSRP1
ENSG00000167460	TPM4
ENSG00000213585	VDAC1
ENSG00000132507	EIF5A
ENSG00000049541	RFC2
ENSG00000106399	RPA3
ENSG00000011304	PTBP1
ENSG00000138668	HNRNPD
ENSG00000100281	HMGXB4
ENSG00000103275	UBE2I
ENSG00000151287	TEX30
ENSG00000157326	DHRS4
ENSG00000128708	HAT1
ENSG00000175334	BANF1
ENSG00000166037	CEP57
ENSG00000235162	C12orf75
ENSG00000154723	ATP5J
ENSG00000177917	ARL6IP6
ENSG00000108055	SMC3
ENSG00000116350	SRSF4
ENSG00000138796	HADH
ENSG00000223478	RP11-545E17.3
ENSG00000173418	NAA20
ENSG00000217555	CKLF
ENSG00000177156	TALDO1
ENSG00000068028	RASSF1
ENSG00000051596	THOC3
ENSG00000122705	CLTA
ENSG00000164111	ANXA5
ENSG00000070081	NUCB2
ENSG00000009954	BAZ1B
ENSG00000125148	MT2A
ENSG00000006625	GGCT
ENSG00000132383	RPA1
ENSG00000169564	PCBP1
ENSG00000108344	PSMD3
ENSG00000137073	UBAP2
ENSG00000072958	AP1M1
ENSG00000163923	RPL39L
ENSG00000143621	ILF2
ENSG00000178307	TMEM11
ENSG00000144034	TPRKB
ENSG00000183011	NAA38
ENSG00000121774	KHDRBS1
ENSG00000119013	NDUFB3
ENSG00000025770	NCAPH2
ENSG00000169919	GUSB
ENSG00000125871	MGME1
ENSG00000100453	GZMB
ENSG00000167005	NUDT21
ENSG00000120697	ALG5
ENSG00000163565	IFI16
ENSG00000126067	PSMB2
ENSG00000171314	PGAM1
ENSG00000164687	FABP5
ENSG00000183648	NDUFB1
ENSG00000152240	HAUS1
ENSG00000117054	ACADM
ENSG00000133226	SRRM1
ENSG00000116560	SFPQ
ENSG00000143771	CNIH4
ENSG00000120265	PCMT1
ENSG00000074800	ENO1
ENSG00000107371	EXOSC3
ENSG00000125977	EIF2S2
ENSG00000112312	GMNN
ENSG00000111011	RSRC2
ENSG00000108424	KPNB1
ENSG00000143321	HDGF
ENSG00000131652	THOC6
ENSG00000130748	TMEM160
ENSG00000185088	RPS27L
ENSG00000100908	EMC9
ENSG00000124562	SNRPC
ENSG00000179029	TMEM107
ENSG00000138185	ENTPD1
ENSG00000026025	VIM
ENSG00000161057	PSMC2
ENSG00000100410	PHF5A
ENSG00000100836	PABPN1
ENSG00000129351	ILF3
ENSG00000143933	CALM2
ENSG00000182004	SNRPE
ENSG00000277791	PSMB3
ENSG00000143815	LBR
ENSG00000119397	CNTRL
ENSG00000104897	SF3A2
ENSG00000255302	EID1
ENSG00000119705	SLIRP
ENSG00000161980	POLR3K
ENSG00000166333	ILK
ENSG00000143870	PDIA6
ENSG00000107672	NSMCE4A
ENSG00000177963	RIC8A
ENSG00000111669	TPI1
ENSG00000100911	PSME2
ENSG00000137288	UQCC2
ENSG00000141522	ARHGDIA
ENSG00000111639	MRPL51
ENSG00000135541	AHI1
ENSG00000096092	TMEM14A
ENSG00000069849	ATP1B3
ENSG00000143811	PYCR2
ENSG00000160014	CALM3
ENSG00000099956	SMARCB1
ENSG00000019582	CD74
ENSG00000035928	RFC1
ENSG00000117691	NENF
ENSG00000105281	SLC1A5
ENSG00000127838	PNKD
ENSG00000106588	PSMA2
ENSG00000117899	MESDC2
ENSG00000105700	KXD1
ENSG00000082515	MRPL22
ENSG00000124767	GLO1
ENSG00000184207	PGP
ENSG00000119335	SET
ENSG00000076003	MCM6
ENSG00000160131	VMA21
ENSG00000143793	C1orf35
ENSG00000138175	ARL3
ENSG00000065978	YBX1
ENSG00000170540	ARL6IP1
ENSG00000182054	IDH2
ENSG00000101361	NOP56
ENSG00000178035	IMPDH2
ENSG00000125970	RALY
ENSG00000204287	HLA-DRA
ENSG00000156136	DCK
ENSG00000120688	WBP4
ENSG00000185651	UBE2L3
ENSG00000165672	PRDX3
ENSG00000174891	RSRC1
ENSG00000084207	GSTP1
ENSG00000163466	ARPC2
ENSG00000108848	LUC7L3
ENSG00000093010	COMT
ENSG00000014641	MDH1
ENSG00000162704	ARPC5
ENSG00000100387	RBX1
ENSG00000060688	SNRNP40
ENSG00000168159	RNF187
ENSG00000015153	YAF2
ENSG00000092201	SUPT16H
ENSG00000102898	NUTF2
ENSG00000065911	MTHFD2
ENSG00000188612	SUMO2
ENSG00000136827	TOR1A
ENSG00000099783	HNRNPM
ENSG00000118418	HMGN3
ENSG00000139579	NABP2
ENSG00000111142	METAP2
ENSG00000136045	PWP1
ENSG00000123737	EXOSC9
ENSG00000139921	TMX1
ENSG00000166002	SMCO4
ENSG00000112081	SRSF3
ENSG00000138398	PPIG
ENSG00000133318	RTN3
ENSG00000152082	MZT2B
ENSG00000149923	PPP4C
ENSG00000136450	SRSF1
ENSG00000248333	CDK11B
ENSG00000188313	PLSCR1
ENSG00000087088	BAX
ENSG00000184983	NDUFA6
ENSG00000136104	RNASEH2B
ENSG00000147140	NONO
ENSG00000104472	CHRAC1
ENSG00000178878	APOLD1
ENSG00000204356	NELFE
ENSG00000129128	SPCS3
ENSG00000140350	ANP32A
ENSG00000145833	DDX46
ENSG00000126768	TIMM17B
ENSG00000173905	GOLIM4
ENSG00000179091	CYC1
ENSG00000147274	RBMX
ENSG00000175768	TOMM5
ENSG00000057757	PITHD1
ENSG00000127445	PIN1
ENSG00000143727	ACP1
ENSG00000239672	NME1
ENSG00000143653	SCCPDH
ENSG00000111581	NUP107
ENSG00000101557	USP14
ENSG00000198168	SVIP
ENSG00000160752	FDPS
ENSG00000167978	SRRM2
ENSG00000105185	PDCD5
ENSG00000142864	SERBP1
ENSG00000165283	STOML2
ENSG00000136167	LCP1
ENSG00000163041	H3F3A
ENSG00000128309	MPST
ENSG00000118363	SPCS2
ENSG00000108798	ABI3
ENSG00000159352	PSMD4
ENSG00000110108	TMEM109
ENSG00000113649	TCERG1
ENSG00000106635	BCL7B
ENSG00000148834	GSTO1
ENSG00000122545	2021-09-07
ENSG00000124733	MEA1
ENSG00000163655	GMPS
ENSG00000120437	ACAT2
ENSG00000196976	LAGE3
ENSG00000189159	HN1
ENSG00000077312	SNRPA
ENSG00000067225	PKM
ENSG00000134049	IER3IP1
ENSG00000153914	SREK1
ENSG00000113387	SUB1
ENSG00000181404	WASH1
ENSG00000184840	TMED9
ENSG00000113068	PFDN1
ENSG00000111775	COX6A1
ENSG00000002549	LAP3
ENSG00000071127	WDR1
ENSG00000167699	GLOD4
ENSG00000198668	CALM1
ENSG00000104886	PLEKHJ1
ENSG00000197238	HIST1H4J
ENSG00000106153	CHCHD2
ENSG00000106682	EIF4H
ENSG00000150753	CCT5
ENSG00000054118	THRAP3
ENSG00000154518	ATP5G3
ENSG00000196591	HDAC2
ENSG00000029363	BCLAF1
ENSG00000105402	NAPA
ENSG00000128340	RAC2
ENSG00000204574	ABCF1
ENSG00000130770	ATPIF1
ENSG00000205531	NAP1L4
ENSG00000128656	CHN1
ENSG00000105379	ETFB
ENSG00000158716	DUSP23
ENSG00000101182	PSMA7
ENSG00000013275	PSMC4
ENSG00000151366	NDUFC2
ENSG00000211450	C11orf31
ENSG00000162613	FUBP1
ENSG00000165119	HNRNPK
ENSG00000115233	PSMD14
ENSG00000165527	ARF6
ENSG00000182199	SHMT2
ENSG00000185236	RAB11B
ENSG00000144224	UBXN4
ENSG00000204568	MRPS18B
ENSG00000169062	UPF3A
ENSG00000136908	DPM2
ENSG00000131871	VIMP
ENSG00000103035	PSMD7
ENSG00000125354	2021-09-06
ENSG00000197858	GPAA1
ENSG00000117697	NSL1
ENSG00000126698	DNAJC8
ENSG00000169715	MT1E
ENSG00000138496	PARP9
ENSG00000172172	MRPL13
ENSG00000131876	SNRPA1
ENSG00000196735	HLA-DQA1
ENSG00000196126	HLA-DRB1
ENSG00000143633	C1orf131
ENSG00000138050	THUMPD2
ENSG00000197061	HIST1H4C
ENSG00000145050	MANF
ENSG00000145734	BDP1
ENSG00000187109	NAP1L1
ENSG00000010244	ZNF207
ENSG00000196465	MYL6B
ENSG00000120675	DNAJC15
ENSG00000184009	ACTG1
ENSG00000087191	PSMC5
ENSG00000277734	TRAC
ENSG00000196419	XRCC6
ENSG00000166797	FAM96A
ENSG00000115091	ACTR3
ENSG00000117748	RPA2
ENSG00000119185	ITGB1BP1
ENSG00000131435	PDLIM4
ENSG00000241468	ATP5J2
ENSG00000129235	TXNDC17
ENSG00000067560	RHOA
ENSG00000109062	SLC9A3R1
ENSG00000132963	POMP
ENSG00000111843	TMEM14C
ENSG00000070010	UFD1L
ENSG00000112739	PRPF4B
ENSG00000174720	LARP7
ENSG00000030419	IKZF2
ENSG00000060762	MPC1
ENSG00000263001	GTF2I
ENSG00000079462	PAFAH1B3
ENSG00000004700	RECQL
ENSG00000087365	SF3B2
ENSG00000204264	PSMB8
ENSG00000137776	SLTM
ENSG00000205220	PSMB10
ENSG00000177697	CD151
ENSG00000184900	SUMO3
ENSG00000102241	HTATSF1
ENSG00000083896	YTHDC1
ENSG00000165609	NUDT5
ENSG00000139168	ZCRB1
ENSG00000155368	DBI
ENSG00000129255	MPDU1
ENSG00000137133	HINT2
ENSG00000135316	SYNCRIP
ENSG00000244242	IFITM10
ENSG00000100242	SUN2
ENSG00000204392	LSM2
ENSG00000078369	GNB1
ENSG00000172500	FIBP
ENSG00000101084	C20orf24
ENSG00000110958	PTGES3
ENSG00000257103	LSM14A
ENSG00000155959	VBP1
ENSG00000135441	BLOC1S1
ENSG00000102007	PLP2
ENSG00000170855	TRIAP1
ENSG00000103018	CYB5B
ENSG00000243927	MRPS6
ENSG00000115053	NCL
ENSG00000128228	SDF2L1
ENSG00000117862	TXNDC12
ENSG00000168275	COA6
ENSG00000164611	PTTG1
ENSG00000106615	RHEB
ENSG00000167397	VKORC1
ENSG00000164897	TMUB1
ENSG00000154582	TCEB1
ENSG00000147889	CDKN2A
ENSG00000102572	STK24
ENSG00000100442	FKBP3
ENSG00000186517	ARHGAP30
ENSG00000262814	MRPL12
ENSG00000100142	POLR2F
ENSG00000124831	LRRFIP1
ENSG00000106244	PDAP1
ENSG00000234545	FAM133B
ENSG00000204256	BRD2
ENSG00000156234	CXCL13
ENSG00000157601	MX1
ENSG00000134809	TIMM10
ENSG00000100941	PNN
ENSG00000167797	CDK2AP2
ENSG00000135077	HAVCR2
ENSG00000075415	SLC25A3
ENSG00000111237	VPS29
ENSG00000130706	ADRM1
ENSG00000054654	SYNE2
ENSG00000164919	COX6C
ENSG00000172354	GNB2
ENSG00000134056	MRPS36
ENSG00000111679	PTPN6
ENSG00000136810	TXN
ENSG00000105254	TBCB
ENSG00000147155	EBP
ENSG00000108946	PRKAR1A
ENSG00000125901	MRPS26
ENSG00000153879	CEBPG
ENSG00000184752	NDUFA12
ENSG00000179958	DCTPP1
ENSG00000143106	PSMA5
ENSG00000139343	SNRPF
ENSG00000106028	SSBP1
ENSG00000183726	TMEM50A
ENSG00000099797	TECR
ENSG00000100567	PSMA3
ENSG00000066044	ELAVL1
ENSG00000178741	COX5A
ENSG00000165264	NDUFB6
ENSG00000130592	LSP1
ENSG00000163714	U2SURP
ENSG00000165487	MICU2
ENSG00000139644	TMBIM6
ENSG00000079246	XRCC5
ENSG00000156587	UBE2L6
ENSG00000103769	RAB11A
ENSG00000107581	EIF3A
ENSG00000166598	HSP90B1
ENSG00000159335	PTMS
ENSG00000215021	PHB2
ENSG00000166226	CCT2
ENSG00000143549	TPM3
ENSG00000042493	CAPG
ENSG00000154473	BUB3
ENSG00000167468	GPX4
ENSG00000069974	RAB27A
ENSG00000188229	TUBB4B
ENSG00000153574	RPIA
ENSG00000020633	RUNX3
ENSG00000105669	COPE
ENSG00000186187	ZNRF1
ENSG00000047410	TPR
ENSG00000182944	EWSR1
ENSG00000204435	CSNK2B
ENSG00000165704	HPRT1
ENSG00000111229	ARPC3
ENSG00000146731	CCT6A
ENSG00000110367	DDX6
ENSG00000198356	ASNA1
ENSG00000005075	POLR2J
ENSG00000134539	KLRD1
ENSG00000138495	COX17
ENSG00000134308	YWHAQ
ENSG00000086598	TMED2
ENSG00000124191	TOX2
ENSG00000276345	AC004556.1
ENSG00000167664	TMIGD2
ENSG00000088832	FKBP1A
ENSG00000114021	NIT2
ENSG00000142507	PSMB6
ENSG00000213619	NDUFS3
ENSG00000167085	PHB
ENSG00000133106	EPSTI1
ENSG00000177733	HNRNPA0
ENSG00000168214	RBPJ
ENSG00000085117	CD82
ENSG00000147123	NDUFB11
ENSG00000169021	UQCRFS1
ENSG00000127314	RAP1B
ENSG00000086589	RBM22
ENSG00000146386	ABRACL
ENSG00000143799	PARP1
ENSG00000167283	ATP5L
ENSG00000103187	COTL1
ENSG00000092010	PSME1
ENSG00000137474	MYO7A
ENSG00000163166	IWS1
ENSG00000171735	CAMTA1
ENSG00000130429	ARPC1B
ENSG00000178057	NDUFAF3
ENSG00000117410	ATP6V0B
ENSG00000155115	GTF3C6
ENSG00000163950	SLBP
ENSG00000096746	HNRNPH3
ENSG00000115415	STAT1
ENSG00000213719	CLIC1
ENSG00000096060	FKBP5
ENSG00000123609	NMI
ENSG00000116288	PARK7
ENSG00000167004	PDIA3
ENSG00000137504	CREBZF
ENSG00000168002	POLR2G
ENSG00000204257	HLA-DMA
ENSG00000110711	AIP
ENSG00000110955	ATP5B
ENSG00000169045	HNRNPH1
ENSG00000143761	ARF1
ENSG00000092820	EZR
ENSG00000139218	SCAF11
ENSG00000089692	LAG3
ENSG00000114784	EIF1B
ENSG00000116489	CAPZA1
ENSG00000231389	HLA-DPA1
ENSG00000148248	SURF4
ENSG00000116679	IVNS1ABP
ENSG00000166794	PPIB
ENSG00000130332	LSM7
ENSG00000114331	ACAP2
ENSG00000223865	HLA-DPB1
ENSG00000126709	IFI6
ENSG00000099341	PSMD8
ENSG00000277632	CCL3
ENSG00000081154	PCNP
ENSG00000134186	PRPF38B
ENSG00000173272	MZT2A
ENSG00000134825	TMEM258
ENSG00000127922	SHFM1
ENSG00000178927	C17orf62
ENSG00000188389	PDCD1
ENSG00000182481	KPNA2
ENSG00000205155	PSENEN
ENSG00000105583	WDR83OS
ENSG00000258315	C17orf49
ENSG00000103811	CTSH
ENSG00000128534	LSM8
ENSG00000152795	HNRNPDL
ENSG00000186010	NDUFA13
ENSG00000181163	NPM1
ENSG00000124380	SNRNP27
ENSG00000187051	RPS19BP1
ENSG00000235576	AC092580.4
ENSG00000205809	KLRC2
ENSG00000189043	NDUFA4
ENSG00000159199	ATP5G1
ENSG00000156261	CCT8
ENSG00000039650	PNKP
ENSG00000136238	RAC1
ENSG00000203667	COX20
ENSG00000170043	TRAPPC1
ENSG00000090266	NDUFB2
ENSG00000131236	CAP1
ENSG00000140612	SEC11A
ENSG00000241553	ARPC4
ENSG00000197102	DYNC1H1
ENSG00000179218	CALR
ENSG00000116459	ATP5F1
ENSG00000153563	CD8A
ENSG00000111348	ARHGDIB
ENSG00000240972	MIF
ENSG00000115128	SF3B6
ENSG00000128626	MRPS12
ENSG00000126457	PRMT1
ENSG00000122359	ANXA11
ENSG00000143420	ENSA
ENSG00000174886	NDUFA11
ENSG00000128272	ATF4
