# Supplementary material for: Specific subsets of urothelial bladder carcinoma infiltrating T cells associated with poor prognosis
Source: Sci Rep. 2023 Aug 7;13:12801. doi: 10.1038/s41598-023-39208-0 (PMC10406853; doi:10.1038/s41598-023-39208-0)
Supplement: Supplementary file 18 — Supplementary Table 17. [file 41598_2023_39208_MOESM18_ESM.xlsx]

## Sheet: BC1 Tumor
Supplementary Table 17. Signature genes of B cell like T for metascape analysis.
Gene	Gene_name	cluster	avg_logFC	p_val	p_val_adj	pct.1	pct.2
ENSG00000167526	RPL13	1	0.546771	7.73e-97	1.2e-92	0.973	0.983
ENSG00000112306	RPS12	1	0.578706	6.84e-87	1.06e-82	0.975	0.977
ENSG00000142541	RPL13A	1	0.488625	3.81e-83	5.92e-79	0.969	0.982
ENSG00000166441	RPL27A	1	0.51256	6.93e-82	1.08e-77	0.964	0.971
ENSG00000109475	RPL34	1	0.524348	1.13e-80	1.76e-76	0.969	0.972
ENSG00000177600	RPLP2	1	0.483794	6.81e-80	1.06e-75	0.982	0.978
ENSG00000213741	RPS29	1	0.401365	5.2e-79	8.08e-75	0.971	0.983
ENSG00000147403	RPL10	1	0.49161	2.11e-74	3.27e-70	0.98	0.982
ENSG00000100316	RPL3	1	0.59919	2.49e-74	3.87e-70	0.951	0.942
ENSG00000229117	RPL41	1	0.393456	1.83e-73	2.85e-69	0.973	0.988
ENSG00000198242	RPL23A	1	0.4701	4.4e-73	6.84e-69	0.958	0.97
ENSG00000231500	RPS18	1	0.493603	1.06e-72	1.65e-68	0.982	0.977
ENSG00000164587	RPS14	1	0.47008	1.47e-71	2.29e-67	0.975	0.973
ENSG00000177954	RPS27	1	0.441674	2e-68	3.11e-64	0.996	0.983
ENSG00000118181	RPS25	1	0.481074	3.63e-68	5.64e-64	0.953	0.959
ENSG00000156482	RPL30	1	0.428752	1.34e-66	2.08e-62	0.969	0.974
ENSG00000105640	RPL18A	1	0.448716	3.17e-66	4.92e-62	0.964	0.968
ENSG00000163682	RPL9	1	0.457435	1.1e-65	1.71e-61	0.946	0.954
ENSG00000134419	RPS15A	1	0.395455	6.05e-65	9.41e-61	0.978	0.978
ENSG00000198918	RPL39	1	0.409289	2.87e-64	4.46e-60	0.964	0.966
ENSG00000137154	RPS6	1	0.462401	1.06e-62	1.64e-58	0.96	0.976
ENSG00000233927	RPS28	1	0.374418	5.25e-62	8.16e-58	0.962	0.973
ENSG00000172809	RPL38	1	0.434163	5.86e-62	9.1e-58	0.962	0.962
ENSG00000149273	RPS3	1	0.438573	1.87e-61	2.9e-57	0.964	0.97
ENSG00000108107	RPL28	1	0.355033	2.92e-61	4.54e-57	0.969	0.988
ENSG00000145425	RPS3A	1	0.484736	3.49e-61	5.43e-57	0.953	0.957
ENSG00000071082	RPL31	1	0.394469	2.26e-60	3.51e-56	0.967	0.97
ENSG00000130255	RPL36	1	0.433389	2.73e-60	4.24e-56	0.949	0.963
ENSG00000156508	EEF1A1	1	0.44687	2.81e-60	4.36e-56	0.978	0.984
ENSG00000144713	RPL32	1	0.421155	7.44e-60	1.16e-55	0.978	0.977
ENSG00000142676	RPL11	1	0.409313	1.07e-58	1.66e-54	0.984	0.977
ENSG00000008988	RPS20	1	0.401219	1.15e-58	1.78e-54	0.949	0.963
ENSG00000186468	RPS23	1	0.400485	9.69e-57	1.51e-52	0.958	0.964
ENSG00000161970	RPL26	1	0.372059	1.19e-56	1.85e-52	0.973	0.973
ENSG00000105193	RPS16	1	0.343391	5.89e-56	9.16e-52	0.978	0.973
ENSG00000188846	RPL14	1	0.445437	2.08e-55	3.23e-51	0.958	0.955
ENSG00000122406	RPL5	1	0.468588	2.58e-55	4.01e-51	0.938	0.923
ENSG00000171858	RPS21	1	0.40493	4.91e-54	7.64e-50	0.949	0.949
ENSG00000143947	RPS27A	1	0.394131	1.86e-52	2.9e-48	0.953	0.97
ENSG00000265681	RPL17	1	0.438769	2.1e-52	3.27e-48	0.938	0.93
ENSG00000131469	RPL27	1	0.372177	3.48e-52	5.41e-48	0.955	0.954
ENSG00000110700	RPS13	1	0.408281	8.79e-51	1.37e-46	0.942	0.946
ENSG00000182899	RPL35A	1	0.359175	1.66e-50	2.58e-46	0.975	0.966
ENSG00000147604	RPL7	1	0.415224	4.05e-50	6.3e-46	0.942	0.947
ENSG00000108298	RPL19	1	0.360464	2.82e-49	4.38e-45	0.971	0.971
ENSG00000142937	RPS8	1	0.431313	5.74e-49	8.91e-45	0.958	0.965
ENSG00000197756	RPL37A	1	0.312637	1.97e-47	3.06e-43	0.969	0.975
ENSG00000198034	RPS4X	1	0.385693	4.96e-47	7.7e-43	0.949	0.962
ENSG00000241343	RPL36A	1	0.432006	1.07e-46	1.66e-42	0.935	0.948
ENSG00000168685	IL7R	1	0.795806	5.21e-46	8.09e-42	0.714	0.403
ENSG00000182774	RPS17	1	0.341048	2.59e-45	4.03e-41	0.969	0.966
ENSG00000115268	RPS15	1	0.306243	4.67e-44	7.27e-40	0.967	0.97
ENSG00000171863	RPS7	1	0.353225	9.33e-44	1.45e-39	0.955	0.957
ENSG00000145592	RPL37	1	0.317846	1.17e-43	1.82e-39	0.969	0.973
ENSG00000124614	RPS10	1	0.39006	6.44e-42	1e-37	0.929	0.937
ENSG00000122026	RPL21	1	0.369914	7.36e-42	1.14e-37	0.964	0.975
ENSG00000136942	RPL35	1	0.339548	1.32e-41	2.05e-37	0.953	0.967
ENSG00000083845	RPS5	1	0.402722	2.36e-41	3.66e-37	0.935	0.928
ENSG00000137818	RPLP1	1	0.307239	9e-40	1.4e-35	0.982	0.99
ENSG00000162244	RPL29	1	0.320912	3.05e-39	4.75e-35	0.962	0.955
ENSG00000148303	RPL7A	1	0.335237	1.49e-38	2.32e-34	0.944	0.951
ENSG00000198755	RPL10A	1	0.372209	8.85e-37	1.38e-32	0.951	0.945
ENSG00000063177	RPL18	1	0.305754	4.09e-35	6.36e-31	0.94	0.959
ENSG00000161016	RPL8	1	0.346887	4.16e-35	6.46e-31	0.949	0.955
ENSG00000170889	RPS9	1	0.303385	6.68e-35	1.04e-30	0.953	0.957
ENSG00000140988	RPS2	1	0.319719	4.47e-34	6.94e-30	0.958	0.953
ENSG00000089009	RPL6	1	0.339047	2.47e-33	3.84e-29	0.955	0.953
ENSG00000114942	EEF1B2	1	0.476383	6.53e-33	1.01e-28	0.855	0.792
ENSG00000105373	GLTSCR2	1	0.516005	6.8e-32	1.06e-27	0.839	0.753
ENSG00000133112	TPT1	1	0.286449	1.1e-28	1.72e-24	0.973	0.981
ENSG00000089157	RPLP0	1	0.380338	1.39e-28	2.17e-24	0.917	0.899
ENSG00000204628	GNB2L1	1	0.300747	3.07e-24	4.78e-20	0.931	0.925
ENSG00000116251	RPL22	1	0.267801	1.24e-19	1.93e-15	0.935	0.941
ENSG00000104529	EEF1D	1	0.25664	4.53e-18	7.05e-14	0.915	0.902
ENSG00000117091	CD48	1	0.436574	8.64e-17	1.34e-12	0.694	0.565
ENSG00000113088	GZMK	1	0.803297	1.03e-16	1.61e-12	0.286	0.137
ENSG00000196683	TOMM7	1	0.317144	5.91e-16	9.19e-12	0.846	0.817
ENSG00000265972	TXNIP	1	0.30461	1.26e-14	1.95e-10	0.873	0.796
ENSG00000104408	EIF3E	1	0.365021	4.29e-14	6.66e-10	0.692	0.615
ENSG00000254772	EEF1G	1	0.380966	4.52e-14	7.02e-10	0.643	0.543
ENSG00000179144	GIMAP7	1	0.381977	3.92e-13	6.1e-09	0.442	0.285
ENSG00000129824	RPS4Y1	1	0.271523	3.81e-11	5.92e-07	0.788	0.761
ENSG00000227507	LTB	1	0.302725	1.37e-09	2.13e-05	0.484	0.347
ENSG00000080822	CLDND1	1	0.346265	7.34e-07	0.0114057	0.44	0.342
ENSG00000133574	GIMAP4	1	0.313552	2.53e-06	0.0393751	0.375	0.279
ENSG00000266402	SNHG25	1	0.252946	3e-06	0.046609	0.578	0.504

## Sheet: BC2 Tumor
Supplementary Table 16. Signature genes of B cell like T for metascape analysis.
Gene	Gene_name	cluster	avg_logFC	p_val	p_val_adj	pct.1	pct.2
ENSG00000226777	KIAA0125	9	1.23373	0	0	0.478	0.001
ENSG00000259772	RP11-16E12.2	9	0.878609	0	0	0.565	0.001
ENSG00000153789	FAM92B	9	0.739905	0	0	0.435	0
ENSG00000048462	TNFRSF17	9	0.472545	0	0	0.391	0
ENSG00000143297	FCRL5	9	0.450942	0	0	0.565	0
ENSG00000108405	P2RX1	9	0.32021	0	0	0.391	0
ENSG00000211962	IGHV1-46	9	2.05226	1.25642e-283	2.27915e-279	0.565	0.003
ENSG00000254709	IGLL5	9	5.3279	2.48364e-216	4.50531e-212	0.739	0.01
ENSG00000182022	CHST15	9	0.309012	2.4222e-215	4.39387e-211	0.435	0.003
ENSG00000061656	SPAG4	9	0.647285	1.42596e-210	2.5867e-206	0.652	0.007
ENSG00000099958	DERL3	9	1.82267	6.8382e-183	1.24045e-178	0.913	0.019
ENSG00000211666	IGLV2-14	9	2.74903	1.1093e-179	2.01227e-175	0.565	0.007
ENSG00000132465	JCHAIN	9	4.63716	4.53598e-152	8.22827e-148	1	0.03
ENSG00000110777	POU2AF1	9	1.06905	5.33562e-151	9.67882e-147	0.739	0.015
ENSG00000211640	IGLV6-57	9	1.18393	8.14195e-134	1.47695e-129	0.261	0.001
ENSG00000105369	CD79A	9	1.74422	7.41823e-133	1.34567e-128	0.826	0.022
ENSG00000183087	GAS6	9	0.614468	6.17992e-131	1.12104e-126	0.609	0.011
ENSG00000167476	JSRP1	9	0.316892	1.04827e-99	1.90156e-95	0.348	0.005
ENSG00000081189	MEF2C	9	0.610574	1.37447e-79	2.49329e-75	0.609	0.02
ENSG00000115884	SDC1	9	0.890189	6.52587e-76	1.18379e-71	0.739	0.031
ENSG00000239264	TXNDC5	9	0.352382	1.72577e-55	3.13055e-51	0.348	0.009
ENSG00000105974	CAV1	9	0.258702	3.29918e-52	5.98472e-48	0.348	0.01
ENSG00000124772	CPNE5	9	0.416837	1.32969e-51	2.41206e-47	0.348	0.01
ENSG00000185339	TCN2	9	0.30964	3.21503e-44	5.83206e-40	0.435	0.019
ENSG00000211893	IGHG2	9	6.31151	1.33533e-42	2.42228e-38	0.913	0.097
ENSG00000168447	SCNN1B	9	0.425881	3.60509e-40	6.53964e-36	0.261	0.007
ENSG00000169504	CLIC4	9	0.270349	1.50298e-39	2.72641e-35	0.304	0.01
ENSG00000123131	PRDX4	9	1.84368	3.7967e-31	6.88722e-27	0.913	0.146
ENSG00000154114	TBCEL	9	0.273456	7.52877e-31	1.36572e-26	0.348	0.017
ENSG00000211679	IGLC3	9	5.44375	8.09498e-31	1.46843e-26	0.739	0.078
ENSG00000170476	MZB1	9	2.84816	7.4302e-30	1.34784e-25	0.957	0.184
ENSG00000123352	SPATS2	9	0.455597	1.73408e-25	3.14562e-21	0.522	0.046
ENSG00000152256	PDK1	9	0.526585	5.72685e-25	1.03885e-20	0.478	0.04
ENSG00000125257	ABCC4	9	0.612023	2.37226e-24	4.30327e-20	0.261	0.013
ENSG00000026751	SLAMF7	9	0.709679	1.90276e-23	3.45161e-19	0.609	0.068
ENSG00000171067	C11orf24	9	0.531102	6.47884e-23	1.17526e-18	0.435	0.036
ENSG00000004468	CD38	9	0.955018	1.22678e-22	2.22538e-18	0.783	0.117
ENSG00000211592	IGKC	9	5.35016	4.69274e-22	8.51263e-18	0.957	0.226
ENSG00000145850	TIMD4	9	0.266755	1.20119e-21	2.17896e-17	0.261	0.014
ENSG00000154589	LY96	9	0.28442	7.19254e-21	1.30473e-16	0.696	0.089
ENSG00000135916	ITM2C	9	1.31931	8.40879e-21	1.52535e-16	0.826	0.155
ENSG00000165507	C10orf10	9	0.725162	1.36531e-20	2.47667e-16	0.391	0.033
ENSG00000123989	CHPF	9	0.3324	1.89622e-19	3.43974e-15	0.478	0.049
ENSG00000073849	ST6GAL1	9	0.408787	6.46841e-19	1.17337e-14	0.478	0.052
ENSG00000211896	IGHG1	9	6.27675	1.42907e-18	2.59234e-14	1	0.502
ENSG00000068912	ERLEC1	9	1.09586	1.65405e-17	3.00044e-13	0.826	0.182
ENSG00000173486	FKBP2	9	1.45293	2.28945e-17	4.15305e-13	0.826	0.196
ENSG00000211892	IGHG4	9	4.58843	4.71599e-17	8.55481e-13	0.826	0.182
ENSG00000100219	XBP1	9	1.9735	6.98119e-17	1.26639e-12	0.913	0.292
ENSG00000003400	CASP10	9	0.601828	7.21558e-17	1.30891e-12	0.304	0.024
ENSG00000125844	RRBP1	9	0.871634	7.77092e-17	1.40965e-12	0.696	0.125
ENSG00000093072	CECR1	9	0.403871	4.05617e-16	7.35788e-12	0.652	0.102
ENSG00000124635	HIST1H2BJ	9	0.318863	1.19196e-15	2.16222e-11	0.304	0.027
ENSG00000164938	TP53INP1	9	0.316834	2.33447e-15	4.23474e-11	0.609	0.094
ENSG00000180879	SSR4	9	2.16013	4.21918e-15	7.65359e-11	0.957	0.639
ENSG00000182985	CADM1	9	0.40281	7.69551e-15	1.39597e-10	0.652	0.108
ENSG00000134285	FKBP11	9	1.40748	7.75572e-15	1.40689e-10	0.913	0.322
ENSG00000071537	SEL1L	9	0.463326	1.24294e-14	2.25469e-10	0.565	0.087
ENSG00000198833	UBE2J1	9	0.417729	1.51822e-14	2.75404e-10	0.696	0.124
ENSG00000211677	IGLC2	9	5.8228	1.60377e-14	2.90924e-10	0.87	0.223
ENSG00000182158	CREB3L2	9	0.366338	1.91501e-14	3.47382e-10	0.739	0.137
ENSG00000162298	SYVN1	9	0.376172	3.60415e-14	6.53792e-10	0.391	0.047
ENSG00000091490	SEL1L3	9	0.305412	1.34997e-13	2.44885e-09	0.783	0.156
ENSG00000153066	TXNDC11	9	0.353409	3.70443e-13	6.71984e-09	0.652	0.119
ENSG00000211897	IGHG3	9	5.6178	1.22864e-12	2.22875e-08	0.87	0.42
ENSG00000144867	SRPRB	9	0.291176	2.89355e-12	5.24889e-08	0.609	0.111
ENSG00000108622	ICAM2	9	0.37682	3.68054e-12	6.67651e-08	0.522	0.086
ENSG00000105438	KDELR1	9	0.707709	8.23385e-12	1.49362e-07	0.826	0.218
ENSG00000174132	FAM174A	9	0.250472	8.46522e-12	1.53559e-07	0.391	0.054
ENSG00000136840	ST6GALNAC4	9	0.275894	1.07711e-11	1.95389e-07	0.391	0.055
ENSG00000129128	SPCS3	9	0.990117	1.17223e-11	2.12643e-07	0.826	0.27
ENSG00000058262	SEC61A1	9	0.334576	1.55459e-11	2.82003e-07	0.652	0.134
ENSG00000169926	KLF13	9	0.309031	4.91822e-11	8.92165e-07	0.652	0.138
ENSG00000070081	NUCB2	9	0.510376	7.77557e-11	1.41049e-06	0.739	0.177
ENSG00000139291	TMEM19	9	0.546782	1.81328e-10	3.28929e-06	0.348	0.049
ENSG00000147535	PLPP5	9	0.342664	2.13526e-10	3.87335e-06	0.696	0.161
ENSG00000115677	HDLBP	9	0.363438	2.67521e-10	4.85283e-06	0.609	0.132
ENSG00000136240	KDELR2	9	0.634227	3.37627e-10	6.12456e-06	0.783	0.204
ENSG00000151746	BICD1	9	0.527684	6.23771e-10	1.13152e-05	0.391	0.063
ENSG00000166562	SEC11C	9	1.18476	1.04369e-09	1.89325e-05	0.783	0.309
ENSG00000166598	HSP90B1	9	1.66583	2.11682e-09	3.83992e-05	0.87	0.44
ENSG00000029993	HMGB3	9	0.809855	2.64731e-09	4.80222e-05	0.348	0.059
ENSG00000074842	MYDGF	9	0.951583	3.78067e-09	6.85814e-05	0.783	0.287
ENSG00000165948	IFI27L1	9	0.312352	7.76624e-09	0.00014088	0.565	0.129
ENSG00000169696	ASPSCR1	9	0.418869	9.20255e-09	0.000166934	0.522	0.107
ENSG00000157020	SEC13	9	0.279481	1.1102e-08	0.00020139	0.652	0.161
ENSG00000074695	LMAN1	9	0.77484	2.05844e-08	0.000373401	0.739	0.263
ENSG00000128228	SDF2L1	9	0.639853	2.94119e-08	0.000533532	0.783	0.264
ENSG00000163902	RPN1	9	0.326254	3.27218e-08	0.000593574	0.696	0.189
ENSG00000128294	TPST2	9	0.294915	3.48285e-08	0.000631789	0.565	0.138
ENSG00000102096	PIM2	9	0.718966	3.92376e-08	0.000711771	0.739	0.239
ENSG00000131871	VIMP	9	0.715252	4.20569e-08	0.000762911	0.826	0.285
ENSG00000184164	CRELD2	9	0.713616	4.57583e-08	0.000830056	0.652	0.19
ENSG00000113621	TXNDC15	9	0.455656	5.27683e-08	0.000957216	0.696	0.189
ENSG00000101294	HM13	9	0.715676	5.33688e-08	0.00096811	0.783	0.282
ENSG00000211895	IGHA1	9	4.11652	1.6406e-07	0.00297604	0.304	0.052
ENSG00000136986	DERL1	9	0.344799	2.19795e-07	0.00398707	0.826	0.254
ENSG00000067167	TRAM1	9	0.421596	3.50498e-07	0.00635803	0.826	0.303
ENSG00000250479	CHCHD10	9	0.594603	3.5173e-07	0.00638038	0.913	0.309
ENSG00000115275	MOGS	9	0.391298	7.22646e-07	0.0131088	0.348	0.072
ENSG00000168701	TMEM208	9	0.283112	7.98589e-07	0.0144864	0.652	0.192
ENSG00000114850	SSR3	9	0.668028	9.87285e-07	0.0179093	0.783	0.341
ENSG00000178607	ERN1	9	0.303361	9.88986e-07	0.0179402	0.609	0.178
ENSG00000152700	SAR1B	9	0.331491	1.26589e-06	0.0229632	0.652	0.193
ENSG00000145050	MANF	9	0.757647	1.57031e-06	0.0284855	0.696	0.267
ENSG00000159388	BTG2	9	0.79319	1.6797e-06	0.0304697	0.783	0.342
ENSG00000118363	SPCS2	9	0.724861	2.60353e-06	0.047228	0.826	0.478
