# Supplementary material for: Specific subsets of urothelial bladder carcinoma infiltrating T cells associated with poor prognosis
Source: Sci Rep. 2023 Aug 7;13:12801. doi: 10.1038/s41598-023-39208-0 (PMC10406853; doi:10.1038/s41598-023-39208-0)
Supplement: Supplementary file 19 — Supplementary Table 18. [file 41598_2023_39208_MOESM19_ESM.xlsx]

## Sheet: Sheet1
Supplementary Table 18. Signature genes of B-T cells for survival analysis.
Ensembl ID	Gene
ENSG00000167526	RPL13
ENSG00000112306	RPS12
ENSG00000142541	RPL13A
ENSG00000166441	RPL27A
ENSG00000109475	RPL34
ENSG00000177600	RPLP2
ENSG00000213741	RPS29
ENSG00000147403	RPL10
ENSG00000100316	RPL3
ENSG00000229117	RPL41
ENSG00000198242	RPL23A
ENSG00000231500	RPS18
ENSG00000164587	RPS14
ENSG00000177954	RPS27
ENSG00000118181	RPS25
ENSG00000156482	RPL30
ENSG00000105640	RPL18A
ENSG00000163682	RPL9
ENSG00000134419	RPS15A
ENSG00000198918	RPL39
ENSG00000137154	RPS6
ENSG00000233927	RPS28
ENSG00000172809	RPL38
ENSG00000149273	RPS3
ENSG00000108107	RPL28
ENSG00000145425	RPS3A
ENSG00000071082	RPL31
ENSG00000130255	RPL36
ENSG00000156508	EEF1A1
ENSG00000144713	RPL32
ENSG00000142676	RPL11
ENSG00000008988	RPS20
ENSG00000186468	RPS23
ENSG00000161970	RPL26
ENSG00000105193	RPS16
ENSG00000188846	RPL14
ENSG00000122406	RPL5
ENSG00000171858	RPS21
ENSG00000143947	RPS27A
ENSG00000265681	RPL17
ENSG00000131469	RPL27
ENSG00000110700	RPS13
ENSG00000182899	RPL35A
ENSG00000147604	RPL7
ENSG00000108298	RPL19
ENSG00000142937	RPS8
ENSG00000197756	RPL37A
ENSG00000198034	RPS4X
ENSG00000241343	RPL36A
ENSG00000168685	IL7R
ENSG00000182774	RPS17
ENSG00000115268	RPS15
ENSG00000171863	RPS7
ENSG00000145592	RPL37
ENSG00000124614	RPS10
ENSG00000122026	RPL21
ENSG00000136942	RPL35
ENSG00000083845	RPS5
ENSG00000137818	RPLP1
ENSG00000162244	RPL29
ENSG00000148303	RPL7A
ENSG00000198755	RPL10A
ENSG00000063177	RPL18
ENSG00000161016	RPL8
ENSG00000170889	RPS9
ENSG00000140988	RPS2
ENSG00000089009	RPL6
ENSG00000114942	EEF1B2
ENSG00000105373	GLTSCR2
ENSG00000133112	TPT1
ENSG00000089157	RPLP0
ENSG00000204628	GNB2L1
ENSG00000116251	RPL22
ENSG00000104529	EEF1D
ENSG00000117091	CD48
ENSG00000113088	GZMK
ENSG00000196683	TOMM7
ENSG00000265972	TXNIP
ENSG00000104408	EIF3E
ENSG00000254772	EEF1G
ENSG00000179144	GIMAP7
ENSG00000129824	RPS4Y1
ENSG00000227507	LTB
ENSG00000080822	CLDND1
ENSG00000133574	GIMAP4
ENSG00000266402	SNHG25
ENSG00000226777	KIAA0125
ENSG00000259772	RP11-16E12.2
ENSG00000153789	FAM92B
ENSG00000048462	TNFRSF17
ENSG00000143297	FCRL5
ENSG00000108405	P2RX1
ENSG00000211962	IGHV1-46
ENSG00000254709	IGLL5
ENSG00000182022	CHST15
ENSG00000061656	SPAG4
ENSG00000099958	DERL3
ENSG00000211666	IGLV2-14
ENSG00000132465	JCHAIN
ENSG00000110777	POU2AF1
ENSG00000211640	IGLV6-57
ENSG00000105369	CD79A
ENSG00000183087	GAS6
ENSG00000167476	JSRP1
ENSG00000081189	MEF2C
ENSG00000115884	SDC1
ENSG00000239264	TXNDC5
ENSG00000105974	CAV1
ENSG00000124772	CPNE5
ENSG00000185339	TCN2
ENSG00000211893	IGHG2
ENSG00000168447	SCNN1B
ENSG00000169504	CLIC4
ENSG00000123131	PRDX4
ENSG00000154114	TBCEL
ENSG00000211679	IGLC3
ENSG00000170476	MZB1
ENSG00000123352	SPATS2
ENSG00000152256	PDK1
ENSG00000125257	ABCC4
ENSG00000026751	SLAMF7
ENSG00000171067	C11orf24
ENSG00000004468	CD38
ENSG00000211592	IGKC
ENSG00000145850	TIMD4
ENSG00000154589	LY96
ENSG00000135916	ITM2C
ENSG00000165507	C10orf10
ENSG00000123989	CHPF
ENSG00000073849	ST6GAL1
ENSG00000211896	IGHG1
ENSG00000068912	ERLEC1
ENSG00000173486	FKBP2
ENSG00000211892	IGHG4
ENSG00000100219	XBP1
ENSG00000003400	CASP10
ENSG00000125844	RRBP1
ENSG00000093072	CECR1
ENSG00000124635	HIST1H2BJ
ENSG00000164938	TP53INP1
ENSG00000180879	SSR4
ENSG00000182985	CADM1
ENSG00000134285	FKBP11
ENSG00000071537	SEL1L
ENSG00000198833	UBE2J1
ENSG00000211677	IGLC2
ENSG00000182158	CREB3L2
ENSG00000162298	SYVN1
ENSG00000091490	SEL1L3
ENSG00000153066	TXNDC11
ENSG00000211897	IGHG3
ENSG00000144867	SRPRB
ENSG00000108622	ICAM2
ENSG00000105438	KDELR1
ENSG00000174132	FAM174A
ENSG00000136840	ST6GALNAC4
ENSG00000129128	SPCS3
ENSG00000058262	SEC61A1
ENSG00000169926	KLF13
ENSG00000070081	NUCB2
ENSG00000139291	TMEM19
ENSG00000147535	PLPP5
ENSG00000115677	HDLBP
ENSG00000136240	KDELR2
ENSG00000151746	BICD1
ENSG00000166562	SEC11C
ENSG00000166598	HSP90B1
ENSG00000029993	HMGB3
ENSG00000074842	MYDGF
ENSG00000165948	IFI27L1
ENSG00000169696	ASPSCR1
ENSG00000157020	SEC13
ENSG00000074695	LMAN1
ENSG00000128228	SDF2L1
ENSG00000163902	RPN1
ENSG00000128294	TPST2
ENSG00000102096	PIM2
ENSG00000131871	VIMP
ENSG00000184164	CRELD2
ENSG00000113621	TXNDC15
ENSG00000101294	HM13
ENSG00000211895	IGHA1
ENSG00000136986	DERL1
ENSG00000067167	TRAM1
ENSG00000250479	CHCHD10
ENSG00000115275	MOGS
ENSG00000168701	TMEM208
ENSG00000114850	SSR3
ENSG00000178607	ERN1
ENSG00000152700	SAR1B
ENSG00000145050	MANF
ENSG00000159388	BTG2
ENSG00000118363	SPCS2
